# Supplementary material for: Sequencing and functional annotation of the whole genome of the filamentous fungus Aspergillus westerdijkiae
Source: BMC Genomics. 2016 Aug 15;17:633. doi: 10.1186/s12864-016-2974-x (PMC4986183; doi:10.1186/s12864-016-2974-x)
Supplement: Additional file 1: Table S1. — Statistics of the Aspergillus genomes used in this study. Table S2. Scaffolds greater than 100 kb in the A. westerdijkiae genome sequences. (XLSX 13 kb) [file 12864_2016_2974_MOESM1_ESM.xlsx]

## Sheet: Table S1
Table S1. Statistics of the Aspergillus genomes used in this study.
Organisms	Strains	Project Informations
Aspergiilus flavus	NRRL 3357	The Aspergillus flavus genome (strain NRRL 3357) has been sequenced by TIGR
Aspergillus clavatus	NRRL 1	The Aspergillus clavatus genome (strain NRRL 1) has been sequenced by TIGR
Aspergillus fumigatus	Af293	The Aspergillus fumigatus genome (strain Af293) has been sequenced through joint effort by TIGR
Aspergillus nidulans	FGSC A4	The Aspergillus nidulans sequence project is part of the Broad Institute's Fungal Genome Initiative
Aspergillus niger	ATCC 1015	The Aspergillus niger genome (strain ATCC 1015) has been sequenced by JGI
Aspergillus oryzae	RIB40 / ATCC 42149	The Aspergillus oryzae genome (strain RIB40 / ATCC 42149) has been sequenced by the National Institute of Technology and Evaluation (NITE)
Aspergillus terreus	NIH 2624	The Aspergillus terreus sequencing project is part of the Broad Fungal Genome Initiative
Neosartorya fischeri	NRRL 181	The Neosartorya fischeri genome (strain NRRL 181) has been sequenced by TIGR

## Sheet: Table S2
Table S2. Scaffolds greater than 100 kb in the A. westerdijkiae genome sequences.
Rank	Scaffold	Length (bp)
1	scaffold27	length= 3359036
2	scaffold14	length= 3084807
3	scaffold9	length= 2817998
4	scaffold35	length= 2604827
5	scaffold43	length= 2212477
6	scaffold1	length= 1959216
7	scaffold4	length= 1646026
8	scaffold17	length= 1603627
9	scaffold12	length= 1469756
10	scaffold2	length= 1444596
11	scaffold25	length= 1430477
12	scaffold8	length= 1383725
13	scaffold45	length= 1089895
14	scaffold46	length= 1025085
15	scaffold3	length= 993355
16	scaffold75	length= 929178
17	scaffold34	length= 822893
18	scaffold71	length= 796945
19	scaffold7	length= 736687
20	scaffold62	length= 669811
21	scaffold63	length= 654656
22	scaffold41	length= 493414
23	scaffold151	length= 379913
24	scaffold89	length= 348230
25	scaffold139	length= 284447
26	scaffold5	length= 279310
27	scaffold23	length= 257841
28	scaffold97	length= 136940
29	scaffold150	length= 108867
		Total length= 35024035
