# Supplementary material for: Sequencing and functional annotation of the whole genome of the filamentous fungus Aspergillus westerdijkiae
Source: BMC Genomics. 2016 Aug 15;17:633. doi: 10.1186/s12864-016-2974-x (PMC4986183; doi:10.1186/s12864-016-2974-x)
Supplement: Additional file 2: — Sequences and coordinates of the predicted proteins and transcripts of A. westerdijkiae. (ZIP 10770 kb) [file 12864_2016_2974_MOESM2_ESM.zip]

Archive with 3 entries (3 files):
- Aspergillus_westerdijkiae_proteins_v1.fasta
- Aspergillus_westerdijkiae_transcripts_v1.fasta
- Aspergillus_westerdijkiae_v1.gff
