# Supplementary material for: Sequencing and functional annotation of the whole genome of the filamentous fungus Aspergillus westerdijkiae
Source: BMC Genomics. 2016 Aug 15;17:633. doi: 10.1186/s12864-016-2974-x (PMC4986183; doi:10.1186/s12864-016-2974-x)
Supplement: Additional file 2: — Sequences and coordinates of the predicted proteins and transcripts of A. westerdijkiae. (ZIP 10770 kb) [file 12864_2016_2974_MOESM2_ESM.zip › Aspergillus_westerdijkiae_transcripts_v1.fasta]

>awe00001 | augustus_masked-C6272-processed-gene-0.0-mRNA-1 transcript offset:0 AED:1.00 eAED:1.00 QI:0|-1|0|0|-1|1|1|0|52
ATGAGGAATTCGCTGTACGACCGCATCTGGCGGCGCGAATCGGGATACGGGTCGCATTAT
TCCAGTATTCGCAGCATCTATGGTTCTAAGGAGTGGGTGGATGACCTAGACATCGTGAAT
GAGCTGGGCGGCCACACCGGCTGTGTCAATGCTTTA
>awe00002 | snap_masked-C6360-processed-gene-0.1-mRNA-1 transcript offset:0 AED:1.00 eAED:1.00 QI:0|-1|0|0|-1|1|1|0|189
GACCCCACCCCACCCCCTTACTACAACCAATACCTAGAAAAGGACTCCGTGCTCAACGCC
ATCGGCGTAAACCTCAACTACACGCAATCCAACGACGACGTCTACTACGCATTCCAGCAG
ACCGGCGACCACGTGTGGCCCAACTTCATCGAAGACCTAGAAGAGATCCTCCAGCTGCCG
GTCCGCGTATCCCTCATCTATGGCGACGCTGATTACATCTGCAACTGGTTCGGCGGTGAG
GCCGTCTCACTGGCCGTGAACTACACGCATACCCGCCAGTTCCGGGCCGCGGGGTACACG
CCCCTGACGGTGGATGGCGTGCAGTATGGCGAGACGCGCGAGTTCGGCAATTTCTCCTTC
ACGAGGGTCTATGAGGCCGGTCACGAGGTGCCGTATTATCAGCCCGTCGCTTCCCTGCAG
TTGTTTAATCGGACGCTATTCGGGTGGGATATCGCTGAGGGTACTACCCAGATTTGGCCG
GGGTATAGCTCTAACGGGACCGCGAGGACGACTCATACCGAGTCCTATGTGCCCCTGCCC
TCGGCTACTCCTAGCCCTAGCGTACACTGA
>awe00003 | augustus_masked-C6394-processed-gene-0.2-mRNA-1 transcript offset:0 AED:0.03 eAED:0.03 QI:0|0|0|1|1|1|2|0|389
GCCAATCGGCCGGTTGTGCGTATTGCGCGTATTGCAGGACAGTTCGCCAAACCCCGGTCC
AGCCCTATGGAGATGATTGACGGCGTGGAGATGCCCTCTTTCCGAGGCGACAATATCAAC
GGCTTCCCTGCGTCGCTTGAATCGCGCAAGCCTGACCCATCGCGACTAGTGTCAGCTTAC
TTCCATTCCGCTGCAACTCTCAACTACCTCCGGGCATCTCTGTCCTCTGGTCTGGCGGAT
CTTCACTCCCCGCTGGACTGGGGACTCGGCCATGTCATTACGCCGTCTATCAAGGAGAAG
TACGAGCACATCGTGAACCGCGTCAAAGACGCTCTACGGTTCATGCAAACCGTGGGGATC
GACACCGATCGTGGTGTCGAGACCGTCGACGTCTACACCAGCCACGAGGGTCTCCTCCTC
GAATACGAGCAGTCGCTCACCCGCCTCCTCAAAACCCCGTCCTCTTCATCCTCCATTATC
CCCAATACCACCACCGCTACCACCAACGACCAGAACAGCCACCCACCCCAGCAACCCCAC
CCCCTCGCATCTTACTACGCCACCTCCGCGCACTTCATCTGGATCGGCGATCGCACGCGC
CAACTCGACGGCGCACACGTCGAATTCTTCCGCGGTATCGCCAACCCCATCGGCATCAAA
ATCGGCCCCAGCATGACCCCCACGGACCTAATCCGGCTCCTCGACGTCGTGAACCCCACG
CGCGAAATCGGCAAAGTAACCCTCATCTCGCGCTACGGCGCCTCCAAGATCGCCTCCCAC
CTCCCCGCGCACATCGCCGCGGTGCAGCAATCGGGCCACATCCCCGTGTGGCAATGCGAC
CCGATGCACGGCAACACGCAGTCGACGCCGTCGGGCATCAAGACGCGTCATTTCAGCGAC
ATCTTGTCTGAGCTGAAACAGGCGCTGGAGATCCATCGTGCCGCGGGCTCGTTCCTTGGC
GGTATGCATCTCGAGTTGACCGGTGAGGCTGTCACCGAGTGTGTGGGTGGTGCGGCCGGT
TTGACGGAAGAGGGTCTGGGCGAACGGTACACGACGTTCTGTGATCCGAGGTTGAACGAG
AAACAGGCGCTTGAGTTGGCGTTTCTTGTTGCGGGGTTCTACCGGGAAATGGATGAGAGA
GATGAGTTGGGGGGTTCTTCGACTGTTTGA
>awe00004 | maker-C6592-augustus-gene-0.2-mRNA-1 transcript offset:0 AED:0.07 eAED:0.07 QI:0|0|0|1|0.66|0.75|4|0|276
ATGGTAGACAAGGAACCGGGTTCGCCTACCTGGAAGTTCACGCAGTGCTTCGGTGATAAG
GGCGATGTGGAGGATATCACAGAAGCGGATATCATCTCAACCGTCGAATTCGATCATACT
GGAAATTATCTAGCCACGGGAGACAAGGGTGGGAGAGTAGTGCTGTTCGAGAGGAACGAA
ACGAAAAAAACCTGCGAGTATAAGTTCCACACCGAATTTCAGTCGCACGAGCCGGAGTTC
GATTATCTAAAATCCCTAGAGATCGAAGAGAAGATCAACAAAATTAAATGGTGTAGACGA
TCAAATGCATCCCATTTCCTCCTGTCGACTAATGATAAGACGATAAAGCTATGGAAGGTG
TTCGACAAGTCGCTGAAGGTCGTTGCGGAAAACAACCTCTCGAGCGAGCTGACGCCCGCC
GGCGTTGGTGGCGGAGGGGCACCCCGCGCGCCCCGTCAATCGTTCAAGGATCCTTCCCTG
CTGAAGCTTCCTCGGATGACACACCATGATACCGTCGTGGCCGCCGTCCCCCGGAGGACG
TACGCTAATGCACACGCCTATCACATCAACAGTATCTCCGTCAACAGCGACGGGGAAACA
TTCATCAGTAGCGACGATCTGCGCGTGAACCTGTGGAACCTTAATATTCAAGATCAGAGC
TTCAACATCGTCGATATCAAGCCGGCGAACATGGAGGAGCTGACGGAAGTGATCACGGCC
GCCGAATTCCATCCCACCAGCTGCAATTGGTTCATGTATGCCAGTTCCAAGGGTACCATC
AAGCTTGCCGACATGCGACAACGGGCGTTGTGTGACGAGCACCACAAG
>awe00005 | maker-C6764-snap-gene-0.1-mRNA-1 transcript offset:0 AED:0.04 eAED:0.04 QI:0|0|0|1|1|0.5|2|0|439
GTCGACAAGAGTGGCAACCAGGACACGCTTCGGTTTCCTCCTTTCCATCAAGAGATCCTA
GAGCAACGATACTGGGATGCCGGTGAGCTCTATGGAAGAATTCGCGTGGTAGTCTCCGAA
GGTTTCGCCCGACCGCATCGCACTCCGCCATTTGAGCGAGTCAAAGAGGTTGTGGCATTT
TCGTTTCAACATGCCCCTCTTCAAGTCTTAGAATGTTCGAGCATTGCATGGCCGAACGCT
GCCATGTGGACTCGTGAACCTCGTCTCTTCAAATACAACTCCGGAAGTGGAAACAGCGAA
TTGAAGGAACCAGAAGAAACTCACACCCACTCGCCAACCAGACACAGCACCCAGCAGGCC
ATATCTTCCGTTCAGGTAGCCAGCCCAGCTACACAAAATACTTGGCAATACAAAACCTAC
CAGGGACCCGTCCCCCAGTGGCCAGGCAAACTCGGGGTACCCAAGTGGCCGCCTCAGGAG
CCGCCGTTCATGCAGGATGTTTATATCGACCCTTACCTGCTCGATCCAGCTGCCCAACAT
CGCGGTGCTAGACCGTCCTGGGAGGACGTTTCGATGCCAGACTATGTTTCTAGCACGACT
GGTAGTCGGGCCATCTCAAGCATGACTGGCATTAGTTACGAGCACAGTAAGCACCCCAGC
ATCATCGCGCCGATTGACGAGGAGGCATATACTCAATTGATCGAGGCGCTGTGTCCACCC
AAACCTCTCGCCTGCGGCACCCATGCACCCACCAACACTCCGTCTAGCGTGGCCCCGGTA
GGTAGCAAGCTCTCAGCTGCCGCTGAAGCGCGCTCGGCATCCTACACCAGAGAGGGCAGT
CGATCGTTCCCTCTCAAGGATATCTCACAGGCCGGAACCAGAAATGCATCCGAATCAAGC
GTCAAGTCTAGCCTCTTGCCAGATCCTTTGGCAGAGACCACGGCATCAAGCAAATTGCAT
GCTAGCCCTAACGTGAATCTCAAGAGTAGGAAAGAGGGAATGTCTCAGGACAACAAGGAA
AACGAAAGTGCTGGGGAAACACCGCGCAGGGAGAGTGAAAGAATCAATAACACTCCGACC
AAGACGGTCAGGCGTTTAAGCGGGAACTTGGACTCTCCAGCCGAGCATAGAAGGCAGCGG
TCCATTGGTTCTACACGCAGCGAGGGCATCACGCCTTCTAAAGGGGAACCAGTCTCATGC
CCGCCCGTGCAAGAGTTGCCTGCCCCAGAGGATCTCGTTCGCCGAGTTGGTCTGGACGAA
CTCCTCGATTCCAGCATTCAGCTAATGAGCGGCACGTCTGAGGTTACTTCAATTGAT
>awe00006 | augustus_masked-C6892-processed-gene-0.0-mRNA-1 transcript offset:0 AED:0.03 eAED:0.03 QI:0|-1|0|1|-1|1|1|0|257
ATGTCTGGAAACAAATCCGACCGTTCGCTCAGCCCTGCCGCCATGAGTGAGGAAAGCCGT
CGCGATCTCCTAGCCCGTCAACACAGGGCTTTGTACGGCAACGAAAGCCCTGCGTTTTTC
CCTCCCGGCACCCTGGATGATCACTCGCGACCAGAGAGCCAGGCTGGAGGCACTCCTTCC
TCTGCGACTGGCATCCGCGGCCCATCTCCCCGCGGCGTTGATCCCTTCGGTCTCGCCCAA
ACCCCGGTCCAAGGTAGCAGCGACGGGGCTGTTCAGGCTGCTGCCGCCGCCTCGACTCTT
CAGTCTCCGACCCGCGCCAACAGCGCCTCCTCGCCCAGCTCCGGCATCAACCCCGTATTC
GGTGCCGACCAGCCGGTGACTTCCACTTCATCTCCCGGCGGAGCTGACTCCCCGTCCTCC
CGGTCTGTCCCGTCCAAGTCTGCTGCCGGATTCATTGGCTCTGTGGGACCTATTGGCTCT
CGTCCCATCCAACAAGCAGGCCCCGTGCAGATGCCCAACCCGGCTCTGAACAAGCGCTCC
ACCACCCCTTTGCCATCTCCTTTGGGATTTGGCTTCACCACCGGTGAAGGAGTGGTTCCT
GGAGCAAGCAATGAGCGCTCGGCTTATACGGCATCCAACCCTCCCAGCACCGCTTCCTCG
TTGAACCCCGGCGTCAAGGACTCCACCGGTGGAGTTGGCCTTGGGTGGGGCAACGGAAGT
GGTGTTTGGGGCTCCAAGAATGGACTGGGTGTGCAAGCTTCTGTCTGGGGTTAA
>awe00007 | maker-C6964-augustus-gene-0.1-mRNA-1 transcript offset:0 AED:0.00 eAED:0.00 QI:0|0|0|1|1|1|2|0|316
CCCCAGGTTTCCACCCTCCAAACCATCTCCGGCACCGGTGCCGTGCATCTCGGCGCCCTC
TTCCTCCAAAAATTCCACCCCGCAAACCCTAAACCCCGGATTTACCTCTCCTCGCCCACC
TGGGCCAATCACCATCAGATCTTTACCAATGTCGGCCTCACCCTCGCCGACTACCCCTAC
TTCGACAAGAAGACCAAGGGCCTGGATTTCGCCGGCATGACCAGTGCTCTGCGCTCCGCG
CCCTCGGGTTCCGTCATCCTGCTGCACGCCTGCGCCCACAACCCCACCGGCGTCGACCTC
ACCCAGGACCAGTGGAAGGAGGTGGCCACGATCATGCGCCAAGGGAACCTGTTCCCCTTC
TTCGACTGCGCCTACCAGGGCTTCGCCTCGGGCGACCTGAACCGCGACGCCTGGGCCGTG
CGCTACTTCATCGAGCAGGGCTTCGAGCTGGTGATCGCGCAGTCCTTCGCCAAGAACTTC
GGTCTCTACGGCCAGCGCACCGGCGCCTTCCACTTCGTGTCGGCCCCCGGCGCGGAGGCC
GAGCAGGCCAACGCCAACGTCGCCAGCCAGCTGGCCATCCTGCAGCGGTCCGAGATCTCC
AACCCCCCGGCCTACGGTGCCCGCATCGCCAGCCGCGTGCTGAATGACCCGGCCCTGTTC
GCCGAGTGGGAGGCCGACCTGCGCACGATGAGCGGTCGCATCGCCGAGATGCGGTCGGGT
CTGCGTCAGCGTCTAGAGAGCAAGGGCACCCCGGGCACGTGGGCCCATATCACGGATCAG
ATTGGCATGTTCAGTTTCACGGGATTGACCGAGTCGCAGGTGAAGCTGTTGCGTGAGAAG
TGGCACGTATACATGACGAAGAACGGTCGTATCTCCATGGCCGGCCTGAACACACACAAC
CTAGATTACTTCGCCGAGGCAGTAGATAGCGTTGTGCGTGAGTCGTCGTAG
>awe00008 | augustus_masked-C6964-processed-gene-0.5-mRNA-1 transcript offset:0 AED:1.00 eAED:1.00 QI:0|0|0|0|1|1|2|0|119
ATGGATGATGCCGAGGTCAAGGCTATCGAGGCGGAGTTGTCGCCGGAGCAGCTACAGCTG
TTTGCGGAGGAGAATGACTCCATGGTGAAGTATTATGAGGATACGTTGAGTAAAGTACAA
AACGCCGAAAAATCCCTCCTCGAGATCTCTTCCCTCCAACAAACCCTCGTCTCGCACCTC
TCGACCCAAGAAGACTTCATCAGCCAGCTCGCCACAGACGTGACTACCACGCAGACGAAC
ATCGGACAGGGCAACAAGGAGCTGAAGCGCGCGACGGAGCAGCGCAGTATCGCGCAGGCG
GTGTTCTGGGGGACCGTGGGGCTGTGTACGTGGTTGGTTGTTTGGGATTTGGTGTTTTGA
>awe00009 | snap_masked-C7022-processed-gene-0.0-mRNA-1 transcript offset:0 AED:0.17 eAED:0.17 QI:0|0|0|1|1|1|5|0|361
ATGGCAGCCGATATGAGCGGCGAGCAGATGCAGGCCAAGATTACCGCGGCCAGGCGCGAA
GCCGAAGGTCTGAAGGACAAGATCAAGCGCAGAAAGGATGAATTGGCCGACACCACCCTT
CGTCAGGTCGCGCAGAGCCAAACGGAAACTCTGCCTCGAATCGCAATGAAGCCCCGACGC
ACGCTCAAGGGACACTTGGCCAAGATCTACGCTATGCATTGGGCAACCGACCGTCGTCAC
CTGGTCTCTGCCTCGCAGGACGGAAAGCTCATCATCTGGGACGCCTACACCACCAACAAA
ATCCATGCCATTCCGCTACGGTCGTCGTGGGTCATGACCTGTGCTTACTCTCCCAGCGGG
AACTTTGTCGCTTGCGGTGGTCTGGATAACATCTGTTCGATTTACAACGTCTCCGCCAAC
GAGGGCCCTACCCGGGTCGCGCGCGAACTTTCCGGTCACTCGGGTTACCTGTCTTGCTGT
CGCTTTATCAACGATCGTCGCATTATCACTTCGTCGGGAGATATGACCTGTATGCTGTGG
GATATTGAATCGGGTTCGAAAGTAACTGAATTCGCGGATCACCTGGGCGACGTCATGTCC
ATCAGCATCAACCCGACCAATCAGAACATCTTCGTCTCCGGCGCTTGCGACGCGTTCGCT
AAACTGTGGGATATCCGTACCGGAAAGGCCGTTCAGACTTTCGCCGGCCACGAATCAGAC
ATCAACGCCATTCAGTTCTTCCCCGACGGCAATGCTTTCGGCACGGGTTCCGACGACACC
TCCTGCCGTCTGTTCGACATTCGCGCCGACCGCGAACTGAACATCTACCAGAACGAACAA
ATAATGTGTGGTATCACGTCTGTTGCTTTCTCGGTCTCCGGAAGATTGCTCTTCGCGGGC
TACGATGACTTTGAGTGCAAGCTTCAACGACTGACATTGATCAAGGTGTGGGACGTTCTC
CGGGGCGACAAGGTCGGTGCTCTCAGTGGCCACGAGAATCGTGTAAGCTGCCTGGGTGTC
AGCAATGACGGCATCAGTCTGTGCACTGGATCTTGGGATTCCCTGCTCAAGGTCTGGGCC
TGGTAA
>awe00010 | augustus_masked-C7042-processed-gene-0.0-mRNA-1 transcript offset:0 AED:1.00 eAED:1.00 QI:0|0|0|0|1|1|2|0|748
ATGGCCGGTCTGGGACACACTTACGAGGCCTCCATCCGCCCTTATATCTCGACCACTACA
ACCACCAGTGGAATTCCCATGTACTCCACCGTGACCGGGCAAGCCCTACGTCTCACCGAC
TTGGATGCTGCATACTGGCGACGCAATCTCGAGTCGCCCGTTCTTTTCGCCTCAGCCGTG
GGTAATCTACTAGACGCCCAGACGACAGATCCCGAACCAACCCTTTTCCTTGAGATTGGC
GCACACCCAGCTCTCTCTTCTCCTCTCCGCCAAATCTCCTCTGATCTCAAAAAGCCCATC
ACCCACATCGCGACCCTCCGCCAACACACCGACCAACACCTCTGCATCCTCCGATCCGCC
GGACACATTTACCTCGCAAATCACATCCCATCGTTTTCAACTCTCAATGGCTCCGGAACC
ACTCTGTCCGACCTTCCCATCTATCCCTGGGACCGCCGGAATTTCAACCTACAAGAAAGC
CGATTGACACGCAACTGGCGATTCCGCAAACACGTACCCCACGAGCTGCTCGGCTCGCGG
ACACTGGAATCCACGGACCTTGAGCCATCGTGGCGGAATTTGCTTCGCGCGCCGGCCGTT
GCCTGGCTTTCGGACCATCATGTCTTAGGGGACATCGTGTTCCCGGCGGCCGGGTACATC
GCCATGATTGCGGAGGCAGTTCTTCAGGTCTCAGGCTCTGAGGGCAGTAACAGTCAGGGG
TGTTGGATCCAGCACCTGGTGATTAAGACGCCATTGATGCTGAGTACGAAGGGTGCTATG
GTGGAGGTGGTCACCTCGTTCAAGCCAGTGCGGTATAGCGATCGCGTCGAATCAGAGTGG
TGGGAGGTGACGATCGCTTCTTTCAACGGGACTGCGTGGACGAGACATTGCGTTGGACAG
GTTCGGAGCGACGAGGCTGGTGATTGTGATGAGAGTGGCCATATCTTCTCGACTGAGAAG
ATTGGAAGACTTCCCCGCCCTGTCGCCCCGGGAGCTTGGTATCGCACGCTAAAGAGCGTC
GGTTTGCAGTACGGTCCCCAGTTCCAGCTATTAGAAGACATCACCACACATCCGATAGAA
CACGTCGCGAATGCCTCCGTCCGCAAGGGGACCGATCACGCCGAGTACCCTGTCCACCCA
ACAGTCATTGACCAATGTCTTCAGCTTGCCGGACTAGCGGCGTGTCGGGGCCGAACAACA
CTGATTGATGGCGTTGGCATTCCGGCGTTTATTGAAAGCGTGTACATTGGCAGTGTGCAG
GAAGGCGAAATTATGTTGGCACAGACGAAGGGCTCTTCGGTTGCCGCGACATATGCAAAA
TGTGATGCACGGTTGATGACAGGCGAGAAGACGGCGTTGTCGGTGCAGGGCGCCGTGATC
GTGCAGTTGGATCGGGGTAGGCTGGAAGAAACGCGTCCTTTGGCGTCGCACATTGAGTGG
AGGCCGGATGCAGATTTGGCATCTAAAAAGGAACTTATGGATTGCGAGACAGGCGAATCA
AGGGTTCTAATGGATAGAATGTCTGCTTTGTCGGTCATTCAGATTCACAGAGCCATCAGA
GATGTGACGCCTCTTCCTCCATATGAGGAATACAAACGGTGGATCTGTGAAGTAGTCGAG
GATGACAGGAAGGCCATAACCCCTGAGGCACAGGAATGGTCTACATTGGATGATACGGCC
CTGCAGTGTCTTCGCGACGGACTGAGTGCAAAGCTGAAGACCCACGGTCAGGAAGAGATC
TCTAGCCTCAGTGCGAGTGTTGTCGAGGCTTGCGCCGACATCCTGCGCGGGACGGTTGAT
GTGGCCCAACCCGTGTCAGAAAAGAGCCTCGTGCAGGTCCATGAGTACACGGCATCATCT
GAGACAGTAACTCAACTTTTTAGTCTGATGCGCCATACCAATCCCCGGCTGCGCGTTCTC
GATACCGGGAGTGGTCCGGCCAGATTGACATCGTGTGTCTTGAAAGCGCTTACATCGGAA
GAAGGGCAATGCTGGTCAAAGTACACTTGGTCTGATGTATCACCTGTCGCCGTCCAAGCT
GCACAAGAAAGATATGGTGACAAGGTAGAGTGTTGTCTGTTTGATGTCGCGCGGGACCCG
ACGGCACAGGGATTGCAGGAATTTGGATACGATATTGTGATCGTGTCGGATGCCTTGGGC
ACAACCCCGCAGATCGATGCTGCTCTTCAAAACATCAAGACTTTGCTGGTGCCGGGAGGG
ACAATTGTAATGCAGGAGATATCT
>awe00011 | augustus_masked-C7088-processed-gene-0.0-mRNA-1 transcript offset:0 AED:1.00 eAED:1.00 QI:0|0|0|0|1|1|5|0|196
ATGTACGAATCATTGTGCATGTACATGCCGCAAGAGAACCAATCGCCGCCCTCCCCCTCC
CCATCTATCCTCTCCGTGGGGTTCTTTACAACCCCGGAGCGAGCCCAGGCCAGCAATGCT
GGCGCTGGGCCCGTCTCCCTCTCCCCGCAGCCGGCCAGCTCCCGCCCCCTCCCACGGGTT
GTGCTCCCGCCAGCCAGCCACCAGCCAGCTCGCCCCTCCCCCTCCCAGCGCATTGCGCCC
GTCGTCCTCCCTGGCACCAGCCAGGATGTGCCCCCGCCCGCGACCAACAAGAGGCCATTG
GCCCCGCTCTCCACGTCTTCGGACGTGGAGGAGCTTCCTCCTCCGGCCAAGCGACCAAAA
CGCGTGCGGGCCAAGTGCCCTAACCCGGACTGTGATGGCCTCTCCCACGAGGGAGAGTGT
CGCCCGTGGTGCCGGAAATGCCGCTGCCGCCATCTGCCACCCATCTGCCAGGCAGATGGC
GGCGGGCGCGGTGGCCGTGGAGGTCGCGGTGGTGGTCGCGGTGGCCGTGGCCGTGGCATG
GGCGCAAAGAATTTCAATGTCCGCTATATCCGCACCATCATTAATTATTGA
>awe00012 | augustus_masked-C7088-processed-gene-0.1-mRNA-1 transcript offset:0 AED:1.00 eAED:1.00 QI:0|0|0|0|1|1|3|0|280
ATGGCTAGGGAAATCAAAGAGAAGCGTCAAGTTATCTATGATCACCTCGGTTCAATGCTA
CCTGCCGTTGATTCTCTTGATAAAGAACTGATCCATATCGAGGAACTTCCGAGCATCGGA
TTTCGGCCGGTATACGTAGGATTTGATGAGGATGAGGTGGACTTTTCACCATGTTTCTTC
GAACCTCTTTCTCAACACATCATCGATGATCATCCACTGGAAGAAGAGACCACTGCCTCA
ATAGCATCTTTCTATTACCCAACTGCGATACACGACCCTTTGGCTGATTCCATTTTTGAT
TATGAATATTCGATCTTCGAGGTTACCCGCTTGATATGCGAGCATGTCGATCGACTGACT
AGAGATTCTCGTCTTCCAGATGGCTGGGGGTTGAATGGACTCACCCCCATTTACGAATAT
CCCGGAAGGCGAAGAGTACCCGGGCGTGGTCTTGAGCAGCTGTCAAATGTGCCTTATAAA
TGGCGGTCACTCGAGGAATATGACAGCGTTGAGTGCCCTCACATGATAATTTGCACCATT
CACAACGTCAACGCAAATAACCAGACCTTTACAATCGGAGAGCTAAAACTGATTCTTCTT
ATTCTATCGTACGTGGGCCCGAGAAGTGGCAGAATCCTACAGGCACACCATGATGGGAAG
AGTCTAGTCGTACAATACTCGCCGTTGATGAGTTTTGAGGTGGATCATGAAGAGGAGGAA
GCTGCTCCTATTCCTCTTTTCGTACGGTATCAGGCTAGCAGCCCTGTGAGTGCCACCACC
CGGCCTATTACTGACACCGATTATCCCAAAGCCCCTAACAAGTGCGCCTCGTGTCCTCAG
TGA
>awe00013 | maker-C7142-augustus-gene-0.0-mRNA-1 transcript offset:0 AED:0.03 eAED:0.08 QI:0|0|0|1|0|0|2|0|497
GGTCCATCATCGACAAGCAGAGAACAAAGCCACGCCGATTCACCGTCCCGCGAAGCGCGG
CCGCCACAACGATCACAGGCGCCACGCCCACCTAGAGAACGGACCCCAGTCGTTGAGCGT
GTACCTCAAAGACGCAGGGAGCCCCAAGCCCCGGCTCGCGTAGTGGAAGTTCACAATGGA
CCCCATGTCAGCCGCGACACAGAGCAAAAGCAAGGGAGGAGAAAAGGCGACCGACAGGTC
CGCTTTGCGAACGCGCTCGACTATGAGGAGGACGTCCGCAAAGGCCATCAGTATCCCCGC
ACTCCAATGCAGCCGCGTCGAGATCATTCCTTGCCGGGCAGGTATCGGAACGTCACAAGC
AGAAGTACAAGCCCTCAGGGTGGTGTTTCAACGGGGCGCCCGTACATCGAGACTCGCACT
CCACGATACGAACGAACAAGAGATGCTGCTCCGAGGCCATCTATCTCCCTTGAAACAAAC
CGCCCGCGACCAAGGATTATCCAAGACGGCAACCGTCATGTGGAGGAAGCAGGTCAGCGT
ATACTCGCGGAGGCCAGAAGACGACAAGCGCGAGAACGATTTACGCGCGATCTCAGATCA
TACACTGCATGGCGACCGTGGGATCGTCGGTCTGAACGCTTGCGTGAATCTGAGATCGGC
GACGAGATAGTTAGTAATGATAAAGGAACTCGGCGGTATGGCTGGCGTCCAAACCTCTTC
GCGGACCACTTTTCTCGTTCAATCAAACATCTACAGCTTGTCACGATGAGTAGCCAGCAT
GCCGGACATGAAGTGGTCGAGAGCGCGTCCAGCGAATTCGTGATCTCTGAAAACGACCAG
GCCGTTGATATCAACCAACTATCGGCGGCTGCCGCATTGGAAATATTGTGCACCAGCGTT
GAGATGCTCTCTAAGGCCGCCACGGACTGTTCAGATAATTGGCCGATGGACGCTGGGCCT
CACCCACTATGGAAAACTTGGGTCGACGGTGCCTCCTTGATGCAGGCTTCGAACAAAGCA
ACCGAGCTACATTGCTCCCCGGCGGGAGACGAGCAAGAGGGCCACCACGATTACTTTCAA
CAGAGCATACTGTCCAAGCGCTTCCTCTCCAAACGAGAGCCGCCGATCTCTCTCAGGGAC
TACTTATTACGCCTTCATCAATTTTGCCCCATGTCGACCGCGGTCTACCTGGCCACAAGC
ACGTACATCACCCGCATGGCCAGCGTTGAAAGAGTCATCTTGGTTAGTCCGAAAAACATG
CACCGCTTGGTGCTTGCGGGACTCGGTGTAGCCATGAAAACTTTGGAAGATCTCAGTTAT
CCCCATAGCCGGGTGGCCAAGGTCGGTGGGGTAACGGAGCGTGAGCTCTCCAAGCTGGAA
ATCAGCTTCTGTTTTCTCGCGGACTTTGACTTGCGAGTGGATGCCCATATGCTCTTCAGC
CAAGTCGCAATTCTTGAACAAAACAAGAATCTTTGCCATGATTCCGAGGGCTAA
>awe00014 | snap_masked-C7142-processed-gene-0.1-mRNA-1 transcript offset:0 AED:1.00 eAED:1.00 QI:0|0|0|0|1|1|2|0|104
ATGGCAAAGATTCTTGTTTTGTTCAAGAATTGCGACTTGGCTGAAGAGCATATGGGCATC
CACTCGCAAGTCAAAGTCCGCGAGAAAACAGAAGCTGATTTCCAGCTTGGAGAGCTCACG
CTCCGTTACCCCACCGACCTTGGCCACCCGGCTATGGGGATAACTGAGATCTTCCAAAGT
TTTCATGGCTACACCGAGTCCCGCAAGCACCAAGCGGTGCATGTTTTTCGGACTAACCAA
GATGACTCTTTCAACGCTGGCCATGCGGGTGATGTAGACCGCGGTCGACATGGGGCAAAA
TTGATGAAGGCGTAA
>awe00015 | maker-C7280-augustus-gene-0.3-mRNA-1 transcript offset:0 AED:0.14 eAED:0.14 QI:0|0|0|0.75|1|1|4|0|400
ATGACGACTATGGATTTGCGTGTTGGTAACAAGTACCGGATTGGCCGCAAGATTGGAAGT
GGTAGTTTCGGTGACATTTACCTTGGCACCAACATCATCTCTGGCGAGGAAATCGCTATC
AAACTCGAGAGTGTCAAGGCCAAGCACCCCCAGCTCGAGTATGAGGCCCGTGTCTACAAA
TCTCTCGCCGGCGGTGTTGGTATCCCATTCGTTCGCTGGTTCGGTACCGAATGTGACTAC
AACGCCATGGTGATTGACCTTCTGGGTCCCAGTTTGGAAGATTTGTTCAACTTCTGCAAC
CGCAAATTCTCGCTGAAAACCGTCCTCCTTCTGGCCGACCAGCTCATCTCTCGCATCGAG
TACATCCATGCCAAATCCTTCATTCACCGTGATATCAAGCCTGACAACTTCCTGATGGGT
ATCGGTAAGCGTGGAAATCAAGTCAACGTGATTGATTTCGGTCTGGCCAAGAAGTACCGG
GACCCCAAGACTCACTTCCACATTCCTTACCGCGAGAACAAGAATCTTACTGGTACTGCC
CGTTATGCCAGTATCAACACTCACTTGGGTGTGGAGCAGTCCCGCCGTGACGATATGGAG
TCTTTGGGCTATGTCATGCTCTATTTCTGCCGCGGCACTCTCCCCTGGCAGGGATTGAAG
GCGGCCACTAAGAAGCAGAAGTACGACCGCATCATGGAGAAGAAGATGACCACGCCGACC
GAGGTTCTCTGCCGTGGATTCCCCAACGAATTCTCCATCTACCTGAACTACACCCGTTCC
CTACGCTTCGACGACAAGCCCGACTACTCGTACCTACGCAAGATCTTCCGTGACCTGTTT
GTCCGCGAATCCTTCCAGTACGACTACGTGTTCGACTGGACCGTTTACAAGTACCAGAAG
AATGCCGCCATGATCGTGGATGCTAGCAGCAAGAAGGACAAGGAGGCCGAGGAACAACAG
CGCCGTCAGGGCGTTGCCGGTGCCCCCATGGGCACTCCCGGCGCTGCCGCCAAGCCCGGT
GGTATCTCGAGCCAGCGTCGCAAGGTCCTCGACCGCAACCTTGACAACACTCCGGACACC
AACCGTGCCGTGGGAGGGAGTGATAGGATGCTGCGTTCTGCTTCCAAGGTTGCTTCAGGT
GCTTATGGCCCTGCCGGTAGCCGCGCGAAGCGGGACGATGGGTACGGTGCTCAGTGGTAC
TAA
>awe00016 | maker-C7286-augustus-gene-0.1-mRNA-1 transcript offset:0 AED:0.17 eAED:0.17 QI:0|0|0|1|1|1|3|0|406
ATGGACAACAGACCTGCCTCGGAGTACGCGCAGTCAGGTTCGCACTTTCCATATCCACCG
TCTGCCGCGACGCATTCTGAACTCTCAGCTGCAGACCAAGCTTCTGCTGCTGCCACTGCT
CAATACACTCCTCAACCCGAGGTTCGCCCCAACCCTCAGTACACTCCTCAACCTGAGGTG
CGCCCCGCCGCCAACATTTCGTCCTCCAACACGCCGCAGTCGGACTACGGTCTGAACGCT
CCTCCCGCCGCGCGCTCTCCAGCTTATCCAGAGTACCTCGCCCGCCCGCACCAGTACCAC
CACGCCCCCAACACTCAAGCCGGCGGCGCGGCAGGTATGGCTCAAGCAACAAGTCCGTCC
ATCACCACCCTCCATGATGGGCAGCACCATGACCATCGAAATCATCACACGAACGTGAAG
TCTGACGCGGACGTTCCTATAGATCCCTCAATCGCGGCCTCCAGCCCCACCTATCCTCCT
CCCTACTCGCCTTACCAGCCTCAGGGCCATGACATGGCTCAATACCAAGGTCACCCCCCT
CCGCCGCCTCCTCAGATGTATACGCGTCCGGAATGGTCGCATGGGTATGGACAACACCAA
CATGGTCTGCCTGGACCCTATACCACTCCTGCCACAACGGTTGGTCCCGCCTCCCCTGCT
GCGACCGCAGGGCCGCGCCCTGGCCAGGTTTACTCGTTCGTTCCAATCCCCGGTGCGCAA
CAGCACAAGAGACCGCGTCGCCGGTACGAGGAAATTGAGCGTATGTACAAGTGCGGGTGG
AATGGATGCGAGAAGGCCTACGGTACTCTCAACCATTTGAATGCCCACGTGACGATGCAG
TCTCACGGCAACAAGCGCACTCCCGAAGAATTCAAGGAAATTCGCAAGGAGTGGAAGGCT
CGTAAGAAGGAAGAAGAAGCCCAGCGCAAGGCCGCTGAGGAGCGTGAGCGCGCCGCTGCC
GCTCAGGCTGCCCAAGCCAACCAGGTCGACGCCCCCAATCCTGCGGATCCCCAGGGTGCT
CAACCTCCCGCCTACCCCGGTGGTGTCCGGCCTCAGCTGCCTCCGATTGGATACCAACCT
GCCGACGGCCAGGTGCCCGGTCAGTACGGTGCCCCGGGCGGTGGCATGGTCTATCAGAGC
AACGGGCAAATGGCCTACCCTCCCAACTACCCTCACTCTCCTTACGGGCAGAGCGGCCAA
GTGTATCAGCAACGTAAGTAG
>awe00017 | augustus_masked-C7320-processed-gene-0.0-mRNA-1 transcript offset:0 AED:0.11 eAED:0.11 QI:0|-1|0|1|-1|1|1|0|135
ATGTCTAGATTCATGGAGCAACAGACCCAATCCCCCCAGGGGATGTTCCCCGCGGATGGT
GGAGGTTACCATCCTGGCGAGCCTCGTGTCGACACCACCCGGTCTTTGGACCCTCACACC
TCGATTGAAGATTACAGCCGGGTGATGCTACAGTACACTCAGAACCGGATGTCTGGGTTC
GCTCGTCTGGACGATGACAAAGGGTCGCCCACGAGTAGAAGCAGCGGAAGCAGCGGAAGC
AGCGACACTGGCAATGAAAGCGGCGACTCAGCTAGTGGCATGTTGACCCGTCAAATGAAT
GGCCGCGACTCTACTGCTCGTTCTAGCAGCGCCTCCTTTAGCAACAGCCCTTACGGCAAC
GGAGAGACAACCAAGTCCGCCAGGGACAACTCCAAACCGTCGTTCTAA
>awe00018 | maker-C7356-augustus-gene-0.5-mRNA-1 transcript offset:0 AED:0.08 eAED:0.08 QI:0|0|0|1|1|1|3|0|191
ATGAAGCTCAACCTCATCGCTCTGACTGCCCTGCTGGGCCTGGCCGTCGCTCAGTCGACC
ACCTCCACCAGCGAGGCTTCGGCCACCGCCAGCCTGTCCCCTGAGGCTTCCTGCGCGAAG
AAGTGCAATGAAACCGATCTTTGCTGCGTCGCTCAGTGCTACAAGGTCCCCTGCCCCAGC
GACTCGCAGGCCAACGACACCGTCAGCTGCGTTGCCGCTTGTCCTCAGGGCACCGGCTCC
CCTAGCGACACCGACCGCTACGCCAAGTGCCAGAGCAGCTGCTACAGCAGCCACTTCTTC
CCGGCCACCAAGCTGACCGACAGCGACTCCAAGACCGCTGCCACTTCCAACAGCGATTCC
AAGACCACCGCCACCGACAAGGACAGCAAGAGCTCTGCGACTGGCTCCTCCTCCGGCTCC
CACTCCCACTCTGGCTCCGGTGCCAGTGCCAGCGAGACCGGCTCGAGCACCGCCTCCGGC
TCGGAGGCCAGCGAGACCGCCAACGCCGCGGCCCTGAAACTGGGTGTCTCGACTGCCGGT
GTCATCGGTCTGGTCCTTGGTGCCTTGGCTCTGTAA
>awe00019 | augustus_masked-C7356-processed-gene-0.3-mRNA-1 transcript offset:0 AED:0.00 eAED:0.00 QI:0|-1|0|1|-1|1|1|0|242
ATGACAGAAAAAATGACCCTCTACACAACCCTAACCCCCTTCGTCAACACCTGCATGGCC
TCTCACGACCCATCGCACAACCCAGCGCACGTGCACCGCGTCGTCTCACTGGCGCGCTCG
ATCCTACGCGCCGAACAGTCCCTCCATCCCGAAATCCGCTACTCCGCCGAAGTGGTCGAC
TTGGCGGCCTTGCTACACGATGTCGGTGATCGGAAGTATTTGGATCAGGTGAGGGAGATC
ATCTCTGCCTCTACCTCATCCTCTGGGACTGGCAATGGGGCTGGGAGGGTAGAAGTAGAC
GCCGACACGCTAGTCCTCCAAACACTTCTCTCGCACGGGGCGTCGCGCGAACTAGCGACG
CGGGTCCAGACCATCGTATCGCATGTATCCTACACGAAAGAGAAGAAGGACCCGGAGGCG
GTGCGCAAGTTGATCGAAGACGACGGGGACGTGGAGTTGGCGATCGTGCAGGATGCGGAC
CGGTTGGATGCGTTGGGCGCGGTGGGGATCGGGCGGTGTTTTACCTTCCTGGGGGCGCAG
GGACGTAAATTCGTCCCTGAGGGAGGGGCGTGGGAGATGGGCAATTCGATCGAGCATTTT
CAGGAGAAGCTGGAGACGTTGGAGGGCATGATGAAGACGCAGACGGGGCGGGAGATGGCC
AGGGTGCGGACCCAGCGGTTGGTGGAGTTTAGGGGATGGTGGGAAGAGGAGATGGCTCTG
ATCGAGTAG
>awe00020 | augustus_masked-C7394-processed-gene-0.2-mRNA-1 transcript offset:0 AED:1.00 eAED:1.00 QI:0|-1|0|0|-1|1|1|0|238
GCAGAGCCTGCAACGACCGCGGAACCCGCCACGACGGCAGAGCCGGCGACCACCGAAGCC
AAAACCACGGCGGAGCCTACCACCGCCGAAGCAACCACCACCGAGGAGCCCACCACCACC
GAACAGCCTACCACCACTGCCGAACCTACCACTACCTCCGCTGAGAGCACCACGTCGACC
ACCTCCTCCGAAACCACCCAGACCACGACCAGCAGCGCCTCCACCACTTCCTCCGCGACC
TCCAGCACCTCTTCCTCCACCTCTAGCACGTCATCCGCCGCCTCCACCAGCTCCAGCGAC
TTCGACCTCGAAGAATGGAACCACAACGGTATGGTCGCCGCCATCGCGGTCGCTAGTGTC
GTGGGTGCCATCTTCATTGGCACTATCGGTTGGTACTGTCTCGCCAGTCGCATCACCAGA
ATGTTTGAAAAGACTCCGCCGGCGCCGGAAGCTGCGGCTGCGGCCACAGCGGAAGGGGGA
GCGGGCGCATCCGCCTATTCGATGGTGCCGTTGGTCGAGGGCAACAATCGCTCGACCAGC
GAAGTCAAATTCGATCGTGACTCGATGCTGTTCGCGCCGAATTCATCGCGCACGGATCTG
GAGTCCGTGATGCACAATAACACGAGACGTCAGACGATGCTGTCGGCGGACGGATCGGGG
CCTTCGAGCGGACCGCGCGAATCGGTCGCGTCGCAGAGTATGCCCAGGATGATCTAA
>awe00021 | augustus_masked-C7394-processed-gene-0.3-mRNA-1 transcript offset:0 AED:1.00 eAED:1.00 QI:0|0|0|0|1|1|4|0|358
ATGTCCGAACTCTCGAATTCAGAGGAATTGTTGATCATACAGGCAGATGGGCTATATCCC
GACGATGCAGTCGAGCAACAGATTCTAAAAGATACTAGGATTCCGCAAACCCGCAAAATC
AAGTATCTTCAACTAGACCTATTCCCGACAGGCACTGCGACACCCAAGCCATGGACCACA
ATTCCCGAGGATCTTCGACGAGAAGTAGACGGTATCCTAACATTGAAGATGTACTTTACG
GCGGAAGATCTTCAGCTCTTTCCGAAGCTTAAGGTCATCGTGAGAATGGGAGTCGGTTAC
GACCGACTAGATCGAGTTGCCCTGGCCCAGCGAAACGTAACAGTGTGCAACGTTCCCGAC
TACGGCACCGCAGAAATCGCCGACCACGCACTCGGCCTAGCCCTCTCCCTCCGCCGCGGC
ATCCTCCTCCACCACGACCTCCAACGCGAACCACACGTCGAGCCCTGGATGGTGGTCGAC
ACGCCGCTGGTCTCCCGCATCCGAGACACAGCCTTCGGAGTCCTAGGCCTCGGCCGAATC
GGGACCGCCGCAGCCCTCCGCGCAAAAGCATTCGGCTGGCGAGTCCTCTTCTACGACCCC
TATGTCCCGAACGGCTACGACAAGACGCTCGACATCGAGCGCGTAACCGACATCCGAGAG
CTCTTCCGCCGCAGCACAACCCTGAGCATTCACTGTGCATGCACACACGAAACACGAGAC
ATGATCGGCTCCGATCTCGTCTCACTGATGCCGCGCGGGTCGATACTCGTGAACACAGCC
CGCGGCGAAGTCCTGCAACTCGACGCGGTGGAGGAGGCGTTGAGAACGGGGGTGTTGGCC
GGCGCCGGGCTGGATGTTTTGCCGGAGGAACCGATCCCCGAGGAGAGGGTGCATTCGCTG
ATACGGGCGTATCGGCGCAATGAGGACTGGTTGATAGGCAGGTTGGTGTTGACGTGTCAT
ACGGCGTTTTATTGCCCGGAGAGCTTTGCAGAGATTAGAACGAAGAGTATGGAGACTATG
CGGGATGTGTTGGTTTTGGGGGTGCAGAGTAATGTGATTCCGCCTGGGGCGAGTTGA
>awe00022 | maker-C7412-augustus-gene-0.2-mRNA-1 transcript offset:0 AED:0.05 eAED:0.05 QI:0|0|0|1|1|1|5|0|611
ATGTCTGCGACCATCCATTTAGACAATTCGCATACCCACTTCACCAATCTTGACTTCCTG
TCCGGCAGAGTCGTGATTAATCTGCCGTCTGAAGCAGCGATAGGTGGTATTCAAGTGAAG
TTGGAGGGAGAAAGTCGCACGCGTTTGTCAGGGCCCCGAAATCCGCACCATGAGCAGTCC
GATAAGAAACGCACCGAATTAGAAGTCCATAAGCTCTTGTATAAAGTCGTCACCGTTTTC
CCTACCCCCGAGGTGTTCAACTCCAAGGCTCCGAATACGACGTATACTTTTGCTTCTGGG
ACATATGAATATCCCTTCCAGTTCAAGTTTCCCTTCAACAATGCCTGCAGCATGCACAAC
AGCATGCTTACGAATCTGAACATCACGGGGCTGAAAGTCGAAATGGCCAAGGATACGAAT
CGTCATGTCAAAAAGACGCTTCCTCCTTCTCTGAGCGGCTTTCCGGGCGAGGCAGACATC
AAATATTACCTAAAGGCGACTATCATCCGGCCGCAATTCTACAAGGAAAACATCCGAGCG
ATCCATGACTTGAATTTCCTTCCCATCGAACCCCCAAGGACAGGCAGTCTGAACGAGGAA
ACTTATGCGCGACGCCAGCATCAGTTTACAAAAGGCCCCAGTGGTTCGAAAACGAAGAAC
TTGTTCCAAAAGGTCTCGTCTACTTCCCTTCGAGATGGTGCCTCGGACACTCCTCGCGTT
TCTGCGGACATTCGACTTCCGAACCCGTCCATCCTCACCTGCAATGAGCCCATCCCGCTG
CGGGTGTTGGTGAGCAAGGTGTCCGAGTCATATGAAACCATCTTCCTGCAGATGCTGCAA
ATCGAGTTGATCGGGTACACGCACATCCTTGCCCACGATTTAAGGCGAACGGAAAGCGGC
AGTTGGGTTATAATGAGTCGCAGTAACATGGGCATTCCCCTTGGGAGAGGAGGTGATCCG
GCGGGCTCGGAATACACCATTGACGCCAGCATGTGGAATCGGGTGCCTCTGCCCAGCTCG
GTGGCTCCGAGTTTCGAGACATGCAACATTTCAAGGTCGTACGAGCTTGAGGTCCGAATT
GGGTTGACTCATGGCAGTATTGGGAACATGAAACCTCAACTCATCGTACTCCCGCTGAGA
ATGCCTGTCAAAGTGTTCTCTGGTATTGCTCCACCCCAGGCACTTCTGGATGCCATGGCT
GCCACTGGACGCGTCAAACCACCGGCGCAGGTGCCACCTTCACCATCAGTCCCTGATCGA
CCCGCGGGTAGTACCAGTTCGCGCCCGCCCATGCCTCCCAGACCTTCAGCGGCTCCAGTT
CCCGTGCCCGCCACGGAGGAAAACTATGACGATGCTCCTCCCAGCTACGAGGATGCGATG
GCCGAAACCCTCAGTCCCGTAGATGGCCCCCGTCGCGAGTATAACCCACCAGATGCCTCT
TCCTCTTCCGGAAGACCCGTTGAATCTGGAGCTGATCCAAGCTCGTCAGTTTACCCGGTA
AAGGATCGTGAGGCTCGAACCCCGTACGGCAACCGCGAAGCGAATTCATCCTCGGAGTCC
TTCGACATGCTTCCTTCGACGCCGCCGGAATCTCACTCCGGCTCACCCCCGACGTCTCCC
GTTGCTCGTCAACAGAGCATTCTGAAGATCCACAAAATGGCGCCCCCTCCGGAGGACAAC
CCGCCTCAGTACCAGCCAGTAGCCGATAGTCACCTGCAACCAGCATCCCCTGGTCCGGCA
GAGCGGAGGCCCTCCGGTTCTGAATTCCGTCCCATCAGACTCGGTGTGCCCAGTAGGAAA
CCGGTCCCTCGAAGCTCAAGTTCCGGAGGTCCTTGA
>awe00023 | maker-C7424-snap-gene-0.3-mRNA-1 transcript offset:0 AED:0.17 eAED:0.17 QI:0|0|0|1|1|1|3|0|91
ATCGGAACCGCTTCCGCCTCTGTCTCTGCCCAAATCGCTGACGTCCAGCGTCTAATCGAG
AAATCCGGCGTCAAGTACGTGATGCACTCGGCCGGCACAACCCTGGAAGGATCCTGGGAC
AGAGTCCATCAAGTCATTGGCCAGGCGCATACCATTCTCCACGAGCAGGGAATCGTCCGC
ATCCAGACCGACATTCGCGTTGGCTCGAGAACCGACAAGGAGCAGTCATTCGACGATAAG
GTCAATAAAATCAAACAGTTGTTGGGCAAGGAATAA
>awe00024 | maker-C7424-augustus-gene-0.1-mRNA-1 transcript offset:0 AED:0.04 eAED:0.05 QI:0|0|0|1|1|1|3|0|378
ATGCTCGGCCGCCTCGCCACCCTCGGCCTTCTTCTCCCCTTCGTCGGCGCAAAAGCCGTC
CTCTCGCCGCGCGCCACCACAGCATGCAATAACTCGCCCGACCTGTGCTCGAAATCCTAC
GGCGACATCACCCATCTGGGATGTCATAATAGTCCGTTCTTGAAGGATGCGTCGACGAGT
TATTCGAGTTTTGGGAATCAGTATGTGAATACGACGTCGCAGCTGGATGCTGGGGTTCGG
CTTGTCACCGCCCAGGTTCATAAGAAGGATTCCGAGTGGCATTTGTGTCATTCGGGCTGT
GATTATTTGGATGCGGGGAAGCTAAGCTCGTGGTTGTCTGAGATTAAGGAGTGGTTGGAT
AACAACAAGAATGATGTCGTCACGGTATTGCTGGTCAACTCCGACAGCGCCTCGGCGTCG
GACATCGACTCCGAATTCAAATCCGCCGGAATCAAGAAATACGCCTACAAGCCGACCTCG
CAAACCTCCGCTCCCTCGTCGTGGCCGACCCTGCAGGAGCTGATCAAGGATGATACGCGA
CTGCTGACCTTCGTGGCCTCGCTGGATGCCTCGAAGAATACCGACGCGCCGTACCTGATG
GACGAGTTCAACTTCATCTGGGAGAACCCGTACGACGTCACCTCGCCGTCCAACTTCTCC
TGCACGCCCGACCGTCCGAGCAGCCTGAAGGGCGACGTCTCGTCGGCCCTGTCGTCCAAC
CGCCTACCGTTCATGAACCACTTCCTCTACCAGTCGGTGATCTTCGACATCCAGCAGCCC
AACGCCAGCTATATCTCCACGACGAACGCGCCCTCCGGCGGGACGGGAAACCTAGGCGAC
ACGGCGTCCAAGTGCAAGAAGGCGTGGAGCCGCCAGCCGGCTTTCATCCTGGTCGATTTC
TTCGACAAGGGACCCGCCATTGACACTGTGGATAAGCTCAACGGCGTGAGCTCGCCCACG
GGGCGGAAGAACGTGACCGCCATTTCGGAAACCAGCACCGCGACGACCTATAAGAACGTC
TTCAAGGGCCTCGTCGAAGTCGTCCAGAAAGCCAAGGCCGGTTCCAACCCCAGCATGGGT
GAATGGATCTGGGCCGGTGGTGACTGGGGCTCACTGGGTGGTGGTCTCACCATCTAA
>awe00025 | augustus_masked-C7430-processed-gene-0.1-mRNA-1 transcript offset:0 AED:0.20 eAED:0.20 QI:0|0|0|0.5|1|1|2|0|52
CACCCAACAGCAGGCCGCGGTCTCTTCGCCGGCCTCCAAGACGTGAAACAATATAACGTG
GAGTCGGGGTGGGCGAAACGCGGCAACGAGGAGTCGTCGGGGTTGTTTGGGTTTTTGTAT
GCTCGGATATTCGGGGGTGGGTATAGACGGCCGGAGTAA
>awe00026 | maker-C7430-augustus-gene-0.4-mRNA-1 transcript offset:0 AED:0.07 eAED:0.07 QI:0|0|0|1|1|1|3|0|525
ATGTCGGCCTCTGCTCTCCTAAGGAGCCGTGTCAGACGACCTTCCTACCTCAGCAAATTG
GCCAAGGCTGAGGACCTCGTGGAACACTTCCCTCATGGCTCGTACATCGGCTGGTCCGGC
TTTACGGGTGTGGGATATCCCAAGAAAGTTCCCACCGCGCTGGCCGACCACGTTGAGAAG
AACAAGCTGGAAGGAAAACTGAAATATACCCTGTTCGTCGGCGCTTCGTCAGGCGCGGAG
ACCGAGAACCGATGGGCCCGATTGAACATGATCGAGCGCCGGAGTCCGCATCAGGTCGGC
AAGGAGATTGCCAAGGGAATCAATAATGGCCAGATCAAGTTCTTCGATAAGCATTTGAGC
ATGTTCCCGTCGGACCTGGTCTACGGCTACTACACGTTAAATAAGCCGCGCAACAAGCTG
GACGTGGCGGTCATCGAGGCCTCCGCTATCACCGAGGACGGCGGCATCATCCCCGGTGCG
TCGGTGGGCGCGTCGCCCGAACTGGTGCAGATGGCCGACAAGGTCATTATCGAAGTCAAC
ACGGCCAGTCCCTCGTTCGAGGGTCTGCACGACATCGCACTGTCGGATCTGCCGCCCAAC
CGCAAGCCCTACCTCATCATGGCGCCCGAGGACCGCATCGGAACGCCGCACATCCCCGTC
GACCCCGAGAAGGTCGTGGCTATCGTCGAGTCGGACTACCCGGACCAGACGCAGCCCAAC
GCGCCGGAAGACGCCGGCTCGCAGGCGATCGCCACCAACCTGATCGAGTTCCTGAAGCAC
GAGGTCAACCACGGCCGACTGCCCAAGAACCTGCTCCCGATCCAGTCGGGCATCGGCAAC
ATCGCCAACGCGGTCATTGGCGGCCTCAGCAAGGGCGGTGCCGACTTCACCAACCTGAAG
GTCTGGACCGAGGTGCTGCAGGACTCCTTCCTCGACCTGTTCGACAGCGGCAACCTCGAC
TTCGCCACGGCCACCTCCATCCGCTTCTCCCCCGACGGCTTCAAGCGTTTCTACGACAAC
TGGGAGCGCTACGCCGGCAAGCTCCTCCTGCGCTCCCAGCAGGTCTCCAACTCCCCCGAG
ATCATCCGCCGTCTGGGCTGCATCGGCATGAACACCCCCGTTGAAGTCGACATCTACGCC
CACGCCAACTCCACCTGTGTCATGGGCTCGCGCATGCTGAACGGTCTCGGTGGTTCCGCC
GACTTCCTCCGCAGCTCCAAGTACAGCATCATGCACACGCCGTCCACGAGACCCAGCAAA
ACCGATCCCACTGGTGTCAGCTGCATCGTGCCGTTCTGTACGCACATTGACCAGACGGAG
CACGATCTCGACGTGGTTGTTACGGAACAGGGTCTCGCCGACGTCCGCGGCCTCTCGCCC
CGTGAGCGCGCCCGCGTCATCATCAGCAAGTGCTCGCACCCCGACTACAAGCCCATCCTG
ACGGATTACTTGGACCGGGCTGAGTTCGAGTGTCTGCGTAAGGGCATGGGCCATGAGCCG
CATCTGCTGTTCCAGGCGTTCAAGATGCACCAGAGCTTGCAGGAGAAGGGAACCATGAAG
ATTGATAGTTGGGAGTAG
>awe00027 | maker-C7506-augustus-gene-0.0-mRNA-1 transcript offset:0 AED:0.17 eAED:0.18 QI:0|0|0|0.5|0|0|2|0|485
CAGCTGAACCCCGCCCAAGGGGCGGCACAGTCATCTCGTTACCTATTTCTTTCATTCATA
ATCCGCCTACTTCGAGTGCGTATCTACGCGAATAGCTACTTTCCTCCATATGTCGACGCG
AGAAAAACTGCCATGAGCAAGTTTGTTAACCTCCTCAGAGGTCGGCGAAGCAAGGATCAG
GACCCTAACTCATGGGTTGACCCGCCGAACTTATCACAGTCGTCCGCCCAAGCCTCGTTC
CCCCTCGAATTCCCTGTTGGCGTCAAAGTCCTGCATGACTGTCCCAACGCTACGGTTGAT
ATATGTTTTGTCCATGGCTTGTCGGGTGACCGAATCACTACTTGGACTGCTCAGAACCAG
TCTGATCCGTGGCCCAAAACGCTTCTTCCGTCTAAGCTCACCACCGCTCGTATACTCACT
TACGGCTATGATGCCTATGTGGTGCGGCGATCGGTTGCTGGGTCCAATCGCTTAATCGAC
CATGCCACAAATCTCTTGAACGACTTGACAACGGATCGAGATGAACATAATGCAACGTCT
CGCCCAATTATTTTCGTCGCTCACAGTCTAGGCGGATTAGTCTGCAAGAAAGCTATTCTG
AGATCCCGGAACAACCCTGACGTCCATCTTCAGAATATCTTCAAATACACTAAAGGCGTC
CTCTTCATGGGCACTCCACACAAGGGATCGTGGATGGCAAAGTGGGCCAAAATTCCAGCT
GAAGCTCTTGGACTGGTGAAGTCTTTGAACAAGTTTTTGCTTGATATCTTGCAGACGGAC
AATCAGCTTCTTCAATCTATCCAAACCGACTTCTTGTCAATGATTCGAGAACTCCAAGGC
AATAGCAGACGCCCAGAAATCACGTGTTTTTGGGAAGAGTTGTCCATGTCTGGAATCGGC
CAAGTTGTTTCGAAGGATTCGGCCACTTTTGAGGGCTATAATCTGATGAGCATCCACGCC
GATCATTGTAATATGGTTCGTTTTAGCTCTGCAGATGATATGGGGTTTAAAAGGCTGCTT
GGAGAGTTAGTTCGATGGGAGAGAGAGGTCAGGTCTCTGCTAGAGCATACTGACGGAATT
GCCAGTTGCATTTCCACTCGTGGTATTTCTTGTCCCAATCCCAGAGGCTTAGACGAAAAT
ATATCGAAACGCCGCCGCACAGCCTGGAAAAATGATTTCCAGGAAAGGGATTATTCCGAT
GACACTGACTATGATGGAAGCAGCATCTTTGGTGGTATTGATTCCACTGAGGAGCATACC
GCTGTGCAACCCAGTCAATCATCTTGCAACCCAGATGGCTCAGAGAGTGAGGACCCAGAA
GAAGACACCAGTGACGAATACTCTCGAAGTTCTGAAGACAAAGAGGCACATGATGAAAGT
CTTACAGACGAATTTGCGCCGTTTTCTCAAAACACGGTTCACTCGGACGAAGATAGCGAT
GAAGAGACGGACTGGTAA
>awe00028 | maker-C7522-snap-gene-0.0-mRNA-1 transcript offset:0 AED:0.04 eAED:0.06 QI:0|0|0|1|1|0.6|5|0|926
GGATTCACCGTGCAGACTCACACCCTCTATCAAGCCGTCGCCAAGAACGCACTTGTGATC
TCCCTTCTCGATCTTGACGGGCCCTTCTTCAAATCCATGACGGCAGATCAACTCTCTGCT
CTGCAAACCCTCCTTGCCTCCACCCCTCGCATTCTCTGGGTTACGCACTCCGCTCAGGTG
AAATCCGCAAACCCGGACTTTGGACTAGTTCTCGGGGCCGCGCGGTGCATTCGACAGGAA
ACCGGCGTCTCCTTTGCCACGGTGGAGGTGGATGCATTCACCCCTTCGGCACTGGACGCC
GTGTTGAGCGCACAGGAGAAATTCCGTCGGCAGCAGAGCCAAGACGATCTGGATGCGAAA
GATTACGAGTTTGCCGTTCACGACGGAGTCGTCTACACGGGACGCTACCACTGGACTTCG
CTCACGGATATGTTGAATGCCCAGCCGGAGCAGGGCTCGTCGCTGAAGCTGGATATCAAG
ACCTACGGCACCATCGGGTCTCTGGGCTGGGTGCCTGATCAGATAGATTCCCTTGGTGCC
GACGATGTCGAAGTGGATATTCGATACGTGGGATTGAACTTCAGGGACATCATGATCTCG
CTGGGGGTTATGGCCAATAAAGAGGAACTAGGCATCGAATGCAGTGGCATCATTACCCGC
ACCGGTGAGAATGTTCGGCACCTGCATCGAGGCCAAAAAGTCGGCGTTCTTTACCCTGGC
GTATTTCGCTCGCGCAAAGTCGTACCGGCGCATGCATGCGCAGAGATGCCAGCTACGGTG
TCGCTGGATGATGCGGCAGGGATCATGGTGGTATTTAATACGGTAATGTACTCGCTTACG
GAGGTGGGGCGGTTACGCAAGGGACAGGTGAGTCTCTGTTCTGGATTGAGTGGGATGAAT
GAGAGAGAGCTGCTAACAGTGAGCGAATGGCAGTCGATTCTGATTCAGGCCGCTTGCGGT
GGTGTTGGTCTCGCAGCCGTCCAACTCTGTCAGACCATTGGGGCCGAGATTTACTGTACC
GTCGGCAGCGAGAAGAAGGCCCAGTACCTGATCGAAACATTTGGTATCCCGCGCCATCGC
ATATTCAACTCCCGCGACGCGTCCTTCCTGCAGGGGGTTATGCGAGAGACCAAGGGAGAA
GGTGTGGACATTGTTCTCAATTCGCTCGGTGGGCCTCTCCTCCACGCTTCCTGGCAGTGT
GTAGCACAATTTGGAAAGATGATTGAGCTGGGTAAGAGAGATTTCCTGGAGCATGGCATG
CTCCGGATGGATCTGTTCGGCGGGAATCGGTCTTTCATCGGGGTTGACTTGTTTGAGCTG
GCGAAAAAGCCGGGATTGATGGCAGGACTACACGATCAAATTCTCGAGCTCTTTCAAGAA
GATAAACTGCAGCCCGTCCGGCCATTGAAGGTGATGCCCGCGGGAGAGGTCGAGCAGGCT
TTTAGGCATCTGCAGCAGGGTTTGCATATGGGCAAGATTGTCGTGCAGATCCCCGAAAGC
ACTGCCTCATTGCAGGTCTCTAAGACCCGTCAGTCGGTCACATTTGATCCTGACGCCGCC
TATCTGCTCGTGGGTGGACTCGGGGGAATTGGTCGCTCTATCGCAACGTGGATGGTCGAG
CACGGCGCAAAACACTTGATCTTTCTCTCTCGTTCGGCCGGTGACTCGGCAAATGATCAG
GCCTTCCTGCACGAGCTCCATGTGCAAGGGTGCAATGCTCGCGCCGTGAAAGGCGACGTA
TCGATCCTGGCCGATGTTCAGCGTGCAGTTGATGGCTGCTCTCATCCCATCCGAGGAATG
CTTCAACTATCCATGCTGACCCGTGACCAATTCATTCGCGACCTCACCTATACTAACTGG
ACCACCGGCCTCGCCTCCAAAGTGACCGGTACCTGGAATCTGCACCACGCGCTCCAGGCC
TCACCCCTGTCCTTCTTTGTCCTTTGCAGCTCCATCGCCGGTCTTATGGGCAGCCCAGGC
CAAATGAATTATGGGGCTGCCAACACCTTCCTCAACTCATTCACTCAATTTAGGCTGCAA
CAAAACATGCCTGCCTCGGTCGTCAGCCTCGGCGGCGTCGACGACATCGGCTTCCTAGCG
ACCCAGAATACCCGCGTGAGGGACAACATGCGTGCCGCCTCCGTGCGCATGTTGCAGGAA
CATGAGGTCCTCGACGCTTTCGAAGTTGCCATAACAGGTCGCACCATGCCAATGCCGTCT
ATCTCACGAGAGTCTCTCATCCCGCAGGAATTCGCCATCGGGATGAGCAGCACCAAAGCC
CTCTCGGATCCCACTGTGCGTCCCCTCTGGGGCAACGACGCGCGGTTCTTGCACTACCGC
GACGAGGTGACCCCTGCCTTAAACGATCAAATCATGGCGCCCATGAACGCCGTCCGCCAG
CTAATCGCCGACACGAGAATACGGATCGCAGCGATGCGGTCCGCATCTGCATCCACGTCC
CACCTCCCAACGGGCGGCTCTAGCGCCCTATCTAGCGATGGCAGTGACCCCCTCGAGGCG
CAAATCACGCCCGCCCGCCGCGCTACAATCCGCAAAGCCGTGTTAGACGGGATCCAGACG
TTCTCGATCTTCGGCGAGGACCTGGACAATGAGGCACTTGGCAAGATGCAGATTGACTCG
TTGATGATAATCGAATTGAAGAATTGGTTTAAAAGACATTTGGGGCTTGAAGTAAGTATT
GGAGATGTGGCAGCGGCGGGGACATTAGGTGGTTTAGAAGATGTGGTGATTCGGGCACTT
CTAGCGGAGAATTCGGGG
>awe00029 | maker-C7564-augustus-gene-0.1-mRNA-1 transcript offset:0 AED:0.03 eAED:0.03 QI:0|0|0|1|1|1|3|0|428
ATGTCAGATACCAAAGATCAGGTTGCCGTGCAAACGGCCGTCAGCCCCAACGATCATGGG
CCGTCATCCGACTCGGCCAAGCAGTATACCGTGACCGTCGATGCGAACAACCAAGATGCG
GATTCCGGCTCCGAGGTGCCTGCCGATCAACTCGATCAACAGAAAAAGGGTCGCTTTGCC
TTTCTCAGGACTAAGGAATTCTACATCATCCTGGTTCTTGGTCAGGTGCTCGCGATCACG
AACACGGCCACCAGTACCTTCAGCACCCTTCTCTCGGACGAGGGAACTTCGATCCCGGCT
TTCCAGACCTTCTTCAACTATGTGTTGCTGAACATTATATTCACGCCGTATACGATGTAC
CGGTATGGCTTCAAGGGCTGGGGCAAAATGGTGTTGCGCAACGGCTGGAAATATATTATA
TTGGCTTTTTGCGACGTGGAGGGCAACTACTTCATCGTACTGGCTTACCGTTATACAACC
ATGCTGAGCGCCCAGCTGATCAACTTCTGGGCCATCGCCGTCGTCGTTGTCATCTCCTTC
CTCTTCCTGCGCGTCCGGTATCACATCACGCAGGTCCTTGGTATTCTGATCTGTATCGGT
GGCATGGGCGTTCTGATCGGTTCCGACCACCTCACCGGCACCAACGGCGGCGACATCTCG
CGCGGCGACCAGATCAAAGGCGACCTCTTTGCCCTGCTGGGTGCCACCTTCTACGGTCTC
GCCAACACCGGCGAGGAATACTTTGTCAGCATGCAACCCGTGTACGAAGTCCTGGGCCAG
ATGGCCTTCTGGGGCATGATCATCAACGGTACCCAGGCCGGTATCTTCGACCGGCACTCT
TTCAAAATCGCCGTCTGGAACGGCAAGGTCGGCGGGTACCTGACCGGATACACGCTGTGT
CTCACTCTCTTCTACTGCATGGCGCCGCTCCTGTTCCGTCTGTCGTCGGCCGCTTTCTTC
AACATCTCCATGTTGACCATGAACTTCTGGGGTGTCATCATCGGCGTCAAGGTCTTCCAC
TACGACATCCACTACCTGTACCCCATCGCCTTCGTGCTCATCATCATCGGCCAGCTCATC
TACTTCCTGGGCCGCCGGGTCCTAGGCGAGGCGCGAAAGCCCTGGCTCGGCCGGAACCAG
GAACGCGGCGTCTCCGGCTTCGCCACCGCGAAGAAGAAGATCGACAACACCGTCGCCTCT
TCCCATCATCCTAATTCCACCGCTCATGACGATACCGCGGCTGCGGTAGATAACGACCCT
CGACGAACCAATACCAGTGTCGTTTAG
>awe00030 | augustus_masked-C7578-processed-gene-0.2-mRNA-1 transcript offset:0 AED:1.00 eAED:1.00 QI:0|-1|0|0|-1|1|1|0|282
CGGTCTCACGGCGGCCTCCACCAACGACTGGCTCGAGGAGTCGAGCCAGACAACTCCACC
TGGGAAAGAGTCTCCCTCGTCGAAGCCATCACCTGCAGCATGACCCTCGACGGCCTAAGC
CAAACAGGAAACCATTGTGTCTTCGCCAAATCACCACAACCATCCTCCTCCTCCTGGTCC
ATAGCGGACTACACACGCCTCCCAGACTTCGCATCACGAGTCCTGGCAAACCTCCACACC
ATCCAAGAACCCGGCGCCCTCGCCCCAGGCCAATCCAGCAGCATCCCCGCGGAGATGAAA
ACCAGCGGCTTCTCCATGCAAAGCCCCCTGGCCAGCCTCCTCTCCATGACGGTCCTCCTC
ATCCACGTCCTCCTCGCCACAATGCACGTCCTCTACGTCGTCCGCAACCGCCATACCTCG
GGCAGCTGGAGCACCGTCGGCGAGCTGATCGCGCTCTCGCAGAACTCGCAGCCTGCGTCT
ACCATCTTGCCGAATATCGGGGGTGGGATCACCCACTCGAGCACCTACGCGCAGGTCGCG
AAGATTTGCGTCCAGAGGACAATCGGGTCGATGGCGGATTGCGGCGACGAACATGCACAT
GCACACGAACACGTCGAGTTGATATTCGACGAGAGTCCGCAAGCCCTGGATCGTGATACG
CAAGGGGTCCGTCGGCGCAGCGCGTGGCCTCTCGGCGGGCTCCGCGAGAAGCTGCATCTA
CGTCATCCGGCTACGTGGCCGGACCGGCGCTTCGGGGTGTTGCTGACTGCGAATGAGGAC
GGCGGGGTGTCGGTGTCAGCGTCGGCGTCGACGTCGGCGGAGAGACTGGTTCCGCGTGTG
TACATTTAA
>awe00031 | snap_masked-C7578-processed-gene-0.0-mRNA-1 transcript offset:0 AED:1.00 eAED:1.00 QI:0|-1|0|0|-1|1|1|0|167
ATGCAGCTTCTCGCGGAGCCCGCCGAGAGGCCACGCGCTGCGCCGACGGACCCCTTGCGT
ATCACGATCCAGGGCTTGCGGACTCTCGTCGAATATCAACTCGACGTGTTCGTGTGCATG
TGCATGTTCGTCGCCGCAATCCGCCATCGACCCGATTGTCCTCTGGACGCAAATCTTCGC
GACCTGCGCGTAGGTGCTCGAGTGGGTGATCCCACCCCCGATATTCGGCAAGATGGTAGA
CGCAGGCTGCGAGTTCTGCGAGAGCGCGATCAGCTCGCCGACGGTGCTCCAGCTGCCCGA
GGTATGGCGGTTGCGGACGACGTAGAGGACGTGCATTGTGGCGAGGAGGACGTGGATGAG
GAGGACCGTCATGGAGAGGAGGCTGGCCAGGGGGCTTTGCATGGAGAAGCCGCTGGTTTT
CATCTCCGCGGGGATGCTGCTGGATTGGCCTGGGGCGAGGGCGCCGGGTTCTTGGATGGT
GTGGAGGTTTGCCAGGACTCGTGA
>awe00032 | augustus_masked-C7578-processed-gene-0.3-mRNA-1 transcript offset:0 AED:0.16 eAED:0.16 QI:0|0|0|1|1|1|3|0|188
ATGGCGCCGACCACTACCACCAAGACCGTGGAGGAACCTCCCAAATCTCAGTCTCAGACT
CAGCCCCAGTCCCAGCCCCAGCCTCAGTCGCAGTCTCAATCTCAGCCTCAGCCTCAGACT
CAGCAGCAGCAGCCGAAGGAGGAGGACACCCCCGCCGACCTTGCTTCAATGACAGACCTC
ATCGACCAGAACACATTCGACCAGATTCTCGAGATGGACGACGACGACGACGACCGGGAG
TTCAGCAAGGGCATTGTTTTTGGCTTCTTCGACCAGGCGGAAAGCACCTTTGAGAAGATG
GAGAAGGCCTTAGAGGAAAAGAAACTGGCAGAGCTGTCGTCACTCGGTCACTTCCTGAAA
GGATCGTCCGCCACTCTGGGTCTGATCAAGGTCAAGGATGCATGCGAGAAGATCCAGCAC
TTCGGCGCCGGCAAGGACGAGACGGGCTCGACCGACGAACCTGACGATGAGGTGTCCCTG
AAGAACATCGAGAAGACCCTCACACAGGCCAAAAAGGATTATAAGGAAGTAGAGAAATTC
CTCCGCAAGTACTTTGGGGAGTCTTAG
>awe00033 | augustus_masked-C7612-processed-gene-0.1-mRNA-1 transcript offset:0 AED:1.00 eAED:1.00 QI:0|0|0|0|1|1|4|0|1075
CCCCCATACGAGGCTCGACCAGCCCGACCCCCCCCCATACAGCACTCTTCGCCCGCTCCG
GCCAGCCGATCAAGGCCCAAGCGGAGCACGCGACCAGTTGCCGAATCCCCGGCACGCTTC
GGGGAGGACCTCCGCGCAGCAGAGGCGGCAGCGGCGGAGGCGCAATCGCACAGCAGAAAG
CCAGTAGACATCTACGCTGAACCCCCGGTAGTCTGCACCACGTCCGCGCTGGGCTCCGCG
CACCACGCTTCCGAGCAGACCCCGTCCTGGTTGAGTTACTTTGAGCGGACGAAACACGGG
CGGAGGGACAAGGTCAAGCTGCCCCTCTCGGATACATCCTCCTACGAGGAACGGCGGCAC
GCGTTCGTACGGATAGACCCCCCATGGAAGAATCGGCCAAAATATATCCTCCACCCAGTT
GTCCACACTAGAGACGGGACCCCATTCTATCCCACCAAAGGCGAAACGCCCGACGGGATC
TCCCCTGCCTGGGTGCGGACGTTCCAGAAGCACTATGGGGCGGCGTACGAGAGCTCGGTT
CAGCGCCAAGAAAAGGCGGAATACTTCGAATACCGATTCGACTACGCCTCCGGCGGACTT
AGCACCCAGCGGCCCCTATGCGGCTTCACCTACTACGGTGGAGGGAGAAATGGAAGGACG
CCCCGCCCCCGCTCGGCCGGGACGGGGTACCGGCCGCGTGGGCCACAGAGACCACCAGCC
CTCCCACCGGAGTCAGTACCGGTCCCTCTACAGAGGTCGTCGCTATCTCCGACCCCGACC
CCGAGGATCAACGGCCCGCGGAGCTCCAGGGGCCAGCCAAACGAAAACGGGATCCTACGG
ATACTCCAGTACAACGTGGCAAGAGGCCTAGACCGGGTTATGGCGGTAACACTCCGCGAT
TCGCGCGTTGAAGCCTACGACGTGATCGCACTACAGGAGCCGTGGATTAATAAGAGGGAC
ACCTCCCGGCCTATGACCACCCACTGCCCCCCCGAAATAAGGGCCCGATACGACCTTGTC
TTTCTGCCTATGAAGCCCCCGGAAGTACCCAAGGTCTGCCTCTTCGTCCGTAAGACCCTC
AACTGGCAGCTACTATACACCGCACAGCATATTATATCGATATATATATCTACGCCGGAT
CACCTCTTCTTCGTACACAACGTCTACAACCACCCGGGGCCGGAGAACGGGGGCATCCAC
GAGCTGCAGCAGGCCTTTCGGACGGCCGAATCGATCGACTCCGCAGCCAAGCACCACGTG
GTCGTGGGCGACTTCAACCTCCATGACCAGCAATGGTCAGGACCCACCCACCCCCGGCCG
GCGCGCAACCGCGAGAAGGTCAACGAATTCAAGGAGATGCTAGAGGAGATCCCCCTCGCG
ATCCTCACACCGCAGGGCCTTGTCACCCGCCCCGCTCGCGCCACCAGAGAGGAGGACGAG
CCCGAGACAGCCCAGTCGGTGCATATGGGCTCTACTATCGACCTCTGCCTATGCACGTGG
GGCTTAGAGGAACAACTAGTCAACATCGGCGTCGACACTACCCTTGCAGGGGATTCAGAC
CATCAGCCGGTAGCAGTCACCTTTAACGCCCGACTAGTCCCTAAGACCCCGAGGCCGCGC
CGCAACTGGACCGCCATAGATCTCAGCAAACTGGCCCGCACAACCTCCGCCCTCCTGCCC
CCGCGGCCGAGCCTGCTCGGCACCCTGGTCATGACAGCCGACCAACTGGACGAGGCTATT
CAGCAGGTGGTTAAGGCGGCCCGCCGCTCGCAGCTGCTAAGCCGCAAGCTACGGAGGCAA
ATAGAGATCTTACAGAGACGCGGTAAATCGGTACCGGAGGATCTTTACACCACGCGAAAG
CAAGCTGCCCGCGCGGCCAAGAAGGTCACAAAACAGCTGCGCACTACCAACTACCGCAAG
CGGATAGAGGAGATCAGCGGCAGTGCGGACAAGCTCTGGCGCCTCGTCCGCGGGGCCAAA
GGGGGAGGAGGCTTGCACGCCTACACGCCGCCTCTCCGCGTAGGGACTACCACCTACTAT
ATTCCTGAGGCGAAGGCGGAGGCGCTTGCTGCAGTCTTCTTCCCCACCCCGCCCCCGGCC
GACCTCTCCGATCTACAGAACTTCATCTACCCCCCTCCGCACCAAGTCCCGCACATCTCC
GAGCGGGAGGTGCGGGCAGCGATCGACCGGCCGGCTCCTGACCGCGCCCCGGGCCCTGAC
GAGGTCCCGAACCGGGTCCTCCAGGCCCTAGCCGAGCACTGCGCGGATTTTATCCCGCTG
ACGACCGACCTCTTTCGCCACCCCCGCTCCGTGCGCCTGCTCGGGGTCCAACTGGACGAG
GACCTCTCCTTCGGCCCGCACGTCGAACACGTAGAGGCCCGCGCCTCCAAGGCCTTGCAA
GCAATCAGCGCGCTAGGAGGCTCCAACTGGGGCGCATCGACTAAGGAGCGGAGACATATA
TATCTCGCCTGCGTGGTCCCTATCCTGACCTACGCAGCCTCGGTCTGGCACAACCCCCGT
GCTAGAGGACGAGCTAAGGTGTTTGACAAGCACCTTCGCACCCTGACGGAGATCCAACTG
CGTGCGGGAAAGGTCATCTCCGGGGGCTTTAAGCTGGTGGGGGCGGACGCCTTTAACGCG
GAGCTTCATCTCCTGCCCCTGCACCTTCAGCTGCGGCAAACCCAGCTGCAGGCACTGACC
CGACTCGCCTCCTCCCCCCTCTACGCCCAGTTGGCCGCTCACCGCGCGCAGCACCCGAAT
CCGCTGCTTACTACCGCTATCGAGCATGCGGCGGCCACTTTTATAGAGGAGGCACAAATC
GATGTCCTAGCTATGGAGACGCGCCTCCCCTACCCTGTGGCCCCCTGGTGGGAGCCCCCT
ACAGTCCGAATCGAGTCCTCTAAGAACCTCGCGATTGCCCACCACGAGATCCATACTATC
GCCTTCCCTAGTCGCACACGGCTCTACACGGACGGCTCCGGGATCGAGAGGATACCCGGC
AGTGGCGCCCTACGGCATATAGGGGCCGCAGCGGTCTCGTACGACCACGGGGTCACCTCT
ACGGCTTACATGGGGACGGAGCGGGAGTGCACGGTCCCGGCCGCGGAGCTCGCAGGGATT
ATTCTTGCTCTCCGATTAGCGCGGGACCACCCCCTGCTCTGCGGCCCTCTAGAGGTCTAC
ACTGACAACCAGGGGGCCCTCCGCAACCTGATCTCCCCGGGCCTGTGA
>awe00034 | maker-C7614-augustus-gene-0.1-mRNA-1 transcript offset:0 AED:0.02 eAED:0.02 QI:0|0|0|1|1|1|3|0|970
ATGGAGACGGCCATTCGCTGGTCTCCATCCTCGACCACCGCGGAGCAACGCTTTCTCTCC
GTCGACGTGACGGGGAAGGCCTTCCGACTGTGCAGGGTGACCGCGTTCGACGGGCAAACT
CTCGATCATGAGGTGCTGTCGACGCACACGAAAGTGCCTGCCTTTCGCGCCTTCGATTGG
TCGCCCGTCGACGAGTCGCTCGTGGCGGTGGGCCAGTCGTCCGGCGACGCGACCATCCTG
CGCATGAACAGCGAGTCCCAGGAGTCGTTCTCCTTCCCTATTCGCCACCAGCGGTACTGC
AATGCCGTCGCGTTCAGCACGCATGGTTTGCTGGCCGCCGGCCTGGATCGCGTGCGGAAT
GACTTCTGTCTGAATATCTGGGACGTGAGTCAGCGGCTGACCATGAAGGGTGCGAAGGGC
TACGTTGAGCCGTTGCGGAAGCTCGCCAGCTCCGAGCCCATCACCAGCGTGAAATTCTTC
CGGGATCAACCCGACACCTTGGTCACTGGGGTCAAGGGTCAATATGTGCGCATCTATGAC
CTGCGTGAGGGGCCCGGGAACCCGTCGCTGCAGTTCCCCACCCGCTGTGTGCATAATCTG
GCCATCGACTGGCTGGACGAGAATTATATTGCGTCGTGCTTGACGTCGAATGATCCGACT
ATCTGTATCTGGGACCGTCGCGTGGGATCGCGATATACGTCTCCTGGCGTGGGGCCTGCA
AATATCGTCGAGACGGGCCAGCCGGGACCGGCGCTGGAGTTTTCGAATGTGGTTGCGCCC
AAGTCGTCGATATGGAGTCTTCGGTTTTCGAGGACGAAGAGAGGGTGTCTGGGTGTTCTG
GCGAATACGGGTCATTTCAAGACCTACGATATCGCCAAGGAGTACCTGTCCGAGGAATAT
CGGTCGTCGATGGATGAAACTCTGGGTCAGGGATCTTTGAAAAACTACCCCGAGCAGATC
TACACGAAACACGTTCGCGATGTCTACGGCCCGTTCAATCATTCTTCTCGCGGCTATGCG
GAGTCCGAACGAGTCGTGTCTTTCGACTTTCTCAATATGAGTGCCTCCAACGAGCCCAGC
GCTATCACGTTATCCAGCAACGGTCAGATCAGCATCGCGACGGCGAAACCGCCCCCGCCC
CCGGTCCGTCTATCTTCGCAAGGCTCGCTGATCTGTGGAAGCTCCGACGACGAGTCCGAT
TTCAAATTGCTAGGCCCTTTGTTGAGCCCGGGATCAAGCATCTCGGAGGTGGTTGAAAGC
CTTCAGCACCGCCTCTTGCCTAATCCAAACAAAACCGGAGATGTGTCTCGTGAGAGCCGT
CTGGTAGCCCCGGAGAAGAATACCACAAAGCCACTGTCAAGTCGGGAGGCGCGCGAGCGT
GCTCTGTCCCTAGGGACGTCGGGCGAGCCGCTGACTGCTGAAGAGGCATTGACGCTGCTT
ACCGTAAACCGGATGCGGTGCAAAGAAGGCTATTTGTTTGATGACGCACGCAATAAGAGA
ATAGTTGCGGATGATCCCTGTCTTCCGGGGTTCTGGGATTGGATTCAACGGGCTCGTTCC
GACTCTTCTAACGATTCGATGGTTATGAATGACTTGGATTTGAGTTACATTGGTGTGTGG
GATATATGGAACAATGATTTAGGCGAGAGTCTTGAGAACCGCAGAGTTGGCCCCGACAGT
AGCTCCGATGTGAGCGAGGCTGTTGTAGAACTTGTTCGAGAGACACTGCACCTGCCCGAA
ACCAAGGGCTGCGAAACGGATTATACAGAGCACCGCCGACTTTGTCTGCGGCTTTGTGGT
GCAGCACAGTCCCACCGAGAATTGGAGGACACGGTGAAGACATTAGCGGCCGAGAATCAG
CACACCAAAGCAGCTGCCCTTGCCGTCTTTCAGGATGAAGCAAAGTTGGCCTATCTGGCT
TTACGCAGTCATTCCCCTACTCAGGCCCATAAGCTGCTTGCTATGGCAATTGCAGGCGCT
GCCAAAGGTGACACCGACTCCGACTGGGAGGACACATGCGCCGAGATTGCCAAAGAACTC
ACCGATCCCTATGCAAGGGCTATTTTAGCACTAGTGAGCAAGGGAGACTGGAAGTCCGTT
ATCCAAGAGACAACACTACCTCTCAAGTATCGCATCGAGGTGGCCCTGCGGTGGCTACCC
GACGACGAACTCACGCCCTACCTAAACGAAACGACCGAAGAAGCCATCCGGCAAGGTGAC
ATCGAAGGCATCGTTCTCACCGGTCTCGGTCATTCTGCCATGGATCTCTTCCAATCATAC
ATCAACAAGTTCAACGACGTCCAAACCCCCGTCCTCGCCATGAGCCACAGCGTCCCGCGC
TTCATCAACAACCACCCGAACCGAGCTCGCTTCGAAACCTGGCGCGAAGCCTACCGCTGG
CAGATCAACTCCTGGAAATTGCAACTCGAGCGCGCCCGATTCGACGTCGGGTCCCGCAAA
TTCGCCGTCACCTGGGATGGCCAGAAGCTTATCGAGCCGCCCCGACAGCAAGTCAGCCTT
ACCTGCAACTACTGCACGCGCCCTCTCACCCAGCACGACGCTTCCTCGCAACTCTCCCCC
TCGGCCACAGGTGAAGTCGTCCATCCCACCCCTGGAAACCCCCTCGGTACAGCCGCCATG
TCCGGCATGATCTGTCCCCGCTGCGGTCGACACATGCCTCGCTGCGGCGTCTGCACCCTG
TGGCTAGGGTCACCTGATCCCATGTCCAAGGCCTCCATTGCAGCCGATGCAGGACAGGAG
CCGCGTCGACCCACCGAGACAGAGCTGATGCGTCGGTTCATCGTGTTCTGCATAAACTGC
AACCATGGGTTCCATGCCCATCATGCACGAGAATGGTTCGCCAAACATAAAGTCTGTCCG
GTTGCTGAATGTAGCTGTATTTGTGATCGGTAG
>awe00035 | augustus_masked-C7682-processed-gene-0.3-mRNA-1 transcript offset:0 AED:0.37 eAED:0.37 QI:0|0|0|1|1|1|2|0|230
ATGCACCCTCCATCCCCCCAGCTCCTCCGAGCCCTACGCTCCTCCATCGCCATCACCAAC
ACGGCCAGAATCTGCGCCAGCCTTTCGCGACCAACTCTTGCTCCCTCCCCAATCACCCAG
CTCCGTCGCAACAACAGCGACTATGCCCGACCGACCCGCATGATACCTCGCTCCCACTCC
CAACGCCCAGCCAACCATGACCGTGGCCCCGAGTCAAAGGAAGACACGCAGACGGACTTT
GCCGCGCTCAATGTCCTAGGGGATATCCCGGCGCCGACCACCGCCGTAGACGCCTGTCTG
GACAACGGATTCCACTTGAATAACGGGCTCCGTGTACGAGGCGGCTCCGGGGTGCTGCTG
GTAGGAGGCGAGGCCTTTGCATGGAACCCGTGGAAGGTCACGGGCGGGAGCAAGGCCGAT
ATGATGAATCGGAAGGGGCAGTTTGAGGTCGACGAGCAGGTTTGGGGGATTTTGGGGCTG
GTGTGGCCTCGTCCGGATCTGCTTATCCTAGGCACGGGCGCTTCCGTGCTTCCTCTTTCT
CCTGAGACGAGAAGACAGATCAATTCGCTGGGTCTTCGTGTTGAGGTGGTGGATACTAGG
AATGCCGCGGCGCAGTTCAATCTGCTGGCTACGGAGCGCGGTGTGTCGGAGATTGCGGCC
GCTATGATTCCTATCGGGTGGAAGGGGCGGTAG
>awe00036 | augustus_masked-C7682-processed-gene-0.4-mRNA-1 transcript offset:0 AED:0.16 eAED:0.16 QI:0|0|0|1|1|1|2|0|604
ATGGCGCGCGATGAGCCCCTTCTGGCCCCGCGGCCCTCCTCCGACCGCTCTTCCATCCGG
AATGCCGAGGAGGAAGACGCCCTACTGACCGGGGAACGCACACGCCGCGACCAGCAGCAA
AGTCGCTGGGCGTTCTGGAAAGAAGTCGGCCTGTTCACCTGGGCCTTGATCGCCACCATT
GCCGTCGTGGTTCTCGCCGTGGTCTTCCAGCATGAGACCAGCCGCAGCCGCGCTGACTCC
AAGCAACCCTGGGGCCCCGGGGGGAAGCCGAGCGGGAAGCGCAATTTGATCTTCATGGTC
TCCGACGGAATGGGTCCCACTAGTCTCACCATGACTCGGAATTTTAGACAGTATACTGAG
GGATTGCCTGTTGACGAGACACTCCTCTTGGATCGACATATCGTGGGGACGTCGCGGACG
AGGTCTAGCTCCAGTCTGGTGACTGACTCGGCGGCCGGCGCTACGGCTTTCTCGTGCGCG
TTTAAGAGCTACAATGGGGCTATCTCTGTGCTGCCGGATCATACGCCCTGTGGCACGGTT
CTTGAGGCTGCTTCTCTGGAGGGTTACAAGACTGGCCTCGTGGTGACGACCCGCATCACC
GATGCGACTCCGGCTTGCTTCGCCTCGCACGTGAATATGAGACAATACGAGGATCGGATC
GCCGAGCAGGAGATTGGCGAACACCCGTTGGGACGTGTGGTGGATCTCATGCTGGGTGGT
GGTCGGTGCCACTTCCTGCCCAACTCCACCGAGGGTAGCTGTCGTGGGGACGACCGGGAC
TTGGTAGGCATCGCGCAGGACAATGGATTCCACTATATAGATGATCGGAAAGGCTTCGAC
TCGTTACACGGGGGCGCGGATGCTAGACTCCCGCTCCTCGGACTCTTCGCGGAGAAGGAC
ATCCCGTTTGAGATCGACCGTCGCAGCCAGAACGAGGTGTATCCTTCTCTGGAGGAGATG
GCCCGCACCGCGCTCAAGACCCTCAGCGCGGCGACCGCCGACAGTGAGCATGGGTTTTTC
TTGATGATCGAAGGATCTCGCATCGACCACGCCGGCCACGGCAACGACCCGGCCGCGCAG
GTCCACGAGGTTCTCGCATACGACAAGGCGTTTGCTGCTGTTTTGGAATTCCTGGAGCGA
GATGAGACCCCGGGGGTGGTGGTCAGCACGTCGGACCACGAGACTGGCGGTTTGGCCGCG
GCGCGACAGCTTCACCCGTCGTATCCGGAATACCTCTGGCTTCCGGGGGTTCTGGCGAAC
GCCAGCCACTCGTCAGAGTACGCCAACCAGAAGTTCAAGGAGTATCTCTCTGGGGAGACC
GACAAATCGAAGCATCGCACATTCACGCGCGACCTTCTGGAGAAGACGCTAGGTGTCACC
GACGCTTCGAAAGAAGAAATCGACCTTCTGCTTGACCCGAACTCTCCGTATGACTCGCAA
TACGTGTTTGCGGACATCATCAGTCGACGGGCGCAGATCGGTTGGTCCACGCATGGTCAC
TCTGCCGTCGATGTCAACATCTATGCCTCCTCCACCCAAGACGCCTGGCCGCTCGTCGGC
AACCACGAGAACACCGAAGTCGGATCTTTCCTAGCCGACTACCTCGATCTCGACCTGAAG
CACGTCACGGAGAAACTTCGTGCCGGCACAGTGTCCTCTCTCGATGAAACCAAATCCGAG
GGTTCCTCGCTCGCTTGGCTTGGCGATCCTCTTGGTGAAGACGTCCGTACTGAGGGACTT
GATACATATCATGGAGATTACCGGAAGCGGTCTGTTTCGGCGGACTCGGGGTGCTCTTGT
GGGGAAGCTCACTGA
>awe00037 | maker-C7712-augustus-gene-0.3-mRNA-1 transcript offset:0 AED:0.02 eAED:0.02 QI:0|0|0|1|0.66|0.5|4|0|931
ATGGCCCCGAAAGAGGACATGCTGCCCCCTGGCTGGGAGGATCTAGACAGGCAGATGGGG
CAACTGTTCATGATGGGCTTTGACGGTACCTCCGTCAGTCCTCAAATTCGCTCCCTTATT
GAGAATTACCACCTGGGCTCTGTTCTGCTAACAGCCAAAAATTTAAAATCTGCAGAAGAG
GCCACGCAGTTAGTTCTCGAGCTGCAAACAATTGCCCGGGATGCTGGTCATCCAGTGCCG
TTGCTCATTGCCTTGGACCAAGAAAATGGCGGGGTGAATAGCCTATACGATGAAATCTAT
ATCCGACAATTCCCAAGTGCCATGGGCATTGCTGCGACGGGCTCAAAGACCTTGGCCCAT
GATGTCGCCGTGGCTACTGCCCAGGAACTCAAGGCTGTCGGTGTCAATTGGATCCTTGGC
CCCGTTCTCGACGTCCTCACCAACGTGCGAAGTCAGCCTCTGGGCGTTCGTACCTCGGGC
GACGACCCCCAGGAGGTGTCGCAGTACGGCGTGGAGTTCATGAAAGGCTTCAAGGAGGCC
GGCTTGGTGACCTGTGGGAAACATTTCCCGTCATACGGTAATCTAGAGTTCCTTGGTTCG
CAGACCGACGTGCCTATCATTACCGAATCTCTGGAGCAGCTCAGCTTGACTGCACTGGTT
CCGTTTCGGAATGCTATCGTCCATGGCTTAGATTCGATGATGGTCGGCGGCGTGTCTATG
TCATCCGCCGGAGTGAATGTGATGCACGCTTGTTTGAGTGAGCAGGTGGTTGATGATCTG
CTCAGGAAAGACCTGAAGTTTAACGGTGTAGTCGTCTCGGAATGCCTGGAAATGGAGGCC
CTCACCCATAACATTGGTGTAGGTGGGGGTACTGTAATGGCGAAGAATGCGGGCTGCGAC
ATTGTTCTTCTATGCCGGTCTTTCCCGGTGCAACAGGAGGCCATCAACGGGCTGAAACTT
GGCGTGGAAAATGGTATCATTGGTCGGCAGCGCATCGAACAGTCGTTGCGCAGGGTCCTA
ACTTTGAAGTCAAAATCCACCTCCTGGGAGCAGGCCCTTAACCCTCCGGGTCTCCCTTCC
CTCACGCAGATGCAGCCGTCGCATACCAGTCTGTCCACGAAAGCCTATAACAGCTCGATC
TCGGTGATTCGCGACAAGCAGAACTTGCTCCCTCTGTCCAGCATCCTCGAGCCAAGCGAG
GAACTTTTACTATTGACTCCCTTAGTGAAACCATTACCTGCCTCTGCGGTGTCTCGATCA
GTCCTCGAGCACCTTACTTTGCCCCTAGACACGGTAGCTGGGGATCGGACAGCCTCTGTT
CTTAGCGGTGAGAGTGTTTTCAAAGAACTAGGGAGGTCTCTTTCCCGACAAAGAAATGGC
CGTGTATTACACACCTCTTACACGGCCAACGGTGTGCGCCCTATTCACGAGAGCTTGATA
GATCGGGCCGGTGCAGTAATTGTTGTCACCGCAGATGCTAATAGAAATCTCTACCAACAC
GGATTCACCAAGCACGTGGCCATGATCTGCCGATCCCAGTTTACGCCAGCTGGGGAGGCT
TGCGAGAAGCCCATGGTAGTCGTTGCAGCCAGCTCCCCCTATGACTTCGCGACGGACCCT
TCCATTGGAACTTATTTATGCACGTACGACTTCACGGAGACGGCGCTGGAGGCGCTTGTC
AAGGTACTTTATGGAGAATTGGCCCCCATGGGCTCCCTGCCGGGATCAATCAATCGAAGT
CAGAAACTGCATCAAGCGCGCCAGCACTGGCTCGTAGAGAATTGGAACGAGGAGCGAGAC
GCCCACGCTTTGGATTCTCTATTAGATGCGGTGAGAGAGGACTGCACTCATGGGCAGCGC
TCGGAGCTGCTGGGTGTGACATCCAGTAGTTTCCTTCTGCGAAGAGAAGATATTGACGAG
GGACACTTCGTTGTACGCAACAGCAGCACGCGAGCCCTCTATGGATTTTGCTCAACATAC
TTTTTTAGGTCCACGGGCACTGGCGTGATCGGGTCGTTAATTGTTCACCCGACAAGACGA
AAACTTTCCATCGGCAATTCCCTGCACAACCGAGCTATCCGGACCCTCCTTCAGCGAAAG
GGAGTACGGAGGTTCCAGCTCGGTTCTCGCCTTCCTGGGATCTACCTTGGCATTCCATCC
GCCAACCAGGTCGAGCGCAAGAGGCTACGGCAATGGTTCGCGAACCTGGGTTGGAACACT
TCCCTTTCGCGACCCGTTTGCAGCGTATACCTGCGCAATCTGTCCACCTGGCTTCCTCCG
GACGGGCTGGTCCAAGGTCTGCATAACGCAGATGTAGCGTTTGATCTCGTTTACGGGTGG
GATTGCGCAGATCTGATCCTCGACCATATCAAGACGAATTCCAGACAGGGTGTGGTAGAT
ATCTATAAACTGGCGCTGGGAGGGGCACCTAATTCGGGGATCATCAGAGCTACGCGGCCT
CAGGATGGAGTGATCCTGGGCAGCGTTGTCATTTACAACGAACGAGCGACTTTGGCGGAG
CACATGCCGGCACTCAAATCTACACCTGGCTCAGCTGGCGGCATTTCCTCGCCGGTGATC
TCGCCGTCGGTTGGGGAATATGCTACCGTCATGCAGGGCCTCGTCTTTTTGGGGATCAAA
CAAATCCGTAAGCAAGGAGTCGAGGCTGTTATCATGGATTGTGTTGACGGAGATGGCAAT
TTCGATTGCCTGGCAGGAATGGGCTTCAGCACGCTGCACAGCTTTGAGGAGGTAAATTGC
GATGCCTCGACATGGACCATGATCACTGCCACGTAG
>awe00038 | augustus_masked-C7726-processed-gene-0.0-mRNA-1 transcript offset:0 AED:0.04 eAED:0.04 QI:0|0|0|1|1|1|2|0|428
ATGACGATCCAAGGCAACCAAGCCCCCTCGGACAGCCCTGTCGTCCTCTACCAGGCCCTC
AGCAAATATTCCTCGCTGACGGACGATCACCAGCGCAAATGGTGGAATCACACCGGTCCC
GTCCTGGAGCGAATGCTGCGCGATTCGGGTTACGATAGCCAAAGCCAGTGTCTCTATCTG
TACCTCCTCCAGCAGCACCTGATTCCCTTCCTAGGGACGTTCCCGACAGAGGGCCAGGAG
CACAAGCGATGGCTGAGCAACCTGACGCCCTACAAGGTGCCGTACGAGTTGAGCTGGAAC
GTCTCCCACAAAGTAGTCCGCATCTCCTGGGACCCAGTCTGCCCTCTGTCCGGCACGGAG
GCCGACCTGTTCAACAAAAAGGCCATCCATGACTGCACGCGCCGTCTGGCCCAGCTGGAC
AACTCTATCGTTCTGGACCGCTACCAGGCCCTGCACCGCGAGCTGGTCCTCACCGAGCAG
GAGGAGCAGGCGTTGCTCACTAGCGACGCCCTCCCCGCCGCCGGTCGAGGCCAGCATAAC
CTGGCCGTGGACTTCCAGAACGGCGGCATGAGTCTGAAGGTGTACTTCTACCCGTACATG
AAGTTTCTCGCCACGGGCACCTCCATCCAGGAGCTGTTCTTCAGCGCCATCGACAAGCTG
CAAATCTCCGCCATCGAGACCCCGTTACGCATGCTCCAGTGCTACCTCAGTTCCTCCCAC
GATGACGGCATGCGCACCGTCGACGAAAAGGTGTTCCCCAGTCTCCTGGCCTGCGACCTC
TGCGACCCGCGCAAGAGCCGCATCAAGTTCTACGTTATCGACAAGTGGGTGAAGTGGGAG
CGCATTGTCGACATTTGGACGATTGGCGGCCGGCGTGTCAACGACCAGGTCTGCAACGAC
GGCCTGGCTCTGCTCAAGGAGCTCTGGAATCTGCTGAACATCCCCGAGGGCGATCGCGGC
GATATATGGCCTAATCTGGTTCTGGGAAAGCCCCCGACGCATCTGATGACTACCATGGCC
AACTATACCCTGTCGCCGGCCAGTGAATACCCCGAGCCCCAGGTATATCTGGTCACGTTT
GGCATGAACGATATGGCCGTGATGGATGCGCTGACGACGTTCTACGAGCGGGTCGGCTGG
ACCGATATGGCAACGTCGTATAAGGATCACGTCCGCTCTTACTATCCCAACCTAGACCTG
CGCAAGACGAACTGGGTCCACGAGGCCATTTCGTTCTCGTATCGGAACTCAATGCCTTAT
CTGAGTGTTTACTATTCCCCGTTTTGA
>awe00039 | maker-C7726-augustus-gene-0.4-mRNA-1 transcript offset:0 AED:0.05 eAED:0.05 QI:0|0|0|1|1|1|4|0|453
ATGACTATATTACAGAGCGACGCGCAGCCACACGCTCCTGGTCAAACGGTGATCATCGTG
GGCCTCGGAATCGCTGGATTGACAGCCGCCATTGAATGTCATCGGAAGGGTCTGAGGGTG
ATCGGTCTCGAGAAGAAGCCCGATATCAATCTACTCGGCGACATCATTGGGCTAAGCGGA
AACAGCGTCCGTATTCTGGCGGCATGGAAAGACAGCGACAGCCTGGATGATATGATCACC
GAGGACATTACCTGCGATGTGGCCGCGCTCGAACTGCTCGATACCGAGGGCACCCGGCGA
TTCGCTATGCCCTACAACCCGCAGAACCCAATCCAGGGCCATCTTTTCCGGCGCACCGGG
CTGGTGAATATGCTGTACCAGCATGCGCAGCAGCTCGGCATCGACCTTCGGTTCGGGGTC
CCTGTGGACGGCTACTGGGAAAATAAGGATGAGGCTGGGGTCTACGCCAACGACGAGAAG
ATCACCGGCCACTGCGTCGTCGCCGCCGACGGATCTCATAGCAAAGCCCGCGTCATTGTC
ACTGGAGAAAATCCACCCCCGGATGACACCGGGGTGATCGCGTACCGAACGATTTTCGAT
GCCCACGAGATTGCAGATGTGCCCGAGGCGCAGTGGCTCTTGAAACAATCCCCGGGGCAA
GATGTTTTCCAGATGTATTACGGCAAGGATACGATGGTGGCCATGGGCACGGCCGCCAGG
GGTCGCTACATACACTGGGGGTGTGCATTGAGGGGGATGTTGACCGAGACCACGGAAGCC
TGGATGCAGCCTGCGTCTCCTGAAGTCGTTTTGAAAAGCCTGCAGGACTGGCCGGCCGGG
AAAAGGCTTTCGGCCATTGTCGCAAGCACGCCTCCGGGAAGATGTTTCAATCAATCGCTC
ATCAACCGGCCACCGTTGAGCCGGTGGGTTTCAACCGGCGGCAGGATGGTTGTCATCGGG
GATGCAGCGCACTCCTTCCTCCCTTACGCTGGCCAAGGTGGCAACCAGGGCATTGAGGAT
GCCGCGGTGCTGGCCATCTGCCTGGAGCGCTCCGGCGAAGACGTGCCGTTAGCTCTGCGA
GCCATGGAGAAAATCAGACACCAGCGCGTATCGCTCATTCAGAAGGGATCCGCAGAGGCC
GGGGACTCATTCCTCAACGCCGCCTGGGAGAGCAGCGCAACTGACCGGCCCACGGCCTAC
TTGCACCAGGCCTGGGTGTACACGCATGACTGCGTGAAGCATGCGCATGAGGAGTACGAC
AAGGCGGCCGACGCAGTGAAGAATGGCCGGGAGTACATACCGACCAACATCCCCGCGGAC
GGGAAATTCCGTCAGGAGGGCAATCAGGGTGACATGGTCTAG
>awe00040 | augustus_masked-C7768-processed-gene-0.0-mRNA-1 transcript offset:0 AED:1.00 eAED:1.00 QI:0|0|0|0|1|1|3|0|349
ATGTGTCGCGTACAAGATCGTCTCGTCCTGAAGCAATTCAGCACCAAGAACGTGCAGCGC
CGGCTGTCTCCCTCACTAACTGCCCGGGTCAGATCCATCTACCGGACGAACCGTAAAACG
CCGTATTACTTCTGCATAACTGCGCTGCGGGTGCGCCTTGCTCGCGATACGGACACAAAT
GATATCAGCATCAGGTTCGTCGACCCTGGTCACGGGGATGCCGCCAGTCTGAGCACGGCG
GGTCTTATTGAGAATGCTTTACTCATCCGGCTCAGTAAGAACAATCCTCCGCAGTCCTTC
TGGCGCATTCTAGGCCTCATAGAATACAAAACTCTATTGGCGAGAACCCACTCGAGACTC
CCTTACGATGTGATATCAACTCACAGCTCGCTCGTCCAAGTTCTGATGAATGTTCAACCA
CAAACCACTAATACCTATATTTTCGATGGCATCAAGGCAATGCAAGATGGCCCTTTGCAT
GACACATTGAAGGTTCAGTCATCCGATGGCGAAGTTAAACGGTCGTTCGGGGACAGATAC
GCAGCACGCTGCGCGCAGCATCAAGACGCTGATCCGGCTCGTGCAGCGCCGTCGCGCTCC
GATCCATTTTCCTCTCAAACAATGAACTGGCGACTAGCTCTGGAGGTTGAACGCACCCAG
CTGACGAAAATGGATACCTGGCTTTCGAATGGGTCAGCCAGCGCCGCCTCACCAACGCTA
TGGATCAACTTTGGAGTGCCGATGTGCATCCATCGGCCTGTCGAGGCCAGGCGCACAAGG
TCCCCCATCCCCGAGCTCATACTCCGTTCAAGAGAAGAGCAGCAGGAGTCAAGATCGATC
ATCCAGGAGCACATTTCCGAGGTGAGAGTACGCATTGAGGATGTGATGGGCCTGTCTGCG
GCCTTAAATCAGAGCTCAGCTCACGTTCATTCCCCCGACGCAGTGGGTCGCTCGAGCCTA
GAAGGAATGGGGAACGACATGGTAGGATGGATTGCTCGACAGGTCGCTGAATTGGATGGA
ATAGGCGGGCCTCGCTCCTCGACTCAA
>awe00041 | maker-C7772-snap-gene-0.1-mRNA-1 transcript offset:0 AED:0.02 eAED:0.02 QI:0|0|0|1|0|0.5|2|0|521
ATGGCCCATCCTTTCTACACCTCTGAGGATGAGGTCGTCTTTGACCAACCTATAAAGCGA
GACCCTCTACCCATACCTCATACGGTTCAAAGTCATGGAGCCCACGACCTGCTAGACAGG
AGCACCAACTGCCCGAGCCCTGTTCCAGGACAAGATGGCAAAGGCCGAAACCCGGGGCGT
CGTCGAATCCAGGTTGCAGTAAGTACTCAAGTCTCTTTCGGGGATGAACAGGACCTGTTT
CTTACCGTCTGTCAGTGTCAGCGATGTCGGAAAAGAAAGATCAAATGCAGTGGTGATATG
GGTAACAACCAGGGCTGTTCGAATTGCTCTTCCGTGGGAAATGTGAACTGCCAATTCTTG
AGGCCAAAAGTGACCGGTTGGCCGTATGCCGCGATGAATGCCGCGATCTCTTCGTCCCAG
AGGATAGGCTTCTATGCGCCTTCTATGGCCCCGAAGATGGGACCACTGTCAGCCAATCCG
TCTAGTTTTCGTGCTGCCTCGATATCACGACATGTCCCAACAACTTATGAAATGGGGCCC
ACCGATTGTCCATATCCCTACGGCCGTCACCCGTTCAGCATTGATCATGCAATCAACTAC
GAGGACGAGCCCTCTGATGCATACAGTATTCCCCAGACTTCGGGGTACTTGATCCCCAAC
ACGCCCCCAACCGTTCTGGCAGACTACTGCGAAGCCCCATGGAACCCCAAGGCGTGGAGC
TCCGGCGGTGCCAGCACCCACCGGGTCCCGAATCATCATGTCCTGTTCTCAGCTCCAACA
TCCGAAGGCTGCGTGCACCCGCCGGCTTACCCATACCTGATTCCGGCACTGGCAACTTCA
TCGTCGACTGACCCATCATCAGTGGCGCCCCCAATGGCACCTCTATCACCCGAAGGGCAG
GTAGCCGACCGAATTCTTCCTAACCCTGCCGGTCGTTATCACATTGGCTTTCCTAGTCTA
CCGACCTCGCCGGGAGCCGTTTCGGGCGTACATCTTCCTCAAGACTACAGGGGATCCAAC
CCCTGGAGCAACTACAGAGGCGCTACTGCAACACCCGACAGTGCCGCCCGGGTCCCCGGA
CTGCCGAGCTCGAACGGAGGCTCTATGGGAACTAGTCCTATGTGTCGAACGAAGCCATTC
CCTCCGAGCACACACGAGCCGGTATTAGGTTTCTTGCCATTGACTACGGTAGGGACGCCG
TCACCATTGATATCATCCAGCGGGACATTTACCACTACAACCCTGGATCCTTCTGAGCCG
GGAGATGAAATCCGCAGCAATGACGGGCGATTCGCGAGGGCCCTTTCTCGCGAGAATAGC
CGCCTGCTGTCTATGGAGGGCGGCTCCGATACCTACCGGTACATCACCAGCGATAAGACG
AGCAAGAAATGCTCCGAGGCGGGCGGTTCCGGGCGGCCTGGGACCTTGGTCAACGGACTC
CCCTACACGCGGCCCAAGCCATCGGACTGTGAAGTTTCATTGCCGTACGGTGCCCTCTGC
ACGGGTACATCCATCGAGATGCACCGTCCGCCAGTCCCCGCTCTGAGTAACCCGGGGGGA
TTCTGA
>awe00042 | maker-C7792-augustus-gene-0.2-mRNA-1 transcript offset:0 AED:0.00 eAED:0.00 QI:0|0|0|1|1|1|2|0|870
ATGTCTGGCCGTCCTGGCTTCGCCGAGAAGCGACTATCCGTCCATCGTTTCCAACAGATT
TCCGACAATTCGCAAGAAGGCATGGCCAACCCGAACGATGTGACCATCGAGATTCCGCTG
AGCACCGTCCCAAGCCGAGGAGGTGTCCGGAATCCCAGTGTCAATACTCCCGTGTCGCCC
AATACATATCAACCGCCAGGTGGGAGCCCGAATCCCAATGCGAGTGAAAAGACCGGGCTG
GTGCCAGGCCCTGGCCCGGGCCGTCGGAGGAGGGTCGATACTATGGGGGTCTCGGTGGAG
GAGAGTGAGGACGGGACGATCACCACCATGGGTCGCATCTATCAGAAGATCCTCAACTTC
TCCATTGTCACTCGCTATATGCTCTACGTTACGCCGCTGGCGATATTGATTGCCATCCCG
ATTATTGTGGGCGCGACGGTCGCGCAGGACGCGACCATCGGCGGCGTGCCTGTACATTGG
TTTTTCACCTGGATCGAAGTGATCTGGTTGAGTCTGTGGGTGGCCAAACTGGCGGCTCGT
GTCTTGCCTTACATTTTCCAAGTGCTTTGCGGTTTCGTCAGCTCGGGAACGCGCAAGTAT
GCATTGATTCTTCACAGGCTCCAGATCCCTATCGCAACTGTGATTTGGACTGTGATCTCC
CTCGTGACGTTCTTGCCTATTATGACTTTAAATCCAGTGAAGCAGAGCCAGAACGATACA
GGAACTAAATCTTGGGAGAAAACCATGAAAAACATCCTGTTTGCTCTCTTTGTCTGCAGT
CTGATCTTTCTTGCGGAGAAAGCGCTCGTTCAACTTATTTCGATCAGTTATCATCGGAAG
CAGTTTGATACTAAGATCAAAGAGTCTAAGCGGAACGTTTATCTCATCGGGCAGTTGTAT
GAGGCTTCGCGAAGCATGTTTCCTATGTACTGCAAAGAATTTGCCGAGGAAGATGCTGCT
GTCTCCGATTTGATCACAAGCAAGGGAAGTCGCCTGCCCCGTGCGGGCTCGGCCCCCTTC
CGCATGATCAGAGAAGTTGGACACGGATTTGGTCGAATCGGTGAAAAAGTGACGGCTGCC
GTGGGTGATGTGGCCCAGGAGCTGACAGGAAAGGAGGTCTTCAACCCCAACTCGGCCCGG
TCTGTCGTTACTTTGGCTCTGGAGCGAAAGAGGTCGTCCGAGGCGCTGGCCCGTCGAATC
TGGATGTCGTTCGTCATCGAGGGCCGCGAGGCTCTCTATCACGACGATATTGTGGAAGTG
TTGGGCGCAGGAAAGGAGACCGAAGCGGATGAGTGCTTCCAAATTCTGGACGGAGACGGG
AATGGCGACATTAGTCTCGAGGAGATGATCTTGGCCGTTGCGGAGATTGGGCGTACGCGC
AAATCACTGACCCACAGTTTGCATGATGTGGACCAGGCGATTCATGTCCTGGACAATCTT
CTGCTCACCGTCGCGTTCGTTGTCAGTCTGCTGGTATTCGTCTCCTTCGTGACGAGTGGT
TTCGGCACCGTCATTGCCGCCGGTGCTACCTCCCTCTTGTCCCTGAGTTTCGTCTTCGCC
ACTACTGCTCAAGAAGTCTTGGGTTCCTGTATCTTTTTATTCGTGAAGCACCCGTTCGAC
GTTGGAGATCGGGTGGATATCGATTCCAAAGCTTACTTTGTTGAGCGTATTTCCCTTCTC
TTCACCGTTTTCCGCAACGTTGCCGACCACCGCATTACGCAAGTCCCCAACGTCGTGCTC
AACAACTTGTGGATCGACAACTTCACTCGTTCCAATGCCATGCACGAGACACTGACCATC
CCCGTCAAGTTCGAAACGACATTTGTTGATATCCAGAACCTCAAGGAGGAGCTGGAGCAA
TTCGTGCGCGACAAGGACAACTGCCGTGACTTCCAGCCCGAACTTGATGTTGATGTCGTG
GGTGTCGGCGACATGGATAAGCTGGAGCTGACCGTGAACATTCGCCACAAATCCAACTGG
TCGAACGAGAGCGTTCGTGCCGCACGCCGCTCGAAGTTCATGTGTGCCCTGGTCTCCGCG
GTGCGCAAGATCCCCATCCGTGCGCCCGGTGCCGAAGCACCGGCAGAGGACGAGAACGAG
AACGAGGACGAAGGGAAGCCCGATGGAGACGGACCGGCCAAGAATGACACCACCGACAAG
AACACGGACGGGGGAATGAGCCGCGAGAGCACAGCCAATGCTCCTCAAGGGCTCGGCCTG
ACCAGCGCCGACTCCAAGTCCACCGGATTTGATATTGGTCGGTCTTCCGTTGGCTCGCTG
CAGCATCGTAACCGAGCCGGCGAGGCCTCCTCCAGCACCTTCAGTGGCGGCCTCTCCCCG
GAGCACGCACGCATGCGTTCTCCCGCGGCGGAAGAGTTCCGCGACGTTCAGGACGGCGAT
AACTACCAAACCCCCGCGGCGTCGCCGGAACCGAAGCAGTTCAACATCAATAACTACGGC
AGTCTCGAGCGAACCGCATCGACCGGCCGCCGCAAGGAGGGAACCCGGTCGTCTATCCCC
ACAGCCACAGGGGGTGTTCCCATCCTCGCTGCGCCGGTGCCGCAGCGTCCGGCGCAGGCC
GCCGCCCCAGAATACTACAACTACGGCGGC
>awe00043 | maker-C7796-augustus-gene-0.0-mRNA-1 transcript offset:0 AED:0.06 eAED:0.06 QI:0|0|0|1|1|1|4|0|534
ATGGGGCCCAGACAAGAACTCTCCTCTCCCCTCTCTTTTCTCCTCCTTTCCCTTTCCTCT
CTTTTCTGCCTCCTCGCGCTCTCCACGACCGTTGACGCGGTAGACCCATCCGGTTGGACT
GTCTTGCCATCCAACAACTCCCGGGATTTGTCCTGGACCCGTTCAGTCCGATTTCACTTG
CAGAGTGCCCGAATCCAGTTACCTCCGAACATCACCCTCGCCCCCTTGACCCCAGCCCTG
GTTAGCTTGGATAGAAAGGAACTCTCGGATTTCCATCTGAAAGGAGAGTTGGTGAATGCC
AACGCTGCCAATTCACTGCAATTAAGTAGTAGCGATATCGCCTTCATCAGCTGCGACAAG
TCCGACTATCCGGGAAATTTGGATGCTAGTTCGACCGTTTCTAACGTCGTCTCATCCAAA
CAAAAGGCCTCTGCAGTTCTTCTGTATAGCTCTGAACTACACCATTGCAACTATAGTTCC
AACGAAGCCGATGCTGCCCAGTATCCCTACGTCTTCACCTTTCTGAATCCGGACTTTGCC
AAACAGATCAAGACCCAGCTGAGCTCGCCAAAAGGAAACGACACATCCGAAGGCAACGCA
ACCGTCGGCGTAGTACCCGATATGTCGTTCACGATGTCGGGGACCCCCCAGACCCAGGAT
ACGGGGGGCGGCTCGTCGGACAACCCGAACACGGCCATGATCATTCTGTACAGCATCACG
GGTATCATAACGGCGCTCTTCCTGGCGATCATCATCACCGGCGCTGTCCGGGCACACCGA
CATCCGGAACGCTACGGACCGCGGTATACGGCCGGACGACCGCGGCAAAGTCGAGCACGA
GGGATAGCAAGGGCGATGTTAGAGACCATTCCGATTGTCAAGTTTGGCGATGGTCACGAC
CCCAAGGTGGATGCCGCCAAGGGCGACGTCGAGATGTCCCTGGAATCCGAGGACGGCGTG
AGACAGAACCCCGAGGCGCGGGAGACCACGACAACGGCAGCCGATGGTACGGAGGTTGCT
CAAGCGCAACCCAAGGATCCGAACTCTCCGCCTGAGGCCACGACGCCCGAGAAACGGACC
GGAACGGAAGGCGACGAACAACCGAATTACTCGTGTCCTATCTGTACCGATGACTTTGTC
AAAGGCCAAGACCTGCGCGTGCTTCCCTGCAACCACCAATTCCATCCGGAGTGTATCGAC
CCGTGGCTGGTGAACGTATCCGGAACCTGTCCTCTCTGCCGAATCGACCTTCATCCCACG
CAGGCCGAGGGTGAGCACGAGACAGGCGAAGGTGACGAGTCAACGGAAACTCCAGCACAA
GGAACCAATGAGTCGACCGCCGATGGCTCGCATCAGCGTGGGCATCACCGCCTCAGCAAC
TACCTCCACGGATCACTGAATGCGCGCCGGATGCGCGATGCGAGCGTGGAGGAGCGACTG
GCTGCCCTTCGCAGCGTTCGAGAAGAAGCGAACCAGAACGCGCAGAATGCCGACAATGCC
GAGCAAGTGCGGCGACGCAGCCGGCTCACAGCGCGACTCAAGGACAAATTCCGCATTCGA
ACCCGCGCGCACGGAGAAGACGGCGGCGAGGCATCCCGAGGGTGA
>awe00044 | augustus_masked-C7796-processed-gene-0.3-mRNA-1 transcript offset:0 AED:1.00 eAED:1.00 QI:0|0|0|0|1|1|2|0|133
ATGTCGCCTCCTGCTTCCTCCTCTTCTCCTTCATCCTCCTCTTTCGCTACCTCCGCCCGT
AACCGTCTCGCCTCGCTCTCGTCGCACATCATGGGTTCGAACAGCCCCTCCGTTTTTTCC
ACCTCCGTCGTGTCCGCCGCCCCCGAGGATCCGCTCTTTGGGTTGGCGCAAGCGTTTCGC
CAGGATCCCGACGATAAGAAGGTGGATCTGGTCATCGGCGCCTATCGCGATGACCACGCC
AAGCCCTGGATTCTGCCCGTCGTCAAGAAGGCCGACGAGTTGATTCGCACCGAGGGCTAT
GACAACGAGTACCTCTCAATCAAGGGTCTGCCCGGATTCACCTCCGCCGCCCAGAAAGTC
ATCATTGGACCCGACAGTCCAGCAATCCGCGAAAAACGG
>awe00045 | maker-C7804-augustus-gene-0.1-mRNA-1 transcript offset:0 AED:0.01 eAED:0.01 QI:0|0|0|1|1|1|2|0|986
ATGCCAATCAAACTCCCCAAAGGCTTTACCCGACGGAAATCGTCTGGTAATGCCCTAGAC
GAGGTAGAAACACCTCCTCAGCCTTCCTTCAGAGTCTTCGAACGTCCTTCTGTCAATAAG
AAGTCCATGAGCGATGGCAATCTTTTGTCGAAAAGACTGAGCTCGGGACAACCTCTAGAT
TCACCTACGGACGAGCACGACAACATCTTTGCCGCACCCCTGAATCATCCGCAAAGACAA
TTATCAACTAATCCTAGTGGTGGTAACAGAGGCGTTTACGACCAGTCGTCGCCGAAACGT
CGCTCAACGGACGGACCGCTTCCATCGGACAACTCATCGCCACATTCACGAAACCTCTAC
GATATACCGATACCTCCCATTTCCGGTGCGTTGCGGGCAGCCGGTCGGACCTTTTCTTTC
GGTGGGAGATTTTCCAAATCATCGGCACATCCCCCGCAACAGTCTACCCCTGGTCCTTCG
CGGAACAGGGCAATGACGAACAGCACGAGCAGCACCGCAACCCCTCCAAAACTCCCGGAC
ACGGAACTGCAGATTGGTCAGATGGGGGACGAATTTCACAACATGTTTGACGATATGGGG
AAACGAGGAAACGTGGCCCAGGAGACCTCACGGAACGGCTCAGTGGATACGGTAGGGCAT
CTCGACGCAAACTGCCGCGCGCTTCTAGAATCAACTAACGATGCTCGTTACCAGTACTCC
TCCACTCCCCCCGAGACGGGTTTCCGCAAGGAAGAAAAGGTGCAGCGCCCCGCCCCTATC
AACACGGATCGGTCGAAAGAAGTCGAGCCCTCGCCGTACTCATGGGGTAGCCGACACTCA
GAGGAGGGCCTTTTGGCCGCGGTTGATTCGCCGCACGAAGAACCCCCGGCAACCTATTCG
GGGTTTACACCATACCGGGATGGGCGACGGAAATCCCTACCTCTCTCCAACGCAGCGCCT
ATTACCACGACGACCCACCGTTCCCTTGAAAAGCCGGAAGGCGCAGCAGAGAAAGGCCTA
CGAAGAAGTGTCTTATACCCAAACAAGAGGGATTCAACTCCCGTTGATGATGAAGATGCC
AAATTAATCATGTCATCTCTTTACACAAGCAGGCGAAACTCCCAATTGCCTTTCGCATCT
GACCATGAGGACTCGGATGCAGAGAACGAGACTCCGCTGTTCACCGACAAGACGCCGCTG
CCCGTGAGCCAGCAGGACCGGCTCACACCTCCGCCTCTGCAACCTCCAGTCCACAAGTCC
CCGGGCCTGAACGATGATCACCTCGACCCTTCTATTGCGGCCCATGCGCGGTTGGCCGTG
CAATACGAGAAGACCCAGCCAGCGCCGATGCCATCCACCAACAAAGTCATGACACCATCC
CAATTCGAGCATTATCGACAGCAGCAGGAGCTCCGACGGTCGAAGAGCGACGCTTCGAAG
AGCGAGGACTCCGAAGAAAGCGATTTTGACGAAGAGGACGAGACTGAAAAGAATCGGGAA
GCGGAGAAGCAACGGCGAAAGCAGGAAGCTCATCTATCCGTCTATCGGCAGCAGATGATG
AAGGTGACAGGCCAGCAATCCCCGGCACCGTCTCTCCGGCCGGAAATGGATCGGGCGAGC
AATAGTGCACCGAATCTTACCGCGCAATCCTTCAACCAGGGCAACAGGTCAGGAAGTGGG
AAGAGTAGCGAGGGCGACGAGGATGAGGAGGTTCCTTTGGGAATTCTAGCAGCGCATGGC
TTTCCAAATAGGAACCGTCCGCCGAGTCGCCTTGCAATGTCGAACTCAATCCCCAATCTA
CGGGCGTCGTTCCATCAACCCTACATATCGTCTTCCGGATCGGTTGCGGAGAACGATGCC
GGCAACCGCAGTAGCCTGCCTGTCTTCGCACGGAACTTACCCCGAGACCCCTACTATGGA
GCGGGCTTGGTGAATTCTACCAACCGAGAGTCCCTGGCCTTCGGAGGAGGCGCTTCCGTT
TACGGAGGACCCTCAGCTCCTGCCGGTCCCCCGCCTGGATTGCCCCCAGGAGGGTTAATC
GGCGTGATTGCAACCGAAGAGCGGGCGAGGGCGATGAGGCGAAGAAGCCCAAACACCCAG
GCTATGCACGACTTTAATGCTACGATGCCTTCGGTCCCGACCCATCCTAATGGTATTCCG
AGGCCCTATACCATGATGAGTCTGAACCCACCCAATGTATCTGCCCCTCAGCAAGGGGTT
ACTGCCACGGAGCAAGCTCAGATACAACTTTCTCAGCAAATGTCGAGTATGATGCAGATG
CAGATGCAATGGATGCAGCAGATGATTCACATGCAAGGTGGACAAGGTCCACCGCCCCAG
CAGCCGATGCCGATGCCGATGCCGATGCCGCCAGGCGGCTTCCCTCCAGCAGCCGCCTCT
CCAGCCATGCGACCTTCTTCGATGCCGTCCGCAGGGCCTAATAACCTCATGCCGCCCGCA
CTTGGCAGCGACCAGAGAACCTTTAGCCTTCTTGATCCGAACGCGTCATCCCGGCTGAAC
GCTCCGGCGATGCCGTACGCCTCCGGAGCGAACCGACCGAGTACCCCGGCGGGACAAGGC
TATGCGCCGTCAATCGCGCCGTCGGAGCGGAGTAATGTTGGACTGGCGCCTCGCTATCGT
CCAGTGTCTACCCTCCAACCGGATACTGCCTCGGCAGCCTATCCTCTTGCATCCAAACAT
TGGAATGACGAGAACCAGAGATCTTCCGTCTCCATCGCTTCCGCGGCCCCTTCGCAAATG
CCCAAACCGACCCCTCGTCCTATTTCCAACGGCGGAAAATCCGCACTGGCTCGTGGACCT
GGCAATGGCATTGAGCCAGACGACGAGGATGACGACGAAGGGTGGGCTGAAATGATGAAG
AAACGAGAAAACAAACGAAGCAATTGGAAATCAAAAAAGGAGACGTCGAGTCTCGGTGAT
TTGTTGAACACAGTACATTAA
>awe00046 | augustus_masked-C7818-processed-gene-0.0-mRNA-1 transcript offset:0 AED:0.00 eAED:0.00 QI:0|-1|0|1|-1|1|1|0|1277
CCCGGTACATCACAGACGGTTACTCACAAGACGGGAATACCAATTGCGGCATTGGACATT
TCCCCCCAACGGACACATGCAGTAATCGGAGGCAAAGAGATCCTCAAAACCATTCGAGTC
TCACCTGATCATTTGTCCGAAGAATTCAATCTCCGCAATGCCATCATCAGTTATTCCTCT
ACCCACCATGTGGGGAGCGGTCTCTCCGCGCGACACAAGGACCAGCTGACGGTGAGGGAC
GTGAAGTGGTCACATGGCACCTATGACCGGATAATCGCCACGGCCGTCGCTAACGGCCGC
ATTGTGCTCTATGATCTACACCGGACCGGTCTGGAATATTGCCGGTTTCAGGGGCATAAT
CGTCAGGTCCACCGATTGGCCTTCAACCCGCATCGACCGCATCTGCTGCTATCCGGAAGC
CAGGATTCTTCCATTCGAATGTGGGACTTGCGCGTGCCCTCCATAGAGCGGGGCGCCTCG
GTCTGCGGGAGCAAGGAGCATTTCAACGGGAATAGCGATGCCATTCGAGATATTCGGTGG
TCGCCTAGTGACGCGTCCATGTTTGCAACCGCCACGGATAGTGGTGCCATCCAGCTGTGG
GACATTCGGAAGACTAGTGCTCCTGCAATGAGAATCACAGCCCATGACAGGCCTTGTTTC
TCGGTGGATTGGCACCCGGATGGAAAACATATTATTAGCGGCGGCACGGATAGACAGGTT
AAGGTGTGGGACTTCTCTTCCTCGGCGGAGCGAAGGCAGAAGCCGACTTTTCAATTCCGG
ACCCCGCAGGCGGTGCTTAACGTACGGTGGCGCCCACCGTCCTGGGCTCGAGAGCCGGAG
AGCACTGGGGACTGGCAGTCTACCCAGGTGGTGACTTCCTATGACAAAGAAGATCCGCGC
ATCCATTTGTGGGACCTTCGACGACCTCATATCCCATTCCGTGAATTCGATCGATATGAT
TCGCACGCCGCTGATCTGCTCTGGCATTCGAAGGATTTGCTTTGGACGGCCGGCGACTCA
GGTGCCTTCACTCAGACCGACGTTCGCTACGCACCTCAGGTGGTCAATCAAAGACCGACG
TGTGCTGTGGCGTGGAGCCCCACCGGCGACGTGCTTGCATTCGTCCAGAAGCGCCCCCAG
CGAAGCACATTAGGCCTCAGCACCACCGAATTTGTAGGCCATCAACACGAGGAAGACAGT
AATGGCGGTGAGGTGCTTGGTCAAAGCCCAGCCGACGACCTTCTGGATGAACCTTCATTT
GCGTCGTTCCGCCACCGACATAGCAAGTCGACAAGTAGCGCTCGGCCTTCAAAATCATTG
GGTGGTACCCCTCCTGGTACAACTGATTTCAACCCGGTCCTCCCGCTTGAACAGGTGCTG
GCAAAAATCAAGCCGCCTGGCCCCTATCAACAGGGCATGACCGGAAGCATCCCCGGTGCC
ACAATGAGCCAGGAAGTTTTCCAACACTTGGCCCGTAATTACTCCCCACTGCTTGGTGCT
TTTGACGGGGTGCTTCCGGATAGTTCTCGTGGCTTCCTGGAGTCATTGACCCGTAATGCG
GAGTGTGCAGAAGACGCCTCGTTGATTAAGTTGGCCCAGACATGGCGCATCATCCAGTTT
GCCGCTATGCAAGAGCTTGAAATGAAAGCCAGAGAGCGGCAAATGACCGCCGAGAAAGGT
CCCCGCAATGTCACAAAGAGACTCTCCAAGGAAGTGCCGGCTGTGGAAAAGTCGCGGCCT
TTAGAAGACGGGAGACAGGATAAACTCAAAACGCGCTTTTTCAAGGGGGTATTGGAACCT
GTGGGGTCCAAGAAGCAACCTAGAGACGCCGAGAGCGCGTCGAATATGACCACTCCTCTG
GCGCAACCTCTGCCTGATTCTCCTGTTGGGTCTTCTGACAGCTCTGCTTCCCACATGACA
TCGTTGAATGATTTTTCAAACATCCAACCGCTCCCGCCCTCCGTCTTGAGCTCTAACACC
GATACTATGAATTCTAACGACTGGTATTCCGTGCCTGATGCCGAGAGTCGTCCTATTGCT
CAACTGCAGCAGCGTCGTTCCTCTTCAGACGAAAGTCCGCATTCTCGGGCAATACTCGGC
TCGGAAACCCAAGTTCCCGAAAATGACCAGAGATCTGCACCACGCGCAATTGCCGGAAGA
ACAGACTGGCGCACTCAGAGTCATCCAGACTATAGGAAAGGAGACTCGGAGGAAGATGAA
TATGACCAAAAAATGGAAGACAAGAGAGCGGCTATCCGCGACTATAAGTCGGTTCCGAAG
AAGGTTCTGTCCCTCGAGTCTCCTGTAGAGACCACAAAGCCCCCAGCTTTCCATCGTCAC
GAATCTACCGAGAGTTTCCCGATGTTCTCTGCATCCACGGGGAGCTCACACCCCTCTAAA
TCAATGGGCACGTCGTTCTCCTCTACCACTAGGCTGTATGGTGTCTCAGAAAATGTTCCC
GATTCTGTGGATGAGCTCGGGGCTGAAACACCTAACAAAGGCATGTCCAGGGCGAGGGGG
GAGTCAAAGCTGGATTCTGGCCTTGTTCGGGAAGAGGATCTCGTAGAAAGTGAGCCTTTT
GAAGAAGATCTTGCAGACTCCGGCCACCTCCATCTCGAACGACCATCTAGCCCCCCTATC
ATTTTGAAGGAATCCAGCCCTCTCAAAACACCAAACCAGGAGCTCGAGGAGAGCACCTTT
TTCTCCGTGCCATGGACTACACCTGCCGGAGGCGATGACTTCGATGGGCCTATCATCCCC
ACCAGCCCAGACGGAATAGACGTCAAGCCCTGGAGTGCCGAGGCCTTACTGAAACAAGCA
ATCAGGCATTATCACAGTGGAGCCCATGTTGACGTTCAGACTGCCGCTCACTTACTCCAG
AAGTTACGCATCCTCTTTCGGGACCACGAAAAGATCCTCCCAAGCGAAGAGTGCGAGTTT
GTCTACCAGGCTTACAACGATCAACTCATCCGCCAGTCGATGCACATCGAAGCAGCTGAA
CTTCGACTCCTTTGCGTGCCTTCCTATCCGGCGATCTATGAATACACACAGGCCGACACT
TACATGAATGTGTTTTGTTTCACGTGCAAACGGCCATACGAGAACCCCAAGAACGACAAT
CGTCGGTGTTATCGCTGCAATACCCCACAAGAGCCCTGCACCATATGCATGAGCCTTGAT
CCACCTCCAGAATGGGTGGCGGAACATACCGCATCGCAGTCGCCTTCTAGTCCCGAATGG
GAGTCCGAGGCTACTTCTCACCTTCTATCGTCCCAGTCCTCCCTCCGGACCGAACCTATT
CCCCCGTCGGAGTTGCAGCACATCGACGAGAATCTTCTAGGCTCCTACAGTCCCCCTCGA
CCGAAGGGCTCTACCCTCTGGACCTGGTGCCAAGGCTGCGGCCACGGAGGCCACATGGCT
TGCGTGGGCACCTGGTTGAACGATATCGCAGCCAGTGAAGGCGGATGTGCTACGCCAGGC
TGCATGCATGACTGCGGTCCCGGTCCCCGCCGAGAACACAATCGAACCGTCTTACTAGAG
GAGTCCAAGAAACGTGACACCGTCAGTAAAAAGTCGGGGTTCGGGTTCGTGAAGCGCGAT
GCCTGGTCCAAGGGTGAAAGCAAAGCGGTTGAAAAGGTCCGGGGCATGCTCAGTGTTGGC
ACGTCTGGTGGAACGAACGCCTCGTCCACCAGTACTGCAGGACCCAGTGGCGCTTCTTCT
TCGAACCTGATGTCGCCTAAAAAGGTGCGGCTTGTTACCCCGAGCGAGCAGGGGAAGCGA
CGCAGTGCTGCTTCTCGTGCGAGTACGGGGGGTAGTAGTGGTCTGGCTGGTTGA
>awe00047 | maker-C7842-augustus-gene-0.4-mRNA-1 transcript offset:0 AED:0.02 eAED:0.02 QI:0|0|0|1|1|1|2|0|145
ATGGGCTCTGCGTCCGGTTTTGCCAAGACCATTGTCATCCCCGCCGTCATCTCCCTGTCA
CTCTATCTTCTCCTATCATTTGTGATCATCCCGGTCTTCCGCCGCTATCAGCAACGATAT
TCACAATATCTTCCTCTGCATGCGATTTCGGCGCATACCTCCACGCTCCGGGATCGCATC
GCCGATGCCCTGATGCGGTTCTTCCTGCCGGCATCCTGGCGACAGCAGGCCCACTTCGAC
GACCACAACGATAACATCAGCATACTAGACGAGGAAGGAGAACTCATGGTCGGCATGGGC
ATGGATCCCACGCGGAGGGAGGCGCTGGAACGACGACGGAGTACGGCTGCCGAGCCAGAG
AGCCGGCTCAGTCGAGAGCTCGAGCAGGGTTTCATGGACGACAGCGACGAGGACGAGAGT
CCCGGCAACCGCCGCTGA
>awe00048 | augustus_masked-C7842-processed-gene-0.5-mRNA-1 transcript offset:0 AED:0.00 eAED:0.00 QI:0|-1|0|1|-1|1|1|0|1026
ATGCCAACCACCACGCCCGCACCAGACAAATCGAGACAAACCTCGGCTGGCAAATCGTTT
TTCGGAAGGAAGCTGCATAAGGAACGACCGGTAGATGACAGTCACAATGGAGGATATGAC
AGTCTCGCGCCTCCCGGGAGTTCGGCCGGCTCTCGTTCGTCCCGACACTCGAAACGGTCT
TCTGTCCAGTCGGTCGATTACCCTTACGAAATTGACCCGGCCGGGCTCTCAATGACAGCC
GGAGTCATCACTTCCATTCCCTTTGAGAGTTTACCCGCAGATACCAAGTCGCCAATCCCG
GTCGACTATCTCTCCAAAGCTGAGACGTCGCCACGAAAAGAGCCGTCACCACACCATCTC
GCGAAAGGAGGAGGCGACTTTCACCAGTACCCAGCTTGGAATCCATCGGCCGTCCGAGAC
ACCAATAGCTATTCACACCCCACCGGGCCCCGCCCACCACCGCATGGTTCGAACGTGACG
ATGTCTGGGAGTGCGACGGGAGACCGAGGGACACGGTATCAACAGTGGGGAGCACGGCCG
GGAAGCTCTTCTACGAACGTCGGACTCAGCCACAATTCATCGTTGTCGACAGTAGATTCT
TCTTCGAATTCACGCATGTCTCTGGACCAAGCCAGCATCCATTCATCGCTCTCCTCGAAC
ACGAGAGGCTCGAGCTATCTCTCGTCGGATGGATCTTCCCGCACGCTTACAACCTCGCAT
TCGGCGGACCGCAACACTTACTTTCCCAACGGGAACACCAGCAACAATCGACTATCCAAT
GCACATATGGCCTGGCAGTCTGCCCAACCGCCGCCGGCAGCCCAGCCGAGACCGAACAAC
CCTGAACAGTACTTGACTCGACCGAGAGATGACCGCGTGGTCGACCAGCTTTTCCTGGAG
TTGATGCAGAAGCGAGGATGGCAAAACCTACCCGAGCAAGCCAAACGGCAAATGCTTTCA
TATCCCGCTTCGAAGAAATGGACCCTGGTCCACCAAGATCGGCTCACGGAACTGCAAGGA
GAGCAGAAACGTCGACAGAACGCTCGTCAGACGCACGGTCACGATGGCCCGTCTGGAATC
CTGGAGCGAGCCGATGAAGAAGGGAGTCCGGAGTGGTACGTGAAGAAAGTCATGGACGAC
TCGATCACGTCGAAACAGCTGGCCAGTTTGAGTGTCAGTCTTCGAACGCAACCAATTAGC
TGGGTGAAAGCTTTTGTCGAGTCCCAAGGACAGATAGCGTTGACGAATGTGCTTGCCAAA
ATCAATCGTCGAAAGGCTTCGGGCCCTGTCCCGGCCCCCCCAACAGGAGACAAGGATCTG
GATCGAGAATACGATATCGTGAAATGTCTCAAGGCCCTGATGAACAACAAGTACGGTGCA
GATGATGCGTTGTCGCACCAGCAGGTGATCGTGGCTCTCGTGAGCTCGCTATTGTCTCCT
CGATTGAACACGAGGAAGCTGGTCAGCGAAGTGTTGACCTTCCTCTGTCACTGGGCTGAA
GGGCACGGCCACCAGAAAGTTCTCCAGGCCATGGATCATGTCAAGAATCACCATGGCGAA
ACGGGTCGATTCGACGCGTGGATGCGCATCGTCGAGGTCACGATCGACGGACGCGGCAAG
ATGGGCAGCTTGGTCGGCGCCAGCGAGGAGTACCGAAATGGTGGAATCGGAATGGAGAAC
CTTCTGATGGAGTATGCGGTCTCGACGATGCTCCTGATCAATATGCTGGTTGATGCGCAG
GAGCATGACGTGCAGCTGCGGTGTCACATCCGGGCGCAATTCATCTCGTGTGGCATCAAG
CGTCTCCTGACGAAGATGGAGGGCTTCCAATATGAAGTCATCGACAAGCAGATTGAACGT
TTCCGTGAGAATGAGGCGATCGATTACGAAGATCTTCTCCAACGAGAGGGCAGCAGCATG
AAGGATAGTATCGAGGGTGAGGTGAAGGACATGAGCGATCCGTTGCAGATTACCGACGCC
ATCGCATCGAAGATCAACGGCACTCGGGCGCATGACTACTTCCTCTCTGCCATGCAACAC
ATGCTCCTGATCCGAGAGAATTCTGGTGAAGATGGCCTCCGGATGTACCAATTGGTGGAC
GCAATGCTCAGCTACGTCGCCATGGACCGTAGGCTGCCCGACCTGGATTTCCGGCAAGGG
TTGACGTTTACCGTGCAAAGCCTTCTGGACCGGCTGCACACAGATGCCGAGGCCAGGCAG
GTATACGATGAGTCTCTGGAAGCCCGCCAAATCGCAGAGGCTGCAATTGCCGAACGTGAT
GAGATGAAGGCGCAGATCGAATTGGGTGCCGATGGCCTGGTGAAGAAGCTGCAGAAGCAA
ATCGACGAGCAAACCGGGATCATAGAGCTGCAGTCGAGACAAAACGAGATGGTCAAAGCC
GAGCTCGCGGACGTGCAGAGACTCCGCGCACAGGAGCTGCAGCGCAACGAACTGGAAACT
CGAGAGTTGTACCTGATGCTTCGCGATGCCCAGGACATCGCTGCCTCGAATGCGATGAAA
AACAATAATCTGGCGGAAGATGACCCCTCGCAGATGAGGGGCATATTGGACCGCGAGAAG
CTTCTGGGCCGGCTGGAAATGCAGCTGGAACGGACCAAGACGCAGTTCAAACTGGAAGGC
AAGGTTTGGGGACAGCACGGGCCTTCGGATCGACTGCGTGAATTGCGAGAACAGATGGAC
GGGGAGGCTGGGCCGAACGAGGAGTTCGAGGAGCACGCTCGTCGTAACCTGGACAGTAAC
GCTTTGGGATCCGCCTACCGGAAGAGAAGCCATGTCGCTGGCGGTGAGGGACAGGAAGGG
GACCAGGAGGCGCTTCAGGTCGATGAGAATGGTGAAGTGATCTATGAGAAGGCGCGCCTC
GTGGATCTCCAGCGGCCCCGAATGAACCCGAACCAAGCGACTGGTCTCCTTGGAGAAATC
ACCTCCAAGGTGCCCAAATTTGATTCCGATGAGAGCGAAACTTCCCATCCGACTGGCGAA
GTTGGTGGTGAAGGTAAAGATGACAAGGCTGGAGACCAACCACCAGCTGAGGCTGCTGCC
CCCCCCCCTCCTCCACCA
>awe00049 | maker-C7874-augustus-gene-0.3-mRNA-1 transcript offset:0 AED:0.05 eAED:0.05 QI:0|0|0|1|1|1|6|0|738
ATGCCTTCCGGGACTTCCTCCGCGGAATCTCAAAGCGGCAGCAGTTCCGCCGGTCTCAGT
TCCAGCTCACCGTCCGCTCCTAACGGCAAAAGCACCACCTCTTCTCCAAAAATTGCCCGA
GAGGATGCCAGCGTCGAACTCAAGAACATGAAACCAGATCGTGGGATTGTCAAGGGCTCA
ATTCCCCTAGGGGAAGATATCATGCAGATTTCCCGAATAGGCGAGATCCCGGCTATGCGA
CAACTCTTTGAGGAGAAGAAATTCACTGCCAACTACCAGGATGAAGAAGGCATCACCCCT
TTACACTGGGCGGCGATCAACAACCAGTATGCGATGTGCAAGTTCTTGCTGGACTCCGGC
GCCGACGTGAATGCCAAAGGAGGAGAATCGGTGGCCACACCCGCCATGTGGGCGGCGCAG
CGGTGTCACTACTACATTGTTCACCTTCTTCTTCAACGTGGCGCTGACCCTCTGCTCACC
GACGTGCAAGGGTACAACATTCTGCATTTGGCGACCATCGATGGCAACGCGTTCCTGCTT
GTCTTGTTACTACAACAAGAAATACCGGTGGATGTGGTGGACCAACAGGGTCATACGGGA
CTGATGTGGGCGGCTTATAAAGGATTCCCGGCATGTGTCGATTTGTTCCTGCGCTGGGGC
GCTAATGCGAACGCCGTCGACGACGGTGGTCTGACTCCCCTTCATTGGGCACTGGTAAAG
GGCTCCATGCCCTGTGTCATGAAGATCCTAGAGTATGGTGCCGATAGGTTCGCGAAGACG
CAGGATGGTAAGAGTCCGGCAACGGTGGCCGGCGAGATGAATACAACGAGGATATGGTAT
CGCGCTCTGGATGAATGTGGCTTCGACCTAGATGGGAACATGAAGGTCATCCCCATGGGA
TTGAATTCGTGGGTACGGAACAAGAGCATCATGTCGAAGTTCTTCTTCCTTTGGCCATTC
TTAATGGTCTTCGTGGCTCTATGGATTCTCAGCAACATGGCCGTGTATGCTGCTATCCCG
ATCATGCTGGTTACCGTCTTTGGCCTACAATGGGCGGCGCAGAAGGCTGCGAGTCGAAGT
GTTTCGGAGTATAGGATCCTTCAAAAAACGCCATATCTATCTGGCGTATTTGCAGGCACT
TTGTTCTGGGTTGGCGTCCGATACGTCCTCTATGTACTACCAGCCACGTACTCCACCGCT
CCGTTTTTGAATGCCTTTTTTGTCCTCTTTTATTCCTTGACGACCTACTTTTATCTCTAT
GCCATGATCGAAGATCCTGGTTTTGTTCCCAAACTCGGAAGCAGGAACCAACAAAGAGCA
GTCATCGGCGAACTTTTTGAGCAGTGGAAGTTCGACGAAGAGAACTTTTGTGTGTCTTGC
ATGGTTCGGAAACCTCTCCGAAGCAAGCATTGTAAGCGTTGTGGGCGCTGTGTTACCAAG
CATGACCACCATTGCCCTTGGATCGATAACTGTGTTGGGGCGAACAATCTCCGACATTTT
GTTCTCTACATCGCGTGTCTTGAGGTTGGCATTATCTTGTTCTTGCAGCTAACTTTCATC
TATATCAACGCCCTACCAGCACCGGCAGGGCCCAAGTGCAATATAATTAATGACGCGCTA
TGCGATTTGGTCGTCCGTGACACCTTCACCCTTGTTCTTGATATATGGATAAGTATTCAG
CTGGTCTGGGTTACTATGCTTTGCGCCGTTCAACTGGTTCAGGTTTCTCGAAACCAGACA
ACATACGAAAATATGCGAGGTCATTCGATTGACAGAAGCCATTCAAGTTCGCGAGCTTTC
GCGTCCGCTTTGACCGCCGGGACCACTTCGCTAGATGCCGCTGGCCTTTCGTCTGCAGGT
CAAGGACCGAATCCAGCCTTGGCGCCGGGAGCTCTTCACCGACCGCGACGACACGGGTGC
TTGCAGCAGTGGTCCTCTCTCCTGGGTGTCGATACTTTCTTCGCTACCGCACGGGATGGC
CTGCGGGATGGGCGCCACTCACAGCGCCCCAAAAACCCGTTTTCGCGAGGCTTTGTTACT
AACTGTCGCGACTTCTGGTGCGATCCGGCGCCTTACTTTGGCAAGCGCGAATCCGGTTCT
GCAATGCTCGGTGGTGAAGTGATCAACTATAATCAGATGTACGAGGCTCCGTTGCGGATG
CATACTGGCGGTCGGTACCGCAGCGTGGCCGGGGAGGAACCCGAGCAGATGGTTTGA
>awe00050 | augustus_masked-C7914-processed-gene-0.1-mRNA-1 transcript offset:0 AED:1.00 eAED:1.00 QI:0|0|0|0|1|1|3|0|218
ATGAAGCAGTCGGAGAAGAAAGCCATCCTCTATGGTCGTCTGGACCAGATGCTTGAACGT
CCCGGCCAGAAGACAAAGAAGGCCGAGAGGCCGTGGGTTCTCTCCAACGACCAGATTGTG
GAGTGGCCAGGGTTCTTCGAGGAAGTGAGAGACGTATCCAAGCGAGTGGTTGGGGATCCT
GAGCCTCAGGCAGCCCTGCCCCCTGCTCCAGGACATTACGTCGTTGCTACAGAGTCTGAG
GTATCGAGCTGTATCGTCCAACATGCCTTGGAGCAGGTGGGAAAGGTGCTTGAGTCTCAG
GGGATGCGGGCAAAATATGCGGATAGGGCAACCGGGGGGTTCATACAAGGGGGTATCTAC
CCCGATGCAAGCGCCCAAGCCAACATCACGAATGGACAGACCAGATTGGTGGGCGAGTTT
AAGAGCCCGTGGAATACGTCCCTGCAACCAGGTGGACGTAGACGACTTTGTGTCCTGGGA
CAAGTAGCGAAATACTCTGATTACCAATTCCGGCTTTCGGTCTCTCCGATCATCCTGGGA
AGCGATGTCGCCGGCGCCAATACCCTCAGCATGAGGGAATGCTTTTACTTCCTGGCAACC
CGAATGAACCGTGCTGATTGGGAGTATCACGGGGCGGAAGGGGGAACAAAACTT
>awe00051 | augustus_masked-C7914-processed-gene-0.0-mRNA-1 transcript offset:0 AED:1.00 eAED:1.00 QI:0|0|0|0|1|1|4|0|198
ATGGATCGTCTCGAAGGTGCCACCCTTTTTAAACTCGGGGGCTCTACCATAACCGTCGCC
AATGAGGACTTCAACTTGAGAACTCTTTTTTCGGAGAAAGTGTGTGACGCCTTGGGACAA
CGCAAAGCAGTTTTCTTTGGCGAACGAATCTCCGACCAGGCCCCGGCCGCCATCAAACTG
CGATACCAGATGAACCCGAGAGGCGTTGTAAGCGTGAGGCAGAACCCTTGGGTTAAAGAC
TTCGCAGGAACAATCTTCGACCGCGAGGTAGATGGGCTGAACGATTCGTCTGCCGTCAAC
GGTATACCCGGCCTGTTAGCGCAAGATACGCTCGAGCAAACCTCTTCGGACGAATACCCC
GGCGGATATTTGCATGTCATAGTCACCCAGCTGATGCCTGGTAAGCCCATTGAAGACTAT
CACAACATCAGCGCAAGCGAGGGCGAGCAAATAGAAAGAAAAGTCGTTCAAATTCTGGAG
GACGTGCGCGCCTGCGGCTGGTGTGTCACTAGAAGGGGCCAGGATGATGTAATCTACGAT
CGCAACACAATGACCTTCTCTGACCTGCCTCGGAAACGTGTTGAGAATGTCCCCTGA
>awe00052 | augustus_masked-C7916-processed-gene-0.1-mRNA-1 transcript offset:0 AED:0.06 eAED:0.06 QI:0|0|0|1|1|1|2|0|794
ATGCCTGATCGGAGTGAATCGGATCCCCCCTGGTCACCACCTTTTCATCCTGGTGATCGC
CCCTCCACGGTTTCCGGCCCGTCCCATCAGAATGGGGCGGATATAAGGCAGTCCCGCCGG
TCATTTTCGCATTCTGTCCACGAAGAAGTATCATCACCGCCCACCCTAGATGATCCGCAC
CTGCCCTCCAGTCCTGGCCGAACGGGTGGTGGCGGTGGTGGCGTGACTTTGGACGGGAAC
TTCGACACGACGGACGCGGGCATCTCCGCTCTTATGGCAGTCTCGCAGTATCCGAATGCT
ACCAGCAACGAATCGAATTTTCTCTCGGTGTCGGAAGTAGTCAATGCGGTTATCGAGCGC
GAGGAGTACTTTCGACCGGGAGGGGTCCACCACGGACAAGCCGCAGGGATATCCTCGTCG
TCCCCGCCAACTGAGTTGTACATGTCGGACTCCGAGATGACGGATGCTCTGTCTGACCTG
GGCGGCGTTCCGCTTGGTCCGCACGGCGCACATATTGGTCTCGAGGGTCTAGTGCATCAG
CTGATCGACAATGTCGCCATGGGTGAGAATATGTCGACCATCTCGGAGGATAGCGAAGAC
GAAGAGGCTGAAGGACTTTTTGGCGACTACGAGGGAGCTTATGAAGAGGCACTACCAAAT
GGTCCGGCACTGCAAGACGATGATCCGGACGAAACGCAAAAGTCGGATTCGGACGATGGT
GTTGGTGGCGAGTACGGCGAAGAATATATCAACGACTCTCCGTCCCGCCTCGGACCAACC
CCACTATCCGAGGTGGATTTCGACGATTTCTATCGAGAGATGGATCAAGGTTTTAGCTCG
CAGTTCACGGAAGATGCGGCCGTTCCCGCCCACGACGATCACAACTACTTTTCGGATGGG
GAAGACCCGACGGATCCTCACGTCGCGCCGTCCGTTGTGCAAGGAACCATCCATGAGAGA
AACTTCAACATTGACCAATTCATTTCCCAATGGGTTCATTCTTCTATCGCGGCGATACCC
AGCCTTCCTATGGCCCCGGCACCATTACCTCCTAACCCTCTCGCCAACATCATCGGCTGG
AACCCGCCGCAAAACATCGTGCGACCGACTGCATATGGTGGGGACTTCTATGACATTCAG
CAAATTCCCTGGTGGGAAGCGTTACGGGTCAAGCGTTCGGACGCGCGCAACTTGCGAGAC
CAATGGTACAAGTCCTATCATAATCTGGAGTATTCCAGTCACCGACACGGGATCAAACTT
CCGCAGGAGGAGTTTTTCTTCCGGGAAAAATCCATGCACACTCGATGCAGGACCACCATC
GAACATTTCCAACTGCGGAATCTGATGTCGGTCGCTGCCTATAATACTGTACATTTCGCA
CAAGAATCCAAACTGTATTCGTGGATCCCCGCCTACGACGATTTAACGTGCTTGATTGAC
CTGTCCCGGCCGTCGGTGGAGACCGGGTTTCAGGGTCCGGTCAAAATTTCTTCCATGAAA
TCCGCGCACGAGGTGGCCATCGCGGGAGGCTTCATGGGAGAGTATGCTCTGCGCTCATCG
GGTGACGAGGGCATCGGAGCTTCAGGGTTTGTCACTCAAGACCCCAACGGAATTACCAAC
CACATTGATGTCGTGCCGAGTCGAACGAACCGAGCGCCGATGGGGATCTTCGCATCAAAC
GACCGACATCTGCGGGTGCTGGACTGCGAGACCAACACCTTCGTTGCGGACCACGAGCTG
TCGCGCGCCATCAACTGCACGGCGACGTCCTCCGACGGGCGACTGCGCGTGGTCATTGGC
GACTCGCCGGACGCTTGGGTCGTGGAGGCGGACTCGGGGCGACCGGTGCACCCGCTGAAG
GGACACCGCGATTTTGGGTTCGCCTGCGCCTGGTCCCCGGATATGCGACATATCGCGACC
AGTAACCAGGACAAGACGGTCATCATCTGGGACGCACGCACGTGGCGACCGCTAGAGAAG
ATCGAGTCGGATGTGGCGGGGTACCGGTCTCTGCGGTTCTCGCCAGTGGGCGGCGGACCG
CGGACGTTGCTATTGTGCGAACCGGCAGATCGGATGTGCATCGTCAACGCGCAGACCTAC
CAAACGCGCCAAGTGCAGGACTTCTTCGGCGAGATCGGCGGGGCAGACTTTTCGGCGGAC
GGCGGCACGATCTGGGTGGCCAACGCGGACGAGCATTTCGGCGGGTTCATGCAGTACGAG
CGACGACAATGGGGGCAGCGGTACGGAGTGCGCGACCTGCCGAACGAGTGGCTGCGGGAA
TCGGAGCTGGACGAGGACGAGCGATGCATGTTGAGCGAACGCGAACGGCAGATGCGATTC
TGGAGGAACATGAGCGACGAGGAGCACGAAGCCTTGATATTGTAG
>awe00053 | maker-C7918-augustus-gene-0.4-mRNA-1 transcript offset:0 AED:0.02 eAED:0.02 QI:0|0|0|1|1|1|3|0|1192
ATGTCTTTGCCTCAACGGCCGGGGAAGGCCTCCCCGCGACGAGATGAACATTCCGCCTTC
CGCGAGTCCTCGCGACGCCGAAGACGAGATACCGAGACCGGCGCCCAGAATGAATCGCTG
TCGAGCCCGCCGGCGTCCCATCGCCACCACCACCGCCGTCACCGTTCGCATAGCTCTCGG
AGGAGGAAGGATTATGACGAAGAGAGAGTCGATGCGGCAGAGGATCTCAGACGCAAGAAG
AGCTTCGTGAAACCGGAACGCACTCGGGTCGACCAATCCCACCCCAACTACCACTACCGC
CAGCGATCCCAGAACATGCCGACGCAACCTTCGACGACAGGACATGAGCCTCTGATGGAA
GATGATGACCAAGCCGATACTCCCAGCTCTCGGAGCGTGGAATACAAGACCAAGGATGGA
ATGTACGGAAATGTCAACAAGCCGATGGAGCGGGCGCCGAGCCGAAAACGCACGAAAAAG
AGGCGACATACCCGGAAGATCTCTAAGAGAGCGGAGGCAGCGGAGAGAGAGCGACAACGG
GCTATGGAGCAGGTTCGACCTCCCAGTCTTTGGACCACTTACTGCGCTATCATCACATTT
TGGGCGCCTGATTGCATCATGCGATGCTTCGGGATGCCGCAGAAGGCGCAGCGCAGTGCA
TGGCGTGAGAAGATCGGTCTGATCAGCATCATTCTACTCATTGCAGCGTTCGTCGGTTTT
CTGACGTTCGGTTTCACGGCCACCGTGTGTGGAACACCGCCCACTCGACTCAAGATCAAC
AAGGTGAGCAGCGGCTACATGATCTTTCACGGCACCGCCTACGACTTGTCCAAATCGACC
CATCCGACCGCCACCGGTATTCCTCCGGATACCAATGTTCTCTACGACCTCCCTCATAAG
TACGGCGGACAAGATGGAAGTTTCTTCTTCCAGCAGGTCAATGGGGCCTGCAAAGGACTC
ATTACAAGAACCAAAGATTCTGATATTCCAACGAATTCCAAAGGCGAGCTGGGCTGGTAC
TTTCCCTGCCAGCCGTTCAATCAGGACGGCTCGTCGAAGCCAAATTATACGGAGTCCTAC
TACACTGGATGGGCCTGTCACACATCCGGGGAGGCTAGGAAGTCATTCTACAGTCTCAAA
GGCTCCGGCGATGTGTATTTTACCTGGGAGGATACAAGAAACAAGAGTCGAAACTTGGTG
GTGTATTCTGGCAACGTTCTTGACCTCGATCTCTTGCAGTGGCTCGACACATCGCAGGTC
AAATACCCGTCCAAATTCGATGAGCTGCGTGAGAACAAGGATGTGCGCGGAGTCGACTTG
ACTTACTACCTACAGAGCGGAGAGGATAAGAAGATCGGCAAGTGCTTGTCTCAGATCGTG
AAAGTAGGAAGTATCGACACCGACACGGTCGGATGTATCGCTTCCAAGGTTGTTCTCTAC
GTCTCGTTGATTTTCATCCTGTCCATTGTCATCGTCAAATTCGCCTTCGCCCTGCTTTTC
CAGTGGTTCCTGGCCCCTCGTTTTGCCGCGCAGAAAACGAGCATGAGCTCCGATCCCAAG
ACACGCAACCAGCAGATTGAAGACTGGTCGAATGATATCTACCGACCTGGTCCTCGTATC
ACAGATCCCGTGGCGGACCGTGCAAGCAAGAGAGCCAGCTTTCTGCCGACCACCTCTCGC
TTTTCTAGCCCATACACCGTCAGCAATGGTGGAAAGCAGCGTCCTCAATATGTCACGATG
GCGAGTCAAAACTCGACCTCCCGATTGATACCCAGCGGCAACTCGATGTACAAACTAAGC
CACAACAGTAGTGGGGGCACCTTGAGTGCAGATGCCTCGCGGCAGAACCCCACTGCCAGC
CGGACAAGTTTGGTTCAGGACTCTCGCTACTCCCATGCTATCGCGGAATCGGAGGGCCTC
GGAGCTGCCGGATACATCCACGAAGCGGTTGTTCCCCAGCCTCCTCCTGACTGGCAACCC
TACGGATACCCTCTGGCCCACGCCATGTGCTTGGTTACTTGTTACTCCGAAGGTGAAGAT
GGAATCCGCACTACACTAGACTCTATCGCCACCACCGATTACCCGAACAGTCACAAGACT
ATCGTTGTTATCTGTGACGGTATGATCAAGGGTAAAGGCGAGGAATATTCAACCCCGGAG
ATTGTTTTGCGCATGATGCGGGACCCCGTCGTTCCCTTTGATGAAGTGCAGGCATTTTCA
TACGTTGCGGTAGCCACAGGCTCCAAACGCCACAACATGGCTAAGGTGTACGCTGGCTTT
TACGACTACGGAGACACGTCGATCATCCCGACCGAAAAACAGCAACGTGTTCCGATGATG
ATTGTCGTCAAGAGCGGGACGCCTGCAGAAGCTACTCAGTCGAAGCCCGGCAACCGAGGC
AAACGAGACAGTCAAATTATCCTCATGTCCTTCCTCCAGAAAGTCATGTTCGACGAACGA
ATGACGGAATTGGAGTTTGAGATGTTTAACGGGCTCTTGAATGTTACCGGGATCCCACCA
GACTTCTACGAGGTTGTGCTCATGGTTGATGCCGATACCAAGGTCTTCCCGGACAGTTTG
ACGCATATGATTTCCGCGATGGTCAAGGACCCGGACGTTATGGGCCTGTGCGGAGAGACC
AAGATTGCCAACAAGACGGATAGCTGGGTGACGATGATTCAAGTGTTTGAATATTTTATT
TCTCACCATCAAGCCAAATCGTTCGAGTCGGTCTTTGGTGGTGTCACTTGTTTGCCCGGT
TGCTTCTCCATGTACCGTATCAAAGCACCCAAAGGAGGCCAAAATTATTGGGTTCCCATT
CTTGCCAACCCGGACGTGGTGGAGCATTACTCCGAGAATGTGGTGGATACGCTTCACAAG
AAGAACTTGCTGCTGCTGGGTGAAGATCGATATCTGTCAACCTTGATGCTCCGGACGTTT
CCCAAGCGGAAGCAGATCTTTGTGCCCCAGGCTGTCTGTAAGACGCAGGTCCCGGATAAG
TTCATGGTGCTTCTGTCTCAGCGGCGTCGTTGGATCAACAGTACCGTTCACAACCTGATG
GAACTTGTCCTGGTCCGCGACCTCTGCGGAACGTTCTGCTTCAGCATGCAGTTTGTTATC
TTCATCGAACTGGTCGGAACTCTTGTGCTCCCAGCCGCCATTGCCTTCACCTTTTACGTG
GTGATTTCTTCCATCGTCAAGAAGCCGGTGCAGGTCATGCCCCTAGTTCTACTGGCTCTC
ATTCTGGGACTTCCGGGCGTGCTCATCGTTGTGACCGCCCATCGGCTGGTGTACGTGCTG
TGGATGCTAATCTACCTTATCTCGCTGCCCATCTGGAACTTTGTCCTTCCCACCTACTCG
TTCTGGAAGTTTGACGACTTCAGTTGGGGAGACACGCGGAAGACGGCGGGCGAGAAAGAC
AAGGGCCATGATGCAGGAGAGGGCGAGTTTGACAGCAGCAAGATTACGATGAAACGATGG
AGGGATTTCGAAAAAGACCGTCGAATGAGGATGGCCGGATGGGGGCAGCCCTCGGGCGGA
GGATATCCGTCGCATTACGAACCATACTCGGATTACTAA
>awe00054 | maker-C7936-augustus-gene-0.1-mRNA-1 transcript offset:0 AED:0.00 eAED:0.00 QI:0|0|0|1|1|0.5|2|0|1021
ATGTCGTTCTTTTTCGGTCGGAGACATTCGATCTCCGGGGCGCCGCCGGCTCACGACGAT
GCGATGCCGACTACGCTTCGGAGAAGGAATTCGCAACCGCATGTACGACCGCATAGTACT
GAGCCCCGGGGCCAGGGGATGCTTCACGAGCTGTTTCGGAGACATTCGGATGGGGAGACG
ACGCAACCTGCTGCTTCTGCTACTGTTGCTACCCTGGTACCGGTCGAATCACACTCCAAC
GACAAACCTACCTCTACGACGAAATCGTCGAGTAAATCGCCAAAGCAAGACGGTCGGAAA
CCTGACGAGACGAAAGACACCGAATCTGCAACGAAACCGCTGCATGAAAAGCACAACAAG
CCGTTGTCTGGAGAGGCCGAGCTGGCGAGAGAAGATACCGAGTTTCTTTTCTCGGGCGCG
CCCGTGTTTCTACTCGACAAGGGAAGACATGGACACTGGTATCTGCAGGTGATATTCCCG
CTCGACGACCATGACCCGTTCATCCAGAACTTGTGGGATAGGAGGCCGCTGGCCCACGCC
TCGTTCACGTTATGTACACTCCATGCCCATTTACCTCTCCCCGATGGGTGGGTCATTCAA
GGGGATAATACTCCCGTTCGTCTAGAATGTTGGAAACGGACCGCGGCGCCGAAGAGGGCG
AGTTTCGATGTCGGGATTTTTGAAACGCCCAACATGCTTTCAATGTACGGAAGAGAGCCG
GGAACGATAGGCTCGTGTCATTTCCTCGAGCTTCCCATCTGCGATGCCGTCCGTTACGTC
GGACCGGAAATCCCGAGACCGATGGCAGGATACATGCACCTCTCCTCCCTACCGGCCACG
GCAGCCTATGAGCTGATGGAACACTATCAAGACGCGTACTCGCAGTGCGAAGACGGCACC
GTACATGACCGGAAAGAACTTCTTTGCGAGGGCCCGTCGGCCTGGCGCCGAATCGGCGTT
CGAGACATTGACCTGAAAACATTGGTCGAGCGTCTGCGAGAGCTGGCCGATATCCGAGAT
GAGATACTGCACGGAACAAAGGCAACATCGATTACGGACCGGGAGTCGGTGCACGAACTG
TCGAGAGAGCTATTAACCAAATTTATCTACCCCCTACCTCATTTCATGTTGCAAGGGATC
AACGACCCACACGGGATCAAGGCGCAGATCAAGGCCCTCACGGTTGCGCTGGCCACGCCG
GGGGCCTGGGCGAACTTCAGTCTGCCGGAATGGCGATTACGGGCCGGGCAACTGCTCTGG
GAGGCGACACCTCATGTGGACGGTGATTTCTTGGATTCCAGCACAAGTCACAAGCCGTGG
GTTCATCCGACGTTGGAGCGCAAATGGTACTTGGTTCAGATGCTCCTTGCAGGTGAATTG
CTCCTGCGTCTAGATGCGACGGTTCGGTTGGGTATTCTTGGCCACTCCAATGAACTGCGC
CCTTCTCCCAGAGATATGTTGGACTTCGATAAAACGCGAAACGGCAAGGTCGATTGGGAC
ATCGTCGTCGTGCGGCGCCTGATGGATAGCTTCACCATCAGCTACAGAGCAGATGAGCCG
GCAGTGGCGTCTGACGAAAAGGCCTCGTCTTCATCGTCGCCAACTCACGAGCACGGCGGA
CGACACCATCATCGTTTGTTCGAGAGCTTCATGCACAGGTCAACATCCCCTCCGGCAGGG
CCCGTCGAATCTTCCTGGAACTGCAAGCTTATCCCAGCCCATGTCCCCCTGCAGTTGCAG
GGACTGTTTGTGTTTGCCGACAACATCGGCTGGCCCGGCTTGGACGCCGTCAAAGCCCAG
CTTCAGTCAAAGATCGGAGATGACCCAACTAATCAACAGCTAGTAGATGTGTACAATACC
CCAACTCACAATGTAATACCTGAAGGCCTTGAGCTTGGCTCCAAGATAGATGAGATGTAC
AGCCGGAGCCTGTCTCGGCGACGATTACTGCTGCACTGCTCTCAAGAGCACGGGGATCTC
GGTGGCTGGATCACAAGAAGCTGGCTGTCCGGCTTCGTCATGCCCGGCGAGATGATCAAT
CACTTATTGATGGCTACAATGCTGGAGAACGACCCAGATGCTATGGCTCAGCTCGGACCG
CTCATCAACCTTTACGGCGGGTTCTCGTACTCCGGGCGAAGCTGGTGGAGCAAAGAATGC
ATCGTCGGTCGAGTGCTCGCTAGCCTGGAAGGCACCAGAGAATCCATGGGATGGATCGGC
ACCCCAGTCCTCCCCAATGACTCGCACACGTCAGAAGACATCCACAACAGCTGGTTCGAG
GTCGTCGTGAAGCCTGTGCCGCAGATCCCCGGCAAGCCGCGCATCAAACAGGGCCCGAAG
CTGACCCATGAATCCAACCCTCTTCCCATGCGAAACACGCAGTGCGGTGCCTTTTCTCTG
CCAACTGACGGTCCGATCGACGGAGTGAAGATAGGTTTCGAAGGGCTGAATCTCTCCGGC
CACGATGCGCAACCCCTGCAGGGCAAACCGCATCTGGTGGCGCACAAGTCCTGCGCGACC
TTTACTCTAGTCTCCGACAACATCAAATCGCCTCGAACGCTCTCCCTTCCACTGACATAC
AACGTGCAGTTCGTCGCATCGCATGAATGTCAACCTCCGGGGGGTCTCATATCGACCCAA
AACAAGTCCTCCGTGCCCGGAGCAAGCGACAACAGCTCCTCATCGGGCTCGTCCAGCAGT
ACGTCCCATAAACATCATCGTCTCCCCGGCCATCCACTCTACCGCACATACGCATACAAA
GTGCTGTCCCTCGACGCCTTACCAGAATCACCCGCAACCGATACGCCATCCTTAGACCGC
AACGTGGGGAGATCCAGTCACAGCCAGCGCGAAGTGATAGTGTTGGATGCACGCGGCTCT
CGCGACAAGGAAACATTCGCCAGGGCATGGTGCGCGTCGGCCGGATATAATGCCATCATT
GGTAGGGTTGGTCGGACATGCCTAGCGTGCTGCATCCGCGAAGCCTACGCCATCAGCGTC
AAAACGGTGATTCGCGTGGGCGAGGGTCATCCCAGCCGAACGCCATCGGTCCAGACAGTC
TCT
>awe00055 | maker-C7962-augustus-gene-0.3-mRNA-1 transcript offset:0 AED:0.01 eAED:0.01 QI:0|0|0|1|1|1|2|0|421
ATGCGTCTTCTCTGTCTTTTCCTCGTCCTCGCAGTATGTCTGCTCCAGGTTCTCGCGGCC
GAGGATTACTACAAGATCCTAGGGTTGGATAAATCCGCCTCCGAAAGGGACATCAAGCGG
GCATATCGCACACTAAGCAAGAAGTATCATCCGGATAAGAACCCAGGCGATGAAACGGCG
CGCGAAAAATTCGTCGAAATCGCCGACGCCTACGACGTGCTCTCCACCGCCACGACACGC
AAGATCTACGATCAATACGGCCACGAAGGCATCGAGCAGCACCGATCCGGTGGCACGGCC
GGGCGACAAGCACACGATCCGTTCGACCTCTTCTCGCGGTTCTTCGGCGGCGGCGGACAC
TTCGGACACGCGCCGGGCCACCGTCGCGGTCCGGACATGGAGTTCCGCGTGGGCCTGCCC
CTGCGCGACTTCTACAACGGCCGCGAGGTCGAGATCGTGCTCGAGAAGCAGCAGATCTGC
GATGCCTGCGAGGGCACGGGGTCCGCGGACAAGGAGGTCATCACGTGCGACAAGTGTTCC
GGGCGGGGCGCGTTTATCCAGAAACATATGCTCGCGCCGGGCATGTTCCAGCAGGTGCAA
ATGCAGTGCGACAAGTGCGGCGGGCAGGGGAAGATGGTGAAGAAGCCGTGTGGCGTGTGT
GGGGGACACCGGATCGTGCGGCGTGACGTCGAGACCGCTTTCACCGTCGAGCCGGGCATG
GATAAGGGGCATAAGATCGTGTTCGAGAACGAGGCTGATGAGAGCCCCGATTGGATCGCC
GGTGACTTGGTGCTGGTGCTGGAGGAGCGGGAGCCTGAGCTGGGCAAGTCCGAGGAGCAA
CGCACCGATGGCACGTTTTTCAGACGCAAGGGTCGCGATCTGTTCTGGAAAGAGGCGCTC
TCGTTGCGCGAGGCCTGGATGGGCGAATGGTCACGCAACATCACGCATCTTGACGGTCAC
GTCGTGCATCTCTCCCGCCCCCGCGGTCAGGTCGTTCAGCCGCTCTCGGTCGAGACCGTC
GTGGGACAGGGCATGCCGCCGTACTCGGAGGGTCATCTGCACGACCAATCGGACGAAGAT
GACGACGTCCCGGGCAACCTCTACATCGAGTACACCGTCATCCTGCCGGACCAGATGGAA
TCCGGCATGGAGAAGGAATTCTTTGCTCTGTGGCAGAAATGGAGGAAGAAGATCGGAGTC
GACCTCGCGGCGGATGGGAACCGGCCTGCACATGCACATGCACACGCCGAGAAGGACGAG
TTATGA
>awe00056 | augustus_masked-C7962-processed-gene-0.4-mRNA-1 transcript offset:0 AED:0.13 eAED:0.15 QI:0|0|0|1|1|1|3|6|111
ATGGTCCGACAACTCAAACATCACGAGAAAAAACTTCTCCGCAAACACAACTTCGAAACC
TACAAATCCGACAACGACCACCGCGAAACCACCGTCCGCGCCCGCTACTACCTCCAACAC
CCCCTCGACTACAAAAAATACAACTCGCTCTGCGGCTCCCTGCGCCAACTCGCCCACAAG
CTGTCCCAGCTGGACCCGACCTCGGACCCGCTGCGCAAGAAGATCGAAGCCGACATGCTG
GATAAGTTGTGGCGCATGGGGATCTTGAAACAGAGTCGCGAGCAGGGGGCCGGGTTGTCG
AGGGTTGAGAGGGAGGTTACTGTTTCGGCGTTTTAATATTAA
>awe00057 | augustus_masked-C7964-processed-gene-0.2-mRNA-1 transcript offset:0 AED:0.00 eAED:0.00 QI:0|-1|0|1|-1|1|1|0|433
ATGAAATTCTCTGCCTACACCGGCCCTCTTTTGGCGACGATGGTATACGGTCAAGCTGCG
GTCGCTGCCAACAGCACCGAGAAACCTCCCACGCTGCAGCTGAGCACAAGCTCCGAGTTC
AACTTTCAATTTCTCACTGCCTTAGGCAGCGCCACCGAGGGTGGAGCAGATATCGGGCCT
GTTTTGAGTGCTGCCAACAAAATCAAAGCCGGAGACATGGCCGACTTCAGCAGAGAATTC
TACAAGCTCGCCAACGCCACCAAAGCCCAGGCCGAAGACCCGGAAAACTCTTTCGATCCG
ATCAACGTTAGAGACACTTGGTTCTCTGCATCCCAGTACTTCCGACAAGCGGACTTCTAC
AACCACAAAAACTGGAGCGACCCGCTGATCAACACCCTCTGGGTCGAGCAGACTGCGGCG
TTCGACAAGGCCTTGGCCACCCTGCCTATTCCCGGTCAGCGTGTCCAGATCCCGTCTCCA
GAGGGCAATTTCACCGTCGAGGCTATCTGGTACGGTGCGCCGGGGAGTGAACACCGCAAA
TTGCCCACATTGGTGATCGGAAATGGATTCGACGCGGCGCAGGAGGACTCGTACCACTAT
TTTGTGGCACCGGCTCTAGCTAGAGGATGGAACTGCATCACCTACGAAGGTCCGGGGCAA
CCAACTGTGCGCCGAAACCAGAATTTGGGTTTCATCCCGGACTGGGAGAACGTGGTCACT
CCGGTCGTGGATTGGGTTTTCGCCGAAAAGGCACACGCGGTGGACACAGACCGGCTTGTG
CTGATCGGAAACTCCTTTGGAGGTTTTCTGGCGGCCCGGGCTGCGGCTTTTGAGCCCCGT
CTGTCTGCAGCTGTTCTCATCGGCGGTGTCTGGGACGCCTATGCTGGGTTTTCGCGTCAA
TTTCCGTCTGAGATCATTGGCATCTACGAGGCGGGTAACTACACGGACTTCGACGACAAG
GTTCATTCGCTGCGAGACTCTGGCAAGCTCCCTACGTCTGCTGCTTGGGGCATGGACCAG
GGCTTGTGGTCGTTCCATACGCACTCGCCCTCCGAGTTTCTCGATATGAGCAAGGAGTTC
CGACTAGAGCACGTCGTTGACAACATCAAGATCCCCGTGTTCGTTGGTGACGCGGAATTC
GAGAGCTTTTTCAAAGGGCAGCCGCAAATGGTAAAGGATGCGCTGGGCGACAGGGGTACT
CTGCATGAGTTCAAAGGGGTGGCTGGTTACCATTGTCAAATTGGTGCTGCGCAGGAATTT
ACGAGAACCATGTTCGCGTGGATTAACAAGACTCTTGGTTGA
>awe00058 | augustus_masked-C7964-processed-gene-0.1-mRNA-1 transcript offset:0 AED:0.00 eAED:0.00 QI:0|-1|0|1|-1|1|1|0|539
ATGGTCAATCACGGGCGCTCTAATGGTTGTCTTACCTGTAAACGACGACGGGTGAAGTGT
GACGAGGCGAGGCCCGACTGCCACTCGTGCCAGCGCCTTGGCCTTCGTTGTGGGGGCTAC
AAGGCAAAACCGACCACGTTCAAGTTCAAAGACGAAAGCCACAAGTTTGGCACCGAGATC
GTTCCAAAGAAGGCCTGTCCTAGCCCACGACCCCTGGCTGAACCCGACACAAGCGTCCCG
TTCTTTTTGCAGCATTATGCTGTCATGGGTCGTGACATGCAGTCAGCCAGTGGATTCTTC
GAGCTGCTGGTCCCAGTCTACTCCTCTCAGCCACAGAAATCAGCCCTCTCGCTTGCGGTA
TCAGCCATAGCCTCGGAGGTGATATCTCTCTGGCGGCACAATAGTTTCGGAGCACCACAA
GAGGCTTATCTCCAGGCCGTCAAGTGTCTTCGGAGTACAATCCAGGACCCCAATGAAAGA
GGCAAGCCAGAAACTGTGTTGGCTGTTTTATCGCTGCAATTTTATGAGAATCTCGCTGCT
ATATACGTCCGTCGCCCGGCTTCGAGGGTCCATCACGACGGCGCTATCTCTTTGCTCCCG
TTCGCGAAGTCGGACTTTACCAATCAGTTAGTCAGTGGATACCTCCGAAAGTATATTTTT
CATAGCGAAATGTCCTCGGCCATTCGCCAAAACAGACCGTTGCAAAGCATTGTACGCTCT
TCTTTCACTGAGAGCAACGATTCGACCACTGAACCTGCCAACCCCAGCTTTTTGCTTGAT
TCCATAGGTGCGTCTGTCGCCGAGCTGCAGGCCAGTTATTTCCAGCGAGCAAATCACGAC
GACCCCACGCTTTCAGAACAGCACGACCCCAGAGATTGGAGGACCGAGGCACAGCACATT
GACGAACAGCTCCTCGCTTGGGTTCGAAGTGTCCCAGAATATTGGAGGCCCAGGAAACTC
ACAAGCGGCCAAGACATCGAACCGTTGATTCCCACCTATGAGTCTGTCTGCGAGGTGTAC
CCTTCCTGCCAAATTGGAACGATCTGGAATCTATGGCGCGTTCAACGCCTCTTACTCATC
AAGATCATCCTCAGTTCCGACGAAATCTCGGCAGGGGATGAAGATTTTGTCAGGTGTAAA
CAGGCTCTGCAAGAGCTAGTCGACTCGGTGTGCCACAGCGTGCCTTTTTACCTGGGAAAT
CTCGCCGGACCATTAAGTCTTGCCGACTTTGCCGATCCGGCTGTTTTTCTCCCTATTGAT
CTACTCCCTACCGACGATGCGCTGGGATCGGGGAATGAAACCAAATGGAATGAGCATAGG
AGCCATATTATCGCCCAAGGACCATGGCATATCTTGAGTCCGCTCAGCCGTGTAGTGACA
TTCTTCTTGGAGGACCACGGCCCTCTGATGAAGACTTTTCTTCGACCGGGGCAGTATGAG
TGGATTCGTGAACAATTCTTGCGTGTTACTATTCTGCTTCGGATTCCGCTGGCGGACACG
GACAATGCGGATGGGGTATCGCACCAATTCAACTCGTCTGTTCAAGGATCGGTGGATACT
AGGGTTGAGAATCTTGCGATGAAGGTCAGAAAAAGTGCTGTGTTTATGAGTGGTCCGTAG
>awe00059 | maker-C7966-augustus-gene-0.2-mRNA-1 transcript offset:0 AED:0.02 eAED:0.02 QI:0|0|0|1|1|1|3|0|865
ATGAGTGATCTTACTTCTTCGACAACCCCGGCCTCGGCCTCAACTAATACGGTGGAAACG
GAATCCAAGGGGAAACGGAAATCGTCTACGGCCGGCCTCGCTGCCAATTCCCGTCCGGTA
AAACGACGGGCCTCCAAGGCATGCTGTTGCTGTCGCGCTCGCAAAGTCCGCTGTGACGTC
GTCGAGAATGGTTCGCCGTGCACGAATTGCCGCCTGGATCAGGTGGAGTGTGTCGTGACC
GAGAGCAAACGGAGAAAGAAATCGCGCGTTGAGATGGACAGTACCACCCAGCAGCTCGGT
CAATCGCCCGCCGAGGTTTCGGAAGACGGTGGCAGTCTTCTCAGGAGACTCAGCGAGTGC
CATGGGCTCTCGGACGTTGCTCCCGCCTCGCCGTCGCAACGCTCCGTCGACCTGGATCAT
GGACAGCACATGCCGCATTTGTTGTATCAAAGCCAGGTCAGCAGAATTGGCTCGGGCGAG
CGGTATCGAAGAAGAATGGCCCCAAACCCGGCCGTACCGGCCACTATGCCGCTCCACCAT
GTGACTTCGCAGATTCAGCAGCTGTTAGATCCCTCCTTTGTCAGTGATCGCTCCGGAGGC
ATTGTGCTCCCGGACTACATTAGGGGGTTGCCGCCTCGCCTACAGAGAGAGGACATCGAC
TATCTTGCCATGAAGGGCGCCTTGACGGTGCCCGACGTGGGATTGCGAAACGAGTTGCTG
AAAGCCTACATCCACTACGTCCACACGTACATGCCTCTTCTAGATCTGGAGGACTTCCTC
CAGACAATCGTGCAGAACGACGGAATCCGCCGCATGAGTCTCTTGCTTTTTCAGGCTGTC
ATGTTCGCAGGAACGGCGTTCATTGACCTCAAACATCTACACGCCGCAGGCTACCCGACT
CGCAAAGCCGCGCGTAAAGCCTTCTTCCAACGCGCCAGGTTATTGTACGATTTCGATTAC
GAGGTGGATCGGATTTCGCTGGTTCAGTCCTTGCTTTTGATGACCTACTGGTACGAAACA
CCCGATGATCAAAAAGACACTTGGCATTGGATGGGTGTCAGCCTCTCCCTCGCACATACC
ATCGGTCTGCACCGTGACCCCGGGAATTCTCGCATGGGACTTCGGCGCCAGCGGATGTGG
AAGCGCATCTGGTGGAGCACGTACACGCGCGACCGGCTGATAGCTCTAGGAATGAGGCGC
CCGATGCGCGTCAAGGATGATGACTGCGACGTGCCCATGTTGACCCTCGACGACTTCGAA
TTCCACCCTTTCTCTCCCGAAATTATCAGCATGGTTGGCGACTCCGAAGTCCTCCAAAGC
GTCAATCACCAGAAGCAGCTCGCCCTTATGTTCATCGAGAAAGCCAAGCTTTGTCTGTGC
GTCAGCCACGTGCTGTCCGCCCAATATTCGGTTCTGAGTCATAAGTTTGGTGGAACGATG
GAGACGACCATGATGCTGGTTCCCAAAAAGTCGGCGGCCGAAACGTTCGAGGTGCGACGG
TGCGATCAGGAGTTGGAAGATTGGCTGGCCCATCTTCCTGCGGAGATCCAATATTCGCCT
GCCGCCCCGTCCAAGTTAACCGAGGCCCAGGAGGTTCTGCATTCTCATCGCGCTTTGCTC
AAGATGGTCTACCTGACCACCTCGAGCGCCCTACATCGTCCCCAGGTGCTTCCGGCCATT
CCCTTTCCCTCCACGGATGCCGAGCTACAGGAGATCTCGAGAAACAAGGTCCGATTTGCT
GCCGTGGAGATCACCAACATTGCCCAGGATCTACACAGCTTGGATCTCACGCGATATTTC
CCCACGACCGGCGTTACGGTACTGCTGCCCGCCGTCATCATCCATCTTCTCGACATCAAG
TCCAGCGACCCGAACATCCGAACGACCAGCCTTCGGCGGTTCTACCAATGCATGCGCATC
CTGCAACGCTTGCGGGAGATATATGCATCTGCCGACTTTGCCACATCATTCCTGGAAGCC
GCCATCCGCAAGGCTGGCATTCAGCTGACCGTCTCGCCTCAAGACGTGCAATCGCGTGGC
GGAAGTACGCTCGACACGGCGGCGCGTCTCAACACCCTGACCCCGCCTCCGGATTCGCTC
GCACAGAAAATTCCCGATCTGACGTACCCCAAGTCGGACGCGTCCGGAATTGCGGCGCTG
GCCGGCGAACACGACGCCGCATTCGCCTCGACCCCTCCCCCTTCGGACGGTAGTGAGAAT
GGCAGTACCAACAACCTCAATTCCAACTACGCACAAGAAGCGTTCGGCATCCCCAACTTC
AACCCCGAGCTAAGCCTAAGCGAGCTTATGGACCTGGCCAACGATGCGGAGGTGACGCAG
AATGACTTCGACGCGTTGATCAACTTTGACGATGCCGGCGGGGAAGTCTTCTCGGCGGAA
GAGGGTCTCCAACCTAATGGTGGCTCTGGCGGAAAGAGCTTTGGGTTCGGATTGGACTCT
ATGAATATGGATAATATGCCTGATGTGTTGGGGTTTGATCCCGAGAACAAAGGCATGGAT
TTGACCGGGCAACATAGCGATCGTGGCCCAGCAGGCCTCAGCACTGACCTTGACGCCGAG
CTGGGACTGAACCTATGA
>awe00060 | maker-C7966-augustus-gene-0.3-mRNA-1 transcript offset:0 AED:0.14 eAED:0.16 QI:0|0|0|1|1|1|8|0|344
ATGCGTGTATCCAAGGCGCTGCCACTGCTCTCGCTTGCCGTGCCAGGCTGGACCAGGTCC
CTAAACGCACCCTCCGGTGCTGGGAAACGACAACTTCCCAAAGACCCTACCGGTGTGAAG
ACCATCACCACCCCCAACAATGTGACCATTCGGTACAAGGAACCCGGCACCGAGGGTGTC
TGTGAGACTACGCCCGGGGTCAAGTCTTATTCCGGATACGTGGATCTGTCGCCTACGTCG
CACACCTTCTTTTGGTTCTTCGAGGCCCGTCATGACCCGGAAAATGCCCCTATTACTCTC
TGGTTGAATGGCGGTCCTGGAAGTGATTCTTTGATTGGTCTTTTTGAAGAATTGGGCCCT
TGCCATGTGAACTCTAGCTACGAAACCTATCTCAACCCGCACTCGTGGAACGAGGTTTCC
AACCTTCTGTTCCTGTCGCAGCCATTGGGCGTCGGGTTTTCGTACAGCGACACTATCAAT
GGCTCCTTGAACCCCGTGACCGGGGTGGTCGAAAATGCCACTTTCGACGGCGTCAAGGGT
CGCTATCCCCAAATCGATGCTACTTTACTCGATACTACCGAGCTGGCTGCGCATGCTTCC
TGGGAAGTACTACAGGGATTCCTGGGTGGTCTTCCGCAGTTAGATTCTAGGATTAAGTCC
AAGGATTTCAGCTTGTGGACGGAAAGCTACGGAGGACATTATGGGCCGGCTTTTTTCAAT
TACTTCCATGAACAGAACGAACGCATCGCCAACGGCACGGTCGAAGGCATCCATCTTGAT
TTCAACTCTCTCGGCATAATCAATGGTATCATCGATGAGGCTATTCAAGCAGGATATTAC
CCCGAGTTTGCAGTTAACAACACCTACGGTATCAAAGCCGTCAACGACACGGTCTACAAC
TACATGAAATTCGCCAACACGATGCCCAACGGCTGTCAAGACCAGGTTGCTCTGTGCAAG
CAGACGAACCGCACCTCCTTGGGCGATCACGCCCTCTGCACCGAGGCCACCAACATGTGT
AGAGATAACGTC
>awe00061 | augustus_masked-C7970-processed-gene-0.0-mRNA-1 transcript offset:0 AED:0.32 eAED:0.32 QI:0|0|0|0.4|1|1|5|0|777
ATGGGCTGTAGCCCCGCACGCATCGTAGGAAGCCGCTACCAAGACCAGCCCTGCGAGCAT
GCGCAACAAAGCAGTTTCCTATCGTTCACGCACACCTTTATGGACATCTCTTCACGCCGC
CCATTAAACCGGGATGGATTCAAAATAGCAATCATTTGCGCCCTGCCTCGCGAAACCAAT
GCTGTCCTTTGTGTTATGGATGAGATCTGGCATGGTTGCCGCCATTACTATGGAAAGAGC
GCCGGGGATGATAACTCCTATGACTTTGGAAGAATCGGCAAGTCGTCAAGCGCTTCTCGA
TCCCTTAAGATGAGTTTCAGCTCCATCAAGCTTGCCTTGCTTGTTGGAATCTGCGGCGCG
GTCCCCTTCAAAAAAGACGGGTCTGAGATTTTGCTCGGCGATGTTATCATCAGCGAAACG
ATTGTAGAGTTCGACTACGGCCGGCAGTATCCCGACAGTTTCAAGCGAAAGGATACCTTA
CTTGACGTCTATGGTCGACCGAATGAAATACTTGGGCTACTGCAACGCTGGAAAATCCCT
GTTATCTTCGAAACACTACAGCAAGAATTCATGCAGCATCTGGAAGTCCTGCTGCAGCGC
ATGAATATGAAATATCCGGCCGCGAACCAAGACATGCTTTTCCAATCTGATTACGTGCAC
AAACATCACGGAAACTGTATGGAATGTAACGATGCTGCGGGATCTGTATGCCAATATGCT
CTCACGAGTTCATGCAGTGATCTGTGCGATGAGAGCAGGATAGTCTCTCGCCATCGAATG
AAGGAAGTGGCCAGATCAGGCAGCACAGGTCCGAGTCCTTCTGTACATATCGGGGCTATT
GGCACTGGGGACGCCGTCATGAGGTCAGCCCGGCATAGAGACCAACATGCACAGTCGGAG
AGCATTATCGCTTTCGAGATGGAAGGAGTGGGTATATGGGATAAATTCAACTGTCTTGTT
ATCAAAGGCGTTTGTGACTATGCAGATAGCCATAAGAGCAAGTTCTGGCAGGACTATGCA
GCCCTTGCTGCTGCTGCGGTTGCAAAAGAGGTTTTGGAGCAGTATGTGATGCCACAAAAG
CTGCCGCCAGCGCTTCCCAATGGTCAGACAGTCTCTCGGTATGTCCACGATATCCATCAT
TTAACACTGAGAAACCTGGTCGATAGTGCTGGCAGGTTTCTCAGTGCTGGTAATGGGCTT
GGGGAGTGTTTTCAATTCGATTTGGACGCCCAAAAACGGAATATAGGAAGTCTCCGGTTT
CCGCAAATGCAAGAACGCGCACAGCAGATTGGAGCAGCCCACGAGCAAACATATGATTGG
GTTCTACAATATCAGGACGAAAACATGCACAGATGGGACGACCTGGTCACATGGCTGTCC
TCTGCCACAGACACAAACCGAATCTACTGGATTTCCGGTAAACCCGGATCCGGGAAATCT
ACTCTAATACGGTTTTTAGTAGAAAAGCTTGACAGCTCTGGAAACGTGCTACAGAAGTCT
TTGGAAGGTCTTCTGCGTTCCCTCTTGTTGCAGATCCTTATACAGAAGCCAGATTTGATA
TCAGAGGTGATTGATGATGCGAGATGGAATGCCGCCCAGATTTCTTCAATTACGCCGTCT
GATTGGAACAACTTGGAACTATTTTCTTCTCTTCAAAGGTGCATTTTGGGTCTACAGAGG
CTCTTCAAAGTTCTGTTCTTTGTTGATGGCCTTGATGAATTCGACTGCACGGATGAGATA
TATCAAGAGCGTATTGAACTATTCCAAAGACTGGCCTGCACAGCAAATGTGAGGATATTC
ATATCCGGCAGGCCTTGGAATATCTTCCAAGACAGTTTCAGAGATTCTCCTAAGTTACGA
CTGGAGGATCTCACGCGAGACGATATCACCTTATATGTTCAGGCAAACTTTCTCGAAAGT
CCACGATTTCAATATCTTCTTCGTTGTAATCTAAAGGCCGCAGAAGCCCTCATATCTGCA
GTTACAGATAAGGCTGAAGGAGTTTTTCTATGGGTACGGCTTGTGGTTCGCGATTTGCTC
AAGGGAATTCGGGATGGAGATGGCATTCGCACTTTGTACCGGAAGCTCGAAGAAACACCC
GCCGACTTGAATGATTATTTTAAACGTCTTTTTGCCTCCATTAGCCCCAATAATAGGCGA
GATGCTTCCATTATCCTGCAGGTCGCATTGCATGAAGAACATGACTTTGCCCCGCTCCAT
CTTCTCCACTTACTTGACTTGTCGTTCACCGACGAAACGAGCCCTGATTTTGCCCTAGCC
GACTCCTTCAATCACCGCAAAATCTCCATGGACGACCGCGAGGGACTGCATTGA
>awe00062 | augustus_masked-C8006-processed-gene-0.5-mRNA-1 transcript offset:0 AED:0.00 eAED:0.00 QI:0|-1|0|1|-1|1|1|0|406
ATGCAGGCCCTTCTCCAGGAGCGCTCCGAAACCACCGCCAGACTCTACGCAGACCACCAT
AATCCGCATATTCACTATGAACGAGGATTGATCCACGAGCGATTGGGGTTCGCCGATCTC
GCTTCCGCCGATGCCTATCGCGCTTTGTCGTTACTCGAGTCGGTTGTTGATCCGGACGGG
TGTGAATTCCATGCCCGAAAGAGAGTTGCGGATTCTACAGATGCGAAGGCGGAGCTGGAT
GACACCGCCGATAAGGATGATGAGGAGGCTGATGAGGATGAGGATGACGAGGACGGTGCC
TATGAGCCTATAACCCAGGACGAATACGATATCCTCATCGGTGGGGTGTATACATTGTTG
GTTTCCAGCCTGGTCCGCTGTGGGTGTTTTCGCGATGCGTTTGAGTTCTGCGGTAGGGGG
CTGGCTTTGCTAGAGGGTTCACAGCACGGCAAGGATGCGGTGGATGCGCTGCGAGGTCAG
ATGGATATCATCAAGAAAGTGTTCCTTTCGCGCCGGCCCCAATCGACCACCGACGAGGCC
CGAGTGCAGGTGGACCCGAGTGCCTTGAAGGCCCAGGGCCGCGCCCGTCGAGTTCTCTAT
CCCTGGAACGAGCACGAACCAGATCGCAAGGCGCCCGAAACACTGCAGCTGCTGAACGAC
CGATTGCAACACGTTGCGCCCAAATGCGAGGTCCGCGCCGTCGCGCTCCCCCTGCTACAC
GGCACTACGGAGGGAGAAGACTCTCCCCCAACCGACGAGGTCTCCGTGCAACTCGGCCTC
TTCGCCAAAGAGGACATCGCCCCCGGCGAGATCCTGCTGCACGAGTCCTCCCTCCTCACG
GCCACCAACCGTCTCCACGACGACCTCTGCGACGCTTGCAATGCGCCCCTCCCTGACCTC
GCCGACGAGAACCCCCCCGTCGCCTGCGCCGGCTGCGACGATACCATCTTCTGCTCCCAG
GCGTGCCACGATCGCGCCCAGGACGTCTACCACGCCGCCGTCTGCGGCCTCATGGATGGT
CTTGAATCCATCGGCAAGGATATCCCCGATCCCACGGACAAGGCCGATTACTTGTATCTG
TTGCTAGTAGGCCGCGCCATCGCCATGGCCGCCACTCAGGACGTGAATCCCCTCGACCTG
CCAGAAATCAAATACATATGGGGCGACTTTCATGACCTCGACCTTTCCTCCTCCTCCTCC
TCCTCCTCCTCCTCCTCC
>awe00063 | maker-C8006-snap-gene-0.0-mRNA-1 transcript offset:0 AED:0.02 eAED:0.02 QI:0|0|0|0.75|1|0.75|4|0|1062
TGGTCGCGATCTGGCCAGTTCCTCGCCTCGGGCTCGGATGATCTTCACTTGAACATTTAT
TCCTACCAGCCCGACTCCACCAGCGCGCCCTTTTCGCTGAGCACCACCGTGGCCACGGGT
CATAGGGCGAACATCTTCTCTGTCAAGTTCATGCCGCATTCGAACGACCGGACTTTGATA
ACGTGCGCAGGCGATCATCAGGTCCGCGTCTTTGACCTGGAATACTCTAGCAGCAATCGT
TCGGCCGACACCTCGGCGGCGTTCGTCTCGTCCGCTCGAAGTCGTCGCTTCAATAACTTC
TTCACCAATACCCGTTATCTGAACGAGGGGAACACTAACGCCCGCATCTACCGCAGCCAC
GCGGACCGGGTCAAGCGCATTGTCACCGAATCGTCCCCGTACTTGTTTCTCACGTGTTCC
GAGGATGGCGAGGTGCGCCAATGGGACCTGCGACAGCCGTCGTCCACCTACCCGAAGCCG
CGGGGCGGCCAAGGGCCCATGGCCTATCGACCGGGAGTGGTCCATGACGATTCGAACACG
CCGCCCCCGCTGATCTCGTACAAGCGCCATCAAGTCGACCTGAACACCATCTCGTGTTCG
CCCAGCCAGCCGCACTACATTGCCCTGGGCGGCGCCCATCTCCATTGTTTCCTGCACGAC
CGGCGCATGCTCGGGCGCGACCTGCAGGCCGAGGCTGGTGATCCCGGTACTCCCCCGACA
AGCGGCAGTGCACGTAGCGATGAACTGATGGGCCAGGCGACCAGATGCGTTCGAAAGTTT
GCGCCCAACGGCAAGCGTCGCATGAACCCTCGCGGTAGCGGAGACATCACCGCCTGTAAG
ATCAGCGATGCCAACCCTAACGAGATGGTCGTCAGCTGGTCTGGAGGCCATATTTACAGC
TTCGATCTGATTCGCAGTCCGGACGCCACCGAATCTGACCCCTCGCGCCAAAAGATCACC
CCCGAAACGTCCGACTCTTCTAGGCGACAAAGTTCCACGAACAGGAGGCGCAAGCGCAAA
GCTAGATCATCGCTTCCCTCCCACGCAGGTAGAGGGTGGCCGCGAGCCCGTCCCCGCGTT
GATGGAAATGGCGAGGATCAGAACGGCGGCGACGATGACGGTGAACTTGCCTTTCGGGTG
CGGTACGGAAATGGGGAATCGGAGGATATTCCGCTGCCGAATTTATCGGACCCTCGGTCG
GCGCCCCCGGATTTGATTGAACAGGCGAGGGATTCGGTGTTGAACGACGCGCAGCGACTC
AGCATGCGGATCGCAAAGGGACTGGTGAGACTTCGCAAGGCGCTCTTCTCGCTGGGCGAT
GCCATGGGCGAAGATAGCGTGCCCTTTAGTGCGCCCGACTTAACTCCATACACGGAATCG
TTTTCCGGTGCTCTGACAGAGGCCGCAACCTACCTGCCGCAAATGGACGAGGTGATGCGA
ACATGGAGATACCCTATGAACCCGAGCCCCGAGGTCGTGGGTATGCAACAATCCCTCCGT
CGGAATCGCGAATCGGCCTGGAGGTTCGTCCAAGCCGCCGGAACATTAGCGCGGGTCCTA
GGAGGCGGGGTGCGAGATCATCCCGGCGACCCCAAACCCGTGATGGAACAATTTCAACAG
GTTCGGCTAGCCCCGGGAGAGAACAATGCGCTTGATAGAGAACCCCAGTTCTGTTACGAC
TTCATCAAGGCGGTTTTGCTGTGGGTGGAAGGGGGCCGGGGGACTTTGCTTGCGGGCTTC
AAGCGAAACGACGCCAATCGACGGAATAAGGCACGATTCCCCCTCTCTGAAACGGCGGAC
GACACGGCCATCGAGACGACATTGCTTCCCTATTTGCAAGGGCTGGCGAGTGACACGCCT
GTGGTGAATGTTGATGCATCGAGGTTCGAACACGATCGAAGCCGCTTTATCAGTCCGACG
CAACATGACATCACGAGTGCATTCAAAAACACGCTTCATCGGCGAAACACGGATTCGGAG
AGCATGGAATCCGAGAACCGCGACGATCATGATACGCTGGAACATCTTGGTCGGAATACC
AACCGGTCGGTAGAGAGGGGCTTCTGGGCCTTCAAAGTTTGCCGAGGAATCTTGATGGAG
GCTGGCTCTGGCGTGAACTACGAGTTTGTCAACCGAGCTTTTGGCGGTGTGCGGACGACG
TTTGAAGACGAGACCGAAGATGATGCGGAGGTTGAGAGATCTCAGGAAGATATCAACCCC
AACGTCGAAGAGGAACCGATTCGCGATGTGACCTTAGCTCGGATGCCTGACCGGTCAGCG
CCTGAAAGAACCTCGGGCTCCAGCGGAAATACAGTCGAAACCCTCATTTCTTCAGACGCC
GGGTCGATGAGTACTTGGGGAACATCTGTTGAAGACGACACTATGGCAAGCGATGGCGCC
TTCTTTGAGCGGGCCAACCATGACGAAGACGATGACATGGAGGAAGATGATGACGAGGAC
GATGACGGAGGCGAAGAAGAAGATGATGATAGTCTGGACGACTTTGGAGTAACGTCAGGC
AGCTCCCCGCGCGACAGTGACGAAGATCTTGAAGCGCAGGAAGAGGAAGATCGCATGCTC
CGAGGTTACAACATTCGACGAACGAGAAGAGAATTAGTGGGTCTTGACGTTCCCTGCTCG
TCGCATACGCGGGTTTATCGGGGACATTGCAATATCAAAACGGTCAAGGACGTTAATTAT
TTCGGGCTCAACGACGAGTACGTCGTGAGCGGCAGCGACTCTGGACATGTGTTTATCTGG
GATCGCAAGTCTTCCAAATTGGTCAATATACTCGAAGCGGACAGCGAAGTTGTCAATGTC
GTGCAAGGGCATCCATATGAACCTACCATTGCAGCATCCGGCATCGACAACACCATCAAA
ATCTTCTCCACCGACCGACGTGCCCAAGAGGATGCTCGTCGTGGCGTAAATATTCTAGAT
CCCGACAATGATGCCAACACTTTAGGGTCGAATGTTTCGGGGATCGGCGGTCTTCGAAGC
TGCAAGCGCATCCACGACAGTTATCGAATCATGAGCCAGAATGATGTCAACCGGCAAGGT
GGGATGGACGAAGCGTACATCACGCGAGAGATGCTATCTCAACTTGCGGTGAATCTAAGG
CGTCAGCAGGCCGCCGGAGGAGTTGAAAATGCCAGTTTTGTCTTGGAAGACAACTGCCGT
ATAATG
>awe00064 | augustus_masked-C8014-processed-gene-0.1-mRNA-1 transcript offset:0 AED:0.03 eAED:0.03 QI:0|0|0|1|1|1|3|0|558
ATGTCATCTGCCCGCACAAATCTACTATCTCTTCCTGTTGAACTCTTGGAGACGATTACG
CTCTACCTAGAGTACGCGTATGAGATCAGCTCCCCCGCACAAACATGCCGACGGCTCCAT
GACGTCGCAAATTACCATCTTTTTCATTCTTATGCCGCGGATTGTTCCCTGCATGGAATT
GAGCGCATTGTGAAGAGCAACAACATGGATGCACTACGCAAACTCTGGGACAATGGTTTC
CAAATCGAGCAGTACTATCTCGCAACAAGACAATCATCGCCAATTCTATTGACTGCTGAT
CTGGATCTCCCAGAAATGGCCGAGTTGCTGATAGCCTGTACCGAATCCTTTCTGGGTGAT
GATCGCTGCAGCCTGGGGGTTTTAAAAGCACTTACATCTTATAAGGCAATGAAAGAGACG
CAGAAGAGTTCGGCCCTGTCGTCCGCGGTTGCAGGAGGTCAATTAGCCTCTGCTAGGTAC
TTGATTGAAGAGGGAGGTGTTGATGTTAACTTTGCCTTGCCATTTCCTCGAATCTCAGTC
CTCGAGAAATGTGCACATCAGGGGAACTTGGAGATGTTAAAGTTTCTCGTGGAGGCTGGT
GCTGATCTCGATATGCCGGTCTTCAAGCACGCTGCACACTCCCCCATTCATCAAGCGGTA
GTACAGTATTTGATTGAGATGGGCATGCGCCTCACCCACTATACCGTCACAAACAACATT
AATGGGAATGACCTTAAAACAATGATTGTTGATATTGCGTATGACAAGGGACTGAAGTTC
AGCTTTTATCAGATGATTGCAATTTGCGATGATTTCCCTCTCTATCAAGAAGTTCCGGGA
ATGTGGTGTGCACACGGGGGGTTGTACCCTCTACCGAGGTGTTTTGAACTCGCTGTTCGT
CAGGAAAACTTGCCCCTTGCGCGATGCTTCCTGGATGGAATCATTAAAAGACAACTTTGG
AGAGCCCACTGGTCAGAGCTCTGTTTTACCACATTCAGAAGCCGGTGTGCCCCCTTCTTT
GATATATTGCTGGATCATGGTATCCCAAATCTACCAGACTCCGGTACACGCTGGTTTCGG
CAGCTGCTTGGCGAGGCTAGAAATCTTCCTGGGCACATGAAGGTCCTCCTGCACCGTGGA
TATCTGGATAAAATAAAAGATCATTCCATAGTCAAAGAAATTCTTATTGGCGCGTTTGAA
GCTAACGATCTTGCGTTTGTTTCGTGCATGATAGAACACGGCGAATTAAGCCTCCTCAAC
CTGCTCTATAGTCCATGGCTTGACGACGATCAGCAAACTGCCCTCCAAATTGCAGCACAT
TCCAGCTCCTTGGAAACCTTCCGCGGGTTTCTGTCGGCACATAATCTAGCTCTGGACCCG
AGTCATCCGATCCATTGCTCTGCTCTGGTCAGTGCAGCTCGGGGAGCAAACGTCGATGTG
ACCGGGTATTTTCTAGGAGAAGGATTCGACATTAATGCTTTGTATCCATTGTCGGCAAGA
CCAACGGACCATCCAGATGAGGCTTTGATAATTCATGTCGCCACAGTGTGGAAAACCTCG
GGTTACTTCGGTAGCCCGAGCGTTGAAAATATTACAGCAACGATGAGTTTCTTGCTTGAC
CGCGGGGCTCAGATAGACAATAGAAATTTAAGCAATTTCCATCCTCATCGTCGTTAG
>awe00065 | maker-C8014-augustus-gene-0.3-mRNA-1 transcript offset:0 AED:0.08 eAED:0.08 QI:0|0|0|1|1|1|3|0|238
ATGTCTTCTGTTTACAAGTTTGCTCTTCTGGCCTTTGCCTCCACTGTCTTCTCTGCCCCC
CAATGGACCAGCAGCGCAGCCACAGGCCAGGTTATCACGCACTGCACCGCCCCTAACACC
ATTGCCCTAACCTTCGATGACGGCCCGTCCCCCTTCACCAACCAACTTCTTGACATTCTG
GGCGAATTCGGCGCAAAAGCCACCTTCTTCGTACTGGGCGATGCCGCCAGCTCGTCCCCG
GACGCGATTGTACGCGCACGACGCGAAGGACACCAGATTGGGTCTCACACTTTCGCCCAT
CTGAGCCTCCCGTCCCTGTCCAACGCAGAAGTCGCACAACAGATGACCCGACTCGAAGAC
ACCCTGCTTCTCATCATGGGCGATGCACCTACCTACATGCGCCCTCCGTATCTCGAAATC
AACGACAATGTTCTCTCCGTGATGCGCGATCTCGGATACAAGGTGATCCAAAGCAGCGTC
GACACGAAGGACTACGAGAACAACGAGCCGTCGCGGATCAGTCTCAGCTTTGACAAGTTT
GTGAGCGAGGTGAATGCTGGCGGGAATGTTGTGTTGGCGCATGATATTCATGAACAGACG
GTTGTTACTCTGGCGAGGAAGATGTTGGAGGAGAGTAAGGCTAGGGGGTTGAAGGTTACT
ACCGTGGGCGAATGCTTGGGCGAGACGGAGGTCGAATGGTATCGCCAGGGCCGCTAA
>awe00066 | maker-C8038-augustus-gene-0.1-mRNA-1 transcript offset:0 AED:0.17 eAED:0.17 QI:0|0|0|1|1|1|7|0|344
AACCACGCGTGTATGGCCTGGGTACATAACCTCCACGCCGTCGACCCCGAAAGCCACATC
GATCGTGACATCGCCATCTGTTTGATTTTCTCGACCCTGGCGTTCGTGGCGGTCGGCGTG
AGATTCTGGATCCGGTTGCAGACGAATCGATTGCCTTGGGCGGATGACTTTGCGGCGCTG
TCCAGTGCTGTTTTGGGGGCTGCTTATACAGGGATTGCTGTTGGTCAAACGCGATGGGGA
CTAGGGACCAGCGCTGCTTATTTCCCTGTTGAAAATGCGGTGCCGTTTTCGAAGGTTCAA
TATGCCGGCGGCCCGGTATACACGCTCGCTCTCCTCGGGTTCAAAGCCTCCTTGCTGGCG
TCGTATCTCCGCATCGGGGGCTTCATTCGACCCTACAAGGTGGTTATCATTGTTGTGATC
ATCGCTGTCATCCAGAAACAGTGGGATATGATGGTCCCCGGGAAATGCATCAACACTATA
GCTTCTTATTACGCCCTGGCGGGAACTAGTCTCGGCTTCGACTTGATCATCATCGCGCTG
CCATTGCCGGTGCTATGGCGGTTGCGGTTAAGGTTGAGACAGAGAATCGCCCTCGTAGCC
ATCTACGCCCTCGGATTCTTCATCACCGTCATCCAAATCATCCGCATCTTCACTATCAAA
GCCCTGGAAACGTATACGGACAGCGAACCGATCGTGATGTGGTCCAGCGTGGAGATAAGT
TTAGGTGTAATAATCTCCTGCGTCCCCACTTACGGCACATACTTCCACACCTTCGCGACA
AACGTCAACGCGTACTGGCGCCGACACAGCAGCACCTTCACGTGGAAGTCGGATCGATCG
AATTCGCACAGTGGGCATAGTGGGAATGGGAAGGAGAATTCTCATTCGAAAAGAAGTTCG
AACTCAGGCTCGCAGGGTACGACGCATACTACTGCCACGACTACGACGATTGGGAGTGGG
GGGTCGAGGAAGGAGAGGGATAGTATGGTGCCGGAGATGGGGTTGGCAAGTTTTGATTGT
AATGAGTTTGTTTGA
>awe00067 | maker-C8038-snap-gene-0.5-mRNA-1 transcript offset:0 AED:0.08 eAED:0.08 QI:0|0|0|0.85|0.83|0.85|7|0|727
ATGGACAACCCTAATGAGAAACCCTCTTCGACATCAAGGTCTACAATCCCAAACGAAGAT
GAGAGCCTCCTCCCCCCCATCGCCATCGTCGGCATGGCGCTCCGCCTCCCCGGAGATATA
TCTACACCCTCGTCCCTCTGGTCCGTCCTCATGAACAAAATCGACACCTCGAGCCCTGTC
CCCTCGGACCGTTACAACATTTCTGCCTTCCACTCGCCAACCAAGCCCGGCATGGTGCTT
CCGCAGCGCGGCTACTTCCTGTCCCAGGACTATGTAAATCAGATCGATACCTCGGTCTTC
CAGGTAGCCGGGTACGAGGCTTCGCATCTCGACCCGCAGCAGACACTACTAATGGAGGTT
GTCTGGGAGTGCATGGAGAGTGCCGGGCAGACCGAATGGCGCGGACGGGAGATCGGATGC
TATGTCGGCGTGTTCGGGGAGGATTGGAATGATTTGAAGGCGAAGGAGACGGGGGAACTG
TCGAGGGCGCATGCGTTTGCGACGGGCGGGTTTGCATTGTCGAATCGCGTGAGCTACCAG
TTTGACCTAAGGGGTCCAAGTGCCACCATTCAAACCGCCTGCTCGTCCTCCCTGACGGCC
GTCCACGAAGCCTGTCAAGCGCTGTACACGCGCAGCTGCGAATCCGCGATCGTCGCGGGA
ACCAACATGATCCTGACCCCCACGATGACAATCACGATGTCCGACAACCGAGTCCTCTCG
CCGGACGGGCGATGTAAGACTTTCGACGCCGACGCGGATGGCTATGCGCGCGGCGAAGCC
GTCAATGCGGTGTTCCTGAAACGATTGGACGACGCGGTGCGAGACGACGATCCCATCCGC
GGCGTGATCCGGTCCACGGCGGCCAACTACGACGGACACAGCAGTCGCATCTTTGCGCCA
GATGTGCACAGTCAGGAGAGGTTGATTCGGCAGGCTTATTCGCGCGCTGGGATTACGGAC
CTCGCCCAGACGGCATTCGTTGAGTGTCATGGTACCGGGACGAGGATGGGAGATGTGGTT
GAGGCGACAGCGGTGGCCAGGGCATTCAAGTCCGAGGAGTTGTACCTTGGGGCGGTCAAA
CCGAATGTTGGGCATGGTGAAGGTGCGTCGGGGTTGACGGGACTGATTAAAGCTGTGTTG
GCGTTGGAGAATCGTATCATCCCGCCGAATATTCATTTTGAGACCCCGAATCAGAAGATT
CCCTTCAACAAGGGCTTGCGTGTCCCCGTAGACCCTGTTCCGTGGCCATCGAATCGGAAG
GAGCGAGTCAGCGTGAACTGTTTCGGTGTGGGAGGGTCAAACGCTCACGTTATCGTGGAA
TCGGCATCCTCGCTGAAGGCAACCGAACCTCCCTCAAACCTAAGGGCTCACCTGTTGGTG
ACCTCTGCATATAGCGAGACGTCGCTGCACCGGCGAATCTCTGATCTCCAGAAGTATCTT
GAGCAGAACCCGAAAGGAGTGCAAGATTTGGCCTATACCCTTGGGGTGAAACGAGACCAT
TTATCTCATCGGGCGTTCATGATTGCAAACGAAGATGGGACTTTGGAAGAGCCTATTCTA
TCCAAACCTGTCGCTCCGTCGTCGATTGTATTTGCCTTCACCGGGCAAGGAACTCAGTGG
CCGGGGATGGCGAAGGAGCTCGTTCAGTCTGTTGAGTCATTCCGTGCGGATATTAAGAAG
ATGGACCAGATCCTCAAGACATTACCGGACCCCCCGGCTTGGGATATAGAAGATGAGCTA
CTTCGCCTGGGCACTTCTCACCGGGCTAGCAAGGCCGAGCTATCGCAGACTCTTTGTGCC
GCCGTTCAAATCGCTTTAATCAATCTGTTCTCGGCATGGGGAATCCGTCCGCGCGCCGTA
GTAGGCCATTCCAGCGGCGAGATTGCGGCTGCATACGCGGCGGGTGCGATTTCTATCGAG
TCAGCCATAATCATTGCATACTACCGCGGACAGATTGTCAAGTCGAGTACCAGACTGGGA
GGGATGGTGGTGGTTGGGTTGGGTCCGGAGATGGCTAAACATTACCTCATTGACGGAGTG
GTTATAGCGTGTGAAAATAGTCCCCAGAGTGTTAATTTATCTGGGGACAAGGATAAGTTG
GATGCGATGCTGGAAATCATTCTGACCGAGCATCCGGGTACATTCTACAGAAAACTACCC
GTCGAGGTGGCATATCATTCA
>awe00068 | maker-C8056-augustus-gene-0.2-mRNA-1 transcript offset:0 AED:0.10 eAED:0.10 QI:0|0|0|0.5|1|1|2|0|424
ATGGCGGGCAACAAGAGAGCCCAGAAGAAGGCCCAGAAGGCCCAGCAAGCCGAAAGCAAG
AACAACAACAACAGCAACCCCCAGATAGCGAGCTTGCAGCCAAGACAACCGAATGATCGT
CAAATGAAGGTTGGCACCCACTCGCGAATCTACAAACCTCGTTCCACTGTTAACTCTGTC
GCAAGCAGGCATCCCCTCTGGCAAATGCAAGCAGCAAGAACCGACCGAAGTAATGCTCGC
GTGCCTGCTGCTCCTAGATCAAAAGGCCTCAAAACTACAACCGCTCCACAATCGCTGAAC
CCCAAGAGCAGTCAGACCCCGTCCTCTCCCGACGCCAACAGGAAACAGGAGACCGACACG
CGCATAGAGCGTCCCTTGACTGCCAAACCTACCACGGCCCTGGCCCTTCAGTCGCAGAGC
CCGACAGCGTTGACCCCTCAGATTGGCACTTCGTGTTCTTCCACGACAAAGAAGGCCTCA
TTCTTGCTTCTCCCACCAGAAATACGCTGGCAGATATACCAGGAGCTCTTCAATCCACAC
CGTGTCGAAATCCTTCGCCGCGAAGACAAAAAGAAGAAAAGGCTCCAACCCCGGAAATCT
GCCCCCTACCGTCTCTGTCATCGCCAGTTGGAACCTCGTGATGCCCAGTCCCAGCGCGTT
CCCAAGGAAGGGAGGTCCTTTACTCGGCCATTCTATCCTCGTACGCCACTGCCAACGGCT
CTCATCTTCACATGCAGATTGACATACTGCGAGACAATCCGCCTCTTCTACTCCAAAATA
CAATTTGTCTTCAACTGCATCAAGCCCGCTGCTCGGTTCCTCAAGACCACGAGCAAAGAC
TCCCAGTCCGCCATCAAGCACGTGGAGCTCTCCCACACCATGTACAACGAGCCACAGCTG
ACCGAGTTCCGCGAGTACAAGTTCCGCAGCGACCGGTCATGGTTTCTGGTCTGCGACGAG
ATAGCTCAGAAGTTCGAGGACCTGCGTGTCCTGCATGTCTACCTGGAAGTGCACGACTGG
CCCATCCAAATGGAGATCGGAGAGCGCTGGTCCTTCCCGCTGTTGGTCTTCGGCGAACAT
AAACCCCTGCTGGACTATGCCGGGATCTACTTGCAGATGCCCAAGTTTGCCAACCAGAAA
TTGGGCTTTGTTTCGCGCAGCATTGAACAGAGGATTATGAAGCCAGAGGCGTTCCAGATC
AGAGAAGATGCCACACTGGCTAGGCAGTTGATGGGCTCCGTCAAAGCGAAGAAGGTATTG
AGGCTTGGTTTTTGA
>awe00069 | augustus_masked-C8056-processed-gene-0.4-mRNA-1 transcript offset:0 AED:0.19 eAED:0.19 QI:0|-1|0|1|-1|1|1|0|215
ATGGCCAACAACGCTGAACAATCGAAACCCCGCTTCTCCCCCTCCGACGTCACCGTGGTT
TTCTTGCTGGGTGGCCCCGGCAGCGGCAAGGGCACGCAATCCTCGAACCTCGTCCGCGAC
TATGGCTTCGTGCACCTGTCCGCCGGTGACCTGCTGCGGGCCGAGCAGGTCCGCGAGGGC
AGCCAGTACGGCGACCTGATCAAGACGTATATCCGCGAGGGCAAGATCGTGCCGATGGAG
ATCACCGTGGCGCTGCTGTCGAATGCCATGGCGGCCGAGCTGGCGGCCGGTACCGCCGTC
GGCGGTGCGAAGGCTCGCTTCCTGATCGACGGGTTCCCGCGGAAACTCGACCAGGCTGTC
TTCTTCGAGGATACCGTCTGTCCGTCCGAGATGACCCTCTTCCTGGACTGTCCCGAGGAG
GTCATGGAGTCGCGGTTGCTGAAGCGTGGCGAGACCTCTGGTCGGGACGATGATAATGCT
GAGTCGATTCGGAAGCGCTTCCGTGTGTTCGTCGAGACGAGTATGCCCGTCGTCAAGGCG
TTCGAGGATCAGAATAAGGTTGTGTCGGTGTCCGCTACGGGCTCCGTGGATGAGGTCTAT
GCTCGCATTCAGGAGGGATTCCAGGCTAAGGGGCTTAACCCCCAATGA
>awe00070 | maker-C8056-augustus-gene-0.3-mRNA-1 transcript offset:0 AED:0.01 eAED:0.01 QI:0|0|0|1|1|1|2|0|471
ATGCCCGCCCCCACCACTACCCTCCTCATCGAGGGTTCCTTCAGCGAACTCGCCGACGAG
TTTGCCCAGTACATCGATGCTCTGCGCAAGACCGAGGAGGGCACCACTCTCCAGGCCGAA
ATCTCCCCGCTCTTGGAGCCCCTCCGCCAGCAGGAGCAGACCGACGCTCAGCCCGATGCC
AAACAGCGCGATGAGGTTCTCAAGAAACTGGTCTCCGCCGCCGCCGCCTTGAACACGGCC
CCCGAAAAGGAGATCACTCCTTCCTACAACCTCCTCATCCACCTCGTCCACCAGGCTTCC
GACCCGGACATGTTCCTCTCGCGCATCTGCACCTACCTCGCCAAACCCATCACTTCCTCC
GCCCAGTTCGGCCCGTCGTTGTCCATCTCGATCCTATCCACTATCTTCAACACTCTCGGC
GCCAACGACTCGAGCCGCTTCCACGTTCTGCTGGCCATCGTTGCCGTGATCCGCCAGTCC
GGCTCCGCGATTGCCTTTGAAGCTTTGAAGCCTCAACTGACCGCCCAACTGCCCACGTGG
TTGTCCGCCTGGGAACTGGACGAGGATGAGGCCCAGCGCCTGCATCTTGCCGTGGCGGAC
GCCGCCCAGGCTGCCGGTGACCCGGAATTGACCCAGAGACACATTGTGCAGGCGCTTCAG
ACCATCCCCGCTGCTAAGGCGTCGTCGAAGGAGGCCCGCGAGCTGGCCGTTCGCGCCCTC
ACCTCTGCCCTCACTCACCCCGCCGTGTTCGATTTCACCCCCTTGACGGCATCCGATGCG
GTCCAGGCCCTCCGATCCAGCGACAGCACCTTGTTCGAGCTGCTGGAGATCTTCACCGCC
GATACTCTCGATGCCTACGAGGCCTTCGTCTCCGCCACGCCTTTGTCCGGCATCTCGGGC
GGCGTGCTCGCCGAGTCCGGCGAGGCCCTGCAGAACAAGATGCGCCTCCTCACCCTGGCC
TCGCTGGCTGCTTCGACCCCCTCTCGCTCGCTGCCTTACTCCACCATCGCCACCTCTCTG
CGGGTTCCCGCCGAGGATGTCGAGAAGTGGGTCATTGACACCATCCGTGCCGGTCTGGTC
GAAGGAAAGCTGTCCCAGTTGCGGTCCGAGTTCTTGGTGCACCGCGCCACCTACCGCGTC
TTCGGTGAGAAGCAGTGGGCCGAGGTCCAGGGCCGTCTAATGGTCTGGCGCCGCAGCCTG
GAGAACGTGCTGGGTACGGTGCGCAGCGAGCGCGAGCGATTCGTTCGGGAGGGACTGCAA
GCCCAAGCCGCCGCCGAGGAGGCCGCTCAGGGTAAGGGTGACAAGAGCAAGTCCGGCGAT
CGACGACAACGCCACGGAAACAACCAACAGACTCAGCAACAACAGTCGTCGCAGTCACAG
TCTCAGCCCCAGGCCGAGCCGGTCACTGTGGAATAA
>awe00071 | augustus_masked-C8080-processed-gene-0.2-mRNA-1 transcript offset:0 AED:0.03 eAED:0.03 QI:0|-1|0|1|-1|1|1|0|217
ATGACCAAATCGCACGCATTCGCTCACGATCACTATGAGATCCTCTCCCTCCCTTTCTCA
AGCTCATCGACGACAACGACACCTCTATCCAAACAACAACTCAAGACCGCATACCACAAA
GCCCTCCTAAAACACCACCCGGACAAAGCGTCCTCCGAGACGAAAGACACAGACCTCCAG
ACGCAGTCGCAATCACTCCCTCAACTCAAAAACAACCTACCTACTTCCCCCGCGAGCACA
AACACACCCAAAACCACCTACACAATCGACCAAATCACCCTCGCCTACCGAACGCTCTCA
GACCCAGCTCTCCGCGCAGAATACGATCGCGAACTCCGTCTCGATCGCGAGAAGGCCGCG
CGCCGAGAGAAGACAGGGACGGTGTTCCATACGGGGCTGGAGGTTGTGGATCTAGAGGAT
TTGGCATGCGACGAAGGGGACGATGAGATGGGCCCGGCGGTTTGGTATCGCGGGTGTCGG
TGTGGTGATGAGAAGGGGTTTTTGGTCACGGAGGAGGAATTGGAGAGGGAGGTTGAGCAT
GGCGAGATTGTGGTTGGGTGTCGGGGGTGTAGTTTGTGGATGAAGGTGTTGTTTGCGGTG
GAGGATGGGGGTGAGGATCATGCTGGGGATGGGGAAGGGGGGCTCAAGACTTGA
>awe00072 | maker-C8080-augustus-gene-0.1-mRNA-1 transcript offset:0 AED:0.10 eAED:0.10 QI:0|0|0|1|1|1|3|0|335
ATGTCATCCCTCGTGCACATTACCTCGAAAGAGCAATTCAGCTCTCTACTGACATCTTCT
GTCTTTGTTGTGGCCGACTTCTACGCAGACTGGTGCGGACCATGCAAAGCCATCGCGCCT
GCCTACGAAAAACTGGCGACGCAGCTCTCGCGTCCCAACCGCATCACATTCACCAAGGTC
AACGTTGACCATCAGCAAGACATCGCCAAGGCGTATGGCATTACAGCAATGCCCACCTTC
ATCGTCTTCCAACGCGGCCGCCCCATCAACACCGTCCGCGGCGCCGACCCCCAGAAACTC
TCCGAAGCGGTACGCAAGCTCGCCTCCGAAGCCACCAAAAGCGACGAGACACCCGCGGAC
ACCTCGTCCGGCGACACGACCTCCAGCGTCGGCTGGGTAGGCGCCTCGGTGCCCAAAGGC
TACGGCGACATCTCGGATCAGTATGACCCCAAGGGCCTGGAGCTGTTGAACCGGGACAGC
GAGTTCGGGGTGGCGCGGACGTTGTTCGATGCGTCGAAGCCGTCGGCGCTAGCAGGGAAA
GGCAAGGCCTCGACACCGGATTGGGTGGAAAGCGACACGGACGAGCAACTGATGCTGTAC
GTGCCGTTCCAGTCGACGGTGAAGGTGCACTCGTTGCAGATTACGTCGTTGCCGCCGGCC
GAGGGCGAGGATGAGGAGCGCGACGAGGACGAGCGTCCCATGCGCCCCAAGACCTTGCAG
CTATACACGAACCGGTCGCATGTGCTGGGCTTCGACGAGGCGGAGGATATCCCCGCCGTG
CAGACGGTGACGATCCAGCCGGGCGACTACGATGCGCAGACGGGCACCGCCAAGGTGGAT
CTGCGGTTCGTCAAGTTCCAAAGCGTCACGTCGCTGGTGCTGTTCTTTGTGGATGGCGAT
GGGGAGAGTGAGAAGTTGCGGGTGGATCGCGTGCGTATCTTTGGTGAGGCGGGCGAGAAG
CGAGAGATGGGCAAGTTGGAGAAGATTGGTGATGAGCCGGGCGAGTAG
>awe00073 | maker-C8092-augustus-gene-0.0-mRNA-1 transcript offset:0 AED:0.03 eAED:0.03 QI:0|0|0|1|1|1|4|0|1013
ATGGATCGCATTGAATGTTCAGCAGTATATATTGATCATCGCGTTAGTTCGGAACGATGG
GTGTCAATCGACGGATCGGCAGATACTGCTAACGTCAACACCTTTCTAACTTCCGACGAG
CCCGAAACCCTTCGCTCCGACGTAAAACTTTTGTTGGGAGTGTCCGATCGAATCTACCTT
TGCCAATCCGGAGCCTCTCTCGCCTCGAAATTGGCCGAATGCAATGACAGGGGCATGCGA
GCGTGTTCGCCCATCTTCGCGTTTTTCGATATCGACATGAACGGCGACGAGTCCGGCCTA
GCTCGACGCAAGAGCAGCCGTGGTTCGTGGCCAGAAATAGCCCCTCCCTCGCCGACGTCG
TTACATCGCCAATTCACGTTTTCGTCGCAATCTGAAGGAACATACGATCTGAAGCTACTC
TCCGGGTTATCTGCCGATATTCGAGTCCAAGAATCTCCGAACCTCATCGTGCCAATCGCA
ATCCTGCGCTCGCCGCAAGGTGTCCCAACCAGCGCCCCTTCCGATGAACGGCGCGGTGAC
GTGCCGATTCCGGGACCGCACCAGATTTCGAGATGTTTAGATGCTGGCGCGGTGGACGTT
CTGGCGGCTCCTCTGGACAAGGCCAGAGTGCAGGGTCTTATCGTACACGCTTTCAGGACT
CGGAAATCCGCGCTGAAGGAGCAGTCGCGCTTTTTGTCGAGGAAGAAATTGCGCAAACAC
TCGTGGGTGGGCGTTCATGATGAGCAGCCCTATGCCTATCTGAGAGAAGCCATGGTATCA
AAACTGATGAAGGGCATCTGCAATCCCGAAGAGTTTATAGAAGAGTTTCAGGACCGTGAA
TTGGACATACAACCCGAACGATTGGAACTTATTAGAGAGAAAATCGGGTCATGGTCATAC
AACGGCCACGATTTCTCCGACGACGAGCTAGTGCAAGCCGCGTTTGAGATGCTCCAGCAC
GCCTTCACCCTACCTAAACTGGAACATTGGCATCTGACGCCGGATGAGCTCATGGAGTTC
TTGCTCGCCTGCCGCACCTCCTACAACTCTTTCGTCCTCTACCACAACTTCCGACATGCC
ATTGATGTTCTGCAGTCCGTGTTCTGTTTTCTGCTGCACATTGGCGCCCTGCCACCCTTT
GGATCCGTTTCTCAGGAGCTTGAGTCCATCTCGCCGCTCGCAACCCTTCTGACGCCGTTC
GACACTCTGACATTGCTGATATCTGCGATTGGACATGATGTCGGCCATCCCGGTGTGAAC
AACTTCTTCTTGGTCAAACTCAATGCGCCCTTGGCTCAACTGTACAACGACAATTCGGTC
TTGGAGGCCTTCCACTGCGCCGCGTTCTCGCAAATTCTCCGTCGCTACTGGCCCTCAGCT
TTCAAAGATAAACAACTCCGCAAACTTTTGATCAGCTCGATTCTCGCTACCGACATGGGC
GTCCACCAGAAGTTTATGGAGCGGCTCGGATCGTTACAGGAAAAGTTCTACGAGAATGGC
AAATGTCTGGACGGGTGGAAGCCGCAGGATCTTGATATGTACAAGACGCTCCTATGCGGT
CTGTTGATTAAATGCGCCGACATCAGCAATGTGGCACGCCCGTGGGACGTGGCGGAAAAG
TGGACCAAGATCCTGCAGGAAGAATTCGCTAATCAGGGAGAGATGGAGAAGGAAGTCGGG
ATGGAAACGGCCCTGTTTGGCGGCCCTCCGGAGCTGGGGAACACCTTCAAGCTGGCGACA
GGCCAAATCGGGTTCATGTCGATATTCGCCCTCCCCCTTTTCGAAGGCGTGGCGGACATC
TTGCCCGGCATGGAGTTCACCGTTGAGCACATCCGTAACAACCAGTCTAAATGGCATCTG
CTCGCCGATCTGGAGCGAAAGAAACAGGCGCTGCGCGGTGAAATCAACCCCGATGACGTT
TTGTCTCCCCGCACGCAGAGCCCCGCGACAAGTATCAAAGGTCTGCAAGGCCTCCGTGCG
CCGTTGGCCACTCCGGGTCCCGATACGCCGATCAAGCCAGCATTCCCGCCCACTGCAACG
AACAGTCGAAACCAGGCCAATGATTACTTTGGATCAATTCGTTCGGCGTCGGAGTCCACC
ACGCAGTCGGAAGACAGCCTGAATGAAAACGCCATCAGCCCGGTGATGTCGCCCGATACG
CCCGGCCCATCGATGGATATCACCGGAATTCCCTTCACGACCGAAACCCCAACGCGGAAG
TCTTCCAGTGCCGTGCCTGATCTTGCCAGAATGTCCATCGCGGAGGCATCTCCGGACACC
GAAAATGCGACGACGCCAATGCCATCCAATGCTAATGCGGACCACCAAAACACCGCAGAT
GCGAACGGCTCTTCTCAAGACCCAGCTGTTTTGGCCGCCGTCATCTATGCGCAGGAAAAC
CAAGATCGCGACGGCTCGGTCGAGGAGGGCACCGGAGAAAGACCGGGCAGTTCCCGCAAC
ATGCCATACCGCCGCCATCACGCCAACACCGGCTCGTCCGGTCGCACGTCGGGCCCGTCG
AGCTCTCAACGGAACAGCTGTACTCGGACTCACAGTCTTAGCAATTATAGCAACAACATG
ACGCCCATCTCTCCCGCGACGAACGCCACCAGCTTCCTCACCGTGGACAGCGGTGATGAA
AAGGGTCTTTCGCAAGAGGGCAGTCCAGATCAGGACGACTTTGGAAGGGACAGCAGCGCA
CGCCCTAGCTCGTCGAGTTTCGTCGAGAACAGTGGAGAAAAGCATCCCCGATTTGCCAAC
AGTCCTACCTCCCATCCGACGGACGACGCCAACAAGGGTCATCACCTTCACTTAAACTCG
CCGCGCCGAGAAAACGGAGTCGGCAGTTCTCACTCCACGTCGACCAATGCGAGTATGAAA
TATGGCCATGATCCGCACCACTGGAATGAGGCCGGTGGTGAGCAGCAGCAACAACAACAA
CCGCAGCAGCAACCTCGAAAACGCCGAAGCCGGCTCCGCCTGGCCTTTTGGAGGCGTAAA
AATCATCATTCGCATCAGCACGAACTGAGTGGCGAATCATGA
>awe00074 | maker-C8096-augustus-gene-0.2-mRNA-1 transcript offset:0 AED:0.02 eAED:0.02 QI:0|0|0|1|1|1|4|0|1505
ATGGCCTTCCTCTTTAAATCGAAGAAAAATCAGCAAAATACCACCCTGCCCCCGGCATCA
AGAAATGTCCCAAGTTCTGAGGGAGCGCCGCCAAATGCACCGCCATCCGCTGCACCGGCA
GCGGCACCCCCGGCGCCGAAGGAACGGGAAGGAGGGAATCCTCAGACGCCGACTCCCAGT
AGCAGCTACAACAACTCCTTGAATTCGGTGAACAGCACAAACAGCCCGGAGACCCAGCGG
ATGCGACAGAGAGCCGAGTCGGAATCGCAGCGCTCGCTGCAGGGCCCGACCAGCAATTCC
CCCAATACTAGCCCCGGCACCTCTCTCTACCCTTGGTCGCAACGTCGCGTGAATTTCTCC
GCGCCGCAGGCAAACCCCTTCCCGCGATATGGGGCAGCGATCAATGCGGTCGCCTCGAAG
GAGGGCGACGTTTACATGATGGGTGGCTTAATAGACGGGTCTACGGTAAAGGGGGATCTG
TGGATGATAGAGAGCAGCGGCGGGAATCTGTCCTGTGTCCCAATTGCGACTGTGTCAGAG
GGCCCCGGTCCGAGAGTCGGCCACGCGAGTCTGTTGGTGGGAAATGCTTTCATCGTGTTT
GGCGGAGATACGAAAGTGGATGAGAATGACATGTTGGACGACACCCTCTACCTCCTGAAT
ACTTCCTCCCGCCAGTGGTCCCGCTCAATACCCCCCGGCCCCCGACCTGCAGGACGGTAT
GGCCATACCTTGAATATCCTCGGCTCTAGACTCTACGTTTTCGGTGGTCAGGTGGAGGGT
TACTTTTTCAATGATTTGATTGCCTTCGATCTGAATCAACTTTCAAACCCAAATAACAAG
TGGGAGTTCTTGATCCGGAACAGCCATCAGGGCGGGCCACCCCCCGGTCAGATACCTCCC
GCCAGAACCAACCATACCATCGTCAGCTTCAACGACCGACTGTATCTGTTTGGAGGAACG
AACGGCTTGCAGTGGTTTAACGACGTCTGGACCTATGACCCGCGTGCCAACCAATGGTCT
CAATTGGATTGCGTTGGATTCATTCCAACTCCTCGGGAGGGCCACGCGGCGGCTTTAGTG
AACGATGTCATGTATATATTCGGTGGGCGCACGGACGAGGGGGTTGACCTTGGGGATCTG
GCGGCCTTTCGCATCACCACCCGGAGATGGTATTCCTTCCAGAACATGGGACCCGCGCCA
TCTCCGAGGTCCGGCCATAGTATGACGGCTTTCGGAAAGCAAGTTATCGTCATGGCTGGA
GAGCCGAGTTCGGCGCCCAGAGACCCCGTGGAGCTCAGCATGGCCTACATCCTCGACACC
GCGAAAATCCGTTATCCCACCGACTCTCAAAACGGAGGAGAGAGAGGCCCGCCCCCCGGA
GCGAGGAAAGGAAGCGCCGATAGACCTGGTCCCCTAACCGGTCGCACCTCGCGCGAAGCT
CAAAATCAACCTGCAGACGTGCAGCAACGACGGCCGGGGCCGTCACGAGAGAGTATGATA
AGCCCAACCGGTCGACCAGCAGAGTTCGGGCCCAGCCCCGGACCGGGTTCAAGGCTGCCC
CGGGCATCCATCGCACAGGCTCCGTCCGGACCTCCCCCTCCGGGTCAGGCACCCACGCCC
GGCCCTCGAGGTAACGCCCCTCAGCCTGCCACGAACCCCCGCAGCAAAACGCCGACAAAG
CTCGATCGTGCATATGGAGGTCCGCCCGTAGACACCGTTCGGGCAGTGACCGCCGAACGC
GACAGGGAGTCGCCCAGAGAGTCCCCCAAGGACCCCCGATCGGTCTCCGAAGCTGGTTCC
TACCCCACGGGCCAGCGCACGCCTACTCAGCAGTCTCAGCCCCAAACTCAACCTCAATCG
AGGATGTCTGCCAAGGCTATGGAGGCTGGCGAGGCTGCACCTCTCATGAGTGCGCCGACT
AGACAACGTTCTCTGCGCCAGCAACGACAGCGAAGCTCTATGGATAGCGCCGACGAGTCT
GTCTTGGGCCGGCACCCTAGCATCGATGGGTCGGTGGAATCTCGGGGTCAACGAAACTCT
AGGACCCTTGGAGACGAGCCGCGATCGCCCCGGTTGACTGCTCACCAAGAGGCGCTAATT
AAGGAGCTTGAACTGGTGAAAAACCGCAATGCGTGGTACGCATCGGAGCTGGCGTTGGCC
AAGAAGGCCGGTTACTCACCGAATCTTGCCAACGGTACCAACTTGGATGAGCAGGCGGTT
GATACGTTTGCTGACGAGGATCGGCCATTGATCGAGGCATTCCTCGCCATGAGGGCAGAG
TTGGCAAAGATGCAAGCAACTGTGGACCGACAAGCAGCGATCGCTTCCAAACGCGTTGCC
GAAGTTGAACACCAAAGAGATGTTGCTGTCAACGAGGCTGCTTATTCGCGGGCTAAGCTC
GCTGCTCATGGCGGCAGCCAGCGTGGTACTCCCCAGCCAGACAGACGCTCCCAAGACCAC
GAGGATTCGATCACCGACCGAAGCACCGAAATCAGCAGAAGGCTTGCCCTGGCTCTCGCC
TCTCATAGCGAGGCCAAATCCAAGCTCGAGGTCCTCACCAATGAACTCGACCAGGAGAAA
CGTGGCAGGGAATTGGCGGAAGAAACGTGTGAGGCCACAAGGCGAAGGCTTGCCGAACTT
GAAATGCAGAATAACGCCATAGAAATGGAAAGTCTACGCGCCCAACTCCACCAAGCGGAG
GCTGCCGTCAGGGAAGAGTCATTGCTACGAGCCGATGCTGACTCCGCTTTGAAGCAATTG
ACTCTGGATAAGGAGGAGTTGCTGAAGAACCTCGAGGAATCTTCTATTCGCCTGGGTGAC
TTGGGCAATAATCTCGGTACTCTTCGAGAGGCAGTGAATGCTTCGACCGACAAATCGACT
CTTCTTGAAAGACAATTAGAAGAAGAACGGGAGCGTCGGGGAGGACTGGAGAAGAAGTTG
TTGCAGCTCAGGTCGGAACATGAAGAACGGACGTCCGAGCTGGAGAATGTCAACCGTCGT
CTGCGAGACGCGGAAGAGCTGGCTGAGACCAGCGCGAGAGAGGCCGAGACGCATAAGAAC
GCCTTCTTGTCTGGCCTCGACCGCGCCTCGTCATTTGACTCGGAAGCATCCATGCGCTCG
CTTGCGGATCAACGCGTGTCTGCTCTCGAGGCTCAGGTGGAAAGGGCTAACGATTTGGCC
AAGGCGAGCCACACAGCCGCAGATGATGCGGCAGATAAGCTTCGACGTGCGGAAGAGAGA
ATCGCCGGCTTAGAGGCATACCAGGAACAAGCCAGCAGAGAGGGCTTGCAGCTCCGTAGA
CAGCTCCAGACCGCGATGAAGGAAAGTCAGTCGCATGCCGCCGAGAATAGGGACCTCAAG
GCTCAGCTGGAGAACCACCAGCGAGAGTCAGGCGCATTGGCTATCCAACACGCTGCTCTC
AAGGACCTTCTGGGTGAGCGCGGCGTTGGTTATCCGGATAACAGACGCTCTCCTCGACTC
GACTCCCCTGGGTCTCGGTTTGGAACGCCCGAACAAGGCCGGCTACGTGAACTGGAGCAA
CAGCTCTCGACCAGCATGAAGGCACACGAGGAACTGAGGTCGTCGTTCGAATCTCGTGAG
CAGGAAGCCGACCGTGCCTACAGAGAGAAGCTGGAGCAGCTCGAGAACGACTACCAATCG
GCTGTTCACTACGTGAAGGGTACCGAGAAGATGTTGAAGCGCATGAAGGATGAACTCAGT
CGGTACAAGGCCCAGAACGCCAAACTGCAGTTGGAATTGGAAATCGCACAGAAGGAACTT
TCAAACGGAGGTTCAGAAGCGCCAGCCGACTGGGAAGCCGAGCGCTCGCATCTCCAGCAG
ACCATAGAAGATATGCATGAGGAGACAACATCCTCCATTACGATCCTCGAGGACCAAATC
ACCCGCCTGAGGTCAGAACTTTCGGCCGCCGAAGCTGACAAGAATGAATCTCGCAGCGAG
TTTGAGGGTATGCGGCAAGAGCTCGTCGCCGCTGCGGAGAAGAGCCGTGCGGAATTGGAG
CAGCTGAAGCAGGAGAACTCCCTGCTTGAAACCCGCGCATCCGATGCCGAACACAAGGTC
ACCATGCTTCTGGACCAGGTTGAGGCGTCCGTCGGGCATTACCGCCGACAGTCGCAGCCC
GGCCAAGGCATCAACGGTATCTCCCGCACTCACAGCAATGCCTCGAGCAACACCATCAGC
GGTGCTGGAAACCGGTCGAGAGCCAATAGCGCCGTGTCGCAGGAAGAGCCTTTCCCCGAC
AACCGTGGATCCATGGCCCTGGACTCCCTAGCTAACGAGCTAGAAACCCTGCGGAGCCAC
TGGGAGAGCACCAACCGGAACTATCGGCTCAGCACTCAGTCTGACTTCGATCGGACGCCC
ACCAAAGAGACCGGGCTCAGCGATAGCTTGGCCGAATGGAGGCGACGATTGGATGAAGAG
GAAGCGAGAGCGAGTTCCCCAGAAAAGAGCAAGCCTCGGAATGCTGGCGAGGCACACGCA
ACGGCAAACATGATATGA
>awe00075 | augustus_masked-C8134-processed-gene-0.1-mRNA-1 transcript offset:0 AED:0.01 eAED:0.01 QI:0|-1|0|1|-1|1|1|0|404
ATGGCTGCTGCCTCCACATGCTCCGGCCATTCTCTTCACGGCGCCTACTGTGACAATGCT
CCACCTCAGGGGGTTCATATTAATAGCAGCCATAACCGCCCGCTGCGTATAGTTCCTCTC
ACTACCCTTGCGTCGTCTCCACCCAGTACAACTACAAATCCCGGAGATGTCTCGTCGACC
TTTTCTACTGTCGAAGTCGATCTTGCTTCGCAATCCATCTCGGCTTTGAATATCATGGGC
GTCAAAGATACCATGCTGCACGTTACTGAACTCCCTATGGAGACCGCCCCGGACCTCGCT
GTCATCGAGCCCTCGTCTCCAAAAATGGAGACTGTGGAGGAAGTGCCGTCCGTCGAACTA
GAAGCGCCGGCAACGACTTCCTCGCCTGCGTCTGCCAAACATCGCACTCCGAAGCGAAAG
CGAACTGCCTCGCCTCCTTCGCCTGCCTCGACCACTCCCTTCCAACATGTCCGATCCGCC
TCGCGCAGCACTCGACGCTCTGCTCCGCCCAGCAGCCGTCCTAGTTCTCTCCATTCGCAC
CGCCGCGCGGTGACGACCTCTTCTCTCACCCCGTCCTCGCACCCTAGTCCCAGCGACCCC
GAAACTAGACGCCAGAACCTCCTCGCCCTGCACCGCGAGTCATGTCGCCTCTTCCAGAAC
AACGCTCGAGTGAGAGACAGCGAAGGCAGTGCACCGTCGCCATCCTCCTCCACTGCAACC
ATGCCGACACCTCCCCGCACCGTGCGCGCCTACTCAGATCTCAGCACGCCACCTCTCTCT
CCAATTCTCAACTCCATAACCAGCACCTCTCAACGCCCACACTTCCCCCCGCCCCTCCGC
ACCTGCTCCGCCTTCACGCCGTCCGACTCGGACCCCATCTCGCCTATTCCCATCCACCCC
TCCGCCACCGTCATTGACTGGACCTCCCCCTCGACCCGCCGCCGCGAGTACAAGAAGATC
GACCGCGCCAGTAGCGGCGTGCGCGGGTTTTGGCGCCGCGTCGCACCCCGCTGGGCCCGG
TTCGGCGGCGACGACCGTACCCCGTTCTTCGAGGAGAAAGACGGAAAGGGGAACCACGAA
GGTAGTGTGCGTCGCTTCCGGATGGATTTACCGGACGAAGTCCCTCACTTGGAGAGGACG
GTCGGGTCTATGCGCGGGTTGAAGCTGAAGAGGAAACTTGGTGGCATGGGGCGATCGAGG
AGTGATTCTGCTTGA
>awe00076 | maker-C8178-augustus-gene-0.7-mRNA-1 transcript offset:0 AED:0.04 eAED:0.04 QI:0|0|0|1|1|1|2|0|118
ATGCCTGCCTACGAACTCCGATCGGGGGGGGACGTGAAGAACAAGAAGCAAAGTGTGGCC
GACCTGAAGTACCGACGATTGACCGAGCTCAATGCTCGTCTGAAGGAGGATTTGGACCGC
CCGCGGGTGAAGGTGTCGGATGCCGCAGGATCGTACGTTGGGATCTCCCCATCATCAATG
CGTCAACCTCGTTTGGCCTACCCACGTGTACTAACCGCCTCGTTCCTTGATTGCAGACTG
ATCGATTACTGCAACAACACTCGCGACTTTATGGTGCCGTCCGTATGGGGTCCGATTACC
AAGCACGATGATCCCTACGCTCCTCCGCAGCAAAAGGGTTGCTGCACGGTCATGTAA
>awe00077 | augustus_masked-C8178-processed-gene-0.4-mRNA-1 transcript offset:0 AED:0.01 eAED:0.02 QI:0|0|0|1|1|1|3|0|1067
ATGCCGCCTCCACCCCATATCAAACCGGAGAATGTCCTGAAGCGGGCTCAGGAACTCATC
GCCGTCGGTCAGGCTCCCGCCGCCCTGAACGTCCTCCACGAACATGTCACCTCCAAGAGG
ACGCGCAGCAGCCCTATCTCCTCGCTCGAGCCGGTTATGCTCCTGTTCGTCGAGCTGTGT
GTCGACCTGCGCAAAGGAAAGGCCGCCAAGGATGGATTGTACCAGTACAAGAACATCGCC
CAGAACACCAACGTTGGAACCATCGAGGTTGTTCTAAAGAAGTTCATCGAACTGGCCGAG
AAGAAGGTCACCGAGGCCCAGACCAAGGCCGACGAGATTCAGTCTTCGTTGGAATCCGCC
GCCCCTTCTTCCAATGTCGAGGATCTGGAAGCCATCGAGACTCCCGAGACCATTCTCCTG
GCCACCGTGTCCGGTGAACAGTCTCGGGACCGTACCGACCGTGCCGTTGTGACCCCGTGG
TTGAAGTTCCTGTGGGAGACCTACCGTACCGTGCTGGAGATCCTCAAGAACAACGCCCGT
CTTGAGGTCATGTACCAGACCACCGCTCTGCAGGCCTTCCAGTTCTGCCTGAAGTACACC
CGCAAGACTGAGTTCCGCCGTCTCTGCGAGCTTCTGCGCAACCATGTCCAGAACGCCGCC
AAGTACTCCGCTCAGATGCACGCCATCAACCTGAGCGACCCCGACACCCTGCAGCGTCAC
CTCGACACTCGCTTCCAGCAGCTGAACGTCGCCGTCGAGCTGGAGCTCTGGCAGGAGGCC
TTCCGCAGCATTGAGGATATCCACACCCTGCTGAGCCTCAGCAAGCGCCCTGCCAAGAAC
GTCATGATGGCCAACTACTACGAGAAGCTGGCCCGCATCTTCCTGGTCAGCGAGAACTAC
CTCTTCCACGCTGCCGCCTGGAGCCGCTACTACAACCTCCTCCGCCAGTCCGCCGCCACC
CTCGCCGCCGGCCAGGGCACCAAGAAGGAGAACCCCTCCGTTACGGATGCCGACATGACC
AAGGCCGCTTCCTTCGTGCTCCTGTCGGCCCTCGCCATCCCCGTCATCAGCACTTCTCGC
TCCCGCGGCGCTCTGGTCGACGTGGACGAGGTCCGCAAGAACAAGAACACCCGCCTCACC
AACCTGCTCGGCATGGCTCAGTCCCCCACTCGTGCCGTTCTGTTCAAGGACGCTCTGAAC
AAGGGTATGCTCAAGCGTGCGCGCCCCGAGATCCGTGACCTGTACAACATCCTGGAGGTC
GATTTCCACCCTCTGTCGATCTGCAAGAAGATCACCCCCATCCTCAAGCAGATCGGCGCG
GACCCCGAGATGGAGAAGTATGTCGGACCTTTGCAGCAGGTCATCCTCACCCGTCTCTTC
CAGCAGCTGTCTCAGGTCTACGAGTCGGTCGAGCTCAAGTTCGTCTACGAACTCGCCCAG
TTCCCCGACCCCTTCCAGATCACCCCCGCCATGATCGAGAAGTTCATCATGAACGGTTGC
AAGAAGGGCGACTTGGCCATCCGTGTCGACCACATCGCCGGCGTGCTCACCTTCGACACC
GACGTCTTCTCCTCCGCTAAGGCCCTGCACTCCGGTAGCGCCGCCGGTTCCGCCGAGAGC
GAGATCGGCACCGTCCAGCGCTTGCAGAACACCCCGGCTGAAATCGCCCGTCTGCAGCTC
ACCCGCCTGGCCAAGACCCTGCACGTCTCGTGTATGTATGTCGACCCCTCCTACAACGAG
TCCCGTCTCCAGGCCAAGCAGGCCGCCCAGGCCCGCGCCCTGGCTGGTGCCGCCAAGGAG
CACGAGGAGACCCTGGCCCGCCGGGTCGTCATCGAGAAGAAGAAGGAGGCCGCCACCGAC
GCTCTGCAGCGCAAGCAGCGCGAGGAGGAGACTCGCAAGCGCATCCGCACCCAGCAGCTG
CAGGAGGCTGAGCGCCAGCGTCTGGCGGACGAGCTCCGTGAGCGTGAGAAGAAGCGTATC
AAGGATGAGCAGGACCGCATCCGCCAGCAGGAGCTGAAGAAGCAGCTGGAGGAGCTCAAG
AGCGGCGTCAAGGGCATTGACCTCAGCGAGCTTGATCTTGAGGACATAGACTCCAACCGC
ATCCGCGCCATCAAGCTGGCCCAGCTTGAGAAGGAGAAGAACGAGCTGAACGACCGCATC
CGCACCACTGCCAAGCGCATTGACCACTTGGAGCGTGCCTTCCGTCGCGAGGAGCTGAAG
CACATCCCCGAGGACTACGAGGAGCAGAAGAAGCACGACCTTGAGCTGTACGAGGCCACC
AAGGCTTCCGCCCTCAAGGATGCCGAGAACACGCACAAGGAGGCCGTCGCCCTGAAGCAC
CGTCTCAGCCGTCTGGTACCTCAGTTCACCAGCTTCCGCAAGGAGGTCTCCGAGAAGCGC
CACGAAGAGTTCGAGAAGCGCCGCAAGGCTGCCGAGAGGGAGTTCGAGGCCAAGAAGAAG
CAGCGTGTCAAGGAGGTGCAGGAGCGCCGCCGCCGCGAGAAGGCCGAGCGGGAGGAGGCC
GAGCGCCGCCAGAAGGAGGAAGAGGAGCGCATCAAGCGCGAGGAGGAGGAGCGCGTCGCC
AGAGACGAAGAGCGTCGCCGTGTCATGACCGAGGAGAAGGCCAAGCGCGAAGAGGAGAGA
AAGTTAGTGTCACCTGCTGAACGTCATGATGCATCTGCTAATCTTTTAATTTCTAATAGG
AAACTCGACGAGATCGCTCTCCGACAGAAGCAGCGCGAAGAAGAGGCGGAAGCTCGTCTT
ACTGCCAAGAAGTCTGGCGCCGCCTACGAGCCCCCTACTACCGAACGCACCGCTCCCCGC
CTGAACCTTGCGTCTCGCCCTGGTGGATCGAGCTGGAGAGAGCGTCTGGCCGCCAAGGAG
GCTTCGGATGTCTCCGAGCCCCCCAAGGCCGAGGCTCCCAAGGCCGAAGCCCCCAGGGAA
GAGGCCCCCGCTCCCCGGAAGACCGGTGGCTACGTGCCTCCCCACCTCCGTGGCAGCTCC
AACGCAGCTCCCTCGGCTCCTCCCTCGGCTCCTCCCTCGAACGGTGCCTCTTCCGAACGT
TGGTCGCGTCCTTCGCCGCGTGATTCCGCCTCCTCTCAGCCTCCCTCCCGAACGCAAACC
CCCGCCAGCAGCTCCGACAAACCCGAGGAGTCCAAGGGCGGTCCCCAGAAGTGGGTTCCC
CGCTGGAAGCAGCAGCAGCAGTAA
>awe00078 | maker-C8208-augustus-gene-0.5-mRNA-1 transcript offset:0 AED:0.04 eAED:0.04 QI:0|0|0|1|1|1|2|0|269
ATGTCCTCTGCACAAGACGAGTTCAATCGCCTTGCCCTCAACAGTCGGGAGCGATACTCC
ACTCATCCTGAAGACCGTGACAACTCTGACCGCGACTCCAATTCCGAGTCGGACGACGAC
GCCAACGACCAACCCCAGTACTCGGACGACGAAGACCACGATCCCACCATGTCTCGCACA
AGTACCTACCATGTCCCGAACATCGTTTACGATGCCAATACCGGCCCGAAAGGTGTCATT
GCCGATGCCCAGGCCTTTGAGCGTGCTCGCAAGGGCTCCTTCCGCCGCACCCTGTTCGGC
GACTCGCGTCCCCCCAAGTCCGTGACCGATGACGCAACCCTACTGCAGAACTCGACGCCC
CCGGACGGATCTGGTAGCGAAGAAGATGAAGATCGGTTCCTTCGCAGGTGGCGCGAATCA
CGCATGGCGGAATTGCGGCAAGTCCCTCATCGACGGCCGAGTCCTCGCCGGAAGTTCTAC
GGATCGGTGGACACGGTTGATGCGGTTGGATATCTTGATGCAATTGAGAAAGTCCCGTCG
GAAACGATAGTGGTCGTGTGTGTTTATGATCCCGAGTCCAAAACCAGCGCCCAAGTTGAA
GACTGCCTAGAAACGATTGCTCGTCGCCAACCCTCCGTTCACTTCATCAAGCTGCACTAC
GAAATCGCCGAGATGGACCACATCCGCGCTCCCGCCCTGCTGGCATACAAAGGCGGAGAT
GTTTTCGCTACGATTGTGGAGATCCCTCATCAGATCCCCCGAGGAAAGAGCTGCACTGCG
GACACTTTGGAAGATCTTCTGAAAATGTAA
>awe00079 | maker-C8208-augustus-gene-0.6-mRNA-1 transcript offset:0 AED:0.15 eAED:0.15 QI:0|0|0|1|1|1|8|0|416
ATGTCCGACGTCGCTGAGACCAAACCTAACCCCGCCACCGGCGCTCCTGAGGCCGAGAAG
CCCCAGGAGACCACCCCCGCCAACACCGAGGCCGAGAAGCCCGCCGAGGAGAAGTCTACG
ACTGAATCCGCTGTCGACGCCGCTAAGGAGGCCACCACCAAGACCACCGACAGTGTTTTC
TCTATGTTCGGTGGCGGCCCCAAGAAGGAGAAGAAGGAGGAGCCCGAGGATGCTAAGGAT
GAGCCCTCCGGCTCTTCTAAGGCGCAGAAGGGTGAAGATGAGGATGAGGCCCCCGAGTCC
CCTGAAATCCACTTCGAACCCGTCATCCGCCTGACCGAGAAGGTCGAAACCAAGACCAAC
GAAGAACTCGAGGAGCAGATGTTCAAGATGCGTGCTAAGCTCTTCCGATTCGATCGCGAA
AGCAAGGAGTGGAAGGAGCGTGGTACCGGAGACGTTAGACTGCTCAAGCACAAGGAGAAC
CAGAAGACCCGTCTGGTCATGCGCCGAGACAAGACCCTCAAGGTCTGCGCCAACCACTAC
ATCGTTCCCGACATGGAGCTGAAGCCCAACGTTGGCAGCGACCGCAGCTGGGTTTGGAAT
GCCACTGCCGATGTCAGCGAGGGTGAGACGGAACCCCAGACCTTTGCTATCCGTTTCGCC
AACAGCGAGAACGCCAACTTGTTCAAGGAATCTTTCGAGAAGGCCCAGCAGGAGAACGAG
AAGATCCTCTCCCAGCAGCAGAACAAGGATTCTGGCGTTGAAGGGTTCCCTCTCCGAGCG
TGGTCGATTGAGATCTACCTGCTCAATGAGCACGGTGAGCAGGTGCCTGCCAACGTTTTC
GATAAGGTCGTGTACTCGTTGCATCCCAGTTTCGGTGATAGATATAAGCAGACCTTCAAG
AACCCTCCCTTCAGGATTGCGGAGGAAGGATGGGGTGAGTTCGATATGCAGATCAGCTTG
TTTGCAGACAAGGAACATTCCGTGCTACACGATCTCAACTTTGCCCAATCGCGCTACGAG
TCGAAGCATTCTATCACGTTCAAAAACCCCAAGCCTGCTTTATTGGCTCTTCTCCGTGAA
TCGGGGCCTGTCCCTGGAGATGAGAATGGAGTGAAAACGAAGCGCTCGGCCGGAGCCGAT
GAAGGGTCCAAGAAGAAGAAGCGGACGGAGAAGAACGTCGACATGGATAAACTGGCCGAC
GGCCTCCAGAGACTTGGCGAAGATGACCTCCTCCAGGTGGTGCAGATG
>awe00080 | maker-C8268-augustus-gene-0.3-mRNA-1 transcript offset:0 AED:0.03 eAED:0.03 QI:0|0|0|1|1|1|3|0|372
ATGCCCGCGGTGATCGGAAATATGACCTCAACAACTCCGAATTCGCAAGCCGCCGTCATG
GACTCTTCCGCCGCAGACAAGAAGCGCAACAAATTAGGATATCATCGCACCTCTGTCGCA
TGTGTACACTGCCGGCGACGAAAGATTCGATGTCTAGTAGCAGCCGACGACGCTCAAGGA
CGATGTGAAAACTGTATCCGACTTCGAAAGGAATGTCAATTCTTTCCCGTTGATCAACAG
CCTCCGGTTGAAAAGAAGTCACGCCCCAGCTCGCGATTGGAAAATGCATCGACGGATCCC
TCCACGGCCTCATCTTCGCCTCCGACTGGCAGTGGGGGAGAGCAAACGGAGGCATTCTTT
CCTTATCAACCAATTCCGCTAAACACTGGTCCTGACGTTACGGCATTCAATCCAGGAGGC
TTCCCTGGGAATCCTATGGCTCAGTTTGCGCCAGATCGCAATGTAGGAGCCGCCGAGTTT
GCACCCGGACCGTCGCTCGATCCATCCGTTCCGTGGGACGAATTTACTACGATTCAAGAT
CCTCAAGTTCTAGCAAATATGACCGCAGCAGGAAAACATCCGATGATGAATATGGCGCCT
GGAGTATGGAGTCCCGGGCCCAACCCAATGGCAGGCATGCCGACCGCGTCCGCGCTTCCA
GGAACGCCGACAGTACCGTCGCAATCCCAAGCCCTGAACCCAGCTACGGGATATACTCTT
CAACCGGATGGATCAGTTTGGCCAATGGCCCCGCCGCGATCGATGACTTTCCCCGCGCAG
GCCGAGATGCCCGTTCCATATCCCGCTCCCGGTCAATTCCAGCAGCAGATACCCCCGGAT
CTCAAACGCAGAATGACCAGCCCGGCTCAAGGGTACCCTCGAAGCCCCGTCAACCCGCAG
AGCCCTGCATCAACCGATTTGCAAGGGACGCCGGTGTCGGTGTCCTATCCCGGCCAACCC
CCCGCGATGGGCTACACAGGGTGGCCGGATATGAGCAATATGTCTCCGATGAATGTCGTT
CAGTATCCTATGTACACGGGCGATGGCACGCCGCAAGCACCATTCGGTAGTCCTCAACCA
CCTATGGGGCATCCAGGATCCGGGCAATCCCCACCGTGA
>awe00081 | maker-C8278-augustus-gene-0.2-mRNA-1 transcript offset:0 AED:0.17 eAED:0.17 QI:0|0|0|1|1|1|4|0|184
ATGTTGAAGATATGGTCTATGAAACAAAAACAGCAACAAGCTGAAAATGCTGAAGGCGCT
GCTGGGAAGAAGAAGAAGAAGGTCACGGCTGCTCAGCTTCGCGTGCAACGAGATCTCAAC
GAACTCACCCTCGGTAGCACAATGAAAATGTCGTTCCCCAACCCAGACGACATCCTCAAC
TTCATCCTCACCATCGAGCCCGACGAGGGCATGTACAAGGGCGGCGCCTTCCACTTCAAT
TTCGCTGTCAATCAGAACTTCCCGCATGATCCGCCCAAGGTCAAGTGTTCGCAGAAGATC
TATCATCCGAATATCGATCTGGAGGGGAATGTTTGCTTGAATATTCTCAGGGAGGATTGG
AAGCCTGTGTTGAATTTGAATGCGGTTATTGTGGGCATGCAGTTCCTGTTCCTCGAGCCC
AACGCCTCCGATCCCCTCAACAAAGAAGCCGCCGATGATCTCCGTCAGAACCGTGATGCC
TTTAAGCGGAACGTGCGCACGTCGATGGGCGGAGGGGCTGTGCGGGGTGTGCAGTATGAG
CGCGTCATGAAATAA
>awe00082 | maker-C8278-augustus-gene-0.3-mRNA-1 transcript offset:0 AED:0.05 eAED:0.05 QI:0|0|0|1|1|1|5|0|924
ATGGCCTACCAAGGCACTGGCGCCCAGTCGCCGAGTTACGAGGGAGGAAACACTGGTCAT
CAACTTCAGGATACTCCTCATGGTGCTTCTCCGTACGGCGAAAACCATGAAGAAGAAGCC
TCGAGAGGGTTGCTGTCCAACCAGCAGGGTCCGTTCTCCGGTCCCTTCGACGACCCTCAC
CAGCGTGGATTGTCCCCTGGACCGCGACCCACCTCGGGCTACAGCTTGACCGAAACTTAT
GCCCCCGACGCCGGTTTCCAGGATCCCTACAGTGGAAACGGCTCGGTTTACTCGGGCCAT
TCGGCGGAAAACCCTGCAACTGCTTTCGGTGTTCCCGGCCGTGTCGCTTCTCCTTATGCT
CGGAGTGAAACTTCGTCTACGGAGGCATGGAGACAGCGCCAGGCTCCCGGAGGCAACGGC
GGCACGGGTGGTGGCGGCGGCGGTGGTTTGCGCCGTTATGCCACCAGAAAGGTGAAGCTG
GTCCAGGGTTCCGTGCTGAGTGTCGATTACCCCGTACCCAGCGCCATCCAAAACGCGATC
CAGGCTAAGTATCGGAACGATCTCGAGGGTGGAAGCGAGGAATTTACACATATGCGATAC
ACTGCCGCGACGTGTGATCCCAACGATTTCACTCTGCACAATGGTTACAACCTTCGACCT
GCGATGTACAACCGTCATACCGAGCTTCTCATCGCCATTACATACTATAACGAAGATAAG
ACGCTTACGGCGCGTACCTTGCACGGTGTCATGCAAAACATTCGTGACATTGTCAACTTG
AAAAAGTCCGAGTTCTGGAACAAAGGTGGTCCCGCTTGGCAAAAGATTGTCGTGGCCTTG
GTGTTCGACGGTATCGATCCTTGCGACAAGGATACCCTGGATGTCTTGGCTACCATCGGT
ATCTACCAGGATGGTGTCATGAAGCGTGACGTTGACGGCAAGGAAACAGTGGCCCACATT
TTCGAATACACGACGCAATTGTCCGTTACTCCCAACCAACAGCTCATCAGGCCCACCGAT
GACGGCCCTACTACCCTCCCTCCCGTGCAGATGATGTTCTGTTTGAAGCAGAAGAACACC
AAGAAGATCAACTCTCACAGATGGCTCTTCAACGGTTTCGGCCGTATCCTCAACCCTGAA
GTGTGTATCCTTCTCGATGCCGGTACCAAGCCCGGCCCCAAGTCTCTGCTCGCCCTGTGG
GAGGGCTTCTATAACGACAAGGATCTCGGAGGTGCCTGCGGTGAAATTCACGCCATGTTG
GGTAAGGGTTGGAAGAACCTGATTAACCCCTTAGTCGCGGCACAGAACTTCGAGTACAAG
ATCAGTAATATTCTTGATAAGCCCCTGGAAAGTTCGTTCGGATACGTCAGTGTGTTGCCC
GGTGCTTTCTCCGCCTACCGATTCCGCGCTATCATGGGTCGTCCTCTCGAACAATATTTC
CACGGTGACCACACTCTTTCCAAACAGCTGGGTAAGAAGGGTATTGAGGGTATGAACATT
TTCAAGAAGAACATGTTCTTGGCCGAAGATCGTATCCTTTGTTTCGAGCTGGTCGCTAAG
GCCGGCTCCAAGTGGCACTTGACTTATGTGAAGGCCTCCAAGGGTGAAACCGATGTGCCC
GAAGGTGCCGCCGAATTCATCTCCCAGCGTCGTCGTTGGCTGAACGGTTCCTTTGCCGCC
GGTATCTACTCGCTCATGCACTTCGGTCGTATGTATAAGAGTGGACACAACTTGGTCCGA
ATGTTCTTCTTGCACATTCAGATGTTGTACAACGTTTTCAACACTTTCCTTACGTGGTTC
TCTTTGGCGTCTTACTGGCTTACGACTTCGGTTATCATGGACTTGGTCGGAACCCCCAGC
AAGAACAACGACTTCACCAGTTTCCCCTTCGGCAAAACCGCCACTCCCATTGTGAACACC
ATTCTGAAATACATGTACCTCGCATTCCTGCTGTTGCAGTTCATCCTTGCGCTGGGTAAC
CGTCCGAAGGGTTCGAAGTACTCCTACCTTGCCTCTTTTATTGTCTTCGGTGTCATTCAG
ATCTACGTTGTCATTGATGCGCTGTACTTGGTCGTCCGTGCCTTCAGCGGTGGCTCTCCG
ATGGATTTCGATACCGACCACGGCCTCGGAGCGTTCTTGAACTCCTTCTTCGGATCTACC
GGTGCCGGTATTATCATTATCGCCCTTGCTGCCACCTTCGGTCTCTACTTCGTTGCTTCG
TTCATGTACCTGGACCCCTGGCACATGTTCACTTCGTTCCCCGCCTACATGGCCGTGCAG
TCGTCCTTCATCAACATTCTCAACGTGTATGCCTTCAGCAACTGGCACGACGTCTCGTGG
GGTACCAAGGGTTCCGACAAGGCCGATGCGCTGCCTTCCGCCAAGACCACCTCGGAGGAA
GGCAAGGAAGCGGTGATAGAAGAAATCGACAAACCGCAGGCCGATATCGATAGTCAATTT
GAGGCCACCGTGAAGCGCGCCTTGACTCCTTATGTGGCTCCCGTCGAGCACGAGGAGAAG
TCTCTGGATGATTCGTACAAGAGTTTCCGTACGCGTCTGGTTACGCTGTGGATCTTCAGC
AATGGCTTGATGGCTGTTTGCATTACCAGTGACGGTGTTGACAAGTTTGGTTTCACGAAT
ACCGCTACCGACCGGACACAGCGATTCTTCCAGGCCCTTTTGTGGTCCACCGCTATCATG
GCGCTCTTCCGTTTCATCGGTGCCTGTTGGTTCCTGGGTAAGACTGGTATCATGTGCTGC
TTCGCCCGGCGGTAG
>awe00083 | maker-C8284-augustus-gene-0.3-mRNA-1 transcript offset:0 AED:0.02 eAED:0.02 QI:0|0|0|0.75|1|1|4|0|1172
ATGGTTCGCTCGCGTGTGCTCTCTTTTATCTCGGCATTCGGTGGCCCGTCGCGCAAAGAC
ACCTCCGGGAAACACAATCGAACATCATCGGCCTCCTTCACCCTCAATACCTCGTCCCCT
TCCCGACTAGATACATCCTCTACAGATACGCCAACCCCTCCCGATGCCTCACCAACGGGG
GCCACGACCATCGGGGAGCGCCGCGCATCACGGCCGGGGTCGGCCCTCTTCTCCCATGAT
CCCCCATTTATGGAGCTGTCGGGGGACACGCCCGCAGAGTTACAGCCGATATTCAACTAC
CTCAATAGCCATGCGAACAAGCTGTACCATGAAGGGTATTTCTTGAAACTGAATGACCTG
GACAATCATGGCCGACCATGCGCCGATCGCCAGTGGGTAGAATGCTACGCGCAGCTCGTG
GGGACCGCCCTCTCCCTATGGGATGCTGCTGCGCTGGACGCAGCAGGGGACGAGGGAGAC
GTCGCGCCGACTTTCATCAATCTGGCAGATGCGTCAATCAAGATGATTGAGACGTTACCA
ACTCGAAACCAAGCCACCCCGGCTTTAAAGAATGTGCTGAGTATTTGTTCTGCTGGTCAG
AACCGATACCTCTTACATTTCAACTCATTCCATTCGCTTACACAATGGACGGCTGCGATC
CGTCTGACCTTGTTCGAGCACACTTCCCTGTATGAGGCATACACCGGCTCGATCATCGCT
GGCAAGGGCAAACACCTTAACAATATCCGATCGATTCTTGAGCGGAGTCGATTCAAGCAC
GAGGACTGGGCTCGAGTTCGGTTCGGCGCCGGTACGCCGTGGAGACGATGCTGGTTTGTG
GTCACACCCCCGAATGAGAAGGAGTTCCAGAAGGCCCAGAAATCGCTCAAAAAGAAGTCC
GCATATGACAGAGCGCCAAAGCTGGTATTGGGAGACATCAAGTTCTACGAAACGAAGAAG
ACGAAGAAGGTCAAACCGATAGCGACGATTACCAATGCCTATAGTGCCTATGCGATTTAC
CCTCAGTCTAAACCCCTGATCGACCAGTCGACTTTGGTCAAGATCGAAGGAACTGTCACC
ATCCACACGCAACCCGAATCAACATCCGAGGGATTCGTGTTTGTCATGCCGGAGGCTCAT
CCGGCTGTTCCTGGATTTGAGATGATGATCAGGTTCCTCATCCCGACGTTTGACACCTTC
AATCTCTACGGTCGGCCAACACGCCTGATTGCGGCCACCAACCACATCAAAAGCATCATG
TTCGCGTTCCCCAATGAACGACGCTACGGATACCTGGACATACTTGATATTGCGGGCTTG
ATGCAGACTCCTGGCAGTCAGAACTGGACTGAAGCGGAATGGAGACAGCAGCTCAAGGAG
GCCACTTCACGCAGAATGGCAGCCGCCGGTAGCAGAACCAGCAGCATGTCCGGCAGCAAG
CCGCGTTTCCGCTCCAGCCTCCCCAACCGCTACAGCCATGTGCCCGGCGGACCGTCTCAG
CGAAACAATGCCACCTACCCCGATCGCCAGCCCGGCTTCAACCAGTCCACCGATGCTATT
GTCCGCGAAGAGCCGGCGGATGAGTCTTTCTCTCCTGCCTTGCATTCGCGGGTCAACTCA
GACATCACCGGCATGTCTCCCCTCAAGAAGCCCCCGCAGGCGTCCTTCGCCGAGAGCTCG
CCGTCGTCATCTGCTCAAGATGTCGCGCAGCAGGGCAAAGAGCGGCCTGGTACCGGCGAT
TTCAATGACCAGAGCAGCTCCGAAGGCGACTCCAAGCAGCAACAGCCGGACCCTCAAGCT
GAGGCGATTGGACAGCAGTTTCGGTCCCCTTCCCCGCCTTCCCCCGTCGTTATCCCGCCG
GCTTTTACGCATGGACCCGGAGAGATGCCGTCAACGCGACCACAGCCATCACCCGACTTG
AAGAAGGCAAACCGAATGTCGAACGCTACGCTTACCCAGTTGGTCGCCGCCTCCGGGAAC
AAAAACCTGTTACGTACCGACTCGCCGGCGGGGAGCCAGGGATCGGGATCGGCGTATTCT
CATGAACCAAGTCCGCAACAGACGGTTCCCGACAGCCCTCATTTCTCAAACGAGGAGCAG
ATTGACCTGGGCCCCATCATCTTCGACTCTCCGGCAGCACGCGTGAATCGGACCTACTCC
GGCAGGGCCAACGGTCCCAACTTCATTCAACTCAGCAAGAGCACGAGGAGAAAGCCTTTG
CCCTACCAACAAAGCAAGGACCTCAGCATTCCCAGCCCCGTGGGAGAGCCCAGCCTTGAC
GATCTGCGCCACACGATGGATGAGGACGCATTCAACAGAATTGGTGCTAACCCATCGCTG
CCCTCGCCTGTTAAGGACACCCACCAGGATGAAGAAAGTGTTTACGACGATGCCTCCACG
ACCTCCCCCGATTATGCGAGCACTCGTGGCTCCGTCTACAGCAAACGTTCAGTCAGATCA
GCAGCTCGACCAAGGATGGGCGTCATGAAGACCGTCGGAACGGCGCCATCCAAGGATGTA
GTCATCGGCGATGCTCATTATTCCCTTGACAAGCCACTGAAAGGAAACCCGGACATCCCT
TCGATCGACTTCGGGCCAACGCTCACTTATTTGCCCACCACCGGGCGTCCGAACACCTCA
GACACGCTGAAGAATTGGACTCATCAGAGAAGTGATTCTGATGCTACGGAAAGACAGCGC
ATTTCCGTCCCCACGCAACCGATGGATCGCGCTCACTCCCGATCGCCCAGCCAAGATGAA
TTCCGACGAAGCGTTCTGTGGCAACCCGGCATGGCCGGTGCACGTCCAACCACACCGGGA
GGCGGGCTTTCAGCTGAGCAATTCGTGCAACAGCGGGCGGCACCCAGCCCGCCAGTCCAC
ATGCACCACCGAAGCTCTTCTACGTCACCGCCGCCAGTGCGACCCGTATCCGGTGACTGG
ACGGGTCATTCTCGATCCCAGTCCCAAATGAATATGGGACGAGACGGTCCGCCGCCTCGC
CCCCACTCTCGTGGAGCCAACAGCATGATGAACATGAATGATATCTCGTCCCACCTGTCA
GCCCGCGAGCAGGAGCACGTCGCTCGCATGACTGGTTCGTCATTCTTCAACATTTCCACT
GAAAAGAAGAAACACGAGCCTCAGGTCAACCCCATGGGCCTGGTTGGCGCGATTGATGCG
AGGGAGAGGGAGAAGAAGGGTATCATGGAGGGTATGTCGAACCAGATGGTGCAACATGCT
ATTGCCCAGCGCCAGCATCACTTCCAGCACCAGCAACCGGCGCCGACACCTCAACCCAAC
CCTTACGACACCCCCAACGCCCGCCACAGCGTCTACAACATTCCCACAGCAAGTCGCACC
TGGGATGCTCTGAACCAGCCCTATCGACCCGAAGAGCCACGTCGTCAGTCTTGGTACGGT
CAGCTGGGCGCTGCTCAGCAACCGCAGGCGTACCAGCAAAGCCAGCTTTTCAGTCAGCAT
CCCGGCCACTACGGCAACACCAACGCAATGCATTATTGA
>awe00084 | snap_masked-C8284-processed-gene-0.2-mRNA-1 transcript offset:0 AED:0.00 eAED:0.00 QI:0|-1|0|1|-1|0|1|0|311
CACTCGGAGCAAGAAAAAGCCAAACACCTCGACCCGAACTACTGCGGCGACTGCGGCGGC
GTGCCCCAGGACGCCAACGACAAACACTGCTGCAACACCTGCGAGGAAGTGCGCGAAGCC
TACGCACAGCACCAATGGGCATTCGGCAAGGGCGAGAACATCGAGCAGTGCGAGCGCGAG
GGGTACGCGCAACGAATCGAGGCGCAGCGCCGCGAAGGCTGCCGACTAGAGGGCGTGGTC
CGAGTGAACAAGGTGGTCGGGAACTTCCACATCGCGCCCGGCCGCAGCTTCACGAGCGGG
AACATCCACGTGCACGACCTCGAGAACTACTTCGAAGGCGACCTGCCCGACGCGGAGAAG
CACACGATGACGCATCTCATCCACCAGCTGCGGTTCGGGCCCCAGCTGCCCGACGAGCTC
TCGGACCGATGGCAGTGGACCGACCACCACCACACCAACCCGCTGGACGAGACGCGCCAG
GACACCGAGCAGCCCGCCTACAACTACATGTACTTCGTCAAGGTGGTCTCGACGTCGTAC
CTCCCGCTGGGCTGGGATCCGCTGGCCTCGACGGACGCGCACAGCGCCAACGAGCACGCC
CCGCTGGGCACCCACGGCTTCGGGTACGGCAGCCAGGGCAGCATCGAAACGCACCAGTAC
TCTGTGACGTCGCACAAGCGGTCCCTGATGGGCGGCGACGCGGCCGACGAAGGCCACAAG
GAGCGTCTGCACGCGTCCAGCGGCATCCCCGGCGTCTTTTTCAACTACGACATCTCCCCC
ATGAAGGTCATCAACCGCGAGGCTCGGCCTAAAACCTTCACCGGTTTCTTGACTGGCGTT
TGCGCCATCATCGGTGGTACCCTTACCGTTGCGGCGGCCGTGGACCGTGGACTGTACGAG
GGTGCTCTTCGTGTGAAGAAGCTTCACTCCCAT
>awe00085 | maker-C8290-augustus-gene-0.2-mRNA-1 transcript offset:0 AED:0.01 eAED:0.01 QI:0|0|0|0.5|1|1|2|0|1372
ATGTCACAGGAGACGCCAACCGAAAATGGGCAGAAAAGCCCCAATGATTCTGGCGATGCC
CAGCAATCTAAGTTTATGCAACAATTGAAGGGATACATACCCACGAAGGCGGATATGGGC
AAGTGTTTCTCTTATGTTCGACTTCTGTTTTCCCTGGACTACACTATGACCGATGTTTTC
CTTATCATTGCTGGTGTGTTCTTCGCTATTGCCGGAGGTGTTCCTTTTCCGCTGCTTGGT
ATTGTCTTCGGTGACCTCATCAACGATATGAACTCAACCACCTGCGCGTCCTCCGACAAT
GCTTCTAGCGAACTGTCATCAAGCGTGCGCACGAAGGTGCTGTACGTCATCTACATCACA
ATTGCCAACTTCTGCTTTATCTACATCCATACTTCCTGCTGGTGCACAGTGAGTGAACGG
CTGGCGCGTCGCTATCGCAGGCGATACTTCGAGAGTATCATCAAGCAGGAGGCAAACTTC
ATTGAATCTCTTCCGTCGGGTGATATCATCTCCCGCCTGGTCAGTGACATTGAAGTCGTG
CAGTCCGGTACGTCTGAAAAGGTCGGCCTCGTCATCACAACCATATCATACTTCGTGGCC
TCCTACGTTGTTGCCTTTATCAAGGTTCCCCAGATTGCTGGAATGTTGATATCCGTCGTC
CCTTGCTTCATGCTCATGTCGCTGATTGGGGGCCACTATATCAAAAAATACGCCGGGCGC
ATCGCAGAGAATGCGAATGCGGCCACGTCTATTGCCTCTTCCAGTTTGTCCCACTTGACT
CTAGTCCACGCCTTCAATGCCAACGATCGTCTTGAGTCGCGATTTGCCAGCTACCTCTCC
CAATCGCATAAGGATGCACTCAAGAAGGCCTGCACCCATGCTGCGCAGCTCGGTTTTCTC
TACTTCGTGGCCTACTCCGCCAACGCTCTGGCCTTCTGGGAAGGTGCGCAGATGATCTCT
CGCTCCGTCGCCAATGACAACAACGGAGTTTCGGTTGGTGCTGTTTACACCGTCATCTTC
GTCCTGATTGATGCCTCGTTCATCTTGAGTCAAGTGGCACCTTTCATCCACGTCTTCGCC
TCGGCCGCTGGCGCCTCGGAGAGACTCCTGACTGTCATTAACCGGCCCTCGGCCATCGAC
GGAACGTCGGACGACGGCGATAAGTCGGCTACCTTTGGCGAAGAGGATATCGAATTCAGT
GATGTTCACTTTACCTATCCCTCCCGCCCGGATGTTCCGGTGCTGCAAGGAACCAGCTTC
ATCATCCCGCCCAAGAAGCACACGGCCATCGTTGGACCTTCCGGTGGCGGCAAGTCGACA
GTGGTCTCGCTCCTGGAACGATTCTATGACCCCAAATCCGGCAAGGTGACCATCGGTGGC
AAGGACTTCCGCGATATCAACGTCCGCTATCTACGAGGCAACATCGGTTTTGTGCAACAA
GAACCGTCGCTCCTGGATCGTTCCATCCTAGAAAACATTGCCTACGGCATGGTCTCTTCC
GCCCACGAAAGACACCAGCGCTTGGCTCCGTTTATTCTGGACTCCAGCTTGTCGGACCTC
GCAGAGGAAATCAGAAATGGCACGTCCGAGAAGGACGCACTTACCCACTACGATGCGTCC
GTCGCCGAGGTTGTCGAGTTGGTGAAAGAGGCGGCCGCCTCGTCTAATGCGTTGAACTTC
ATCGAAGCCCTGCCCCACGGACTAGCGACCAGCGTGGGAACGGCAGGAAACCAGCTCAGT
GGTGGCCAAAAGCAACGTATCGCGCTCGCTCGAGCTCTCGTGCGCGAGCCGACCCTGCTC
ATCTTGGACGAAGCGACGGCTGCCTTGGACTCAACTAGTGAGCAGTTGATTCAGGCGGCA
CTGGCCAAGGTTTCTGAGCGCGTGACCACGGTGTCTATTGCTCATCGTCTGGCCACGGCC
AAAGACGCCCACAAGATTGTCGTTGTCCAGAGCGGCCGGGTCACGGAAGAAGGTCCCCAC
GCCGACCTGGTCGCGCAAGGCGGCGTTTATGCCGAAATGGTGCGACTGCAGAACCTTGGA
AAGTTGAGCGCCGAAGACCTTCGAGGCTCGGATGATGCGATACGCGTTTCATCCGACAAC
CAATCTGCATCAGGAATGTCTAAGCCCACGGATGAGAAGGAGCCATACGTTGGGGTCAGC
GCATCGGACGTTACGGAAGACACCGTCGTTGGCGAGACGCCGCCCGGGTCTAAGGACGGC
AAAGACGAGGACAAGAAGAAGAAAAAGAAGAAGAACAAGCGATCGGCATGGTTCAGTACC
AAATACATCTTCTCTCTTGTCCGGGCAAACCTGCCTCTCATCTTCCTTGGTCTCGGCATG
TCTTGCATCATCGGTGGCAGTTATTCGGCCGAGGCAGTCGTCTTTGGTCATACCGTGGGA
AGCTTGAGTCCCTGCAGGTCTCCCGGAGACATCAGCGACAGCGGTGACCTATATGGGTTG
CTGTTTTTCATCCTTGCCTTGGTCGAATTAACCGCCAATGTGGTGGGCGGTGCTGCCTTT
GGCTGGGCCGCCGACAAGATCCTCTACCGCATCCGAGTTCTGTCGTTACGCTCGTTGCTC
AGCCAGACTATCCAGTGGCATGGCATGGAGGATCGCACCCCAGGAACACTGATCACCTAC
ATTACCGGCGATGCGTCGGCGCTGAGCGGAATCACCGGCTCTACCATCGGTCTCCTCCTG
GCCACGGCCGTGAACCTGGTGGCCGGTCTAGTCATCTCGTTTGCGATCGCCTGGAAGATC
ACCATTGTCTTGTTCCCGACCATCCCCGTGCTACTGGTAGCGGGTATGATGAAACTCCGC
GTTCAAGCCAAGTTTGCCGAGCGTCACCAAAAGGCGTTCGCGAAGGCCACCGCGATCACG
GTGGAGGCAGTCGACAATATCCGGGCGGTCTCGGCCTTCTCCTTGGAGAAGCAGTCTTAC
GAGGTCTTTGGTCGGGCACTAAAACATCCGTACCGCGAGACGATGAAGGCCATCGCACAT
GGTAACGCGTGGCTGGCGCTGGCGTTCAGTATCAGCAACTTGGTCTACGCGCTTGCGTAC
TGGTGGGGATCTCGCCAGATCGCCTCGGGACTCTACTCGCAAACGCAGTTCTTCATTGTC
CTGCCCGCCTTGCTGTTCAGTACGCAGTCTTGCGGGCAGATGTTCGCTCTCGCCCCCGAT
ATCTCCAAGGCCAAGGTGGCCTCGTCCAACATCGTTGATCTGCTGACCACCCGCTCCGCC
GAGGAGGAGATGGCTCCCAACTCGTCGCAAAGCAACCAGTTCTCCAGCAGTCTTCTCGAA
GAGAAGGCCGCGGCGCAGGATGTGGAGGCCTCGGACGGGGCCCGGAAGACTCGATCGCGG
GCCTCGGACAGTGCCATCGGCGCCCAGCTCCGCGGCGTGCATTTCACCTACCCGAACCGA
CCGGAACGACCAATCCTGCGGGGTCTGGACATCAACATTCGACCCGGGCAGTTCTGCGCG
CTGGTCGGACCCAGTGGATCGGGCAAGTCGACCACGTTCGCCATGCTGGAGCGGTTCTAC
CGACCCTCGCTCGGATCGGTGGTCATCGACGGTGTGGACGTGACGCGGCAATTGGGAACG
GAATTCCGAGACGACATCGCGCTGGTGCCGCAGGAGAACGTGCTCTTCGAGGGCACCGTG
GCCTTCAACATCGGGCTCGGCGCGTGTCCGGGACACGAGCCCACGATGGCGGAAATTGAG
GAGGCGTGCCGGATGGCCAACATTCACGACGTGATCGCGGGACTGCCCCAGGGATACGAG
ACGATGTGCAGTCACGACGGCAAGCAGTTCTCGGGTGGACAGCGACAGCGTCTGTCGATT
GCGCGGGCGCTGGTGCGTAAACCGCGCATGCTGCTGCTGGACGAATCGACCAGCGCGCTG
GATGTCGAGTCCGAGAAACGGATTCAAGAAGCTCTAGCGACGTTGGCCGGCCGCACGACG
ATCGTGGCGATTGCGCATCGGCTGAACACCATCCACCGTGCGGATCAGATCTTCTTGATT
GAAGAGGGTCGGTGTGTGGAGCAGGGGACGCATCAGGAGTTGATCCAGCGCAGTGAGACG
TACCGAACCAGCGTGATCCACCAGTCTCTGGAGACCTGA
>awe00086 | maker-C8292-augustus-gene-0.3-mRNA-1 transcript offset:0 AED:0.01 eAED:0.01 QI:0|0|0|1|1|1|2|0|663
ATGGGTTCGGCTGCACGCTACCGACCCATGTCTCCAAGTGGCTCCCGTATGATTGATCCC
ATGCGAGCTTCCACTGGCACGGTTCAGCTCAGCTCCTCTTACGATGCGCCTGCCAGTCGC
CATGGCTATCCAAGCTATCCTTCCGATGTCCCTTATACGAACTCATACGATCCTCGACTA
GCAAGAGAACCGAGATTGGAAGCTCAAGCGGTGTCATCCAAGACCTATCGAGACTCCGGT
CATTCTACCAAACTCAGGACCGAGTACGCTATTCGTCCGAGACAACGCAGCAGCACCACC
TCCGCTGCAGACGTCCACTACACTCCGGCAAGGCTGGATGCGCCCGTCTCGAGAACCTCT
CCCGTGATGGTATCCGATTATCGCCGTTCGCCCAGTCCTCTCCATACCCAAGACCGCTAT
CTGGTTCCTGCGTCCTCTCCCCGACACCATCGCCGCCATCCTCTCTCACATACGGATTAT
GCGAGCGACACGGGGCGGTTGGGCCCGAACGAACGGGCAATCAAAGCTCGAATGGCTCAT
AATGCCTATCGTGGCTATGAACCGAATGACAGATGGCGATACCCGCCCACTGGAGGTCTT
CGAAAGGGCGAAGATATCGATGATTACGACGCCTACTCCTATACCAACCCTCGTGAACAA
TTTGAGAAGGACTCCGCTGCAAGGTTGCGTAATGACCGAACTGCATACCGCAAGGACAGA
CCTCTAAGTTTGACTGGGATCGACGATCCTCAATTGCTCCCCAGGAAAGAACCCCGGGCC
CTTGGCCCTCCTCCATCCCAGAGAGGATTTGACAAACTCGATCGCGATAGGCGCATTCGA
CACTCTACCCAGAGCTCCGTGGGCAGTGATGTTGAGTCGTCGAGACCGCGCCGGCGGTCG
CGCCACCGAGCCCCGGTCTCGTTGCACCAGGATCATGACGAGGGTTACTCTTCATACAGA
GATGATTACGAGGAGGGCCACCGCCGTCACCGCCGTCATAGAAGGCCAGATGACGATCGG
AGCAGCCGCCAGTCATATGACGACCACTCGCCCCGAGCTTCTTCTAGCAAAGATCTGGCG
GTTTTGGGGGCTGGGACTGGCCTGGGAACGGCGGGCCTAGCCAGCGGCTATTCGGACGAC
TTTGATTATGGCCTCTCTCCGCGGACGGACCGGCATCCTCGTGAAATTGAGGAGCGCGAG
CACAGGCGTCGCAGTCGATCGCGCAGGCCGTCTCGACGTCGCGTGGAAACCGACTCGGAC
GCGTACTCTTCCGATGAAGACCTAAAGAAATACCGACGAGAACCATCGGCGCGTCGAAAA
CCAAGCTCAGAATCCTCGGGCAGTAACAGTGACCGGCATTCACCGTATCTGACGGTCGAC
CATCCACGGCGGCGACGATCGCATTCGCGTCACCGCAAACTGGAAGCTCCTCCGGCACAT
GAATCCAGCCCTAAAGAGCTTCCCGGCCGCCAGGATGATCCCAAGAGGCCTGAATCTACA
TCCTCCAAGGAGCCGGACGCTCCGCCCAAGGGAATCCTGAAAACTCCCAAGGAGAAATTC
CCCGAAGAGCCTAATCCGGTCAGGGAAGGTGTAGCGCCCTTAAAGGACGCCCATAAGAAG
GGCATCCCCCCCGGTGCCCGATGGACCAAAGTTGACCGTCGGCTGGTCAACCCTGCAGCT
TTGGAAGCAGGACAAGAACGGTTTGAGGAACGAGCGGATTATGTCATTGTCTTACGGGTC
TTGAGCAAAGAAGAAATTCAGGCGTACGCGGTCAAGACCCAGGAAATCCGAGATGCCCGC
TACCATGAGTATATCCGTGAGCGCCGCCGACGTCGCGAGGAAGATCGCCGACGCGGAGTG
AAAGTGGATGACTTCTCCAGTGACGACGAAGAGGACGATGACGATTCTCCGTTGGCTATC
GAGGGTCCGGCTGAGCCGAAATATGCCTCTCGAGCATCAAACACAGGAGTAGAGCCTGCG
AAAGCAGCG
>awe00087 | maker-C8300-augustus-gene-0.5-mRNA-1 transcript offset:0 AED:0.02 eAED:0.02 QI:0|0|0|1|1|1|3|0|650
ATGTCCCCTCAGTCCCTTGCCGTCCCAGCGGCCCCTCCGTCGGTCGACGACGATCAACTC
GCCATCAGCTTTTGGAGGAAACGATACGACAAGAGGCCTCTTTCGGCAAATTCTATAATT
GCCAACCTTGACATCGAATACAACGAACTTGCTACAACCTGGAAACTCTTCCAGGATAAC
CTTCCACCCGAAGATCAAATTAAATTCGACCATCGCGCCCAAACCTCCGACGATGTTTTG
GCAGTCATACAGAGTGTGCAGAATATCTGGATGTCCAGTTCCAAACAACGATTGTTCACG
GCCTCGATGAAGTACTGCCAGAAATTTCGGGACACCTTGGAACTGCATACCGTGCTTCTG
AACGCCCTTCCGAAGAACGAGTACTATAAATCCCTCTTCTACGGGGCCTTACAGTCGCTC
ATAAAGGCGTCTGCGAATTACCCGAGAATCGTGGAGGGTCTCATGAGGACCCTCTTCAAA
CTGAACAAATCGATCAAGCCGCTCGGAGAGGATGAAACCGGCCAAGCTGGCCTCTCAAAG
GACTCGATTCTTCATATCGCCCGGTTCTATTCTATGACCTTTTTCATGTTGGGGGAGATA
ATGGATTGGTATCTGCGCACATTGAAGTGTCGTCTGTTGACGAGTCTGAACCACGACCTG
TACTCGAACCTGGGTGGGCTTCTTTCGAGGATTAAGCGCAGAGCCAAGGATATCATGCGT
GCAATTCCCGATGAAATGGACCTGGATGAAGAGGACAGCAACAAATCACGCAAACCGCCT
ATCCAGGACTTCAAACTGTGGGAGACTGCAAGATTCAGCCAGGTGGGCCTGCAAAAGCAG
GCTCGTCGATATGCCGCTCAAAATGCCATAACCCGCCAGTTAATATGGGAGATACAAAAC
AATGCATGCGAGCGTCTCAGCATGATGGCCGAGAGAGAGAAGCTCCTTTCGAACATGTTG
GAGAGAGCCAACCAGCGGATGCGCCCCGTGAGCCAGCAGAGTAGTGGCATTGCCTGCTTG
ACCACTACTGCTGCGCAGGACTTAGGTATGCAGGACGGTTACCTTGGGATAGAGCGGCGG
TCGGAACTAACAGTACCATCCTCGCAAGACACTTCCAGGTTCAAATGGTCCCAAGGGTTC
AAGCATAAGTATACCCGGGTTGAGCTGCAGGTCGCCTCAAAACACCTGCAGGATTTCTTC
GACTGTGACGATCAGGTAGCCGATCTTGAATCGGATGTGCAAGTGACTGCGGAAGACAGT
CTGACGGACTCTTTGCGCCACTGGGCCACTAATTGCCATTCCCAGGTCCTCGCCGTGGGA
GGCTCTCCGTCCGCGGGTTTCGTGAGCCCGGTTGCCCTCATCTCCGCCTGCATCGCCAAT
TTCGCCCGTCAAGCCAAATTGCCCGTCATCTCCCACTTCTGCTCCCTGCCGACCAAAGTG
AGAGACGGAATGACACAGTGCGAACAAAGCCTCATCGCGTTGGCGTACAGTCTAATCCGA
CAACTGATCGATTGTCTGCCACCTGTATTAGAAGGCCATGCGGCTTGCAACCTGAGCACG
GAGCGATTCAGTCCCTTGAACGGCACTCTAACCTCTTGGAAAGAGGTGCTGTCGTTGATC
GATATACTCTTGCATTACGCCCCGCCGCTCGTCGTATGTGTGATTGATGGTTTGGATAAG
ATTCAAGATGCATCAACCGATCAGCACATTCGGTCTCTGGTCCGAACTCTCCTCACTCAC
ACCCGACATCAGACCGTTCAGATGCCGAACGGCACCGAGAGCCAAAGTGTTTTGTTGAAG
GTCTTGTTCACCGTGGCGGGACGACCGAGCTCGCTGGTGGATACCCTGTCTGAGAATCGA
CTTATACTGAGTGAATCGAACACAACCGACGAGGTGGCCGCCGTGGATCAAGCTCTAAAC
CCCGACGTTGGGGTTGTTATGATGAATGCATGA
>awe00088 | snap_masked-C8300-processed-gene-0.3-mRNA-1 transcript offset:0 AED:0.03 eAED:0.03 QI:0|-1|0|1|-1|1|1|0|408
ATGACAGTATACAGCGCCGCTCCAAAGACCGTACCAAAGAGATTGTACTCTACCGAGTCT
CCTCGGCTGGAAGATTTCGTCAAGATCTGTTCTCAAGAAACCAACAAGTCAACATATCCT
CTAGCAGCGTCAGTGGAGAAGAACATTCCCATCTACGATGCCTCTGCCCTCGATCCTCTC
GATGCCCACCTTGCCGACGATCTTCAAGATGAATGGCACCACATCCTCAACACAGGACCC
GGAATCTTCGTGCTCAAGGGCATGTACCACCCCAGCCGATATGAGTCCACGCTCGCATCC
ACCAGCGCCGCCTTCCAGCGCATCGTCGACCAAGAACGTCAATCCTCCACCACCAAGGGC
GACCACTTCGCCGTCGGCGGCAAAAACGACCGCATCTGGAACTCCTTCAGCAAGCACGCC
ACCGAAGACCCGGCCTCGTTCATTGACTACTACTCCAACCCCTGGCTGCGTCTCGTTAGC
GAGAGCTGGCTGGGTCCCGCCTACCGGGTCACCGCGCAAGTCAACGTCGTCAAGCCCGGC
GGCGCCGCCCAGGAAAGCCACCGCGACTACCACCTAGGCTTCCAGGAGCTGGACCGCTGC
GCTGCCTTCCCGCGCTCCATCCAGCTTACGAGTCAGTACCTCACGCTCCAGGGCGCCGTG
GCGCACAGCGACATGCCCCCAGCGAGCGGGCCAACGCGCTTCCTCCCCTTCAGCCAGACC
TACGAGGTGGGGTATCTGGCCTGGCGTCGGGACGAGTTCCGGACGTATTTCAACGCCAAT
TACACGGCGTTGCCGCTGGCGCTGGGCGACGGGTTATTCTTTAACCCGGCGGTATTCCAC
GCCGCGGGGGCAAATGAGATGGAGCCTGACAGCAGCAGCCCCGGTGGCGGGTTCCATCGC
AAGGCAAACCTGCTGCAGATTAGCAGCGGGCTAGGCAAGACGATGGAGACCATCGATACG
GTCCCGATCGTGGATCGGTGCTGGGACGGCCTGGTCGAGCGGTATCGAGCAGCGGGGAAC
ACGCTAGACGCTCCACTAGAGGCGTTTGTCCTGGCAGTTGCGGATGGGTATCCGTTCCCG
ACGAATCTGGACCGGAGGCCGCCTGCGCCCAGTGGGATGGCACCTGAGAGCGAGCAGGAG
ATTGTGCGTCGGGGCTTGAAGGAAGGATGGGGACGAGAGCGAGTGGTGGAGGAATTGAGA
CGGATGCAGTCGGACTCTTGCGCTTGA
>awe00089 | augustus_masked-C8348-processed-gene-0.4-mRNA-1 transcript offset:0 AED:0.02 eAED:0.02 QI:0|0|0|1|1|1|2|0|716
ATGACAGGAATTGACGTTTTGGGTTTGAAAGATCCAAACCCTGGTCTTTCATACACGGCG
TCTCATGCGCACCCTTATACTTCTTCGTCCGTCTCCTCTTCCGCTTCCTCCTCGTCCTCA
TCGGTCTTCTCCCTGGATGGCTTGTCCACTCAGGGATCCATCTCCTCGACCTCGACGAAT
TCGGTGGATGTGATTTGGGAGAATGACGGAGAATACCCGGCGGCAGGCCGAGGACTGCCT
TCGTTGCATGTCCCACGGGAGCGTGCTGCTTGCTACCTGAAGGTGCCCCAGCCCGCGGAC
CTCCCGAGTCACCTCCCGGTGGCTCCGGAGTTACGTAAGCACCCTCGGCGCACGAGTCAC
CTTCAGGTCAACAACGGCACCACGCGGCCTCCGCCTTGTCTCATGCGACAGTCGGAGCGG
AAGGTGAACTTTGTCGACAACCTTGTCGACACCGCTTCGCAAATCGTTGAGATCATCTGG
CCCTTATCGGCCGTCTCTCTTCGGAGTGACTCGACGACGGGGTGCAAGGGGGTTTTGCCT
CTTCGCACCTTCATCCAAGAGACGCTTCGCAGGTCTCGGACCAGCTACAGTACGTTGCAG
GTTGCTCTGTATTATCTGATCAAGATCAAGCCGCACGTGCCTAGTCATGATCTGACGCAG
GATCAGACTCGCGGTAAACCTGCCTGCCGAGCCATGCAATGTGGCCGACGCATGTTTCTT
GCGGCTTTGATCCTGGCCTCCAAGTACCTGCAGGACCGAAACTATTCGGCCCGCGCCTGG
AGCAAAATTTCCGGCCTCAACACCCTCGAGATCAACCAGAACGAATTGATGTTCTTGCAG
GCCGTTGACTGGAAACTTCACATCACCGAGGCCACCTTCCAGCGATGGACCGACATCGTC
CTGAAGTACACCCCCGGAGCCGGCGCGATGGCTCTGGAAGGCTACTCTTGGCGCTCGGTG
ATCCCGAGACTGACGCCCGACCTGGAAGAGGTGGACGTGGCTCCGATGACCCCGCCGGCA
AGCCTGGAGGGCTACGATGTCCACTCTATGGCGGACTCGCCGTCTCCTCGTGGCTCGTCG
ACGGCGAGAGGAGCATACCCGTCCTACCCCTCGGCCTACCCCCCGGCGGGCGAACCCTGC
GTCCTGCCCTCGTTGTCCGAGCGGATTCCCGAGTCTCGGACGACTACTCCCACGGCGGTG
GACTCGTTCAACCCGTCCCTGCCCTCGATTCCGCGGCCGCCTATGCTGCCGACCCCGCAG
ATGACCCCCCAGTCGAGCATGGCCACCACTCCTGCAGCGAGTGCTGGTTCCTACCCTCCC
CACCGACGGTACATCTGTTCCGCCATGTCTCAGGTGCAGAACATGTGCATGGCGCGGTCG
ACTCTCGACCAGCGCCCCTCATTGCCGCTCTGCCCCAAGACTAGCAACGGTTCATTTGAT
GGTTACCCGACCATGGTCCGTCGGTCTTCTCTGGCTCGCTCGACCTCGTCTGCGTCCTCT
CCGGATTCGATGGTTTCGGACGTTTCCACCCTGTCCTCGCAGTCGTCACGGTCGTCCTCC
ATGTCTAGTGCATCGGGCGTTACCCTGCCCCGCCTGGCGGTGCAGGCCGCGCTTCGGTCT
ACGAACAGCAAGGAAAACCGGAAGCCTCTGGCTATTGCGTCACCCATCGACGAGACGTCT
CTGGGTGACCTCTACCACTCTTCCTCCCTGGACAACTACGGCGGCCCGACCGCTGCCCTT
TCCGATCTGTCCAACTTTACGCTGGGCACTCCGGTTGACACCACTTCTGCCCACGAAGCG
GCCCAGGGTCTCTGTGCGCTCTCCGGCGGCAGCGCCGGATCTCGCCAGCCTCACCAGGGC
CGCAAGCGCGGTCGCGCCGGGTCCGAGGATTTCCCACTTCAGAACCACGTTCGCCACCTG
ATCCATTCCAACGCAATTCGCCACGGAACGGTCCTCCCTGATGGCAAGATGGCCGATATA
TTTCTGAACTCAGGTCCGCGTCGTTCGCAGTCTTTAACGGCCACGCAGTTGAAGGCCCTC
AACTCGTATGCACCGCTCTCCGGACCTGTCGGTATGAAACGGGCCTGCTGCGGCAGTGAA
GCGAACAAGATCGCGTTGAATCCTACGATGCGCGCCGAATATCTGGGCTAG
>awe00090 | augustus_masked-C8348-processed-gene-0.5-mRNA-1 transcript offset:0 AED:0.03 eAED:0.03 QI:0|-1|0|1|-1|1|1|0|300
ATGGGCAGTCGCGCGGTCGCCCTTCTCTCCACCTTCGGTCTCCTACTGAGTCCCCTTGCT
CCGGTGCTAGCCACCCCAGTGGGCAACGAACCTCGCGCCCTGGGACAGACATTCCTAGGC
ACCGACTCAGAGTCTACCTCATCCTCTCAACCCCTCGAACATACATCCCACCACGACCCC
GAACATGATACCATCTACGCCGACGACTCCGTCGCCGCAACAGCCGCCCCCTCATGGTTC
ACCTCCACGCTGCTAGCCCGCCGCCTCCTCGCACTCTCCACCACCGGCGTCATCTCCACC
ATCTTTCCTTCTCCCGTCCCGGACAAATCGCACACGCCCGCCTCCCTCGCCGGCCAATCC
GTCAGCCTCCGCGAATACATCTCCGACTGCGACGAGCGCCTCCCCTCGCACACCTCCCAC
GGCGGCAACGGCGACCCCACCCTCCTCGGCCTGCACGTCTCCACCACGTTCCGCAACATC
GCCGCCGGCTCGAACCTCAGCCTCTCCATCGACTGGTGGGATCATCTCAACGACACGAGG
CCCGTCTTCCCTGGCTTCCCGCCCAGCGAGGCAGGGTTACCCCGCGTTACGTTGTTCGGC
TACCTCGAGGAATTCCCGACCCCTGTTCCTGAAGACACCAGCGATGCGTTGACGAATTGT
TATACGAAAGCCCACCCCGATGCCCGCGTCTGGTTACCTGGGAGACCTGGGTCGCCGCAT
TCGAGCTTCTGGGCTAGGATGGTCGTTACGGAGGTTTATTGGATTGGGGGCTTTGGCGGG
TTGCAGCAGATCGGGTGGATTAATGGGACCGAGTGGAAGGGGATTCGGAGGAGGGGGAGC
TTGGAGGGCGTTGGTGATGGGAGGGGATGGGAGGATGTGAGGTTGCCTGGAGAGGGTAAC
TAG
>awe00091 | maker-C8416-augustus-gene-0.0-mRNA-1 transcript offset:0 AED:0.02 eAED:0.02 QI:0|0|0|1|1|1|2|0|919
ATGCGACGCCATGGCAGGTCCAGTGGAGGTTCCACTAAGGCCGTCACACCCGTCTCCGAC
ACCGTCTCGCTGATCCATTCGTTCGATTCCCTGACGAACCCGAATCGCCCTGTACGTCCC
TCGCCGCTGGCATCCTCGAATATCCAGGCTTTACCCTTGGACCTGGTCGACCGACTGCGC
TCCTTCCCGCTATTTCAGTCCACTCCCGAATCTTTCCTGTTCGCTGTCGGTCAGCATCTT
CGCCCGCAGCTCCATGCAGCCAACGATTACATATTGACCGAGGGCGACGAGGCCAAGGCG
ATATATTGGCTGGTGCGAGGCGCGGTGTCGGTGACGTCCCGCGATGGCGAGAGTATATAT
GCAGAGCTTGAGTCGGGCGCCTTTTTCGGCGAAATTGGCGTCCTGATGGACCGTCCGCGG
ACGGCCACTATAGTCGCGCGCACACGGTGCCTTTTGGTGGTGTTGACGAAGGAGGACTTT
AGGAACATTCTCCCCCGCTTCCCCACGGTCGAGCAGGCCATTCGCGAGGAAGCTCAGGAG
CGGCTTATGATCTTGGAAAAGAAGAAAAAGGAGACATCCGCGCCGCCGGCAGACATCGAT
GAACCGGCTCGCCGAGGTTCAAAGCGACTGAGAGACACATTCATTAGAGACATGTCACTC
ACTGAGCGTGACGGCACGATTCTCAAATCGGTGAACAAGAAACGCAAGTCCCCAAGCCCT
GGACTGGCCGACGGGTCGTCGAGTGCACTGGCAAATGGCCTAGTTAGTGTCCGGCTTCTG
TTGAAGGAGTTGCCCTTGTTCTCCGGCCTTCCACCGGATATTCTGCACTTTCTGGGTCTG
AATGCGCAACCACGATCGTATCCTCCCTTTACCGATATAATAAAGCAGGATTCCCAAGGC
CGAGAAATCTATTTCATTGTCCGCGGTGAGGTGGAAGTCCTGTCTGAATGTGCCAAGCCT
CAAAACTCCCACTCCCTACCTAGCAACATCGAGCAGCCCGGGTTTGAAGTTAAGGCCCGG
CTGAAGCAGGGCCAATATTTTGGGGAGGTGGTGAGTCTTTCATTAGCACCTCGTCGAACA
GCAACGGTGCGCTCGATCAATGCGGTCGAGTGCTTGATGATCGGCGGTGATGTCTTGACA
GAGTTGTGGGAGAGATGTCCCCAGGATGTTCGACAGCAAGTCGAGAGGACGGCCAAAGAA
AGACTCGACTCGGCGGCTGATGGGGATGTCGTAATGTCTGAAGCTGGCGATGTCACAAAG
TCCCTTGGCGACGGATACCCGCAAGTCGGCGGTCCGCGACGACAGTCGATGCCGCCAATG
CTTACGCTCACGGAGACAGAACTAGATGCTCCTCTAAAGCCGAATGGCATTGACGAACAG
GCTGTCTTGCGACCATCCGATCCCGATCCGTTTCTCAACGTTGGCCTGGACAAAGTCCGC
CTTCGTAGTCGACGAGGCTCTGTCGCTCCGCTGACGCCAGAGGAGGTTTCGGGGGAACAG
CAGCGACCGTCGCCTCCATCAGAACCGCGATCTGCGAGTTCATCGTTTCTCACACTCCCA
GAGGCAGCCTTATCGGCGACCAAGACTCAACGAGAACCTCACAAAGACAACCGCGGTATT
CTTCCCGATAACGTTCTCCTGGCCGTGTTCCGCAACCTAGAGCTCCACCACCTCCTGCGC
ATCCGTGCAGTCTCCCTCCACTGGTCAGAGATCCTGAGCAAGTCAACTGAGCTGCTTCAA
CATCTAGACCTGAACATATATAATCGATGCGTTACTGATGACGTTCTTGTGAAGATTATA
TGTCCGTTCGTTGGCAACAGACCTCGTTATGTCGACATCAGCAACTGTTTTCACATAACC
GATGAAGGATTCAACAAGTTGATTGCGACATGTGGCTCGAATGTTGTTGCTTGGAAAATG
AAGAGTGTCTGGGATGTGACAGCGTCGTCTATTCTTGAAATGGCCAGCAAGGCGAGCGGG
CTACAGGAAGTTGATTTGAGTAACTGTCGAAAAGTCGGAGACACCTTGTTGGCTCGAATT
GTGGGATGGCTTGTGCCCGGTCAACACAAAATCAGCGAAGATTCGGGAAAGACAGGAAAG
GCGATTTTAAAGCCTACTATGCACACAGCAGCGGGCACTGTATATGGCTGCCCCAAATTG
AAGAAGCTGACATTGTCATATTGCAAACATGTCACCGACCGATCGATGCATCATATCGCA
TCCCATGCCGCTTCGCGCATTGAAGAAATGGACCTGACGCGCTGCACAACGATCACGGAC
CAAGGGTTCCAATTCTGGGGAAATACGCAATTTACTAATTTGCGAAGACTCTGTTTGGCG
GACTGTACTTATTTGACCGATCAAGCTATTGTTCATCTGACCAATTCCGCCAAACAACTG
CAGGAATTGGACCTGTCTTTTTGTTGCGCCTTATCTGATACAGCAACAGAGGTTTTGGCC
CTTCAATGCTCCCAGTTGACCTACCTCAACATGTCTTTCTGCGGCTCCGCAATCTCCGAC
CCGTCCTTGCGCAGTATTGGGCTCCATCTGCTCCACCTGAAACGATTGTCCGTGCGTGGT
TGCGTTCGAGTTACCGGTGCCGGCGTTGAAGCCGTTGCCGACGGCTGTGACCAGCTAGAA
TCCTTTGATGTCAGCCAGTGCAAAAACCTCTTACCCTGGCTCGAAGATGGAGGGCCTTCT
AGATACGAAGGGAGTGTCATTTTCGAGACGGTTGCACAGAATGGGAGAGTGTTTCGGTGA
>awe00092 | snap_masked-C8416-processed-gene-0.7-mRNA-1 transcript offset:0 AED:1.00 eAED:1.00 QI:0|0|0|0|1|1|3|0|67
ATGACACTCCCTTCGTATCTAGAAGGCCCTCCATCTTCGAGCCAGGCCGTCGGCAACGGC
TTCAACGCCGGCACCGGTAACTCGAACGCAACCACGCACGGACAATCGTTTCAGGTGGAG
CAGATGGAGCCCAATACTGCGCAAGGACGGGTCGGAGATTGCGGAGCCGCAGAAAGACAT
GTTGAGGTCAACTGGGAGCATTGA
>awe00093 | maker-C8416-snap-gene-0.6-mRNA-1 transcript offset:0 AED:0.05 eAED:0.05 QI:0|0|0|1|1|1|2|0|196
ATGGACTCTCAGCAGCCGAGCGCTGTTGACATGGAATCAACAACATCGCAGGACAGACCC
GCATCAGACCCCAACGCGCGATTCGGGCTGAAGCCGGACCAACGACTGCCATACATCGCC
TTGGCCACATTTGGCACGGGTATGGGCATCGGTGCCTTCCACGGAAGTCAGACGGCCTCC
TATCGCTTTCGCGCCGAGAACGCGCACCGTTTCCCCACGACGAATAAAGGATGGTTCCTG
TACCACAAGGATAAAAGCAACCTGCGCTTGGTGACGGCAGTCAAGGAGGGATTCAGGATG
GGTGGTAAGCTGGGCGCGGGTGCCCTTGCGTTCGGGTTCTTCGAAGAAACGGTGGATAAA
GCCCGGAATGACCGAGATTTCTTGTCTACGGTCACGGCGGGATTGACGTTCTCGGGCATT
TACAGTCTACTAGCCCGACACGATGTTTACACGGCAGCACGCACGGCCAAGTTCGGCTTG
AAGTTTAGCCTGGCGTACGGTTTGATGCAAGACCTCCTCGAGACCCTGAAGGGCAAACAG
CCCAAATACGTCGATTTCATACTAGGAGATCGCCTATCTAAGGCGGAGTGA
>awe00094 | augustus_masked-C8416-processed-gene-0.2-mRNA-1 transcript offset:0 AED:0.00 eAED:0.00 QI:0|-1|0|1|-1|1|1|0|158
ATGCCTCAACAGTCGCAGGTTGACCCTTTGAGCTGGACGCTCCTGTTCAAAAAGCACAAG
ACCACCGTGCTTCTCACGCTCCCGCCTTCCGAATTAATCACCACCGTCAAAGCTACGCTC
CTCAAAGCTCTTCAGTCTCGCGGCCTCAAAGAGATCAACGGCGTCCCGGTTCCTGAAGAC
CCTTCCGAGATCGAATTCGGAGTTGCCGTGGACAAGAATGATCTAGAGAAAGGGTGGACG
AGGCTGGAGTCTGACATGTCAGAGTTCGACGATGAGGAGGCCCCCAGGCGAGGTGCTGGG
AAGATGGCCAGCTCTCTAACCCTCCAGTCGGCTGAGCTGCGGAATGGACAGTCTATTGCT
TTCCGATTCCAAACGCCCAAGGAGAACGGCGGGGCGGACGATGATATCGCGCTAGAACTC
GAGGATCCTAGATGGGATGTTGTGCTTCCCAGCCTTGACGAGGAAGAGGTGAACTGA
>awe00095 | maker-C8444-augustus-gene-0.4-mRNA-1 transcript offset:0 AED:0.00 eAED:0.00 QI:0|0|0|1|1|1|2|0|576
ATGGCGTCGCATCAACTTGCCATTGCAAAGGCCTCCTTATCGGCCGGGCTTCTACGCCCT
GACCCCACGTCGGTGCCGCGCGACGAGATTACCGCATTCCACACCGCACTCGACAGGGCG
CTATCCCACTGCTCGTCAGCAAACATCCAGGCCTGCAAATCATGGCTACTGCGCCATATC
GTTTCCTCATCTAACCGGGTGGGGGTTTGGGCTAAGTACCTCGCTGCCTTGTCTGGCTCG
TTCACCGCGGAAGAGAGCGCTTCTCCGACTAAGTCGGCCGCCGGGCCTGCGACGTCGGCT
AAGCGTAAACGCCTGCATATCATGTACCTGCTGAATGACGTGTTCCATCACACCAAGTAT
CATATGGGATCTAAGGCCGCCTTCTCCACCGTCAGTGGCTCGCTGCAGCCGTACATCGTG
GAGTTGCTGGGCTACGCGGCGTCCTACGACCGAGAAAAGAACCCGAAACACCATCGACGA
TTGGACGATCTGCTGGATATCTGGGAGGAGAACGAGTACTACGGCAGCGACTATGTCGGC
AAGCTGCGCGAGGTCGTCAAGAACTCCGCCTCGTCGGGACCCGTCAAGACGTCGATTGAC
GTCGAGACGAGTAATTTGGATTCGACGAATAAACCTTCCGGAAAGGACGTTCCCTTTGTG
ATGCCCGCGACCCATGGCGATGCCTCGACCCCGTTCTATGACCTGCCGGCCGGAAATCTC
ATTCCGCATATTATTCCGAATTCGACGATTCCTCTCCGCCCGGATACCATCAAGCCTCTG
CAATTCCTGGCTGGTCCAGCGGATGAAAAATTGGTCACGGCAGTCAAGAAGTTTCTCAAG
GATGTTGACCGGATCTACGATTCTACTCCGCCTGAGCAGAAGGATGGTGAAGTGGTGGAC
ATTGACGATCTGGGCGAGGTGATAATTCGAGAGGACCAGACTGGCGACGTCCTTGACGGC
GAAACCTACTATGGGTGGTCTCGGTCATTCTGTCAGCAAATGAAGATGAGAAATGCCAGA
CCCGGCTCCCGCAGCCGTAGTCGCAGCCACAGTTTGACGCCTCGGAAGAGGAGGCGATAC
AGCAGTAGTGTTGCAAGCGACGACAGTCGATTAAGTCGGTCTCGGTCGCGAAGCCAAACT
CCGCCTCGACGAGCCCTAGGTCGAAAGTACGACTCGCAATCCCGGTCCCGATCTCGATCA
CGGTCATCGAGATCCTATTCCCCACGGAAGCCCTCTCCTCCACGAGCTCAGCCCCCTCCT
CACCAACCTCTGCCAAATCCATACGGCCACGGCCACGCACCTCCTCCACCCGCATACCCT
CCCCATCACCAACATCCTCCTCCCATGCCTCCGCAACATCCCATGCATTTTCCAGGCGGT
CCGCAGGGCGGGCCTCCATTCCCGCCACCACCGGGGATGTTTCCCCAGGGCGTTCCACCT
CCGCCTCCGCAGAACTACCAAGGCCAATGGCCTCCACCACCCCCACCGATGCCGAACTAC
GGACCCGGACCCGGACCCGGCATGAACACGTCGCATTTCCCTCCTCCGTACCAAGCGCAG
GGCGGACAATACCCGTCTATGCACCGCGGTGCAGGGTTCGGGCCTGCGCAGCAAATGCCT
CCGGGATCGTATCACTTTCCGCCTCCTCATTCGGGCGGACAGGGGCAGGGACAGGGACAG
GGACAGGGACAGTATGGATACCCTCCGCCGCCTCCGGGACGATGGAGGTAG
>awe00096 | maker-C8444-augustus-gene-0.5-mRNA-1 transcript offset:0 AED:0.13 eAED:0.13 QI:0|0|0|0.75|1|1|4|0|561
ATGGTAAACTTTTCCCGGTCATGGCTGACTTCCGGCCTTTTACTCTCCTTTGCTGCTCAG
CCTATCCTGGGTCTGGAGCTGGTGGAAATCGACCCGCCGACTTCTGATCTCGCCGCTCGA
GGCGAGAACCTTCCGTTCGAGGGCTTCGATCGTATGAAATCGGACTCCCTCTACTGGGGT
GCTAGCGCCGATGGTAAATCATCTCTGGCTAAATTGACCGTCGACACGGGTGATGAGAAG
GTCAGCATTATCAACATCGAGAAGTTCCGCAACAAGCTCCACACCGTGAACTGCACCCAG
ACCACCTTGTCGGTCGATTACACCGACCCCAAGTCTTTTGCCCGCTCCCAGAAGGCATGG
AACTGGATCAACGAGGAGGACGACCGTACCCTGATCGTCATTGCGGGTCGTGAACACTGC
GGATGGAACAAGAACCGTATGCCCTTCGAGGTTTCCAAGATCTTCTTCGACGAGAACACC
CAGACTGCCAAGTTGACCGGTAAGGCCTCGACCTGGGAGACCGTTCTCCAGAATTACGAA
CTCACCGTCGGCAACTGGAACACTGGCTCGACTGGTGGCAACGAGAAGCGTGACTACGAC
AAGGACTTCTCCATCGACTTCAACCATGACATCGATTTCAGCAAGGAGATCCCTATCCCC
AACACTGACATGCATGTCACCTTGGGCTGTGATGAGTGCAAATCCCGCGGATCTTTTGAC
TTCGGTTTCCACATTGAGACCAAGTTCGGTTTCCCCAAGTCTGCTTCCGTGAACATGAAG
CCTAGCGGCGTGGGTCTTGACATCCGACCCTCCATCGGAATCGGCGGTAACTTCACCGAG
GAGATGGGTGACGAGTTCGACGTGGCCACCATCCCCATCGGCGGTATCTCCATCAAGGGC
ATCCTCGAGATCGGACCCCAGATCGTTTTCAGCGTTGGTTACAGCTTCGGTGAAGTTGCC
GGTGAGGCAACCATCTCCGCCGGTGTTTCCCTTGACATTGACGACTCTGCCACCCTGGAC
ATTGATATCAGCGGCGCCGACGTCACCTCTGACGGATGGACTCCTTCCGTTTCTCCTCTT
CCCCTCAAGGTCGATGCTCAGATCGAAGCTACTGCTGAGGTCTACGCCAAGGCTTCTGCT
CAGATCGCCGTCGAGGTTCTCGGAAAGGGATGGGAAGCCGGTATCGACCTGAAGCCTTCC
GTCTCCGCCACCCTCACTCTGGCTGAATCCTCCGACGGTGTTTGCTCTGACGATGAGGAC
AAGCACATCTTTGGTGTCACCTTCGCTCCCTCTGCCGGTGTCAGCCTGGACGCCACTCTG
GCCAAGGCCGACGACAAGCAGAACCCCATTGCCCAGGCGACCATCGCTGAGTACAACGCC
GACATCGACGAGAAGTGCTTCCCCTTCGGCCCTACTCGTGCTGAGGAGACTACCACCGCT
GCCCCCACCACCACCACGGCCGCTGCTACTTCTTCCACCGAGGTCGCCTCGTCTACCGCC
GTGGCTACCACCTCTTCGGTTGCTGTCCCTTCCTCGCAGCCTGCTCCCCCGTCGAACCCC
ACCACCACCCCCGTCGTGAACTCGACCCCGGTGGCCACCCCCAACCCTTCGGGCTCAGCT
GCTGCTCCCAACCTTCACCTTCGTGACCACCAGCGCCGTCACCGTCGCCACGCCGCCCGC
TTCTAG
>awe00097 | maker-C8452-snap-gene-0.0-mRNA-1 transcript offset:0 AED:0.02 eAED:0.02 QI:0|0|0|1|0|0|3|0|492
ATGGCATGCCGAAGGACAATTATCGCTACGCCGCTCCGACAGATCGACATGCCAAAGGAT
GGCGACTTTTGGGTGTGGTATCGCGAGACTTTGGCAAAAGCAGATATGATAGACCCAAGT
CTGGTGGCAGAGGGTCACTTTGTTCTTAGGCCAGCATTATGCGTCATCTGGGAGAGAGTC
CAAGCATCTCTCCACAAGCAGCTGCAGCTCATGGGCGTCCAGAACTGTATTTTCCCTCTT
TTGACACCGAAAATCACGGATACGAGTGATAGATACAATGAACAGCATACACGGAATCTA
GTGGCAGATCATCTTACCACTTCACCTATTATCTACTCGCATTTTACAAGGTGGATTCAA
ACTCGCCTGGACCTCCCGCTTCGTCTCAACCAGTGGAAGTTGGTGACCTGCGATGTATCG
CACCCTGAGCCGCTCTTCCGATCCCGGGAAATCCTCGTGCAGGAAGCACACACGGCACAT
TTGACAGAGCCGGATGCTAGTAGAGAGCAAAAGCAGGTTCTTGACATGTATGCTGATCTG
TACGAAGGGCTATTGGCTGTTCCGGTTGTCAAAGGTTACCGTGCTTATATCAACAGCAGT
CATACCTCCTCTGCCCTTGATAGTGCTGATGTCCATGAGTCTGCTGTGATTGTGTATGTG
CCAACTTTGGACCAATGTGTCGATGGAGGATCATGTCGTGCCTTAGGACAGAGCGTCAGC
AGGAAATACAACATCACGGCATCTGATCGGACCGTTGCTCCCAATGATGGTGCTACTTCT
GGGGCGCACGTATGGCAGAATTCATGGTGTTTCTCGAACCGCGCCCTCGGCATCATGCTG
GCAACCCATGGCGACGACGAAGGGATTGTCGTTCCACCCCGTGTTGCTGAGAATCAAATT
ATCATCATACCAAGTGGAAGCCCACACAGGGAACAGGAATGGCAAACCTTATTAGCTGAA
ATCAATTCGATTGATACAGCACTGTCGGCGCTTGATTTGCGTGTTCAGGCGGACCTGAAC
GGCTCCCTCACATTCGGTTGGAAACTGCGTGAATGGACGATTCGCGGGGCACCTTTGTGC
ATTATGCTGGGTACGAAGGAACTTTCAGACCAATACGCCAGAGTATATAGAAGAGACTTT
CCAAAGCAGACGCGCAGATCTGATATTCCGCTGGCTGAACTTCCCGCCACAATTCCCAAA
CTCCTAGAAGAGATCCAGGGCAATCTCCTTCAGACAGCACGCAGTACCTTCTCATTGCGC
CAGCGGCAAGTGATTAACTGGCATGAGCTCACCCATTACCTCTGCAATAGCAGAGATAAG
CCAGGCCATGATGGAACCACGGGAAATAGGAACATAACATGTCTGTGCATTCCATGGAGC
CAACCTGTCGCAGCAGATACCGGGCTGGGTAAATGTATTAATTTGTGTTGTGCATCGGGT
GCTAAAAAGTGGGCAATGTTTGGACCCAGCTCTAAATGA
>awe00098 | maker-C8452-augustus-gene-0.5-mRNA-1 transcript offset:0 AED:0.05 eAED:0.05 QI:0|0|0|0.85|0.66|0.57|7|0|709
CACAGCACTTCCTCTCTCAACATGGCCGCAACCAAAACCGTTCAGGTCCCCCATCTCGGC
GGCATCCAGGCTGGTTACGCCTTCTCCAACGATAGCTATGACCCCGCCAAACCGACATGC
GTTCTCATCAACTCCATGTGCATGACCGTCTCGCTCTACCGGGATCAGTTCAACAGCAAC
CGCCTGACGGATGCGATGAACTTGCTAGCCATTGAGCCTCTTGGCCATGGCTCGACCAGC
TCTCCCTCCGAGCATTTCACCTACTGGGATACGGCGATCATGGCATTACAGGTGATGGAC
TACTTCGGCATTCAGAAGGCGTTTGCTCTGGGAACGAGTCAGGGAGGTTGGATGGTGACC
CGCATGGCCTTACTGGCACCGGAGAGGATTCTCGGCCTCATGCCTCTCGGTACCTCCATG
GACTCCGAGTCGGAAGACTCGCGATCAAAGGGATGTTGGGATCCGACGCCCATTCTCAAG
CCCTTCTACGAGAAGTGGACAAGCCCTTCGGCTACCCCAGAATTTGTCATAGATGATGCG
TGGTGCGGCATGGTGGGCAGCTTCGGTTTCGGAGCGGTGGCGACGACCGAGTCCAGCGAG
TTCTGGACCAAGACCTTGAAGGAGGTGTACAAAGGTGACGAGGGCCGAAGAAAGGCGCGA
ATGGCAGTGCTTTGCCTGTTGGAGAGGGACGGACTGTTGCTACGACTGAGAGACATCCAA
TGTCCTGTCTACTGGTTACAGGGAACGGAAGACACGCCATTTGGAAAGACCGTTCCAGGC
GAACAAATCCAACTTTTTACCTCGTCCAAGGAGGCCAAACTGGTCATGATCGAAGGGGGA
GCCCATTATCTCAACGCTACCCACCCGGACCAAATCAACGAGGCCCTATTGGACCTCGTC
ACCAAATATACCCCTGGGGATGGTTCGTTAACAATGGACGACGATGACTCGAGCAATCTT
CAGCCGTGGGCGAGGGCTACCACTATTTCCGTCACGGTGCTGGCATTCGTGGCTGTCTGT
CTTCGCATATTGGCACGCTTTGAACGCAAACAGAAGTTATGGTGGGACGACTGGATGATT
GTATGGTCGATGGGCTGGAATCTTGTGGTCGTCGGCTTTATCTTTGCAATGATCCATGAG
GGAATGGGTCTTCATGCCGATACACTACATCCGAACAGCGTTGTCATGATCGCGAAATAT
CTTGTCGTTGCCGAAATTTTATATGTGTTCAACCTGGTGTGGACCAAACTTAGTATTCTC
CTGATGTACTATCGGATCTTTCGGTTTGGGTACTTCAAACTCTGGGCGTACATCATCGGC
GGGTTCATCATCTGCTGGGTCATCTGCATCACGTTCTTGTTTGTCTTTATCTGCGTGCCT
GTTCAGAAGCTCTGGTATCCTTATCTCGAGGGCCGGTGCATCAACCAGGTCGGCACTTGG
ATTGCCAACGCAGTTTCCACCATTGTCACAGATCTGGTCATCCTGGCTCTTCCGATTCCC
CAGATATGGAGCTTGCAACTGCGAAGTTCGGAGAAGATGGCCGTCACGCTTGCCTTTGGA
CTGGGATTCTTCGTCGTCTTCGCCTCTGCCTACCGCTTCTCGGTCCTTTTCTCCTACACC
ATGGCCGACTCATCTTACACCCTCGCCCCAACCGTCGGCTGGACTGCCATCGAAATGTCG
GCCGGCATCATATCCGCCTGTCTCCCGACACTACGACCGGCCCTCCAGCTGGCCGCTCGT
CTCCTCCGGATCAAGGGCAAGCTGCCGGCGCTTCTCCGCAGTCGCACCATGCCATTCTCC
AAGGGCAGCCAGTCCGACCCCCTCAACGTGCTCCCATCCACCATGGACAACAAGAATCCG
CCCAGCACTGCGACAGAACACCACGGCAAGCCGCCGAATCGGCATTCCTTCTACCACCTC
CCGGATGATTCGGACGAGGGGTGTTTGCAGAGACAGCTGGACGCGGCGCTACGACCGGGC
TACGACCATGGGCATATGGTGACCAACGTGTTGAGTCCTAGCATCAAGCCAGCTCGCGAC
GGCAAGTCGGATAGTCTGAGTGGTGATGAGATTCCATTGCATGGGATCCGCGTGCAGAAG
GATTTCACGCAGGCGATGGCACATAAGTAG
>awe00099 | augustus_masked-C8472-processed-gene-0.1-mRNA-1 transcript offset:0 AED:0.08 eAED:0.08 QI:0|-1|0|1|-1|1|1|0|272
ATGTCTGCCGAATTCCTCCCCGCACAAGCGCCCGCAGGCGTCCAATGCCACAAAATCGAT
TTCACGGCAACCGACCCACCTTTGCCCAAATACAAAGGCCTGTTCGCAGCTGTGATTGAC
AATGTCTTGACCCCGGCAGAATGCGAGGAACTCATCCGCCAAGCAGAAGCGTCCACCATC
ACCTCCACCTCCACTACCCCGACCTGGGAGCGGGCCATGATCAACGTCGGCAATGGGAAG
CAGGCCCTAGCGACCGACACGCGAAACTGCGGGCGGATTATCCTGGACTCGCCGGAGCTG
GCCCAGAAGCTTATGGACCGACTAATGCCTTTTCTACGAGACTTTGGCCTCAAGCATGTT
GAAAACCAGCTCCGCGTGACCGGGCTGGCTGGCCGCAACAAGGTTTACCATCTCACGCGA
TTCAATGAGCGACTTCGCTTTCTGAAATACGAAGGGGGCGAGTACTTCCGACCGCATTGG
GACGCTTTCTACAGGACTCCCGACCGCCAGGAACAGTCCCTCTACACCATCCATTTGTAT
CTGAACGGGGATGGGGAGCAGGATGTCAAGGAATTGAAACGCCAGCAGAAACGCGTGAAT
GACGGCGGTGAGGTGAATCTGGACGTAAGTGGAAAGCTTCTGGGGGGTGCCACCTCGTTT
ACCCCCCGGTATGAGGAGCAGGAGACTCAAGTTCGCGTGTTTCCCAAGGCTGGGTCGGTG
CTGGTGTTCCAGCAGAATGACCTCCTTCACGGTGGAGATCCGGTTTTTCAAGGCACGAAG
TATACAGTGCGCACGGATATGATGTATCGCGTGCAGTGA
>awe00100 | maker-C8472-snap-gene-0.5-mRNA-1 transcript offset:0 AED:0.12 eAED:0.12 QI:0|0|0|1|1|1|2|0|185
ATGTCTGTCTCGATTGAAACCAATGACTTTGCTCCCGCCCCTGTCGCCGCGCAGGATGGC
CCTTGCCTTGGATCCAAGACCAGAATGCCCGAGTTCAGCCTAGCTGGAAAGGTTGTCTGC
GTCTCCGGGGCAGCTCGTGGCCTTGGTCTAACCCAAGCCGAAGCTCTTTTGGAAGCCGGT
GCTAGAGTATACGCCTTGGACCGTTTGGAGGAACCCTCCCCGGAATTCTACGAAATCCAG
AAGCGTGCGCGCGAGGAATTGGGCACGGAGCTCAACTACCGTCGCATTGACGTCCGTGAC
ACCGAGTTGTTGAACAGCGTTGTCGAATCGATTGCTGCCACCGAAGGTCGTCTGGATGGA
TTGGTTGCTGCCGCCGGTATCCAGCAGGAGACTCCGGCGTTGGAGTACACGTCCAAGGAT
GCCAATACGATGTTCGAGGTCAACGTAACTGGCGTGTTCATGACCGCCCAGGCAGTTGCC
AAGCAGATGATTCGGTTTGGAAATGGCGGGAGCATCGCTCTGATTGCGAGCATGAGTGGC
ACCGTTGCCAATCGG
>awe00101 | snap_masked-C8506-processed-gene-0.0-mRNA-1 transcript offset:0 AED:1.00 eAED:1.00 QI:0|0|0|0|1|1|2|0|73
ATGCAAATCTTCCAAACCCTCCTCACCACCGCCCTCCTGGCCACTTCCTTCGTCGCCGCC
CGTCCCGCCGAGCACAGCAATGTCGTCCGCGACTCCGAGCTGTTCGTGCGTGAGCCTTTG
AAGAGCTGTATTGGTAAACTCCAAACCAACTCGCCCTGCACGAACGTCACGACGTCGGCG
TTCGCGTGCTGCCCGCCGCTGCAGTGTGGTAGCGATAAG
>awe00102 | augustus_masked-C8506-processed-gene-0.3-mRNA-1 transcript offset:0 AED:0.02 eAED:0.02 QI:0|0|0|1|1|1|3|0|703
ATGGCCAGCCCCGTTGCAGGCGGATACCCTCAACCTGTCACCTCTCCTCCTCCGGTCTAC
CTGCGATCTTCTCCGCCTGCCTCCGACACTCATAATTCGACCCCTCGGTCCACACACAAG
AGACCTTTGAGTTTTGGCTTCGGTCGCAAATCCCCCACAGCCTCGGTCCCATTGACAGAC
CATGTCGTAGAAGACCGGCGTGTCTCGAGAGGGCCCGATGATGCGACCTTGGCCCCCGTG
TCCAATAAGACCGTCGACAATTTCCCCGTCGATTACGATGTCCCTCCGCTGCCAACGGGA
CGGTTCTCCAAATTGACCATGGAAGAAGACCTACCCCAATTGAACAATAATCAAGTCCCT
GATGGCCCTTCGCCTGCCTCCAACAGGGATTTGTACGACGCTCCGCCACCGCCACCACCC
CATCTTTCCCAGACATCGGCGCATGAACATACTCCGGCCAGCAGTGGCTCGTGGTCGGTG
GTAGAGCCTCATGGGAAGGATGAGCCTAAGATCCTGATCAATGCCAGCGGATCGTCGCTG
GATCAAGGCGCCCCCAGCGCAAGTCACAACAGCTCCTCTCGGGGCAGCTTGGATAGTGTC
GACCGGGTGCCCGAAGTCGTTGAGGAGCCGGAGCCGGAACCTTTGCACTACCACCACCGT
CCCTACCAGCCCAAGGCGACCCCACCCGCCGAGAATGCCGCAGGCAATGGCCATCTGTCG
GCTCATCGCGCTCGATCATCCCGGCCGCGCTCGGCGTATTCCATCGCGTCTGATGTTGAC
GGCCGCAATGGATCCCCTCACGGATCTCCATACCTCCATGCGCGCTCCTCATCACGGCAC
TCCACCTCTCCGGACGTTCGGCCGGTCTCATTTGTTGATCTTCTCAACACGCCCTATCCG
CAGCCCGGTCCCGCGCCGGCGCAATTCGGCAATGCCCAGCTGCAGTCATCTGTCGGCAAC
AGCGCGTCGTTGCTCAGCCACAAGCAAACATTTGACATGTACCTGGCCAACGTCAAGAAG
ACGGACGATCCGGCTACCCAGTATGAATTTGCCATCTTCATGGTCAATGCCATGTTGGAG
ATGCCCGAAGATCTTGACGGGGTGGCGCAGGTGTACGGCCGCAAGGGCCATGAGATCACG
CGAGCCAGTCTGCTGAAGGAAGCCAAATCGATTTTGCAGCGTCTGTCCGACCGCAGTTAC
CCGTTTGCGCAATACTACCTGGCCGACGGTTATGCATCCGGGCTGTTCAACAAGGGCAAG
GAAGACCCCGACCGCGCATTTACCCTGTTTCTCGCCGCCAGCAAGCACGGCCACGTGGAA
GCGTGCTACCGAACGGCGCTCTGCTACGAATTTGGCTGGGGTACTCGCGTCGAGGCGGCC
CGGGCTCAGCAATTCTATCGTCAGGCGGCATCGAAGAACCATCCGGGTGCCATGTTGCGC
ATGGCCAAGGCCTGTCTTGCCGGCGACATGGGTCTGGGGGTACGCTACCGAGAAGGAGTG
AAGTGGCTGAAGCGCGCAACGGAATCATCGGACCGGCAGTATAATTCGGCGCCGTATGAG
CTGGGATTGATGCACGAGTCGGGATACGGCGACGATGTCTTCCCCGACCAGTCGTATGCT
GCTCAACTGTTCACCAAATCGGCGGACCTGGGACATGTAGAGGCGAGCTACCGGCTAGGC
GATGCTTATGAGCACGGCAAGCTGAACTGCCCTCGCGACCCCGCGCTGAGCATTCACTTC
TACACGGGGGCCGCCCAAGGAGGACATGCACATGCTATGATGGCGCTCTGTGCATGGTAC
CTAGTGGGGGCGGAGCCCGTGCTCGAGAAGGAAGAGAACGAGGCGTATGAATGGGCCAAG
CGAGCCGCCGATCTAGGTCTCACCAAAGCTCAATACGCAGTGGGCTATTTCACCGAGATG
GGCATCGGCTGCCGACGTGACCCGTTGGAGGCCAACGTCTGGTATGTGAAGGCGGCGGAG
CAGGGCGATACGCGAGCGACGCATCGGATTGCAGCGATTCGAGCAGCGGCCGAGGGGGTG
GATCCCGCGCAGGCCGCCAGTCAGGGACAAAAGGGGAAGAAGGAGGGCAAGAAGCGATTC
GGTCTTTTTTAG
>awe00103 | maker-C9122-snap-gene-0.10-mRNA-1 transcript offset:0 AED:0.02 eAED:0.02 QI:0|0|0|1|0|0|2|0|910
ATGGCGTTCACTCCTTCGGTGTCAGCCTTTTCTCTTCCACTGCATTCATGGCGACAACCC
GTTAGTCTGCGTGCGGCTCAGTATGAAACGAAGAAACGTAAAAAAGGCCTGGGTGATTCG
GGAAATGCCCATCCAGATACCGAGGGCGAAACAACGGATGCTGCATCGGACAGAGCGCCC
TCTGGCCCCTCCCTGACATTGTCGCCGGATGAAGCACATCAGTACCGTATTGCCGGACTT
CCTTTTAATCAAGAACTACCGGGCGGGAATTTCCCACACGGCCCTGCCAAAGATGCGAAA
GCACCTCGTCAGACTAAGGGTGATGTTTTGAAAGAACTGTCGTCCTTATCATCTCCTATC
TACCCCCCGCAGTCTGCTGCTCATCAGGGCAATCTTCGACACCAGCATTTTGGCGTCCTC
TCCTCTATCCTGCACCGCTGCCTTCTCCAAAGGGATTATATTCGGGCTGGAAGGGCATGG
GGACTGCTTCTTCGCGAGGAGTATAACGGGACTCCTCTTGATGTGCGAGTAGAGGAAAGA
TGGGGCATCGGGGCCGAGATATTGCTCCGGCGCGGCCGTCAGATATCCGACAATGCGTGT
CAAGGAGCCAATGGGGTCGCTCAAGCGACGGAGCCGTCTAAGCTGCTTTTCACCCGGGAA
GGATTCGAAGGTGCTAAACAATATTACGAAACGTTAATCATGCAATATCCCTTTCGAAAG
GTAGATCCGGATGCTATAAGCTCCTTGCACTTTTATGCGGCCATGTTCGGGCTTTGGATT
TATGTCACTCAGGAGGAACATCGGATGACTTCTCAAAAGATCCTAGAGGATCAAGAGAAC
TCGTCAGAATTTTCGGAAGAGGAAGATGCAACGTCCGATTTGGATGGCCATGGCGGCTCC
CGGAATAAAACCCGGAGCCTCCTTGCAGGAGTCAAGAAGAACGAACTTAGCGAGGCACAA
AGGATTGCGGCTAGGATGGACGAAGTAATGGTGTCTCCTCCATACTCCGACTCCTCTGAC
CTACTCGAACTCAGGGGAATGGTTGCGCTGTGGATCGGCGATATGTTCGTGTCCTCCTTG
CCTTATCCGGAGGAGGAGAACGATGAGTACGATGATGACAGGACTGTGCCGGTAGACGAC
CTACAAGAAGAATCGATCCAGATCAGACGAGAACAGAGACGGGCGGCGGAAATGAGGGAA
AATGAGATCGAAAGATCGCAATCGCTGTTTGAGAAAGCCAGAAGGCACTATGTACACTCC
AAGGAAGCGACCCAGCTTCGGAATCCTATGAATGATGCTGCTCCCAGTCACCAATTGCGG
CAGAATCTGGCCGACCAAGCCAGAGTGGATGTTCCAGCAACAAATTTGGGGCCGTCGTTA
CCGCCACAAGCCAATAGGCAGCCGGAGTATCAAGGACCACCATTTGTGCCGGCCGAAAAT
GCGGTGCAAAGGGACATGTTCGACACCGATGTCGAAGGCGTCGATGATTCTACGGTCGCT
GCGACGAGTGTCATGGGTGGCGATGATGTCCCATACCAATTCCCACGCGTCACGCAACCC
CAGCACTACAGTACAGATGGGAACGTGAATGCAAGATCTCTGCACCAATTCCGTCAGACT
CGTCGCCCCTATGACCCTAAATGGTATGATAATCTCGGGGACAGAGCATTGAAAACGGCG
GGCTTTGACTCAGACGATATCGACAATGAAAGCCAGTTAACCTCGGTGGTGGGTGACGAT
GAAGATTCCGATGAGACGAAGTCCAACCACTCCCAAAAACGACGTGGCGTGGAGGCACCA
CTGAGCAAGCGTCTGCAGAATTTCTGGAGTGCAAGCCGAAAGCCTTATCCAAAGAGCACC
AGCCCGGTGCAGGAAGAGCCTCTGAAGACTACTGTTTACGGCCAATCGACCTCTGAAACC
AGAGCTCCGAACCAAGCGTTACCCATCGCCGCACCTAGAAAGATCACACTCCCTCATAAC
ATGAGCACGACCCCAAGGACAAGGTTTAGCCCGCCGAAGCCATCCCTTCTCGACAAGCTG
GAATTGACTCCCACTCGACGTGCGTCTGGTCCCCGACCGCAGCCGGCCAGGAAGACAGGC
GTGTCAATAGTCAGCCCGGAGCCGCCTGGAGATGACGAAGGCCTATTTGACCTAGATTAT
GGAAGACCTGGCAGCGTGCAGTCGTTCAATCGGTTCGATATCACGAACCTCGATGCTCTT
GATGACGAAGATCCGATCAATGATCCCTTTGCGAGACGCAATTCGGTTGTCCGAAGAATG
AGCCCGGAACCAGCCCAGCCAAAGAAAAGACACCTCGATCTCGACTACCCACCAGAGGTC
TTACGCCATAAGTCTTTCTCCGAACTTCAAGCCGAACCCTTTGACCGCATCCCATCTACT
ACTCCACCACCCACCGCCCCGCAAACGCAGGTCCCGTCTGAAGACAAAATCTCATACCTG
ATGGAGATTCCCGACGCAGAACGTCGTGATTACTTTTCTAATCTGAACATGGAAGAATGG
GAAGACTGTGGTGATCAATTAATCGAGGAATTCAGCAAGATGCTGAACCAGATGAAGGAT
CTACGTCGCGCGCGGCGCAAAACCGCCGCCACCTACGAGGCTGAGATCAAAAGAAGGCAC
GACACTGTCGAAGAACAGTCTTCCGATCTCTCTAAGAAATTAGAAGAAATGAGAACAGGC
GGGGCCGAGGTGCTACGTGGTCGTACTCCGTGA
>awe00104 | maker-C9122-augustus-gene-0.7-mRNA-1 transcript offset:0 AED:0.02 eAED:0.04 QI:0|0|0|1|0.66|0.5|4|0|1087
ATGGGACAGTCTTCTTCGACGCAAAGAGACCACCGTCACGATAATCACCTAGAACACATC
TTATCTCTTCAGGCAGCCCGTGGTCGGGTTAATAGTGATGCGGACATGAACAACGGGCGC
GGTATTGAGAGGACCGGGGACTATGAGCCCCAGTCAAGACCCGAAATAACCGACAGCGGC
ATTCAGACTTCCCCTTCCGGTCAGCAGAGCCGGTCCGCGGAGTCCTGGCACCCGATGATT
TCCGAAGAACAGCCAGGAACCTCGAGACACATGGCAAGCATCCAGGAGGAGAATGGGTCA
CAATATGAATCGAGTCAGCGAGAATACCGGTCGGCTATCTTCGCTCGCATGGCTGCTAGA
AGACAGTCCACTATGTCGCGGTTAGGGTCAAGAATCTTGCCAAACTCGGTTATCCGTGGG
CTTCTCAGCAGCGAAGAAGAAACGCCTGCCGAGGGCCACGCTCATCGGCATGGAGTCGTT
TCGCGAACCCTCCCACGCTCTGAAGTTTCTCACAGTAGCAGTCGCTTCAGCCCTTTCAGC
TCCTTTGGCTCAAGAGGTATCAGCCGACGACGTTCGATTCGTGGGCCTTATTTTATTCCG
CGCAGTGACCCGGGCCTTATTCCGGACACCACTCATTCTTCTACATTCTTCGATCCTACC
GCAGACCATACGCCAGAAAACACGAGAGGATCTTGGCGTCGAAGTGCTCGATTGCATCGT
GTGCGACACTCCCTGTCAAGCCCTATCACGCATATGTTCGGTCAGTCGTCCTCGAATATA
ACCGATCCCATCACGACCAATGGGCAACAACATCCTATGGCCTCATTGTCCAACGAGCCA
CCACATACCTTCCTTCCGCATCCAGGACCCATGGACTCTCGTATGGACTTCGACGAGCCT
CACGAACTGGACTCCGTTGAGCCTGCTGTGGGAAGCACTCGTCCAACTTCCCCGATGTCG
TCGCAGTCTGCACAGGGATCGACGGGCTTACGACAACTCCCAGGCCTATTGCGAGCCAGA
TCATCTAGGGCTATGCGGCGGGAGGAGCAGACGCCTCTGTCGCGCGTCCTTCAGCTAGCC
GCTGCTGCCATCGCCGCCCAGCTTTCCGGTACTACCGGTCCAGTAATGCCTAATATTCAA
GCGCTCGGTAATGACGGTTTGGACGGCTCTTTGGAAAACTTCATTCAAAGCTTGCAGCAC
GCGACGTCAACACAGACAACGCCAAATGATTCACCCGGGCCCTCTGCTGGGGACACAGGA
ACTGGGCCAGCGACACCTGTCAATTTCTTGCGAGTATTTAGATTTGCCAACTCGGAGAAC
GCTGGCCCACTTGGCATGCCGAACCGCTCTGCGGGTGAGTCCGATAATCTTGGCAGAAGT
GCGGATGGGATGGATTTAGAAAATCCAATGGACGGACCTGAGGGACGGACTGTCACCCTG
GTTGTCGTGGGAGTTCGATCGGTACCATCGGGCAACGGCCCCAGGAGCGACCAACAGGCC
AACGGTGGTCCCGGCTTAGATGCCTTACTCCGTCTGCCGTTCTTGTCTCCAGGAAACCTT
GCCCGTGGCCCAGAAACTGGTTCTACTCTTTCACCGCGTGCCGAAGGACGTCCAAGATTC
CCCATAACTAATCGAAATTCCGTGGGAAGTCCTAGTACCCTGAACATCAATGGTGATACT
CCGCAATTGCAGGGCCATCAAAGCCCGTCACGGCGACTGTCTGACACAGGAGGCCGGGTG
CCTCTGTCATCTGTCCCTTCTGTGCCCTCGGAAAGTCCTCCGGGCCCTCATCCTCCTCCA
TCCACACCCGCCGAGCCAGGCCTTTCGGCGGTTTCATCAGGGGCTTCAACCCCCAGCCGC
AGGCCATCCGCCGCGTCGATGATGCCCCCAAGCGTTCTGCCGCAGCCTGACGAGAACCGG
ACTATGCAGCCTACGGTTGAAGTTGACGAAAACCCACCTTTTACCGCATCGCACCAGCGA
CGTCGAAGTGATTCTGAATATGCCCGGCATCGTGATCTGGGCTCCGGTGCGGTCCGGCGC
AATGGAGTTGTCGAACCCGACCATGCGCCACCACCTGCCGGCAGAAGTTGGTTGATCTAC
GTGGTTGGCACAAACCTTTCCGAGAACCACCCGGCCTTTGCAACTCCAAGCCTGTTCACC
GACGTGAGATTGACACCATCCCTACTTGCTCTTGGTTTCGCTCTTACTGACTTTACTCGC
CAGAACCCGACTTACGAGGATATGATTCTGCTTTCATCTCTCTTGGGTCCCGTGAAACCA
CCCGTTGCCACCCAGGAAGAACTCAGCTCCGCCGGCGGTCTGTTCCGTCTCGTGGAGTAC
AGCGGATCGCTCACCGCGGAGGCTTTGGATGGTGCTGGCACCATTCATATTCCCGACGGA
GACCGCTGTCTGATCTGTCTCAGCGACTACGAGGCAGCCGAGGAACTTCGCCAACTGAAC
AAGTGCAAGCATGTCTTCCACCGAGATTGCATAGATCAGTGGTTAACAACCGGTCGCAAC
TCTTGCCCCCTGTGTCGAGGCCAGGGCGTTGTCGATTCAGCCAACTCGGATGCCGCGACG
ACTGGACCGAGCCCTGCTGCAGCAGATTCACGTACAATGGCAACTCCCGTCCGCATCACC
GTCCTCATATCCGGAAACGGCTCCAACCTACAAGCGGTTATTGACAAGGCAAGCGCGGGT
GAACTCCCGGCGACCATTGTCCGCGTCATCTCGAACCGCAAGGACGCCTACGGCCTCGAG
CGCGCCCGCAAGGCCAACATCCCCACCGAATACCACAATCTCGTCAAATATAAGAAGCAA
TATCCCTCGACCCCCGAGGGCGTCCAGCAGGCGCGGGAAGCCTACGACGCGGAATTGGCG
CGATTGGTGCTCGCAGATAGTCCAGAGCTGGTCTGCTGTCTCGGCTTCATGCATGTGCTT
TCGCCGAAGTTCTTGATACCGTTGGAGGAGGCGAAACTCCGGATCATTAACCTTCATCCT
GCCTTACCGGGGGCGTTCAATGGGGCCAATGCCATCGAGCGGGCTCACGCTGCTTGGCTA
GAAGGCAAGATCGACAAGACCGGTGTGATGATCCACAACGTGATTTCAGAGGTCGACATG
GGCAAGCCGATTCTGGTGCGGGAGATTCCCTTCGTCAAGGGGGAGGACGAAGACCTAGAA
AAATTCGAGGAGAAGGTTCATCGTATCGAATGGGGCGTTGTGATTGAGGGCGTGCAGCTC
ACGATCAAGGAGATCAGAGGGTGA
>awe00105 | maker-C9142-snap-gene-0.12-mRNA-1 transcript offset:0 AED:0.05 eAED:0.05 QI:0|0|0|1|0.66|0.5|10|0|1616
GCCCCGATCCCTCCATCGTCTGTGGACAACGCGTCCGATGCCGCCTCTACACCAGCGGCC
GGTACGTCGGCTGCCGACACTCCTCGCCGCAAGGGCATGCCGGGCCCCAAACCCGGTAGC
AAGAGAGGCCTGAACCAGACGACCGAGACCCAACCCAAGCCGAGAGGCAAGCCGGGTCCT
AAGAAGAAGCCCCGACTTGACGACGGAACGGTCGACCACATTAAACTGGCGGCAAGCCAC
CGACTCGGACCCAAGGCCAACACCGGTGCCATCAACGCTGGTCTTCGTGCCCTGGATCGT
ACCGGGGCCCCCTGTCGCAAGTGGGAGCGAAAGCCTCTTCAATTAAAGAGCTTCACGGGT
GTGAATTGGAACCTGTCCAGCTGGCGCACCCCTCGGCCTCAAGTCTCGGAAACGAACGGC
GAGATCAAGGAGGGCGTCCTCGAGACGGGTGACAGCGACAGCAAGGCCAACCAGACTCGA
GCTCCTCTAACCTCATCTTCCGGCCCAACAAGTATCTCTTCTCTTCCCCGTCGCTCATCT
TACGCCTCCGTCCTGTCCGGCACCGCACTGTCGCCCCCGAGCAACGACTACTCGCATCTC
TTGCCCTCCACCTCCACCTCTTCCTATCCCCCACCCTTTCATCCCGAAGGCCGCGTGCTG
AGGCACTCGGCCGCCGTGGATGCAGACATGCAGATGAACAACTCCTCCTGGAGGACGTCA
CCTGGCGATTCCCTCCCTCCTTACTCTCGCAAATACGCCAACTTCTCTCGTTCCGATCTT
TTATTTCAGAACCCGGGCGGCCTCTCCGATCCCGTCGCCCCGTTCTTCACGCCCTCCTAC
CTCCGCAACTCCCGCTACATCTCCCGCCTCGATGCCGCCCGAAGAGCCAAACAGGCATCC
CAACGAGATGCCCTCTGCTCCGCTTCGACCCCTAATAATCCTCTCTCCACATCCTCCAGC
CAGGCCAGCCTACCTCGGATAACGCCCTCCCACCGTGGGATGACGTATGATATCATCGAG
AGGGAGCCGCCCGGTGACGACGATCATCTCTTGCCTCTGCCATCCCGCTGGAGCGATGGC
GATAAATATGCCGGTCTGGAACTGACAAATGGGGGGCTGGAGGTTCGGTACACGGGGCCT
GTCAACAAGCATGAGCACGAAGCCGCCGCCGTACGTGCAGATAATCCAATGCCCCCGCAG
TGTGGCATCTACTATTTCGAGATAACGATTCTCTCGAAGCCTAAAGAAGGAATGATCGGA
ATCGGGTTTTCGAGTACAAAAGCGTCGGTTGAACGACTCCCCGGGTGGGAGCAAGAATCG
TGGGCCTATCACGGCGATGATGGTAAATCCTTCTTTGGCGAAAGTCAAGGACAAGGAAAA
CAATACGGTCCTACCTTCGGTCAAAACGATACCGTGGGTTGTGGAGTGAACTTCGCGACG
GGATGTGCTTTCTTCACCAAGAACGGCGTCTTTCTCGGCAACGCTTTCCGGGAGTTGCAA
AACGTCAAGGTGTACCCGTCGGTGGGCATGAAGAAGCAACCGCCCGTTCATCTGGCTGCA
AACTTCGGCCAGCAACCCTTCATGTTTGATATCGATGGAATGGTCAAGGAAGAGAAATCC
TCGGTCTACTCCGATATACGGGCCACCAACACTGCCAACCTTCATCCACCTTTAGACGAA
TCTGCTTTACTTCAAGAGCTCGTTGCACAGTTTCTGGCTCATGACGGTTACGTGGAAACG
GCCCGGGCTTTTGCCGAAGAGGTTGCGTCGGAGTCGGCCGCTTTAGAGAACGGTCGCCAG
GAGCCGCTCAAGAAGTATGAGGTGGAAGAGGACATCGAAGCGGTTAATCGACAGAAAATC
CGAGCGGCTATACTGGATGGGGATATCGACAAGGCCTTGAAGTATACTAACGCCTATTAC
GCGAATGTTCTGCAGACATTCCCCCATATTCACTTTAGATTACGGTGCCGGAAATTCTTG
GAGATGATGCGACGCTGCCACGAGCTGTCTCTTGCGGCGTCCAAGAAGGCCAAGGCCTCC
AACGGACTACATGACAGCAGCGCCATCCTGGACGAAGAGATGGAGCTCGACGAGCAGATC
CCGGACGGAGATGGCTGGGAGGCGGACGGAATGGACATGGAGGAACCGGAGCAAACCGCC
AAATCCAACATGCTTCTCACCGAAGCGGTTCAATACGGGCAGCAGCTGCGCTTGGACTAC
CTGAACGACGAGCGTGGAGGCGACAAGAAGATGCTGGATGACATCTTCTCATTGGTGGCA
TATCCAGACCCGAAACGGTCGGTGCATGGGCATTACCTCGACCCTGCCGGACGGATTGCG
GTTGCGGAGGAGTTGAACTCGGCCATTTTAGTGTCACTGGGCAAATCTTCGTCGGCTGCT
CTGGAGCGGCTATACCAGCAGACTGAAGTGTTGGTTACCGAGATCAGCGAAGAGGGCGGC
GCCGGGGCTTCGGACCTGGCTAGTGAGGTTCCCTGCATTCCTACCCACTCGGCCACCACT
CCGACGGCCCTCCGCTGCTGTTGTGGCCGTGATGACTGCGCATTCCTTCACCACAATAAT
GTCGCCTTGGAGGGGCTGGAAAAGGACCTTGCGACTGCTGCTAGATTAGGTCAGTCCGTC
ATGGCTGCCTCCCATGAGAAAGCTGCCTCGGCGGCCGTCGACATGAGCTCGTCATCGCTA
ACCTTTGCGCTGCAGGCTTTACTTCATCGCCATGAATCCTACATGGCCGAGGCCGAGGAG
GACCGTCATCGGTTACTCGCCAACATCGAAAATCTCGAACGTGAAAAGCGTCAGGCCCAG
GCCGAGAACGCGCGCATCATCGAGGAGAACCGTGGCCTACTGGAACAGCTGGACGGCTTA
AACCAGGCTGTCGCGGATTCGGATTCCCATGCTAAATCGTTGGCCGTCAGCTTGGAGAAC
GCCGAGGCCGAAATTCGCAAATTAACGGCGTCGGCTGCGCGTGCGGCCGATCTCGAAACG
CAGCTGGCTCACATGGAGGCAGAACAGGTAAAACTGCAAGAAAGTCTGCTGTCTGCCCAG
GAAGACTCCAAGTCGGCGGTGCAACGCTGGAAGAACGCCGAGTGTACACTGCGGGACCTG
CATGATCAGGTCGATCGGATCGAAAAGGAAGCCCGCGAAGAACGCGAGCGTCATTCGGAT
TTGGTCCAGCGCATGGAGCGGAGACGGGCCGTGGAACGAGAACTTGACGGCGCCGCCGGA
CGGCTGAAGGGAGCCGCGGCGGCGCAAGAGTTGGGGCGTGAACACGGCGGAACTGTGGTG
TCGCGCTTCGTTCGGGATATATTACAGGACAATGCCAACCTACAAATGGGGATCGTGGAG
TTACGGGAAATGCTCGAGAGTTCAAACCAGGAGGTGCAAAGTCTGCGGGATCAGATTCTG
TCACATCAGCCGCTGGCGTCGACAACCGAGGGCGAGGATGGGCAGGGACCCCCGCAGCTT
GCAACGACCCTGAGTCAGGAACTCGAGTCGAAAGAACCGCGCCGAGTGTCGCAAGAGTTT
CACATTCACCATCATTACCATACGCCACCGGTGTCGGCCAGTTCGAAGAAAGACAAGGCT
ACGCTCTTCCGTCGCTCGAAGAAGAGACGCTCGCTGGGCAGTCCTTCGATCTTGCATTCG
GCTTCTGGCACGCAGCTGGCCCGCAAGTCCACGCATCGATCTCAATCTTCCACGTCCTCC
ACATCAACTATACTATCTCAAACCTCAGTCTCCATCCCCCCCGGATCCTCACATCGGTGG
TCATTGCAATCGCCCACGGCCGATTCGCTGGCGAGTTCGCCGCAGTCGGCGTATCGAACA
TCGTCCATCTTCGACCGGGTGGACCGCGGCTTCTCGTCCCAGGCCACAAGTCCTGACAGT
ACTGTCCTCCTATCTCCTCTCCGAAACTACGGCGGCAAGAACGGTACGTTCGATGCGGGG
TCTCGCCCGCTGGATGAACCAGATGGGCTCGACAGTCGTGGCGATGGTCACCTGGAGGAC
GACCTTTTCAACGAGTACAGCCTAGATCTCGGTGACAGGGCGCCGCTTGAGCCTATCATC
CCAGAGGAACGGGAGGACTCTTCGTCGTCGGTGCATTATGCGGGATCTGAACGGGCTGGT
TCGCCAGCCATCCCGGACGAAGCCTTCTCCACGCCTTACCGGTCCCATCGCCGGGCCGCG
TCTCACGAAAGTCTCTTCTCGGTGGCAGGAATGGACATTCACACCCCTAGTCGCCGCCCG
TCACGCTTGAGCGATCTGCCATCCGCCACATTACCTGTGCACATGACACGCCGGATCATG
TCGTATGGGACCGACCGCTTCTCCACCACTCCGGTGACCGCAACCACCACCGTCACTGCC
GGTCGCGAGCCCTCCAGGAGCTTAGAGCAGTCTCCCCAGACATTACTGGCTTCTGTTGCT
GCCAGCGGAAACCCAGTCCCAGAAGCCCGACCTGCGTCCATGGACGTTGTTCGTCCCCAG
TCCACCGCCCCTATACCTGCTCGGAAAATCTCACTCAGTCGCCGTGTGGGCGGCTGGGTC
CGGGGTCGCTGGGGCACCGCCGCCGTGGCGACTGACGGATCCTTAGAGCCCCATGCAGAA
GAGGAAACAACGTCTTGCGCCTCGTCCATGCGCTCGGGGTCCTCCAATCCGTCTATCAGC
GGTAAAACATCCAATCTCAAAGCCGAGTCGGTTCCGAGTTTGCGGTTCCGGTATCCAGGG
GTCAACCAAAAGGGCCCGATCATGGGGTTCCGACCTTCTCCGCGAGCGCCATCTGCTATA
CACGCCCATCAGATTGACGAAAATCTGTTGAGGGAGAGTCTAGCAGAATGA
>awe00106 | maker-C9142-augustus-gene-0.7-mRNA-1 transcript offset:0 AED:0.13 eAED:0.13 QI:0|0|0|1|1|1|4|0|374
ATGACTTCACCTTTACTTCATCATGTCGACCTTCTCGCCCGCCAATTTCACGAACAGGTC
GACCCTCACCTCCTGCCCCTTCCGCAAGGCCGCGACATCGTTCACCCCGCCGTACAGAGC
GCCATCTATGCGCACATGTTCGACGAGACCTCAGTCTGGCCAATCCCCCCGGTAAACTAC
CAGACGCGAGTGCTGAAGATGATTCTATCACGGATTGAAGAAGCGATCAGCGACCCTGAG
GAGGATGAAATCCACCCCGACCTCATCTCCGCCTGGGCGACCCTGATCTCGCAACCAAAA
CCGTCCTCCACAATCCACCAAGCCCAACAACTCACCTACATCAAATACACCGCGCCGTGG
CCTCCGCCATCATCCTCCGACTCCCCACGAACAATCATCACCTCCGAATCGCGCGGCCTG
ATCCTCGCCGCCGGCACCACGGGCTTCCGCACCTGGGAAGCCTCCCTCCATCTGGCGACG
TATCTGTCGAGTACGGCCGCCGGGGCGGCGCTCATGCAGGGGAAGAGGGTGATTGAGTTG
GGTGCGGGGACGGGGCTGGTGTCGATGTTCTGTGCGAAGTATTTGCGGCCGAGGTGTGTG
ATGGCGACGGATCGCGAGCCCGCGCTGATTGAGAATATGAGGGATTGTGCGGGGAGGAAT
CATCTTGGGGATACATCTGGGGATGGAGACAGGCAGGGGGGATTCAGCGCTGCGGTTTGG
GAATGGGGGACGCCGTTGGATGGTGGGAGTGCTGGCGATGATGATGACACGGATACGGCT
ACACAACAGGACGGAGGTCCGATTACGAATGATGAAAAAAAAGAGAATGCGACACCGAAA
TTCGACGTTGCTCTTGGTGCTGACTTGATCTACGACACAGACCTCATCCCCCTCCTAATC
TCAACAGTCCACGACCTCTTCCAGAACTACGGAATCAAAGAGTTCGTGATCGCAGCGACA
TTACGGAATCAGGAGACGTTTGGGACGTTTTTGAAGGCTTGTGAAGAGAATTCCTTCACA
ACGGAGCAAGTATCATTTGAATCGCCGTCGAAGGAGGAACAGACGGGGTTCTTTCATTCG
ACCGATGTGCCTATCCAGATGTATCGGATTACGGAGACAAAATAA
>awe00107 | maker-C9142-snap-gene-0.13-mRNA-1 transcript offset:0 AED:0.19 eAED:0.19 QI:0|0|0|1|1|1|3|0|133
ATGGCCGACACTCCCGTTACCCTGCGGACTCGCAAGTTCATCCGCAACCCCCTGCTTGGT
CGTAAGCAGATGGTCGTGGACGTCCTCCACCCCAACCGTGCCAACGTCTCCAAGGATGAG
CTCCGCGACAAGCTCGCCGACCTGTACAAGTCCAACAAGGACCAGGTCTCCGTCTTCGGC
TTCCGTACGCAGTACGGTGGTGGCAAGAGCACTGGTTTCGCTCTCGTCTACGACTCCACC
GAGGCCCTGAAGAAGTTCGAGCCCCGCTACCGTCTCGTCCGTATCGGTGCTGCCACCAAG
GTGGAGAAGCCTTCTCGCCAGCAGCGCAAGCAACGGAAGAACCGCTCCAAGAAGTTCCGC
GGTGTCGCCAAGGTCAAGGGCCCCAAGAAGTCCAAGAACTAA
>awe00108 | maker-C9300-snap-gene-0.2-mRNA-1 transcript offset:0 AED:0.05 eAED:0.05 QI:0|0|0|1|1|0.5|2|0|304
ATGCCTGGGAAATCGAACCTAGTTGACTTGGAGAAAGAGATCGCTGATCTCGAGTATCGT
CTACACAATGCTAGAACCCGTCTAGCCCTGAACTCCGAGCCCGGGGAAAGTGGCGAATCG
TCCTCCTACTTGCCCCTCCCTGTCGATGCCGTATCACTCGTCCCAACGCACGCGCTGTTG
CTGCTGTCCGATTCCGCCCTCCCGCTCGGCTCGTTCGCCTACTCCAGCGGTCTGGAATCG
TATCTCGCTCACAACAAGCCGCTCCCTCGATCAGTTACACCGCTCGCATCTTTCCACCGC
TTTTTGAAACTCTCCATGGCCTCAATGGCAAGTACCTCGCTGCCGTACGTACTCGCCGGG
TTCCGAAACCCGCAGGAGCTGGAAACCCTCGACAACGATCTCGACGCATCGACTCCTTGC
GTGGTGGCGCAGCGAGCAAGCGTCGCCCAAGGTCGCGCACTGATTGGGGTCTGGGAGCGC
GCGTTTCGCGGCACGTACGCCTCGGGGCCGTTTCTCGCAGGGCCGACGGCCGCGCAAGCG
GTGAAGACCATCGAGGCGTTCGCGGACGCGCTGAAGTCGTCGCTTGGGGACGCGAATGAA
CTAGGCCCCAAGGGCCATCTGGCGCCGCTCTGGGGCGTCGTCTGTCTGGCCATGGGTATG
GACGCGCACCAGACGGCGTATGTGTTCATGTTGAACCACGCCAAGGCGGTTCTCAGCGCC
GCAGTCCGGGCGTCGGTGATGGGCCCTTACCAGGCGCAGAATGTCCTGGCGAGCAAGCAC
CTGCAGGACATGATCGCAGACCGCATCGACCGGGAATGGGACACGCCGGTCGAGGACGCG
GGGCAGGTGGTGCCTCCGCTAGATTTATGGGTGGGCCGACACGAACTGTTATATAGCAGG
ATTTTTAATTCATAA
>awe00109 | maker-C9300-snap-gene-0.3-mRNA-1 transcript offset:0 AED:0.06 eAED:0.08 QI:0|0|0|1|0.57|0.5|8|0|796
ATGCGCCGCTCGTCTGAACCCCCGGGGAAAGTGGGCGCGGTCACGCCGAAAATCCTCCTG
GCTTCCATCCAAGTCTTGCTTATCTCAACTTCTTCCCCCCCTCCCCATCACTACACCCTG
TCCTCTTTTACGGTCGGAGTCTGTTGCGGTCTCTGCTCCCGGCTTTCTGCTGCTCAGTGG
AGACGGCTTCATCCTTCGCATCCACTGATGCCGGCCGCCGAAGCATCCCCCGTCGCATCT
CCCGAGTCCGGTTTTGTCAAGATGGAAGACCGGAAGAGAGCCGCCACGTATGAAAACAAT
GAATCGGCACCACCGTTGAAGAAGCAGGCGACTTCTGTCAATGGTGGTAGCAAGCCGCAC
CCTGACGCCGATATGCCCTGGAAAGATGACCTAGAGCGATTCCAAAAGGATGCGATATGG
CGACAGATGCAGGAGTACAAACGTGAGAAGGTCTCCCTGGAGGCCAAACTGAGCCAGATG
TCCAAGGCCACTACCTATCATAATGAACATCTCCGTGTGATTGATTCGTGGTATAACCAG
TTGATTGACGAGATCAAAATTCTCCTTGGGACGCCGGAAGAGAATAAGGGGCGGCCCGGC
TTCCAAAGCTCCTTGCTCTTCGATGATTCTGAGAATTTTGAGAAGCATTTAAAAGCCCGC
TCGGACGATATCCGCGATGTCATCTCACGTTTTCTTTCTACCTCGCCCAAGGTGACGCCC
GATGTGTCGGATTTGCAAAATCAACTTGCAAAGAAATTGGCGGAAGAGAAGACGACCATC
GCGGAATTGGAAAAGGCACTCTCGGAAAAGCAACAGCTGGAAGAGAGTCTGGAAGAGGCA
TCTTTACGGTATATGGTGGCCGAGAAGAAACTCGATCGCGCACGCAGCTTGACCGTGGCC
AAGTTAGAGAAACAGTACATCTTTGGTGCTCAGCGACCTGGAGGCGATGGCAGTGCGTCC
GCCGCTCGAGAGGAACAGTCCCCCGCCAATGGTGCCACTCCCAGTGGTGACCGCAGCCCG
GAACTGGACGAAACCCACCACAAGAAACTCTCCGCCATTTCCGAGAAACAGAAGGAGCAG
ATCCAGAAGTTGGAGGCGGAAAATGCGACTCTGCTCAGCCAAATGACCGACTTGAATATC
AAGCGTACCAAACTCACGGACGACGATTACGCGCACACGGATCTGTTCAAGCATTTGCGA
TCTCAATACGACGACGTGATCAAGCGCATCAACCACCTGGAGGCGACAAATGTGCAGCTG
CGGGAGGAGGCAGTGAAATTACGATCCGAGCGAACCGCCTACCGCAACCAAGTGGATGAG
GAAACGCAGAATGTGATCGCCGAAAAGGAGGCGCAATTGATGCGCGCCGAGACCGACTTG
GCCCGCATACGGAATGCACGTGATGAGCTTCTGGCCGACCAGCAGATGCGAAAGGCCGCC
CAGGAACAAGACAAAATCTCGTCCATCAAGATCCAGGAACTAGCTGATGCCGGGAATGCT
CAAATCGCGTCGTTGGAATCCGAGGTGGCGCGATTGCGGTTGCAAGTCGAAAAGGCGAGG
GCGGAACAAGCAGAGGCCGGGGAACCCCCGATAGAAGAACTACGGGCCAACTACCAGAAT
CTAGAACGCCAATACGCCATGCTCAACACCGAACTTGCATCCATGCAAACGGCGTGCAAG
AAATACTCCTCGTTAGCCTCGCAGAAAGTTACTGATCTCAGCGGCTTGGAAGAGAAAGTT
GCCCGATTAACGGCTGAGAAGTCCAAGGCCGACCAGAAATACTTCGCGGCCATGAAAAGC
AAGGAGGCGCGGGAGATGGAAGTCCGGACGCTAAGAATGCAGAATGCGAAGAGCTCGGAT
ATTGTCTCGCAGTTGAAGGAGTCGGAAGCAGCCAGCCGTTCTTTACTGGCGAACATGGAG
AAGCAGGTCAGCGAAACCAAGGAAGCATTGCACTCGATGGCCAGCAAGTACCATAGTGCA
CAGCAACAAATCACGGAGAACGGCATTGTTATGGACGGTTTGAAGGGACAAATCACCGAG
CTCAAGGCCTTGTCCGTGTCCAAAGACACCACTTTGGCCAACGCTTCGAGCGCTTGTCGT
CAAGCCGAGACGGAGCTTGAGGGTTTGAAAGTGACGCTCGCGGATACGAAAAAGAGCCTG
GACAACTGGAAGAATAAGAGTCTCGGGAACTCATCGTCTGAATATGAGATGCTACGAACT
CTAGCTCTTTGTACCGTGTGCCGCCGAAACTTCAAGAACACCGCCATCAAGACATGCGGC
CATGTATTCTGCAAGGAATGTGTTGAAGAACGCCTCACTTCGCGATCTCGAAAGTGTCCC
AACTGCAACAAATCCTTTGGGAATAACGACTATATGCATATCACCCTGTGA
>awe00110 | augustus_masked-C10106-processed-gene-0.9-mRNA-1 transcript offset:0 AED:1.00 eAED:1.00 QI:0|-1|0|0|-1|1|1|0|640
ATGCGATTACAATACGACCCAATTCTTCCATTGCACGCGCGGTTGCGGAAAGAGCGGGCG
CGTGTCCCCACGCCAGTGCAGCTAGATGGCAACCTCTACAATGTGATGGGCGTGAGCCCC
GAAAATGAACTGTTGCTGCGTGATCAGCGCGCCGTCCACCAGGATATGCGCATTGAGGAG
TTTGCCGGTCGCCCGGCGATTCTCGATGGTGTGCGCTGGCGTGTAGTATCGCTAGAGGTT
GCACCGAACATGCTCGACACGACCCTGCAGTTGGTTAACCCGCGGGATCCACCATCCATG
GTCACGGTGGCCGGTGCCGATCTGACACGCGTGCAGTTTCCTAGCGAGAATGGCTTGCAC
ATGCTGGGCCCGTTGAAGCATGGAATCATACGTATGGCCTCCATGATACCCCGGACTGAG
GTGCGACGACCTCTTCGTGGGGGCGATCAGTTCGAGGCACGTCTTCGTGGCCGTGAGCTT
GATGGACCGTACATGATTAGAGTGGGAGATGACGGCCAGCTGGTGGCAACCGGCATATCC
TACAACGGTTCTGAGCAGAGGATTGTAATCGAACCAGCGCAAGTCGCACCCCGTTATCAG
ACTATCATGTCCCTGGATTTTCGTGCCAGCTTTGATGTCGACGCTTTCTTGTTCCGAGAA
GACGAGCTCCGCGGCCAGGCAACCATTGGTGAGACACGAAGGAAGAGTGGATGTTCGCTG
GATCCGCTACTGGGCAGCCTGCCCTCTGGCACAGTTCCACTACTGACCAATGGTGCCGAG
CATCTTGCCGTGTTTGAGCAGTTCATTCGAGACCATGCGCAGCTTGAGGGGGGCGTGCAT
TCCAGGAATGGCATCGACGGCATACCGCGCAGGCTGACTGTATTCAACCTCTCGGTGAGC
AGCCAAGACGATGCTCGCGGTGTTCTCCATGCGCTGGTTGACTTTCGAATTCAGAATCCA
GACGCTAAGATGACAATTGTTGCATCTAAGCTCGGACCGACTCAGTTCCAGGAATCACCA
GAGTATCACAAGTATCTTAAGGTACTCACGGACAACGATATCCATGTTAATATGTTTACC
ACCCCTGGCAGTGGAACACGCCAGGTAATGCATGCTAAAGGTATCATCATCGACACCGAT
GTGATCTTTAGTACAGGTGCTGTCATGGACACACGGCCCATCGACAAAGCAGATTTCTCA
ATCAAACTACCTCCGGCGGCGGCCGAGGCATTCCAGCGTTACGCAGACGAGGCCATCCAT
GATGATGCGACTGAAGAGCGCCGCGCCGAGCTCGCCTCCGAGCTGGCGAGTCTCGGAGTA
GTTATCAACGACCCAGTCGCAGGTCTCACGTATATCAGCCGCGCCCAGGACGCATTGATC
CGTGGCGCTTCGTGTCAGCTGATAGTCAGCATTTCCGAGCTTGTAGATCCCAGAGTGACA
CAGACGCTGATAGATCGCGCGACGAATGGCCTTGACGTACATCTACAGGTTCGGGAGGTC
GACCCTACGTCCGCCCTGCTCCTCACCGATGCCATTTTGCGGTATCCCGAAAACCTGCGA
GTCGAGGACACGAGCTGGTGGGAGCCGCGTCCGCATTTTAACACTATCATCGCTGACGGT
GATGCTGCGTATCTTGGTACCTCGTACCTATGGCCCACGCAGTGTCATATGGTACACCAA
GGCCGGTCGTTCGAGAACGGCGTGTTACTTCAGGGCGATGCCACCGCGAGCCTACTCATG
CAGCTTGACCAGCTTCGTGTCCGTGTCTATGGCAATGATAATATCTGCCCGGTGTCTATC
GATGAGGCGTTGGACTCGTGGAGGTGGCAGCGAGGCATAATCAGCCCTTGTATCTTTCCA
AAATACACCATCTGCCTAGGGGCATGGCCATCGTTGACAGGAAATCACAAGTCGCCCGTT
TGA
>awe00111 | snap_masked-C10106-processed-gene-0.14-mRNA-1 transcript offset:0 AED:1.00 eAED:1.00 QI:0|-1|0|0|-1|1|1|0|91
ATGTACGTCAAGGCCATTCGTCGCGCGATCTATCAGCGTCTGTGTCACTCTGGGATCTAC
AAGCTCGGAAATGCTGACTATCAGCTGACACGAAGCGCCACGGATCAATGCGTCCTGGGC
GCGGCTGATATACGTGAGACCTGCGACTGGGTCGTTGATAACTACTCCGAGACTCGCCAG
CTCGGAGGCGAGCTCGGCGCGGCGCTCTTCAGTCGCATCATCATGGATGGCCTCGTCTGC
GTAACGCTGGAATGCCTCGGCCGCCGCCGGAGGTAG
>awe00112 | snap_masked-C10106-processed-gene-0.15-mRNA-1 transcript offset:0 AED:1.00 eAED:1.00 QI:0|0|0|0|1|1|2|0|65
ATGGATATCGTTGTCCTCAACCAGCGCATGGAGAACACCGCGAGCATCGTCTTGGCTGCT
CACCGAGAGGTTGAATACAGTCAGCCTGCGCGGTATGCCGTCGATGCCATTCCTGGAATG
CACGCCCCCCTCAAGCTGCGCATGGTCTCGAATGAACTGCTCAAACACGGCAAGATGCTC
GGCACCATTGGTCAGTAG
>awe00113 | maker-C10106-snap-gene-0.1-mRNA-1 transcript offset:0 AED:0.23 eAED:0.33 QI:0|0|0|1|0|0|8|0|437
ATGTGCTTGAACGAAGGAATGTTACATCAGGGTGAGGATTTGACGTCACGTCCCAGCGAC
CCGGCCGGGCCGCCAGCAGGCCTCGTCCAGATCGAGGTTCTCCTCACGCGATCGATTGCT
TGCAATGGAACCTACTGGTTGGTCTGTCGAATTGTGGACATCAAGCACACGCTTCTCAGG
CTTTCTGCAACGTTGCCGACGGGTATTGTCGAGGGGGCTGGTATCGTGGTGCTCAAACGT
CTTAGCGATGCCGTCCGTGCTCGAGATAATATGATGGCTGTTGTTACTGGCGCAGCTCGC
AACTACAACGCCGGGGCCGGCTCAATTACGCACCCAGATAAGGATGCGCAGCCAACTCTG
TATTGGCGCGTGCTGCAACAGGCCGCTATACATCCGCACGAGGTCGGCGTCGTCGAAATG
CACGGCACTAAAACTCAAGCAGGCGATCGCGTAGAAATGAAGGCCGTACAGCGCGTTTTT
GCCTCTCCGAACCGACCCCGACGCGATAAGCCCCTCGCCTCGCGGAGCGGCGGCGAGATG
ATGTCGTTGATCAAGGCGATCCTTATTCTCATTTCGCCCCAGCCGGATCAGCCTCTAAGC
CCTCTCCTAGGCGGTGATATCCGCCTAGCAAACGGTCAGACCTGGCCCCGTAGCGTCATG
AATCCTCGCTACGTCTTCATCAATAACTTGAATGCTGCACTGGACAGCTTAAGCTTATTA
ATACATAATACGCCATCGTTCGCTATTCTCGCGACACCACAACATCAGAGCGAACGGCCC
CAGCGCACGAGGCAAACAGGCATTACTTACACCAGACGACGGGTACACCGCGTTCATCAG
GACGCGTTCGTAGCAATATGTAACGGGGAACTCCTACAGCAACTAGAGCAGACACCAACA
GAAGACGTTACCGACTCTAGACCAGTTTCTCCCGTGGGTACCAAATATCCTAGCATAGAA
AGAACTGTTTATCGGTCTTCCGCTACTTTTCGTCATCTACTAAACTCATACCAGGGTCTT
TGCAACGTCCAGAGACTCAACTACGCGTTCATCGACGCCATTTGCAGGCCTGAGGATACA
ACAAACACTATATTCAATAGCACCGAGCGTAATCTTCAAGTTGCTACCATGGCGCTAGAA
GTTAGGCTCGGGATCCGCCCCACGCGGGTAATTGAACACAGCCTAGATAAGTACGTGGCG
CTCTTCGAGACTCGGCCGCTACAGCCAGTTGCGAGAAATACTGTGCAGATAGCCCGTCTA
GCACAGTCGTTAGCGGCCCCATGGCAGCCATTGAAGTGTTCAAATGATATCTAG
>awe00114 | augustus_masked-C10106-processed-gene-0.10-mRNA-1 transcript offset:0 AED:0.00 eAED:0.03 QI:0|-1|0|1|-1|1|1|0|480
ATGTCCACCGTCAGATTCGGACCTCGCGACTTACTCGAGTACGACGCGCACTACGGGGTG
TTGATCTGTCGAGAATGCCATTATGCCATCCAAAAAACTGCCTTGCAAAGCCACCTGCTG
CGACACAAGATTTATCGCTCAGAACGACAGGACTTGTTGTGCAAGATTGCACCTCTGCAA
CTGTTGGAGCCCCATGAAGTCCCCCTTCCTGGTGCAGCCGCCTCGCCCATTGAGGCTCTC
CCTGTAATCCCGGGGTATCGCTGTACATCGGTTGGATGTGGATGCCTGTATGCCAGCTCC
AAGCGGATGAAACGCCATCAGACCGAGACCCATGGACGTGGGGATACGTCCGATATTCTC
TCTCATGCTCGTCCAGCCACCCTTCAGACATTCTTTCGGGGGACGAAACTCCGGTACTTT
GAGGTGACTCGTCAGATTCCTCACGATCCTGATTCCAGCGTTGATGTTAGTTACACGAAT
GAGTCTGGTCCATGCATCGCCACGCCACCGTGCGGATTACCACGTCCTAACACCCCCACT
CCCCACTCGTCTGCACTCGACGTTGATTTAGACACGTTGGCGTGTTTTCACCATTTTATT
ACTACGGCTAGCCCTACGCTTCCATGTCCACAACGTCTGGGCCACGTCAACGAATACTGG
CAAACCAAGGTAGTCCCATATGCCCTCCGAAACCGGTGGCTGATGTGCGGCCTACTGGCC
ATTTCTGCCAGCCATTTGGCCGCTGAAGAAGGAGGCTCAGTTAGTCCTGAGACCCATCGC
AAGCGCTCTCGCCAGTTCTTCGTGGAGTTCTCTGCGGGGTGGGATGCGACAAATGAGCCC
ACCGACTCGGTCGATGAAATCAGAGAGGCGGCCTCTCAGGTCAGAGGACTATTGCGCTCC
ATATACCTGGGGTGGGTAGAGCTTACACGGGACGCCCTAAAATCGTTGGAGCTGACGAGC
CCTTCGGCACTGCAGGTCATCTTGACCACCGTTTGGGGCTTCGCGGGTACGGACCTTCCG
CTGCGGCTCGACAGTAGTCCTGATATAAATTTGAATTGCCTGCAAACGCTTCCCTCTCGG
ATGGCAGACATGTTTGGAAAGCCAGACGACGTCCGAGACGTGCTGGCTACATTGTCAGCC
ATTGCCGCGCTCGTCCAATGTTGCGATATTGTCTTGTCCTCTGGCGAAGCAGCCGTCCTC
TGGAGAGCGACGACCGACTGGTTGAGCAAGGTGCCGGATCGCTTCAATGATCTGATTTTG
CGGAATGACCCCGCCGCTCTCGTAGTGGTCGCCCACTGGGCGGCATTGTTGATCGGTTAC
GTCGAACGCTCTTGTTGCTGGTTCTTCCGTGGCTTGTCAACAACCATAGTACGAGAAATT
GTGGAACTGATTCCCAGTAACGACGCTGAAGTGCGACATTTTGTTGAGAAATTGATAGCT
TGA
>awe00115 | augustus_masked-C10106-processed-gene-0.5-mRNA-1 transcript offset:0 AED:0.04 eAED:0.04 QI:0|0|0|1|1|1|2|0|351
ATGGCAGCATCGACAAACCAAGCGGCGTGGCTCGTCAAGGTCGGAGCCCCTTTAGAGGTA
GGAGACGCTCCGTTACCCACAGCTGGCCCTGGCGAGATCGTCGTCAAGAACGCTGCTGCC
GCTATCAATCCGCTCGACTGTCATATGCAGGAAGCCGGTGTATTCGTCCAGCAGTGGCCC
GCCATCTTTGGCTGCGACGTTGCTGGCGAGGTGCATGAAGTTGGTCCGGATGTTGAACGC
TTCAAGAAAGGAGACCGCGTCATTGGACATACCATCAACCTGGTGAGCGGCCGTCCTCAG
GATGGCGCCTTCGCGCAGTATTCAGTCGTGCCCACCGACAAGGCCGCCATCCTACCCGAT
GCCATCTCTTTCACCGACGGCGTCGTCGTCCCGTTTGCCCTCGAGGCTGCCGTGTGTGCC
CTATCCTTGCAAGAGCCTGGCGTCGCCATGCCCGGCGTTTCGACACCTGCTCTTCGTCTC
CCGTATCCGTCCTTAGCGGACCCAGTACCTCGAGTTGGCAAGACGCTCGTCGTCTACGGT
GGTTCGTCCTCCGTCGGCTCCATGACCACTCAGCTGGCGACAGCCGCCGGAATCCACGTC
GTCGCTGTCAGTGGTGCACACAACTTCGAGTTCAGCCGGCGCTGCGGCGCGGTCGAGGTG
CTGGATCGCAAGGACCCGGCGGTCGCCGAAAAGGTCATAGAAGCAATCCATCGCCTAGGT
GAGACCGAATTCGTTGGTATCTTCGATGCCATCGCCACTGACGAGACGTACGTCAATGAT
CGAACCATCCTGGAGCGTCTGGGCGGGGGGCACTTGGCCAGCGTTCATCCTCCTCCCGCA
GATCTCCCGGTAAACGTGAAAGCCGGCATGATTTTTGCCGTCAACGATGTCGCTGCTCCG
GTGTGGAGAGACTTTGTGACTCCCGCGCTGCAGTCGGGGAAGCTTCAATGCCTTCCGCGA
CCAAAAGTCGTCGGCAAAGGGTTGGAGTCTGTTCAAGGGGGACTGCATCAGTCCAAGGCT
GGAGTTAGCTCGTCAAAGCTGGTTGTGGAACTCTAA
>awe00116 | augustus_masked-C10106-processed-gene-0.11-mRNA-1 transcript offset:0 AED:1.00 eAED:1.00 QI:0|0|0|0|1|1|5|0|1091
ATGGGCGGAATCAATTCTCAAACCACCGAAAGCTCTCGACCTTCCGTCGATTGTCACCAG
TCTTGGACCTACTATCAAGACCCAGAGGCTCGGTCGTTGACAGCTACTTCCAGCGACCCT
ATTCTTCTAACCAACAACCAGAGGCATCACGGCAAGACTGCCGAATTTTCGGCGTTACTA
CTGCGGGACTCGTGCGCATGCCCTTTATGCGTGCATGAGTCCACCAAACAAAGGTTATTT
TCCACTGCCGAAATACCTGCTGATTTTGAGGCCAGAACGGTCGAGGTCGATCCCTCATCG
AATTTGGTCAAGATCACGTGGAATAGAGATGTGCCTGGACACGATCAAGAACACATGACA
GAGCTGAGCATGGAGGCCCTGCGCAGTATCATGCACTCAGGCCAGGCTCCAGGGTCTTTG
TCGGATTCTTTCCTGCCTCCGGTCCTGTGGAGCAAGGAGCCGCTGAATCTCCCGGACTAC
GATTATGAAGCCTACATGAAAGACGACAAAACGCTTTATCAGCTCATTCTGCAGCTGCGC
ACTGAAGGATTAGCCTTTGTTACGAATGTCCCTGGCCTCGAAGAGTCTCTCGCTACTATC
GCAACTCGGATTGGACCAGTGAAGGATACATTTTATGTACGAACTGTGCCTGCGGCGATT
AACGCCGCTTACACTTCACACGATCTGGGGTTTCATACGGACTTGCTATATTTTCAGCAC
CCACCGCATGTCCAACTTCTCCACTGTATCCAGTCGGCATCCTCCGGAGGAGCAAGCGTA
TTTGCTGATGCGTTCCGAGCGGCGGTTGACTTGTTTCACACGGATATAGACGCATTCAAC
ACACTTGCCACAGTCCCTGTGAACTACCACTACAACCACCCCAACGCAAATGTTTACCAC
ACGACCAAAGCTGTTATTGATCTCTGTCCTCTTCGTCTGAACGATGTAGTGTATACCCAC
TTCAACGATTATCTCAACGCGATAAAAAGCCGCCATACACAAAGTTGGGACTCCAATTGG
AAGACTAGCATGCTGGTCCAGTGTTTGCAGAAGATCAACTGGGGCCCTCCATTTCTCGCC
CCCTTTTCCAACCACAAAGACCCGGTGAATTGGGATACGTCCAGTCTACCTGCTCTCTCG
GAGTTGAACAACAAGATCGATGAATGGCACTGGGCGGCCTCTAAGTTCAATGCTCTTTTA
CAACGCCCCGAGTATTTATTCGAGCGGAAGATGAAACCGGGAGAATGCGTATTATTCGAC
AACACAAGAACACTGCACTCACGAAGATCGTTTGACATGGCTGACCAAATATTGCGTTGG
TCAACGAAGTATGAGCGGGCCCAAAAGTTGTCTCCGGTAGAAACACCTGGAGATCACGCC
ACGGGAGTTGGCAGCGTGCCATCCACAGAGCAAGACGGCGAGGGCGCGCAATGCAGCAGC
GTAAACAACGAGACTTATATTGCAAACTTTCCAGGCGCCTTATACAATCAGCTGGATGAT
TTGGCTCTAGATCTCAATTTTGCCTGGCTGCCTCGGATTTCGACGCCTCTGCAAACTACA
ACCCTCGATTCAGACGTCTTTCCGGGTGCTACAGATACTTTGAACACGGACAGTGTGAGC
AGGAGCTCCGGCTTTCTAGGAGCACAGTGTATTGCAGATTTCGCGGTATGCCCGGAGGTT
TTGCCAACCCCTACCCATCTACCCACTGCGCTAGTTGAACACTGGTTTTGTCGCGTTTGC
CCGATGTGGTCCGCCTTCGACTCAAAAACAAGCTACAATCGCCAATTGGCTTGGGAATCA
TGGGGGACATCAAAAGCGGTCTTTTATACGATACAAGCAATGTCCGCCGCCTGCCTGTCG
GTCAGCACGCCACAGCTTCAGCGCACCGAGTCGTCGCTGAGAACCCATGCTGTTGCGGCC
ATTGACAAGGCTCTTCGTCTAGTGCGTGGTTCACGCTCACCAACCGTGACATCTGATGTG
GTCTACGCGATCTTTACATTAGGCAACTCCTGGGATCGCAGAACGTCCACTATTCCACAA
TATCCATGGCTGGAATTCGCCCGCGAATTACTTTATATCTGGGAAACACACCTAACCCCC
TCTGACACCATGCTGCACGCCTATTTTCTACAAGCATTGAATTACTGGGAAATGCTTCTC
GCAACCGTAGGGCGTGGTTCCGTTCCGCTAAGACTGCAGAGCAGGCGACGACAATACCAC
GCCAGACTCTGCCAGGGACTGCAGCTTTCAGATTTCAACGCGAACTTTACTCCCTCCGCG
ACATTCCCAGATATATCAACTAGCATGATCCCAGGAACCAGACCCAACTCATGGTCCGGC
ATTTCCAACGAAGTCATAGATATTTTCGGTCAGGTATTGGCTCTGTGCTTTAATGCAAGT
CGCTACAGCAAGAACGCAGGAAGTACTGCAGCCTCCATGGCAAGCGAAGTTCTCTGTGAC
TTAGCCATAGCGCACGACTTACAAAGACAGCTTTTGGCTATGAACTTCGAAACTCTCGTC
CACATGGAGGAAGCCCAAGGGTTCCGCGTCCAGACAGGGGACGAAAACACACCCGTCGGC
CATCTGCTGCAAACCGCCGAAGCATACCGACAAGCCGCCTTGTTGCAGTTACATCTCGCG
TTCAGTGATCTAACGATGGAGCCAAGAGAATCGTGCCGGAGCTTCGTATGGACAGTGCCT
GCCGAGGGGACGGAAGATACTACCGACAGTTCGCAACCTCGGAAAGAGTATCTCCTTGCA
TTGACCCTCGACCTTGTTACTATACTCGGTCAAATCCCCTCCCAATCTGGCTCGAGGTCC
ATCCATCTGATGCTGTATCTTTCTGCGGCCACTGGTCTCAGATTCGACCCTCTCCTTCAG
ACAGGGTGTATTCCCGACCCAAACGAAGGGGTTCACAGCTTGAGTGCATCCTCCGACTTG
GTGTGGAACCTTTCCACCCCGGAAACAAACCTGCTTCTGCATGCATTACCGAACGTTCCA
TCCCCTCCAGCTATTAATGATCATACACTCGTTAGGGACAATACCACAGATACATCTATT
TCACGGTCAACGCTGGAGGTATTTAAGTCAAGAGACCTGATCTTAACGCGACTAAGCAGT
TTCCAACAAACGCTACCACACAGACGAATGGAAGAAACGATACGATTCGTGAGAAACATA
TGGAAACAGTATGACAACCAGGTCTGTGGTAGTTGCAGTCTTGCTCAATGGTTGGATATT
CTTGCACAGAGTGGTGTGGTGGTGTCATTATGGTGA
>awe00117 | maker-C10106-augustus-gene-0.0-mRNA-1 transcript offset:0 AED:0.13 eAED:0.13 QI:0|0|0|1|1|1|5|0|293
ATGGTTGCGACAAAGTCAGAGAACTTGCACAGAGCCGCGGCCACAGCGCCCAGTGCCCTG
GAGGAGACGGGCAAGACACCTCTACAGTTAATATCTCAAGGGGCTTGCCTTCCAGGTATC
CCTAGACACCCAACATTTACAGCCCACAGGCAATGGATACTGGAGCAAATGGCACTTGCC
TTTCGTGTCTTCGCAAGAAAAGGTTATACAGACGGAATGGCCGGCCATATATCTGTTCGG
GATCCCGAGAACCCTCACACTTTTTGGACAAATCCGTTGGCAGTGCATTTTGCGGTATTA
AAGGCCAGTGACATGATTCTTGTCAACTATGAGGGTCTACCCATCGGTGGTAATATGAGC
CGACCGGCAAACGCCGCAGGCTTCTTCATCCATAGTGCAGTACATAAGGCTCGACCGGAT
GTCAATGCGGCATGTCATACTCATAGTCCTTACGGGATGGCATGGAGCGCATTCGGTCGA
CCTCTGGAGATGTTGACTCAAGACGCTGCTTATCTCTATGGTGACGCGCAAGCAATTTAC
GAGGATTTCGGGGGCGTTGTTCTTACCGAGGAGGAAGGCGATCGAATCGGTGCGGCTCTA
GGACATAACGGAAAAGGTATGATGCTGCAAAATCACGGTCTTCTTACTGTGGGATCGACG
GTGTCAGAGGCAGCCTTCTTGATGACCCTTATGGAGCGTGTTTGTCAGTGCCAGCTACTA
GCCGAGGCCGCGGCAGCGAATGGTCTTCCAAAAATCACTATTCCTGACGAAAGCGCGAGG
TATACATTTGAAAACTCGAGTGAACCAGAAACGCTATATTGGGAGGGGCAGCCAGATCTT
GAGTACGAGAGCTACATGAGCAAGGGCGAGCATCGACTTTGA
>awe00118 | augustus_masked-C10106-processed-gene-0.12-mRNA-1 transcript offset:0 AED:1.00 eAED:1.00 QI:0|-1|0|0|-1|1|1|0|171
ATGAACCCCAGCCTCCGCAGCCGACTTGACAAGGAGGACGTCCGAGAGCTGATAGTACAG
GAGCGCTATTATCGAGCTACTGGGCAGTGGGAGAAACTACGCGCATGCTATCATCCAGAA
GCATTGCAGACCCGGGTGGCTGTCACCTGGTACGTTTACAAGTTTCATGGGCTTCAATTA
CTCACAAAGGATAGAATTGATGACAGAATTGATGACTTTATTGGTGCTGCCAGGCAGCTA
TCCGACTGGGGCGAAAACCCATTTCATGCGATAATGCCTGTGGTGATTCATATCCGCGGA
GACAAGTCGGTGGCTGAGTCCAAGTGCATTATCCGGCTTAGACTACCAGAAGAGGAGAGC
GAGTATGACTTTACTTCACAGATTTTATTAGTCTCTAGGGTTGAGCGTCTCCAGGGTGGT
GCATGGAAGTTGCTGTCAGTCGAGACTATATATGAACAAGATTCTATGGTTCCTGGGTTG
CTACCCTATTTCAAAGAAAAAAAATCGTCGGAGTAG
>awe00119 | maker-C10106-snap-gene-0.3-mRNA-1 transcript offset:0 AED:0.13 eAED:0.30 QI:0|0|0|1|0|0|5|0|424
ATGTCACAACAACGTGATCCTTCGGGCGTTAATTTCTGGCTGCTTGGGGGAGGAATAGGC
TGTTTAGCAGCTGCAGTTCACCTGATAAACGAGGCAGAAGTTCCTGGTCCACGTATCTTT
GTCGTCGAGTCAGAGGGGGGATTTGGGCATAGTAGTAGTGCGTACGGCAACTCTCAGACC
GGCTACATCGTTCACGCAGGGCTTCAGCCATGCTTCCAGGAACCGTGTGTAGAACATCTG
CTTTCACTTGTGCCTCTCCCTCTGCACCCTGGCGAGACCTTATTTGATCTACTCAAAGAG
GAAGGGGGAGAACGGCCATCTCGTCAAGATGTATGGAGTCGAGTCATCGGCCCGGACAAG
TCAGGCCCCAAGCCATTGAATATCAGAAAGTGGGGTATGCACCTCAAAGATCGACTGGAT
GTCGCAAGAATCATAATGGAGAGTGAAGATAGTCTGGGCGAGAAGAGTATCAGACAGGTG
TTCGACACTGAATTCTTTGACTCGACATTTTGGATACTGTGGTCAACTACGTTAGTCTTC
CAGAACGTCCAGCAATTCAACACCGCTCCTGTATTTGGCCAATTGCAGTATATCTTCCAG
GAAGCTATCATAGTCCCGATCGTCGACTACCTCAGAGCACAAGGTGAACAGTTTATCCAA
TCTACCAAAACGGGCCTGTCATTTCGTACTCATGACAATGATGCCCTAATACCCTCATAC
TATGCTCCGAGGAACGCGGAGAAACGAACACAATGGCTCTATATTGAAAAGATCTTGTCA
TTGTCAACATTGAACCCTCACGATCAACTGATCCCAAAAGAACTACAATACCAAGGCTCG
TGGTCTTTGTGGGATGGAATCTCCCAGCATGGTCGGCAATTCGGAAATCCTCTAAACTTT
CTTTCTCGCCTCTCGGAGACGAGACTTGTTACGTTTACTTATTACCTTGAAAGCCCCGTC
CTCTATACCCAATTAACCAATAATCAACCAGGAGAAGGAGCATTGACGACCCTTTCTGCA
AGCAGCTGGAAATTAAGCTTAAATGTCCCACGGCAGCCGGTATTCCCAGGACAGCCTCAT
AATGTCCAAGTAGTCTGGGGATATGGCCTCGCATCAGAGCAAGAAGGTGACTATATCCGG
AAGCCCATGACAGCCTGCAATGGCGAGGATATCATTTTGAGCTTTTATCACATCTCCACT
TCCCGCATGAGCCAATTCTCTCGAATGCTATTGTTATTCGATGTATTATACCATACGCAA
CATCCTCAATGGTAA
>awe00120 | augustus_masked-C10106-processed-gene-0.7-mRNA-1 transcript offset:0 AED:1.00 eAED:1.00 QI:0|-1|0|0|-1|1|1|0|187
ATGTTCTTGTTTACCCCGTGGACGCACGAGGATAGGCTAACGTTGCTCTCGTCGCCCGAA
GGTCAACCAGATTGCGAGATCTGGGGCCACCTCGACTTCACCACCGAGCCGGAGTTTACG
ATCCGAATCAACGTGCGAGAATTGATATGTTGCCTCGCTCTTCCGCAGGAGTTGACGAGG
AGAGCCGGTGACAAGGAAATAGGCTTCCAGAATGTTTTCGGGTGCGACAGCGTGCCTGTA
GGCCTCCTCATCGACTTCTACAGTAGGAATCTCGTCCTAGCCTTTGCAGCGCGGGATATT
AAAGTAGCCAGAAACGCCAGCGCATTCACAATCAAGGTCACTGCCAGCTCCATCACCTTC
CTGGGCACCATCCAGAGCCAGCTCGGTCTGACCATGACCTACCTCCCCGCACCAACACCA
CTGGAGAAGCAAATTGCCTTGTTTATGGTGCAGTTTCTGTCAGTAGCCGCGGACCTGATC
CCAGTCGTAGGAACGCTCGTTGGCTTCGCTATTTACATCGGCCGGAATACTATCATTGAT
GCCCGCCTGGGTTTACCAGTTTGA
>awe00121 | augustus_masked-C10106-processed-gene-0.8-mRNA-1 transcript offset:0 AED:0.00 eAED:0.00 QI:0|-1|0|1|-1|1|1|0|200
ATGTCGACAACTACAATCACCTCCACGCAACAAGAGCACGCTCGAGTGCTTTCAGTCAGC
AGGTCCTCGTCCCATACCATATCCAAATCCCCCGCTCCTTCCATCACGTTGGTGACCGGA
CTCGGGGTTCAGGGAGACTGTCATTCGGGGCGAAACGTACAGCATCAGTCGCTTCGTCAT
GCCAACCCTGGAGCAATTAACCTACGCCAGGTCCATCTCGTCTCGACCGAGAGCCTCCGA
CAGGTTTCTGCCAAGTTAACGAGCGCGAAACCTCTATTAGCGGGCGAGATTGGGGAGAAC
GTGACGACCGAGGGAATCGATCTACCAACCCTTCCCCGGGGAACTGAACTACACTTTGTC
GACGATAAAGAGTCCGGCGAGCGAGCGATCGTTGTGCTCACGGGCCTCCGCAATCCGGGC
CCGGGAATTGACAAATGCAGACCTGGACTGAAAGATCTTTTCACCGTTAGCTATGAAGAC
CACGGGGTTGCCAAGCACCTCGCAGGCGTCATGGCCACGGTGAAACAAGGCGGAGTGATC
AGGCCAGGCATGGCCATCAAGATCATTCGACCAGCACAGGCTGACCCTCTTCCGGCTATC
TGA
>awe00122 | augustus_masked-C9300-processed-gene-0.5-mRNA-1 transcript offset:0 AED:0.01 eAED:0.01 QI:0|0|0|1|1|1|2|0|587
ATGAAGTCCTTCTCAAGCTCTGCCATCAATAAGTCGGGCAAGAAATTTGCCCCCAAGGCC
CCCGTCCGACGCGCTGCCCCAGCTCCTCCTCGGCGCCCCAGTGTCGCTTCTCAACCCTCA
GTTTCTCAACCCTCGGCTTCTCAAACTCCTCAGCCTGCGACCGAGACCGCGACTCCCGAA
CCTAGTCAAGCAGCTTCGATTGCGGAACCTCCCGCTCCTGTCGAGACAGCAATTCCAGAG
CCCTCTGCGACCCAGACTGCCAACGTAAAACCATCTTCGTCTGCGACAGCCATCCCGATT
CCTCGTTCGACGCGAAAGCCTTCAGTCTCTGCGGTGACTCCCGCTCCCCCCCATGAAGCT
CCTACGCCCTCTCAGCCGCCTCAACCCTCGCAATCCTCTCGGCCTTCACAGCCTTCCCCG
CCCCCACCTAGCACCTCACACGTTGACCCCACCCCGCTGCCTTCGACCGATGCAGCTGAT
AAGCAAACTCGAAACGATGCTCCTGTGATTGAGCATGAGAGACTCGATGGCCCTAATGTC
CGCGAAGAACCCCCAGCGCCCGAGTCGCGCAGCGTTTCCGGTTCCGAGCCCCCTACTGAA
ATCCGACCCTCAAAACGCGTCAAGATCACCCCGGAAATCAGGTCTACTACCACAGAGCCT
CAGCCTTCGATCGAGACCCCTCAACTTATCACACCGCCTGCAACGCAGACTCCTGCAGCT
GAATCTACGACGGAAAGCCAGGACACTTTTGAACCGCCTGTTACCACCGATGCAAGCCAA
AAAACCACGAAATCGAGGAAGAGAAAGGCACCCAAGGACAGAAGCACCGCGACGAAAACT
AGGGAGAGAAAACCGCGAGCGCGCAAGGAGCGTGAGCCAACTCCCGAGGGCTCTGAACAG
GTTGAAATCGCTCCGGGGGTCATAAAAATGTCAGAACTGTGCAAGGACTTGCGCACGGGA
AAGAAATCTAAGCGAGAGGCCGAACTTCGCAAACTAGAACTGGCCGAGCAGGAACGGAAG
CAGGCGGCGCAACAGGAAGGTGCACCCGAGGAGCCACCCGCAGTGAAGCAGAACGAAAAT
GCCAGCGAGCCTCCGGCAGCGGAGAATGGGGCAGATCAGTCCCAGAATGGTCCGGTGATG
AGAATTGTGAATGGAGAGATTGTGCTCGACACTTCGTCTTTGCAAGTTGACCGGCACGCT
GCAGCGGCGAGGAGCTACGGAGACTTGGAGGATGTGGTGGAAAATTCGTTCACACGCAAG
ATCAATCAGTCTACCTACGGAAAGCGCACTAAAACGGAATCGTGGGACGAGGACCTAACG
GATCTTTTCTACAAAGGGTTGCGCATGTTTGGCACAGATTTCATGATGATCAGTAAACTA
TTTCCTGGGAGGTCTAGACGCCAGATAAAGTTGAAATTCAACAAAGAAGAACGCCGCGAC
CCCGGCCGCATAAAAGACACCCTCCTGGGTCCGCGAGAAACATTCGATATCCAGTCTTAT
TCGGAGATGACCAACACGGTCTTCGACGACCCAAAGGTTATCCAGCAGGAACTGGATGAG
GAAAAGAAACGCATCGAAGAACAGCACGCAAAGGAAAAACAGGCTCAGGAAGAGCTTCTT
CACAACCCAGATGGCGCAGCCGAAGGGGCGGATCCTGATAAGCCTAACACTGCGCCTACT
AAGGGAAAGCGTAACAAGAAGCAAGCGAAAGACATGGGTGGAGTGCAGGAGGAGATCCTG
GGCACGATCGATGACTTTCCCTGA
>awe00123 | augustus_masked-C9300-processed-gene-0.9-mRNA-1 transcript offset:0 AED:0.05 eAED:0.44 QI:0|0|0|1|1|1|2|0|322
ATGCATCACCCGAGTATCCCGCAGCTTTTCCTGACTTTTCTCCTACCCGCCTCCGTTCTC
TCTCATGGCGGCGCATCCTTGCAAAAACCACCAAGCAACAAAGCCATCCTACTCTCCAAT
GTCCAGACTTTGACGCTTCGAGGAGATCGACTCACTTCCTCTCGTCGTGTTTCTCCCATA
CCCCAACTACAATGCGTTGGGCCATCGAAGAAAATCTGCCAATCGTACCCAATTGATGTG
ATGCGGTGCACCAACGCCGGCTACGACTATGACGAAGAAGATGTTCAGTGGACTTGCACC
GCTTCACTACCACCGGAACTTAAACTGGGCTCGACGGACGTGATCTGTGAAGGATACCGG
AATTCGGACGATCCATGGGTTTTGAAAGGCAGCTGTGGCGTTGAATACCGGCTCCTCTTG
ACGGACCTGGGCGAGAAGAAATTCGGACGACAACACGACGACAATTTGTCGCAGGGTATT
GCGCGTAATAAATGGCAGAAGCTACTGGCGGTGGTTGGGGATATCATATTTTATGGGTTC
ATCGCCGCAGTGATCGAAGACGCCGTACGCCTGGCCGTGGCTGGGGTGGTGGATCTGGTG
GTGATGGTGGCGGTGGAGGAGGAGGAGGAGGAGGAGGAGGAGGAGGCCCGTATTACGACC
CTCCGCCGCCATATAGCACTCATCCTGATAGCTCTCGTGGATGGAGACCTGGGTTTTGGA
CCGGCGCGTTGGGAGGTGCCGCGGCTGGTTACAATCTCGGCAGAAGGCGAAGCGGTTACA
ACCCTTCTGCATTTACGAACCGACAGCCGTCATCATCCAGGCAACGAAACAGTTCATATG
ACCCGGGAGAAGGCAGCTCGCGGTCTGCGTTTCAATATTCCGATTCCACCACGACAAGTA
CTGGCTTTGGATCAACCAGGCGCCGATAATAATCTCAACCTAGACATTGTCCTTGCTTCC
TATATCTGA
>awe00124 | augustus_masked-C9300-processed-gene-0.6-mRNA-1 transcript offset:0 AED:0.01 eAED:0.01 QI:0|0|0|0.66|1|1|3|0|495
ATGAATTTCCAACAAGGTGAACTCACGCCCGTCCCGGCTCCGTCCTCATTGTCGTTTACG
CAAGGATTCCTCCTTGGACAGCTCTCTGTTGTACTCCTGATCGGGGCTTTCATCAAGTTC
TTTATTTTCGGCGAAGCACCGCCTCCGCCGTCTCGCGGCCTGCGCTCCGCCACACACCGT
CGCTCCAATTCGATCTATACCATTTCACCGAACGATGGATCCAATGCCTCCAGATCATTA
AGGGAAAAGCCTTCGACTTCCAACGTCCTTCGTCCAGTCCCCTCCTCTTCAACCAACACT
CGATCCATCCTTCGGAAGACCTACTACAGCGCCATTCCTACAAATCCTGTGAAGCATGGC
CGTCACAGAGTTCATCACTCCTCCCACCAACCGGAATCGTTGGATTGGTTCAACGTCCTG
ATTGCCCAAACGATTGCCCAGTATCGACAAACCGCGTATCTGCTGAAAGACTCGCCTACG
TCGTCGATTCTTAGCTCGTTAACAGCGGCGTTGAACAACCCCGAAAAGAAGCCTTCATTC
ATAGACAAGATTGCGGTGACGGACATATCCCTTGGCGAGGAGTTTCCGATTTTCAGCAAT
TGTCGCATCATCGCGGTGGATGATCCGAACTCCGATGGTGGGAGACTTCAGGCATTGATG
GACGTTGACTTGAGCGATGATAATCTCTCAATTGCTATTGAGACCTCTTTGCTGATGAAC
TATCCCAAACCATGTTCCGCAATCCTCCCAGTGGGCCTATCTATATCAGTTGTTCGCTTC
TCCGGGACATTGTGCATATCTCTTGTACCTGCATCTACGCCCCCCCTCGACACTCCATCC
CCATCGCCTCCTCCCCCTGCCGCGGATGCTGCCAATGCCAACTCACGGCCCAAAAACAAC
TCGGACAGAACCCATCCTCAATCCGCCAATACGCAAGGAGGCGTTGATGGTGAAGGCCCA
CAGAAAACCGGCACTCCGAAGAGCAATGTTGCGTTCTCGTTTCTGCCGGATTACCGGCTG
GATCTTTCCGTCCGATCACTTATCGGTTCGCGTAGCAGACTTCAAGATGTGCCTAAGGTG
GCCCAGTTAGTCGAAGCTCGGGTCCATGCCTGGTTTGAGGAGCGAGTCGTTGAACCCCGA
GTGCAGGTGGTAGGGTTACCGGACCTATGGCCTCGGATGGGCAGAACAGGAGTCCGGACA
GGCGAGGACTCGGAGACCGGCTCCAACGCAGCATCTCGGTCCGCCATGTCGGCCGACATG
GGCAATCCTCTTCACGACGATGAGAGCGATCGGGAACCAGAAGGCCTCCGGTATCGGGGA
GGGCTGGGAACGCGGCCACCGTTTGACAGCGCCTCACGCTCCAGCAGCTTTAATGTTGAG
ACCGGGGGATTCCGAAGCCATAGTATGACTCGAGAGCACAGTGCCGGAGGCATGAGTGAT
CCATTCCACATGCCCGGCTCGATGCCCGATGGCGCAATGACAAATTAA
>awe00125 | augustus_masked-C9300-processed-gene-0.10-mRNA-1 transcript offset:0 AED:0.16 eAED:0.16 QI:0|0|0|1|1|1|3|0|178
ATGAAGGCATACTGGTACGATAACAAGCCGGGCGACCAGCGCGAGCCCCACGACTCCGGC
AAGCCCGTCTCCGAATCCTACCTCGCCTCCCTGGGCGTCTTCTACCGCCACTGCCCTACC
ATTAACATCGTCGACGCCCTGGCCGCGGAGCGCGGCTACAAGAACCGCGACGAGGTGACC
GTCTCGCCCCAGACCATGGGCGACGTGTATGAGGACAAGGTGAAGATGTTCTTTGCTGAG
CATCTCCACGAGGACGAGGAGATTCGGTACATCCGTGACGGTGAGGGTTACTTCGATGTC
CGCGGCCAGGGCGATGAGTGGGTGCGCATCAGGCTGTCGAAGGATGATTTGATTATCTTG
CCCGCGGGTATCTACCATCGGTTTACGACGGATGACAAGAATTATGTTAAGGCTATGCGT
CTCTTCCAGGAGGAGCCTAAGTGGACGCCGCTGAACCGAAGCGACGAGGTTGATGCCAAC
AAGCATCGCAAGTCGTATCTTGAGACGCTTCCTACTCCTGCTCTTGCTGCAAACTAA
>awe00126 | augustus_masked-C9300-processed-gene-0.7-mRNA-1 transcript offset:0 AED:0.02 eAED:0.02 QI:0|0|0|1|1|1|2|0|697
ATGTTGGCCTTTCGATCACGGTCGGCGGCCGTCGTCCCACGGAGTTACTCCGTTCGTCCT
CGCATTACGAGGGCCTTTCGTGGTCTGGCCACCGTTGCCGATGGCGCTCGACCTTACGAT
GTCGTTGTTATTGGTGGTGGACATGCCGGATCAGAAGCCTGTGCTGCGGCAGCTCGCTCC
GGCGCCCGCACGGCGCTGATCACCCCGTCGCTCTCGAACATCGGCGTCTGCTCGTGTAAC
CCGAGCTTTGGAGGCATTGGCAAGGGAACAATGATCCGCGAGGTGGACGCTATGGACGGT
GTTGCGGGGCGCATCATCGACAAAGCCGGTATAATGTTCCGGTTCCTCAACCGATCCAAG
GGACCCGCTGTCTGGGGACCGCGCGCCCAGATCGATCGTGACCTGTACAAAGGATACATG
CAGGAGGAGCTGCTGCAGACGGATGGACTGAGTATTCTGGAAGGCAAAGTTGCGGACATC
GTGATCTCGACGGACGGGATGGAAAATAGCACGGGCCCGGCGAAGGGCAAGATCGTTGGT
GTCAAACTCGAAACCGGCGAAGTCATCCCCACTGGCCGGGTGGTTATCACGACGGGTACT
TTCCTGGGAGGTGAGATTCATATCGGTCTCAAGGTTTTCCCCTCGGGTCGTATCGGTGAA
GCCGCTACTTTCGGGCTGAGCAAATCCCTCCGCGAGGCGGGCTTCCAGCTTGGTCGGCTC
AAGACCGGAACGCCGCCGCGACTGGACATGAAAACGATCGACTTCAAGCCATTAGAGATT
CACCAGGGTGAGTCGCCCCCACAGCCCTTCTCGTATCTGAACAAAAGGGTGCAAGTGGAC
ACAGAAGACCAGCTTCCGTGCTGGATCACGCGGACAAATGAAGCTACTCATGACATTGTC
CGGGCCAACTTGGAAAAATCGGTGCACATTCGCGAGACGGTCAAGGGGCCGAGATACTGC
CCATCCTTGGAGTCCAAGATTATTCGGTTCCATGAGAAGAAGAGTCATTTGATCTGGTTG
GAGCCGGAAGGGTTCGCGCCTAATGAGGTGGTCTATCCGAATGGAATTTCCATGACCATC
CCAGAGGATGCTCAGCTTGCTATGTTGAAGACTATCCGTGGTCTTGAGAATGTACACATG
CTCCAGCCAGGTTACGGCGTGGAATACGACTACATTGACCCTCGCAATCTCTGGCCCACG
CTCGAAACCAAGCTGATCAGCGGTCTTTACCTTGCCGGACAAATCAACGGCACCACCGGA
TACGAAGAAGCGGCGGGACAAGGAATCATCGCCGGAGCCAATGCCGGTCTGGCCGCCCAG
GACCGAGTGCCGCTCACTCTCAGCCGGGCAGACGGATTCATCGGTATCATGATCGACGAC
CTGATCACCAAGGGCGTGTCTGAGCCCTATCGCATGTTCACAACCCGCAGTGAATACCGG
ATCACGACTCGGTCCGACAACGCCGACATGCGCCTGACGGCCAAGGCGTTCAAGGCCGGC
ATCGTCTCGGACACGCGCTGGCAGCATTTCCGTGACATCGAAGCGCAAATCAGAGAGCTC
ACGGCCCTCCTCCACAACACGAAAAAGACCGCCCACGCGTGGAACCGCCTGGGCTTCGAG
GCTCGCGTCGACTCCTCCACGCGCTCCGCCCTCGACCTTCTCCACGTCAAAGGCATCGAA
CTCGACTCCCTGATCCCCTTTATTGACTCGCCCTCCGGAACCACCTACACTTCCTCCTCC
TTTGCCCCGGAGATCAAAACCCGCGTTGCCATCGAGAAGCACTACGAGCATGTTGCCGCC
CGCCAGGAGGCCGCCGCCCGGAAATTCCTGCAGGATGAGGGCCTTCTCCTTCCCGCCGAT
ATGGATTACCAGCAAGTCCACGGTCTCAGCAGCGAAGAGAAGCAGGCTCTTGAGCGCGCC
CGACCCGTCAGCGTCGGTATGGCGCGACGTATTGAAGGTGTCACCCCAGTCGGAGCCCTC
TTCCTACTTCCGTATGCGCGGAGAGACACCCCTATAGACGCCGAGTCTATGACTGAACTT
GATGCCGACACTGAGAATCTGGAAGTCACCCCAGACACCCAACTAGGCAATTGA
>awe00127 | augustus_masked-C9338-processed-gene-0.0-mRNA-1 transcript offset:0 AED:0.75 eAED:0.75 QI:0|-1|0|1|-1|1|1|0|498
ATGCTCAACAACGATCTGTATCGAAGAAATATCACATCTGACGGAGGGTCAGCCCTTATA
TGGTACGCGGTTGGGGGGTGCGACCGTGGGATAAGCAGAATGCTGGATGCAGGCGCTGAC
ATCAACGTTCGATCGCCCAATGAGGTCCAGTCGACAGCACTCATAGAAGCTGTATTGCAT
AAGCATACCCATGTTGTGCGCCTTCTCCTGGGGAATGGAGCGCTGCCAGACGCTGCCGAC
CTGCGCGCCCGAAGGCCATTGTCTGTGGCGACTAGTAGCCGTACCGGCATGGCGATCACC
AAAGCTCTCCTAGATTCCGGTGCTAGGCCGAACGCTTTGAGGTTTGAGAAGCGTTCTCCG
CTCACGGAGGCAATCCGGACTAACCAGGAATTCAAAGTGGCATTGCTTTTGGAGCATGGG
GCTAACCCTAATACCTTGAGGGACAGGAACACGCTCTTACATGTCGCTGCTTCGAATAAC
GCAGCTCCGGCGATAATTTGGATGTTGATAAAGGCTGGTGTGCCAGTGGATTCTCAGAAT
GACTTCGGAATGACACCACTCCAGGTAGCAACTGCCAATTCGTGCGTACGCGCGGTGCGC
GTATTGCTACGTTATGGTGCCGATCCGAATTTCAGAGGAACGCACCGGTATAGAGAAAGA
CCGACTGCTCTTTTCTATGCTGCGACAAAGCCCCGAAGCCGCAGGAAGGATAACACAGCC
ATTATCCGGGCCCTCATCAGCCACGGAGCCCACGTCAATGCTGTAAACTCTGAGCAGAAG
TCCCCTCTATTATTCGCAATCTCGAAGGGGGCCATCAAACAAGGGCAGACACTCCTCGAG
AGCGGTTCCAACCTGATGGCGAGAGACGCCGAGGGTAAAACAGCACTTCACCTAGCCGCG
TCGTCATTGAGCGGTAGTCTGGATATGTTGAACTGGCTCGTCAGCGAAGGGGTCGATGTG
AATGGTGTTGAAGGGACGATAAAGGAAACACCGATCTTCAGTGCCATCCGAAGCAGGGGA
CAGATGGGGATCGAGCGGCAAAACGGAGAAGAATGCGTCCAGGCCCTTTTATCCCTGGGA
GCCTATGTCAACTTCCAGAATTTGGAAGGGTTGACGCCTATTTCTGTTGCTGTGCGAAGG
GGATATGTCGGATTGACCACTATGCTACTTGAGTATGGGGCTCTGGTAAACCTGAGAGAC
AGCCAGGGGCGGCCACCTCTGCATCATGTCGGGCAGGACTGCTTTGGATATCAGGGGCAA
GAGCTATGTGCCTTGCTCATTGCGAACGGGGCGGACGTCAATTTTCGAGACCATTCGGGT
TACACAGCGTTGCACAGACTAATTGAAAGCGGATTTTGGGAGGCAGTCGCCGAGTTATTG
AAGGCCGGAGCCGATAGATGCGCCATAACGCACGATGGAAAATTCCCGCATGATATGGTC
CCTCCGGGCCCATGGGCAGAGACAAAGCGGTTGTTCGTTCGGTATTATGCTCAGTAA
>awe00128 | augustus_masked-C9338-processed-gene-0.1-mRNA-1 transcript offset:0 AED:1.00 eAED:1.00 QI:0|-1|0|0|-1|1|1|0|266
ATGACAGCTTCTCCGCAACCCTTATCAGAATTATCGGCCAGTCTACGTCCTCCACTCGTC
TTGGATCATGTCCGAATAGTGTTGCCATGCTTGTCCCCAGCACAGCTCGAGTGTGCGCAG
CTGTGGATCGACGAAGCACGAATCTTTCAGGATTCCTCCTTTACGTTGGTCACACTGGTC
GAACAAATGTGGGGTCTCACGTACGAAGAGGTAAACTTTGCACGACTCCGGATCAATGGG
CCTTTTACCGTGGACTGGTTGCAGCGTGTGGTGCCCGATCTCCGTCCGACACAGATGGCA
CTGGCCCAGTGGGCGGTGGAGCACAATCGGCTCATGATGGAGTGCCCAAAGCCGGCTGCC
CCCGGATCGCATCGCACGCTTCGTCACATCGTCACGCCGGATATCCTGGCAGGGCTCTTA
GGTGTATCGAGCCCCCAGCGTAGGAGCATCAATCGTCGATTCCGTTCATTATGGGATGTC
TGGGACCCGGCTGGACAATATCCTTACACTACGACTGATCGGCTTTGGAGTGCGGCGATG
CGAATGGAACGACGGTGGTGGCGGTCGCTCTGGCCTGGGCCGTCGTACGAGAGACCCGTC
ACTCTCAACCAGCTCATCGGTGTCTTTCCCCGTCTTGAGTCGGATGTTCTGGACGAGGTC
AAGCGGCTCCTGGGGCGGCGGGTGTGGCGGGTGAAAACGGCTACTGCTACGATGGAGGAC
ATAATGTTATATCTACAGCGAGGAGATCACATCTCGGATGCGGATATGCGCTACGCACGC
AGGCTCTTGGGCCTAGAATAG
>awe00129 | augustus_masked-C9448-processed-gene-0.3-mRNA-1 transcript offset:0 AED:1.00 eAED:1.00 QI:0|-1|0|0|-1|1|1|0|478
ATGAGCGTAACTATGCAAGTCAAGAATTCCATGCAGACCTTGCGGATGCAGAGGTCAAGG
ATTGAGAAAGATAGTCTTGGCGAATTAGAAATCCCAGCCGATGTACTATACGGCATCAAC
ACGTATCGATCGCTCACAAATTTCTCCCTCTCCAGTCGATCTATCGCAACATGGCCGACC
TTCATCAGAGCTTTCGCCACGATAAAACAAGCGACGGCTCTTGCAAACCGTGAAGTTGGT
AGCCTGACGGCGGAACAGGCAGATTCTATCTTCTCAGCCTGCGCAGAAATCAAAACCGGA
GAACACGACCGACATCTGGTCGTTGATATGCTAGAGGGCTCAGGTGGTACCTCGACCAAC
ATGAATGTGAACGAGGTGATTGCAAATATCGTGGCGAGCGCCTCTGGCCGGGAGCTTTCA
GACTACAGCTTCGTCCATCCGAACGATCACGTCAATCTAGGACAGTCCACGAATGATGTA
GTTCCCACCGCTATGAAGCTGGCAGTGTATGGTGCAATGGAAGGGGCTCTGCGTACCCTT
AGTCAGCTGGCTGAAGCATTCTCGAGGAAACGTCAGGAATATCAATCGGTCCTCCGACTT
GGCAGGACCTGTCTTCAAGATGCGCAACCCATGACCCTCGGCCAGGCATTTGGAGGCTAC
GAAGCGGTCGTCCGACGACACGCAGAGCAGCTTGAGGCAATTCGTGAGCAGTTCCTGACG
GTTCCCTTGGGAGGAACAGCTATTGGGACTGGGTTTGGGTCTCAACCAGGGTACAAAAGT
GCTGTGTTCCGGCATATGTCGGGCTTATTCAACGCAAATATACAACCGACTAATGACGCG
TTTGACGGTATGCAAAACATGGACACATGCGCGCGTCTTTCAGCGGAATTGCGCAATTCC
GCAAACTCTCTATGGAAAATCGCCAATGACCTGATCATTTTGTCCTCCGGCCCTAATGGC
GGGATTAACGAGATCACTCTACCGTCAGTCCAGGCCGGATCCTCAATTATGCCGGGAAAG
GTAAATCCGGTAATCCCTATCGCGGTATGTCAAGTGGCCCTTGCGATTACGGGTAACGAC
ACCGCGATTGCAATGGGATGCCAGCAAGGCATGCTGGAAATCAATCACTTTGAGTTACTG
GTGTGCGATCGCCTTTTCGATAGCATCTATTTACTGACCGGGGCGACCGAGACCTTCACT
CGTCGATGCATCGACGGTATCATTGCAAATGGAGATGTCTCGCGGAAGCAGTTGCTGGCA
TCCAGTGCATTGGCCACTGCCCTCGTGCCTACTCTTGGTTATGCGCAGGTCTCGACAATT
GTTCGCGCAGCCCTAGCAGAAAAAAGGCCATTCCTAGATGTTGTGATCGAGAAAGGGTTG
CTCAATGAAAACGAAATCATGTCAGCCATTGAGCGCTCGGCCCATGGCAACGTTTGA
>awe00130 | augustus_masked-C9448-processed-gene-0.4-mRNA-1 transcript offset:0 AED:0.11 eAED:0.11 QI:0|0|0|1|1|1|8|0|528
ATGGTATCCGCAAAGAAGCCGTACTTCGGAATGACCGGAGGATGGCTCACGTTTTGGCTG
ACAGTTGCTTGTGGCACCGATATGACGCTGTTTGGATATGATCAAGGTGTCTTTAGCGGC
GTTGTTGTAACAGACGACTTCCTCGAACTCCATGATCTGGTCGGCCCTACTAAAACCAAG
ACACTTTCAACAGTCACTGCCATTTATGATGTTGGCTGCTTTCTCGGTGCCATTCTAGCC
TTCACCGTCGGGGACCGATTGGGTCGAAAGAAATGCATCCTGCTAGGGACCGTCATTATG
GCCATCGGAACCATTCTTCAGGCGTCTTCGTACAGTCTGGCGCAAATGTTCGTGGGTCGG
GTTGTGCTGGGAATCGGCAACGGCATCAATACAGCAACAGCGCCCATCTGGCAAACCGAA
ACAGCGCAGGCGAAATGGAAAGGAAAGCTGGTAATATTTGAACTGGGGCTGAACGTCGGC
GGCTATTGTATTGTCAATTGGATCAATTACGGCCTATCCTTCCGCGAGGGAGCCATCGCG
TGGCGTTTGCCAATTGCCTTGCAGTTCTTCTTTATATTTGTGCTGTTTCTTACCATACCT
TGGCTTCCTGAGTCTCCTAGGTGGCTCATTTCTCATGGTCGCAAGGACGAGGCACTTCAA
GTGCTCGCATGTATTGAGGCCAAGGCTGTCGACGACCCATATATCACCACTCAGCATGAC
GAGATCAAATTTAGTATTCAGTATGAGAGGGAAGAAGCTGTTCGGTGGCGGGATCTTCTG
CAGGGAACCAAGTCTGACGGTACGAAGACCCTCCGGAGATTGCTTCTAGGGGCTGGCACA
CAAGCGATGCAGCAATTCCAGGGAATCAACATCATGAGCTACTACCTCCCCCTAGTGCTC
ATAAACTCGGTCGGTCTCTCAAATAGCATGTCACGACTGCTGACAGCCTGCAATGCAACG
TCTTACTTTTTCTTCTCCTGCATGGCCGTCACCATGGTGGAACGAGTTGGTCGCCGAGGA
TTAATGATGCTGTCTGGATTTGGCCAGTTTGTTTCGTTCCTGGTTATTACTATTCTCCTT
AGTCTCGCCGAAAAGGATCAGGTGTACGCCACTGCATCAGTCGCCTTTTTCTTTTTATAC
CATGTGGCGTTTGGAATCGGCATGCTCGGCGTGCCCTGGTTGTATCCGACTGAAATCAAC
TCATTATCAATGAGGACCAAAGGAGCAGCAGTCTCGACGGCAACAAACTGGATCACGAAT
TTTGCTATCGTCGAGATCACACCCATCGGAATTCAAAACATTGGATGGAGATTCTGGATC
GTGTGGACGGTTATGAATGCGGTCTTTCTGCCAACAATTTACTTCTTGTACCCTGAGACA
GCAAACCGGACGCTGGAAGACATTGACGCCTATTATCGCTCTAACCCGCCGCTCATTGTG
GTCAGTGATCCAGATGCCGTTTCGACAAACCGTCCACTCCGGTTCATCGAACATGAAGAT
GCAGAGGTCCAGCGGAACGCAAAGCAGTCTCAGTATGTCGTCCCTTATAAGGCCCGGGAT
TCGCCTAGCGCGGAGCATGTCGATTAG
>awe00131 | maker-C9448-augustus-gene-0.2-mRNA-1 transcript offset:0 AED:0.05 eAED:0.05 QI:0|0|0|1|0.87|0.77|9|0|921
ATGGATGTTCCCGTCGCGGCCAATGTCCTCGGGACGATTGGTGCGGTATGTTGGTCGATT
CAGCTACTCCCACAAATCATCATCAATTATCGGCGCCATGATACTGAAGGTCTACAGCCG
TCGATGATGTTGTTGTGGGCTGCAGCCGGCGTGCCACTCGGGGTGTATAACATTGTCGAG
GAGTTCAACGTCGCTCTCCGCATCCAACCTCAGATTTTAACAGCTCTCAGTCTGGCCACA
TGGGCGCAGTGTTTATATTATGGCAAGAAATATTCCATTCCACAATGCATTGCAGCTGTG
GTTCCTCTGCTAGCGGGGCTGGGCGGCATTGAGGTGGGACTGGTGTTTGCCCTGAAGGCG
GCCGAAAATCGCAACCTAAGTTGGCCCATGACTTTGATGGCAGTGCTCAGCGCGTGTCTT
CTGGCTGCCGGCGTTCTCACGCATTACTGGGACATCTATGTCCACCGGACGGTGCGAGGC
ATCAGCTTCTTATTCGTTGGCATTGATGCGGCTGGAGACTTGTTCTCTCTTGTATCTGTC
TTGTTCGAACCGACCATTGATGTTCTTGGAGTGATCATATATGGCACGGAGCTGGTACTG
TGGATTGGGATCTTTGTATGCGGTGGCGTCTTCAACCTCCGACCTTGGATCCAGAGTCGC
ACGAAGAAGCGCGATGAAAGGGAACAGGAACCTGACCCGGTGTCTTTGCATGACATGCCA
TCTTCGACGTCCGTCTTCCGGACGGCTTCGGGAACATCTCAGGTGCTCCGGAAGTCGTTC
GCATGCGATGAGTGCAAACGACGCAAAGTCCGCTGTTCCGGGGAAGAGAATTGCTCCAAT
TGCCTCCGAGATGACAAAGCATGCCAGTACACCTCCCCGTCTCAGCGGCTCTGGTCGCTT
CAGAGACGCCTCCAAGAGTCGGAGAGAATACGAAGGGATATGGAAAATGCCTGGAAAGCA
TACCTGCCCACGGTTGAGCTGCAAGAAGCAATCCGTAGCACACGGAGCAGCCCTCCAGAC
ACAGCCGCGACCGCGAAAAGGAAGCGCAAGCTGAGCAACGAAGTGGAGCATCCTACCGAA
CAGACCTCGACGAGCATCACGGAGCACAGCAATGCAGAGGACTACGAGTTTGACGAGTCG
CAAGACTTTGACAACTCGATTGACGGCATGGGGTTCCTGACGGTCGATCCGCACAAGGCA
GGCTATACTGGTCCCCAGTCTGGCATCGCCGCCTTGAAGTTTCTGCAGTCGCTCCCGCTT
TACCTCCCACTGAATAGCATCAACACTCCCTCGTCGCTCGATGAGGACGGCCTTCCGACC
GCATCTCAGCCAACCGAGGTATTGAACCGCTATATCGATGAGTATTTCTCCCTCTTCCAC
CCCGCCTATCCTATTCTTCATGAGGGTACGTTCCGTGCTCGAGTATCAGGTGCGCTTGCA
AAACCCAAAGATGGATCTTGGCCCTTACTATATAACATTGTCCTTGCAATCGGGGCCTTT
GTGGGCGACTCGAACGTGTCAAAATGCGATATTCCATTCTACCAAGAAGCGCGTCGGCAC
TTAACGATGGACGTCCTCGAGAAGGGGTCGTTGAGTTATGTCCAAGCCATTACGCTGATG
GCGAACTACCTACAAAAGCGCAACAAGCCAAATGCGGGGTTCATTCTTATCGGCATTGGC
TTTAGCATGGCCCTCGCCATAGGGTTGCACCGGGAATTCGCTATGCCGAGCACGTCACCG
TTCACAATGGAAATACGTCGACGAGTCTGGTGGACACTGTTCGTTTTTGTTTCTGGGGCA
CAGTTGACGCTAGGAAGGCCGGCCGTGTCTCTGGTTGGCGTGAACATCAGACTCCCTGCG
AACTTGGATGACCATGACCTTGCCGTTGATATGGAAGAACTGCCCGATTCGAGACCAGAA
GCAACGATAACTTCATGCTTGATCGCCCAGGTCAAACTGGCTAAGATCGCCAATGCTATC
CAGGTAGAACTTCTAACGCACTACCGACCAACCTACGAGAAGGCCGTAAAGCTAGAGGAA
AATATCGCCCATTGGTGGAGAGAACTTCCGCCCTACTTTCATCCCGACGCGCACCTGCGA
CCGCATCTTGAATTGGCAAAACGAGTGCTCATATGGAGATCATTTCATCTGCGTATTGTT
CTCAATCGACCATTCCTCTTCGAAGCTATAGCTACAAGGTCGGAGTTAAGTACAAGCGCG
GGGCCTACCAAGTCTTGCCTCACGGCTGCAGACGAGTGTGTTGTGTCCATTTGTGGATTC
CTCGACTCCACCGACAATAGGAAAAGGGGAATAGCTTGGTACGCTACGTACTGGTTGATT
ACAGCAAGCTTTGTCCAGGCGACGTGTTACATATATTGTCCCTCGCATCCGCTGGCCCAA
AGCTGGAAGAACCACCTACAACAAGCGGTTAGTTGTCTGGGAAGACTTGGAGCCTCGCAC
GACATGGCGTTACGCGCTCAAAACATTCTGCAAAAGCTTCTTGAGCAAGGGTGCGAGCAC
GACATGGGCGAAGGGTTCGGCGAGAACCTCACGGCTACCCCCTTAGGATCGTCTGTAGTG
CCCACTGCAACATCCCAAAATCAGGCAATCTATAACCCGTTGTCAATGGGTCTAGAGGAT
AGTCTGACTTGGTATCCGCAAGGCGCATCCAATGCAGAGCTTTTGGATGCGGCCGGTGGT
TTTATGATTCAGAACCTTCTTGAAGGATCCGATGATTATGCGGGAGCCCCGTGGATGCCA
ATTTAA
>awe00132 | maker-C9448-augustus-gene-0.0-mRNA-1 transcript offset:0 AED:0.01 eAED:0.03 QI:0|0|0|1|1|1|3|0|543
ATGTCGATTTCTCAAACACCCTCTGGTTATGAAGAAGGAAGGCCACTTCTGGATGGAGGT
GCAGAGCCCGAATACGGAGCTGCGCCCGAGCCCGGGTCTACGCGACCGGCCGAGCGCCGC
TCGTTTGCACGCAATCTAGGAACCATCGAAGCATTCGGCATCGTCATCAGTATTGTGATC
GGGAGTGGAGTCTTCACGTCGCCCGGTGCCATCGATACCAACGTACCATCGCCAGGAGCT
GCTCTCATTGTATGGCTGGTCGGCGGTATTCTGGCTTGGACGGGAGCCAGTACCATGGCG
GAGCTGGGGACTGCAATTCCAGGTGAAGGAGGGGTGCAGCCGTATCTACAATACATCTTT
GGTGACGTCTTCGGATTCCTGGCGGCATGGACCTGGATCGTGGCCGTGATGCCTGCAACG
CTCGCCATTCTAAGCATTGTTTTTGTGGAGAGCATCTCCTCGGCAGCCGGTGTTACCGAC
CAGGCCGGTAGTATCGAACATAAGCTTTTGTCGATTTTGGTGCTGGTCGCTGTCAGCGTA
GCCAACTCGATTAGCACCAAAGTTAGCACACGATTAAATGGCTTCTTCGTCACCACCAAA
TTTGTCGCGATCACAGGCATCGTGATAGCCGGTGTTGTAGTGATCATCCTTCAGCTGTCG
GGAATTAATCGCGATGCTGGACCAAGAGATTGGCATACCAAACCGTGGTTCGGGTTCAGG
GACACCGTAACCCCCGACGGAAGTCTGATTGACTGGAGCCAATTGCACGGCTGGGAACTC
CTGGGCCACTATTCAGCGGCGCTGTATGGCGCCCTGTGGGCTTATTCTGGCTGGGATAAG
GTACGTTGGGCCTATGCGGCGCGAAGAGAGCCCCCGCCTAACGAACGTATCAAGGCTATC
TATGTGTCGGCGGAATTGTCAGCGCCAGCCCGTCAACTTCCGTTGGCCATCAATACCGCA
GTTCCGATCATCATTCTTTGTTTCATCGCGGCAAATGCAGCATACTACGTCCTTCTCCCA
TGGAACGTGGTTTCGGCAACCGATAGCGTGGCCGTGACTGCCATCACCCTCCTCCTTGGC
CGTGGATTTGGGATTCTCGCTGCAATTGTAATCTGCCTGGTTGTTGCCGGATCACTGCTA
GGGAATTCCTTCGTGGCCGGGCGCATGGTTGTCGCAGCTGCAAATTTGAAATGGCTTCCA
CGATTTCTAGGTTTCGTTGGGCATGTCGGCATCAAATCGAACGAGTCAAACAACGCCGCC
TTCGGCACCTCTACACCAGGCAGATCCGATGCACCAATTAACGCTATCATCCTGTCCACC
GGACTCCCGATCCTTTACATTCTGTTCGGCAATTTCCGAGCCTTGCTGACGTTCAACGGC
CTCGGCGAGTATTCCTTCTTCTTCCTGACCGTTCTAGGAGCGATTGTTCTGCGTTTCAGA
GAGCCAGAGCTTCGTCGTCCCTATAAACCCTTCATTTTGGTTCCGAGTATTTTTGCTGTG
GTTAGTGGGTTTGTTGTCGTGAGGGGTGCTGTTTTTGCGCCACTGCAGGCCATCATCCTG
GTCGTGCTCTGGATTCTTGGGTTTGGCTTCTATTTGGTGTCAAGACGATGGAGGGAGCCT
AGAGATGCATGA
>awe00133 | augustus_masked-C9448-processed-gene-0.6-mRNA-1 transcript offset:0 AED:1.00 eAED:1.00 QI:0|-1|0|0|-1|1|1|0|190
ATGAATTTCTTAGAATCTGAGCGCCTTTACTTCCGTGCCTGGGATTCCTCCCGCGATAAG
GAATGGTATTTCGCAATGCACTCCGACCCAAAAATCTTTTACAATACTTCAAAAAGCACT
TTTCAGCCCATGAAGAAAGATTCAGTTGAACCAATTATCAAAGAAATCGAAACAGCGCTT
CTGGGGGTTGTTATCTGCAAGAAGTCGTCACTGAATACCGCAGAAGACCCCCCAGCTTCT
GAATCAGAAAGAATCGGAATCCTCATGATCAAAAATATCCCTCCAAGCCAGGTTCAAAAC
AGATGTGCTGATCTCGGTATCGAATTGAGACCCGACGCACAAGGCCAAGGCTATGGAACT
GAGGTTTTACGTTGGGCTCTCAACTGGGCCTTTAAGATGGCAAATCTTCACAGGGTCCAA
TTGGAAGTGTATGGGTGGAATGAGGTCGCCCTGAAAACGTATCATAAGGTTGGATTTCAA
GAAGAAGGCCGACTGAGAAAGGCTGTATGGAGAGACGGGCGATGGTGGGATGAAGTCTGG
ATGGGAGTTTTACAAGAGGAATGGTCATTATAA
>awe00134 | maker-scaffold1-snap-gene-0.18-mRNA-1 transcript offset:0 AED:0.07 eAED:0.07 QI:0|0|0|0.87|0.71|1|8|0|808
ATGCACTACACGCCTCGCGAAATCGAGAAGCTTCTCTTGTCTCAGGCTGGTCGTCTTGCC
CAGAGGCGATTGGCTAATGGAAAGAAATTGGATCATCTTGAGGCTACTGTTATACATGAT
GAGAATCATTCAGTCACTTATCTTATGCACCTAGGCAAAAGGATCCTAGGCCGACGACAT
GTACACCCATCCGTCGTTGGCACGCTCAAGCAGATGCAAGTGGAAGGGACTTTCGAGACG
GGTACGCACCTCATCACAATTCATCATCCGGTCAGCACCGATGACGGCGACTTCAAAATG
GCTCTGTATGGAAGCTTCATCCAGGTTCCTTTGACAGACCCTTTTCCTGCAATCACCAAG
GCGGATTTCCACCCTCTGGCAATGCCAGGTGCAATTAATCCGGCAGAGTCAGGAAATATC
GTCCTAAGTCCGGGACGCCCCAGAGTTACGATCACTGTTACCAACAAGGGAACTCGTGCA
GTCTATATTGGTTCACACTTCCACTTCATGGAGACGAATCGTGACCTCGAATTCGACCGC
CAAGAGGCCTATGGTTACCATCTCGATCTTCCTGCCGGAGAGATCATTTGCTTTGAACCT
AATCACCCGAAATCTGTCACTCTTGTACAGATTGGTGGCTTGAAAACTATCCAAGGCGGA
AGTGGTCATGCTAAGGGGCCCCTTGATCCCAGTCGTTCCGCCAAGATCTTGCAACAGCTG
CAACAGGCTGGATACCGAAATTTGCCCGAGAAGTTGACTAAAAGGGGTGAAATCGAGCCC
TGCTCGATCGACCGGGTGCAGTATGCCTCTTTATACGGTCCGACTACCGGAGATCTCATC
CGCCTAGGATCTACAGACCTCTGGATCAAGATCGAGAAGGATCATACGGTATATGGCGAC
GAGTGTACAGTTGGATGTGGCAAGACCCTTCGCGACGGGATGGGTGCCGCAAGTGGCTGC
GCTGATTCCGAATGTCTTGATTTGGCAATCATCAATGCAGTTATCATCGACTGGACCGGC
ATTTTCAAGGCCGATATTGGTGTCAAGGACGGATCCATCCTTGCAATCGGCAAGGCCGGC
AATCCAGCGACTATGGACGGAGTCACCAACAACATGGTCGTTGGATCGAACACAGACATC
ATTGATGCTGGAGGCAAATTTGTCACTGCTGGCGGAATTGACACACATGCTCATAATATC
TGCCCTCAGCAGGCAAATGAGGCAATTTCCTCTGGCATTACCACCCTCTTTGGAGGAGGC
ACTGGTCCAAGCACGTCTTCCACAGCAGTCAATGGCACTGCAAGTAAGAGATACATCAAA
CAGATGATGCAAGCATGTGATCAGCTGCCCCTCAACTTTGGACTTGTTGGGAAGGGGAGC
GATTCCGATCAGGTCGGTCTTTTGGATCAGATCAACGCAGGAGTGATTGCACTTAAGCTA
CACGAAGACTTTGGCTGCACACCATCAGCAATCGATAACTGTCTGGACGTCTGCGACAAG
CAAGATGTTCAATGCCACATCCACACCGATGGTCTCAACGAAGCTGGCTTTCTCGAACAC
ACTGCTGCAGTCTTCAAGGGCCGTAGCATTCATGTCTATCACGTCGAAGGCGCCGGCGGA
GGCCATGCCCCCGATGTGATCAAGCTGGTCGGATACTCCAATGTACTCCCCAGCAGCACG
ACACCTACCATGCCATTCACGACAAACACGATTGACGAGCATATTGATATGGCTGCCAAC
TGCCACCGCCTTTCAAAGGACAACCCCAATAGCGCCTCCTTCCTCAAGAACCGCATCAGA
GAAGAGACTATCTCTGCAGAGGACATCTTGCATGATATTGGAGCAATTAGCATAATGTCT
TCCGATTCACAGGCTATGGGGAGATCTGCTGAGGTTTTGACATCTACATGGAGGGCTGCT
CATAAGAACAAGATTCAGAGAGGTCCACTCCCCGGTGATGAGGGAACTGGAGCGGATAAC
TACCGTGTCAAACGCTATATTAGCAAATATACCATCAACCCTGCACTAACTCAGGGAATT
AGCCATGTGATCGGCAGTGTCGAACCTGGAAAGCTGGCTGACTTGGTGATCTGGGACCCC
TCAGAGTTTGGCACAAAGCCCTTCCAAGTTCTCAAGAAGGGGTTCATCACTTTTGCACAA
ATGGCACTCCATCCCGAGTCCAGTGTGATGTTTGTGTCGCAGGCAAGCGCTGCAAAGGGT
GGCGATGTCCACTCTTACAACCTCAGAAAGCAGATCGAGGTAGTGAAGAACTGTCGTACA
GTAAAGAAGCATGATCTCAAATTCAACGACGCTACTCCAAAAATTGATGTTGATCCAAAC
ACTCTGATGGTCTCTTGCGAAAGTATGGAGCTAAGGTCCAAGCCCGTGAGCTCTCTACCT
TTAACAAGGCATTCTTTCCTTTACTAG
>awe00135 | maker-scaffold1-snap-gene-0.22-mRNA-1 transcript offset:0 AED:0.09 eAED:0.09 QI:0|0|0|0.6|0.75|0.6|5|0|458
ATGCGCCGTGCCGGAACCTGTGTTTACGGCTTAGCGCTGTCGGAGTGGGGCGCTGGGAAA
GAAAGCCTCTTCGAAAGTGAGAACACTGTCACCGCTTCTACCAAAACACTGGCCCCCGTT
GCTGGTGGATCTGCTGTAGGCTCTGGCATCAACACCGATCTATACACAGCGTCGACCTCA
AACACCGCTATTCGCGTTGTTACTTCCACTGCCTATGTTCACGGAAGCAGCGTTACCAAA
GTCTTTACCAAGACTGCATCGTCGGCCACTGCCACCGCTACCCTTGCCGCTGGCGAGTAC
ACCGACTGGACATCATTCAAGGCGAACGGCGTGAACCTTGGCGACTGGTTGGAGCAGGAG
GAAGTCTTTGACCAGTATTGGTGGGATCAATATGCTCCCGATGCCACTGACGAATGGACA
TTCTGCGAGACACTAGGCGACAAATGTGGCTCTGTCTTGGAGCAGCGCTATGCCACATAT
ATCACTACCGACGATATTGACAAGGTCGCTGCTGTTGGTGTCAACACTCTCCGTATCCCA
ACCACCTACGCGGCATGGATCAAGGTCCCTGGCTCCGCTCTGTACCATGGCAACCAAAAG
GATTATCTGAAGAAGATCGCCACTTATGCCATTGAGAAGTACAACATGCGCGTTGTCCTT
GGCTTGCACTCTCTCCCCGGTGGTGTCAACTCTCTCGACATCGGAGAGAAGGCTGGCAAC
GATGGTTGGTTCCAAAACTATACCAACCTGAAGTACTCCTACGACGCAGTTGATCAGGTC
CTTCAGTTCTTCGTCGACACTGGATACCCTTGGGCTTTCACTCTTGCTCCCATTAATGAA
GCTTCCGACAACCCCTCGGCCTTCGCGTCAGTTAACATCTTGACCACCAACGGCACGAAC
TGGTTAGTCAAGTATACCCATGGAGTTCTGGATCGCATCGCCCGCGTTGATAAGCGTATT
CCCCTGATGCTGCAAGATTGCTTCCTCGGCGAGGAGCACTGGTCCCCTTACTTCCCTGCC
AAGACTAACCTGGTCATTGACACCCATGTGTACTACTTCGCTGCCTTCGGCTGGGCCAAC
GGTGCCATCTGTGGCCAGGCTTCTGTCGTCAGTGGTGATGGGAAGTTCCCGGTTTATGTT
GGTGAATGGGCCTTGCAGACTCTTTACAGCAATACCTTCAAAAACCGGATGAGCTTGTTC
AATACCCAGCGGTATGCCTGGACCCATTATGCTGCCGGTGGCTCTTTCTGGAACATCAAG
CACAACAGCAGCGCTGCTGTTGACGGTCAGGGTACCCAGAGGGATTACTGGTCCTATGAC
TGCCTTATTGATGCAGGTGTCATCCACAAGCCGCTTTCTAATACTACTTACTGCTGA
>awe00136 | maker-scaffold1-snap-gene-0.19-mRNA-1 transcript offset:0 AED:0.03 eAED:0.03 QI:0|0|0|1|0|0|2|0|448
ATGGCCACCACATTGAAGGCTCTTCCCGGCGACTTGGAGAAGAAAGTCCTTGTCTCTACG
TCCAATTTCGATGTTCATTGTGCTGGCCACCTTCGTATGGCCCATAATGAAACGGCGAAA
CAAGGATCCATCACTATTTCAATTAAGGCAGACATCGCTAACTTCGGCGGCAAATTACAG
GTGCTGAGATTGATTGTCCCTCCAGAAAGAATCGAAGAATGTGCATTAAAATGGAATAGC
AACGATGACCTCCTCCCGTCTCGCTTGGTTGAAGCCCATCCAGCACGCCCCAGGAAAAAG
TCGGAAATTCTAACACTGAGTCTGAAACTTAATTTGCCTGGCATTGTTCTTTGTCCGTCT
GAGACGGAGACTTTAAGGCCAGCCACACCGGGAGATCTGGAATTCCAATCCTTTGCGAAG
ATTAGTCGGTCTAAGTTCTTCTGTCTACACTTCTCCAAACGACAATTCGTTAACGCTCAA
TTTGAGTGGCTGAAAACCTGTATCTCAGCCTTCAGTGCAAAACGTCTTTGGCTGGAGCCT
TTTGATCACTCTCGTCAGCGTGGGATTGAAAGAGACTGGACGGTCTTCGATCTGCCGCTC
GAGCCACCCCCCTACGATGAGGAGCCACCCCCATATCATGGAAATGCTGCGTCTGAGCGA
TGGGTTAGAAAACGGCGCAGAGAACCTGGGTCACTGTCGCAATCCAACGACGAAAGCCGA
AAAATACGGCTTCTTGCATCCCCTCAACCGATAGACTCTCCGACTGAAGTGAATACGCCG
AGTACTCTCTCCGCATCACCCGCCTCCATTCGCCCAACTCGCTTTACGAGTGTTTCCTCT
AGGGCCGAAGCAGAGCATAAAGTGGTTGCACATCTCGAGCATGGACTCCGTGATGTTTCC
GATGATACAATTCGGAGAATATTGACCCGATTAGGGCGCCAACATTTGCTGGTCCCGCCA
AACGACAGAGAACGTGACCTGCTGAGCGACGTAGAGAATGTCAGCCTCGGCGCGGTCGAG
ATGGCCGAGCGCCGCCTCAGGCGATATGTCGATGAGGTGTTTAAGTGGCGCCTCCAACCA
CTGGTCGACGACATTATGGCTGACTGTCTTGATCAACTCCGCGACGAGATGAGACAGCAC
GAAGGCGAATTCGACGATCATGTCGACGACAGTAAATGCGAGATCTCTTTAACTGCTACT
GGTTGTGTGAGTGACGTGATAGAAGAGACCCAGAAGTCCATGCTTAAACTAGACGAGCAA
ACGCAACAGTGCTTGAATAATATCGAAGATCGGGCAGCTGAGGTATTTGGTAGCAAGTGT
ACCAATGCCAGACGATGTTCCATTTAG
>awe00137 | snap_masked-scaffold1-processed-gene-0.9-mRNA-1 transcript offset:0 AED:1.00 eAED:1.00 QI:0|-1|0|0|-1|1|1|0|76
ATGATCGTCGAATTCGCCTTCGTGCTGTCTCATCTCGTCGCGGAGTTGATCAAGACAGTC
AGCCATAATGTCGTCGACCAGTGGTTGGAGGCGCCACTTAAACACCTCATCGACATATCG
CCTGAGGCGGCGCTCGGCCATCTCGACCGCGCCGAGGCTGACATTCTCTACGTCGCTCAG
CAGGTCACGTTCTCTGTCGTTTGGCGGGACCAGCAAATGTTGGCGCCCTAA
>awe00138 | maker-scaffold1-augustus-gene-0.38-mRNA-1 transcript offset:0 AED:0.03 eAED:0.03 QI:0|0|0|1|0.5|0.66|3|0|158
ATGAAGACCTCCCTGATCTTATTTGCTGCCTTCCTCGGCCTGGTTTCGGCCCAGAATGCC
GTCGTGCACAACCATTGTGCCACCCCCGTTTATGTGCAGTCGTTCCCTTATGATGGCAGC
GGCCCCGGTCCTCTCACCACAGTCGCCAAGGGAAAAACTTTCTCCGAGAAATTTCACACA
TCTGGCTCGACCGTTAAGATCGCCAAGACAAAGACGCTGGATAAGCCTCTCTTTTTCGGC
TATTCATTCTCTTCTAACCCGGACTACGCGTACTGTGAGCGCACCCGTTATACGTATGAG
CTGAGCACGGAATGGGGAAACCCCTTCGCAGCAAATCCCAACTCGCTCAGTCCCGGGGAC
GGCTGTGAAGTCTTTGACTGCGCAGCCAATGATGCCGCTTGTTACAGTACCCCGGCTCAT
AAGAAGGTTTATGGGTGTCCCCAGCCCGTCACTCTATCGGTGGACCTGTGCCAGTAA
>awe00139 | maker-scaffold1-snap-gene-0.25-mRNA-1 transcript offset:0 AED:0.40 eAED:0.48 QI:0|0|0|1|0|0|2|0|141
ATGACGTACGGGCGGCCGACCATAACGAGTCACCTCGCAAGAGCCCCGTTACCAGGTGCT
CTCGACTTAATATCGGGACCAGGTTCAGATCTTCCGCCACTGATCGCATTTTACACCTCT
ACAATAAAACTCTACTCCATTTTAGATGGTATTCTCTCTGATGTGTACAAGTCTTGGCGT
GGTCGATCCACTGACTCTGCAGCGGAAGTGAGGCCTGCCGATCTTGGTGTTATTCTTCGC
CTTGAAGATCAATTGTTACAATTTGAATCTTGCGTTCCTCCATTTTTGGACCGGACAGCC
ACATCGCTACCGCCAACATGTATGATCGAGGAACCGATAAGTAGACATTGTAATGTGCTT
CATTTACGATTTGTTTTGATGATCCACCTGATGAAATCTAATATCGTGCTCCGAACTCTC
ATTTAG
>awe00140 | maker-scaffold1-snap-gene-0.24-mRNA-1 transcript offset:0 AED:0.34 eAED:0.34 QI:0|0|0|1|0|0|2|0|219
ATGTGTCTCCTCACCAGCGATCAAAGGCAGCGGAGATGCCATGCGTGGGCTTCTCAAAAG
ATACCACTCTTTGACTGGGTCAGCAATAATCAATCCGGAAATTCGGGCATGGCGTTAGTT
GCCGAAATGGAGGCATTTGCGCTGCCTCCCCGTGACCTTGCCGATCATTTGCTTGGTTGC
TTCTGGGAAACGGTCTATTTACCAAGGGGTCATGCCAACCACAAACTCACGGATATCAAT
ACTGATTTAGGAGATCGATTCAGCTCGGCCCCGATTTCCATCGTCTTCAATTGTGCACTG
AAAATTATATTTGCCTTAGGATGTCATTTCTCGACGATTCCTGCGCAGCACAACAAACCT
TTCATTATCTCTTTCTATCTCCGGGCAAAACGACACATTGGACTTGATTTGATAGAAACC
CACTCAATTGAAGTGATCCAGACCCTCTTAATAGTGGCCTTGTTTCTGCAGAGCACTACT
TATCTTCATCGCTGCTGGAATTCGATCGGAATAGCTTGTCGTCTCGCACTTGGACTGAGG
TTGCATGAAACGCAATTGGAAGACCCCAAAAACCCACTGGAGCAGGAGACGCATCAGAGA
ACCCGGCACGGCTGCATCATAATGGACATTTATATGCTCCTCACAGATTCCCATGCATAG
>awe00141 | maker-scaffold1-augustus-gene-0.39-mRNA-1 transcript offset:0 AED:0.06 eAED:0.06 QI:0|0|0|1|1|1|4|0|559
ATGAGCCTCCACACTACCCCGGCCGAGCTTAGCTCAGAAGAAAAGCTCGACTCGCTTCTG
GAACTCAAGAAGACTGCAAGAGACGACACCGAAGCAGAGTCTTTGAGACGCCATCTAACC
CCCCGCCAGGTGCAAATGATTGCTGTTGGGGGTTCTATTGGTACCGCACTATTTATCACA
ATCGGGCGCGGAGTAATGCAAGGGGCCGGCAGCTTGCTCGTTGGCTTCGTTCTTCATGCG
ATCGTAATGGCCCAGGTCAACAACGCGTTGGCTGAAATGACCATATTCATGCCCGTCAGC
GCCGCCTTCATCCAGCACGCCAGCACCTGGGTCGACCAGGCTTGGGGATTCATGATAGGG
TGGAACTTCTGCCTCTTCGAGGGCCTGTTGATCCCCTTCGAGATTACCGCACTCAACATG
GTCCTGACCTACTGGCGCAATGATATCCCATCAGCCGCAGTAATCTCGGTCATCATCATG
CTCTATCTGATAACCAACGCCTTTGCAGTGAAATACTTCGGGGAAGCCGAATTCTGGCTC
TCCAGCGGCAAGCTCTTACTCATCCTCATTCTATACCTCTTTACCTTCGTCACCATGGTA
GGCGGCAATCCCCAGCACGATGCTTATGGATTTCGAAATTGGACACAACCGAGCCCCTTT
GTCGAGCACCTATCTTCGGGAAGCCTCGGGCGATTTCAAGGGGTCCTTGTGGCCATCTGG
CAGGCTGCTTTTACAATTGCCGGTCCAGAATATCTGGCAGCTGTAGCAGGCGAGACGAAG
GCACCTCGGAAGACGTTGCGAGCGGCATTCAAATCAATCTACTGGCGCTTTGGCGCCTTT
TTCATTGGAGGCGCCCTCTGTGCGGGCATCGTATGCCCAGCTAACGACCCGAAGCTTCTG
CAGTTGTTGGCTTCCGGTGAGACAAGCGGAGCGTCATCACCCTTTGTGATTGCCATGACG
AACATGAAAATTGAAGGCTTGCCACATGTCGTCAATGCGCTCTTTGTGACTACAATTTAC
TCAGCCGGGGATGCATGTGTTTATACTACCTCGCGCAGTTTGGTAGGCCTAGCAGAAAAT
GGCCATGCGCCACAGCTTTTGCGGAGATGCACGAAGAATGGAGTCCCAATATACGGGCTC
ATGATTGCGCTCGCCTTTGCCTGTTTGGCATACTTGCAACTTGGCAGCGGCTCTGCTGTA
ATTTTGAGCTGGCTAACGAACCTCATCACGGGGGGGACGCTGATAACATATATAACCATA
TGTGTGAACTATATCTTCTTTTACCGGGCCCTCAACCGGCAGGGGTACAGCCGCGCGGAG
TTACCGTACTGCGGGTGGTTTCAGCCCTGGGGCACCTGGATTGCCCTAACTTGGCTTGTT
GGTGTGGAGTTTCTGTGTGGGTACGAAGTCTTCTTGACGGGAAGGTGGGACGTAGGATCC
TTTTTTAGCCATTACACCATGGCATTTCTCGCTGTTGCTACCTTCTGCGGCTGGAAAGTT
GGGAATCGCACTCGGTCTGTGGCGCCAGAGGAAGCAGATCTTGTTTGGGCCCGGCCGTCC
ATCGATCATCATGAGTTGATGTTGGACCAGAGAGACGGCGGCAGCTTCTACCAGTGGCTA
ATGCAGAAGCTGAAATTATCTCCGTTGCAAGGACCACCGATTAACATGGGCCAAGTATAA
>awe00142 | maker-scaffold1-augustus-gene-0.41-mRNA-1 transcript offset:0 AED:0.04 eAED:0.04 QI:0|0|0|1|1|1|3|0|345
ATGGCCCCTGCTGCCGCCATTCCCCTAACCACGGGGCCACCGAGAGTGGTCGGCCCTGCA
ACGAAGACAGCGACTCGCCCCGCCGATCCGCTGCCCCAGTGGCTGATAGACGGTGCTCAT
GTCGATAAACGGGAGCCATTCGACCCCGAGAAGCACCTTATGTTCGAGCCACCAAGCAAA
ATCTACACGATGCCAGAGATCGGGCTCGAGGGCCAGGGCATCTCGCCGCATGCCGTGTCT
GAGCCCTTTCCACTCTTCACCGAAGCAGCCGTGCGGCAAATGAGAGCCGAGATCTTCAGC
CGCGATGTTCTCGATCACTGTCAATTTGCATCGACCTTCAATAAAAACATGATTCGGGGC
ATGGGCCCTGTGCGCGCCCCATTCATCTACAGTGCATGGAAGTCACCGGAGCTCCTGGCC
AAGATCTCCCAGGTGGCCGGCATCGATTTGGTCCCAGTGTTTGACTATGACATTGCCACC
ATCAACATTTCGATAGGCGGGGAAGGCATAGATTTGACACCGTCTCTAGACCAACCCTTG
GACGACAATCTGCCAAGTGTAGCGTGGCATTACGATAGCTTTCCGTTTGTGTGCGTGACT
ATGATTTCGAACTGCGAGAGCATGGTTGGAGGGGAGACGGTGCTGAGGACGGGAACTGGG
GAGATGATGAAAGTCCGCGGTCCGGCCATGGGAACCGCGGTGGTAATGCAGGGGAGGTAT
ATTGAGCATCAGGCCCTCAAGGCGTTGGGCGGTCGTGAACGCATCAGCATGGTCACTGCC
TTCCGGCCCAAGTCGTCGTTTGTCAAGGATGAGTCGACTCTAACCGGGGTCCGGGGGATT
AGCGTCATACCAGAGCTGTATCGCCAGTATACGGAGTACCGCCTGGAAATCTTGGAGGAG
CGCATTGGTGCCCGCTTGAGATCCGAACGCCAGCGCGAAGTAGCCAAGCGAAATTTCGAT
ACCACCAATACGAGAGATTGGCTGATCAAGCAAAAGGAGTTCATCGAAGCTATGCTCACG
GAGCTCTACGAGGTTTGA
>awe00143 | maker-scaffold1-augustus-gene-0.33-mRNA-1 transcript offset:0 AED:0.02 eAED:0.02 QI:0|0|0|1|1|1|2|0|501
ATGACTTCAACCTTTGCATCTAGCCTGAAAGACCCTGGTCTTTTCGTTGAGAAGGCTTTC
ATCGACGGGCAGTGGGTAGCTTCCCAGTCCAATGCCACCTTCAATGTTTATAATCCTGCG
TCCGAAGCACTTGTTGGAACCTGCCCTGAATCGAACACAGAAGACCTAAACGACGCCATT
CAAGCAGCCGCCCGAGCATTCCCAACATGGCGGTCTGTACCCGGGAGACAGCGAGGTCGC
ATTCTGCGCCGCTGGGCAGACCTTTTGTTGGATAACAGGGAGGACATCGGCCGCATCATC
ACGGCGGAAAATGGCAAAGCCAAAGCTGACGCGGAGGGAGAAGCCGTCTTTGCCGCCAGC
TTTTTCGAATGGTTCGCCGAGGAGGCGCCGCGCATCTACGGCGATGTCGTGCCACATAGC
AGTTCTACCAGCCGCACGCAGGTGCTCAAGGAGCCCGTCGGCGTCTGTGGCCTCATTACG
CCGTGGAACTTCCCCATCGCCATGGGAGCGCGCAAAGTGGCTGCCGCGCTGGCCGCTGGG
TGTACCATTGTACTGAAATCGGACGGATTGGCGCCCTTCGCTTCCAACGTGATGGCCACT
CTGAGCGAGCGAGCTGGTGTTCCCAACGGCGTCTTCAACGTCGTGACGGCCTTAACGAAC
ACGCCCCCCCTCGGTCGGTTGCTCTGCGAGTCTGAGATTGTGAAAAAGATCTCGTTCACA
GGTTCCACTAGCGTGGGCCGTCTTCTCATGCAACAGTCGAGTCACACCTTGAAGAAATTA
AGTCTGGAGCTTGGGGGAAATGCCCCGTTTATTGTCTTTGATGACGCCGATGTCGAGACC
GCAGTGGCTAGCGCTCTGATCAGCAAATTCAAAGTGACTGGGCAAACCTGTGTCTGCGCC
AATCGTATTTTCGTTCAACAAGGAATCTATGATCGCTTCAGCCAGCGACTAGTGCAGGAA
GTCCAGAAATACAAGGTTGGAAACGGCCTGGAGGATCCTTCGGTGACCCACGGGCCCTTG
ACCAACGGGGTGGCCAAAGTGGCTGAGCATATTCACGACGCTCTAGACAAGAAGGCTACT
GTGCTCCTAGGGGGTAACCATCTGCCTGCCTTAGGCGCCAACTTCCACGAGCTCACCATT
CTGGGCGATGTCGATGACTCGATGCAGGTGGCTAGAGAGGAAACCTTCGGTCCGCTGGCG
GCACTGGCCAGATTCTCGACGGAGGATGAGGTGGTGCGACGGGCCAACGACTGCGACGTG
GGTTTGGCATCCTATTTGATGACCAGTGACCTAGCCAGGTCGCATCGTGTGTCTGAAAGG
CTAAAGGCCGGCATGGTGGCCATCAATACCGGGGTGATTTCTGACGCTGCAGCACCCGGC
AGCTTCGGTGGGGTGAAACACTCGGGAATGGGTCGTGAAGGCAGCAAGTATGGGGTAGAA
GAGTATTTGAACGTGAAGATGATTGTCACTGGGGGCATCAACACGGTGCATACTGCTCAC
CTGTAG
>awe00144 | augustus_masked-scaffold1-processed-gene-0.56-mRNA-1 transcript offset:0 AED:0.03 eAED:0.03 QI:0|0|0|1|1|1|2|0|320
ATGCCGCGCCTCGCTTTGCCTATTCCGTCGCCTATCGATCCCGACTACAAGCCACGATGT
TGTCTGAAAACGGTTCCGGCTTCCACTCCCATCGAATACATTCTCGCTCAGCTGGAACGT
GATGGCGGGGTGATCCTGCAAGATCTCGTGTCGCCGCATGATCTCGCCGCCATCAGCGCA
GAGCTAGAGCCCTGGAACGACAGACTGGCCCGTCATCCGGCCGAAGGCGAGCTTAGTAGC
AGCGGCGATGCGTTCACGACGATCCCAGCACAGACCACTCTGGTGCCCGGACTGGTGGGC
AAGTCTCCGACCGTCGCCCAGATTTGCGAGCTACCGGTGCTGGAAGGTCTCCGACAGCGT
ATCCTGCGCGACGAGTTCACGGTGAACCGCGAGGGTCATATGGAGCCCAACGTCATTGAT
CCCCTCCTCAGCCTGAGCGTGTCGATGAACATCGGGTACGGGGCCCCGCGACAGCTGCTG
CACCGCGACGATAATGTTCATGGCGTTCGGCATGATAGGCGCGGCCCATGGAGCTTCAAA
CAGGCCAGCCAGTTCGGATGTCTCATCGCCGGATGCCAGGTGACTCGGGAAAACGGGGCC
ACGATGGTGATCCCGGGGAGCCATAAATGGGATGATGAGAAGGAGGCGAGCGAGGACCAG
GTTTGCTTTGCTGAGATGTCTCCGGGTTCCGCGTTGATCTTCCTTGCATCGACGTACCAT
GGCGGAGGCCACAACTCCATCCCTGGGTCAATTCGGACAATGTACAGCCTGTTCTTCGTT
CGCGGGACTCTACGGACAGAGGAGAACCAGTTCTTGGCAGTCCCGCGAAGTGAAGTATGT
CGGATGAGTCCCAAGATGCTCGAGTTACTGGGGTACAAAAAGCCCACGACGGCGCTAGGC
ATCGTAAATAACATCAGCCCGGATGAGGACGTGGCTGGAATCTGGGAAATGGCGGTGCAG
TGA
>awe00145 | maker-scaffold1-augustus-gene-0.34-mRNA-1 transcript offset:0 AED:0.11 eAED:0.24 QI:0|0|0|1|0|0|2|0|155
ATGCAGACCAACGAGCTCCAGGAGATTGCGTGCGTCCTACGCACTGCACGAGAGAAACAG
ACCCCCATCCAGGCACCCACCAAAACTTGGCCGGCTCTAGACGCCGACAGCGCCTTTGAG
GTGCAACGGATTGGCGTCCAGACGACGTACATCAGGCCCTTCGTGCTGCGTGCGCCTCTA
CACGGGCCCAATGCCACTGTGGTGAATGTGATGAATGCCATCGACTACGCCATCCCTGTC
ATCGAGATAACTGACCCTGCGCGACACGCGCGGCACGTTGCACTTCAACGGCCGCGAGGT
GATGACGGGCAACACGGCCCAAGTGCTGGGGAATCTACTCTCGGCCGTCGCATGGCTGGT
CAACCGATTGGCCGCCTACGATATCGAATTCTAACCGGTGATCTTGCCGGGAAGTTGCCT
AGAGGCGGTGCCCATGGAGGAGAACGGGCGTTGGACATGCACCTTTGA
>awe00146 | maker-scaffold1-augustus-gene-0.42-mRNA-1 transcript offset:0 AED:0.09 eAED:0.12 QI:0|0|0|1|1|1|10|0|1383
ATGCCCGCCGCGTGCGTTTGGCATGCGAAACGTGTCGACAACGGAAGACTAAATGTAGCG
GCGACACGCCGGTGTGTCGCCAGTGTAAGGAGATGCGCATTCCGTGTCGCTATCCTTTGT
CATGGCGAGATCGAACCCAAGGACGCCGGGACTCTCAGACGCATCAACCATCTCTTCCAG
CAGATCGATGAATATGAGTCCCTCCTCAGGGATATTGGCACCTATGTCGACGGTCGCGCT
GCCGACCGCATCGAGACTATGCTGAGCAAGTATGCCGTTGGCGATGGAATCCAGTCACCT
CTCCCATGGTCCAAAGCGTCCGGAGCTTGGACGGAGGGAGCCGAGGAAGACACCCCCCGC
TCGCCTTCGTCCGTTGGATCGCTGGACGCCAATGATTGTGTCGAAGAGGATTTGAACCGA
TCGCCCAGCTCTCGTGCAACAGGCTATATGGGGAAGAACTCCGAGGTCACATGGATGCAG
AAGGTACAGAGGGAGGTCCAGGAGTACTCTCGACAGTCGATGGGACTCCCCGACGACGAG
GGCGAGACGGATGACTCGCTGCCGGCCGTGAATTATCATCTGGATATGCTGGAAATCTCG
GTACCGGGCCCGGTACAAGTATACCAGATGCCGCCCCGGCCGATTGCAGACCAGTTATTT
GCCAATTATCTGGAGACGGTGCACCCGTTCTTCCCAATTATCAATCGTCCGCTATTCCAA
ACGCAGTTTGACAATTTCTTTGGGGACTCCGTGCGACCGGGAGACAAGTGGCTGGCCATC
TTGAACCTCATCTTTGCCATCGCCGCGAAGCACGCCCACCTCACTCAGGCCCCCTGGCGC
GGGAACAAGGACGACCATCTGGTCTACCTAACGCGCGCTCGGATTCTCAGCATGAATGGG
GACGTGCTCTTCAGCCACCCGGATTTGCAGCAAGTCCAGGTCGAAGGCCTGACGGCATTC
TATCTGCTTGCATGCGATCACATCAACAGGGCCTGGCGAATCATCTCCCTGGCCATTCGG
TCATCGGTTTCTCTAGGCCTCAATTTGCGAGACACGAGCGTGACCACCATGCCCGCCTCG
AAAGAAGCGCGCTACCGTGTCTGGTGGTGTCTCTACACCTTCGAAAATCTGCTAGGCGTC
ATGACGGGCCGAACGACGTGTATGGCCGATGGCATCAGTAAAACACCCTTTCCTTTGCCG
CTGGCAGAGGAGCAGCTGTCCTCACCGATGGCCACTCATCTATTAACCGACCATGAGTTT
CATCAGCAATCCATCGAGTCATGCCTGGCCTTTCATTACCGGCATTCTCCAGGGGGAACA
CAATTGAGCAACCTGGGAAATGAGGAGCAAAGGGCATGGTTCAGAAGCCTCCCGCCCAGC
CGTGCCCTGGAATTTACCCACTCTGTAGACCTAGCGGTGATCAATCAAGGGACTGTCAAT
CAGGTATATTCGCCGGACTGTTGCATGATCCCATGGCGCGAGATAGAGGGCCGTATTCAA
AGTCAGAGAGCTCGCATTGACTTTTGGCACTCGAACCTCCCTCGGGAATACATTATCATG
CGTTTTTCCGATTCCAAGTCTGCGGTGGATTGCGGTCAGCTTTTCCTCGCCTTTCAGTTC
TACAGCTCGCGATTAACAGTGGGTCGCCCCTGTCTTTGTCGCCGCGACACGCAGAAGGAG
GAATCCTTCAGTCGCGAGACCGCACGCATGGCCGTGGAGTCAGCCCGCGGAATGCTGGAC
CTCATTCCGGATGCCCCCGACGCGCACTGGCTTTACCGGACATGCCCATGGTGGTGTATT
CTTCATTATGTGATGCAGTCGGCGGCGGTTCTTCTCCTGGAGCTTTCCTGGCGCTGCGTT
CACATGCCCGGAGCCGACGGGACGATCTTGCAACAGTGTAAAAAAGCGGTTCGATGGCTC
TCCGCCATGTCGGTCCACAGCCATGCATCTCGACGCGGCTGGGAGCTGTGCGATAGTAGC
CTTCGACGCATTGCCCGCGGTAGGGGTTACGATGTCAGCGACCTGGTCCCGTTTCCCCCT
GCTCTTTCGGCCCAACCGTCCCCTGACCACCTACGCCAGCAACCAAACTTCGCCGGTAGG
GCCGAGCCGGAAGGTCCAAAAATGCCTTCCTCGCCCCTGTCGACCTCGGACTTTCCATTT
GATCCCGTCACGGGTGAATTTATTCGCTCCTTTTTTCCCTTGGCTGAAGAGCAGGAGGGA
TGGGATCTCACATATCTCCAGGAACTACAGCGACAGGCGCGAGAGAAACCGCAGTCGTCG
CTGGGAACGAAACGCACCGTCGACGTGGCGTTCGGACCGGAGACTCGGGCGGCGACCGTT
CCCCCCCGCGCCGATGAGTTGCCCCCTTATCAGACCATTGATAACGGCCGTAGCGTGTGG
ATCAGTCCGTTCACGCTGCCGTCGAGGACGATCAAGAACTCTTACAAGAATAAACGAAAC
TGGATCTGGCTGGCTCCGACGTCAGTATGGTCGTTCACCGCACGACTGTCGGTCATGATG
GCCGAGAAACTTCACCTGCCGTCGCCCTACACGGTTCCCAACTCTCTGGACTGCGATGTG
TATCCTCTACGGTGGAGGCCGGCTGCGTTCGACGACCCGCCGGATATCACCGGCCTGCCG
TCCATTGACCACGCGCTGTATCTCTTCAACACCGTTAAATTTCATTTGCACCAGAACTAT
CGTTTCTTCGACGAGGAGACATTTCTCGCCCACGTGCATGAATTCTACTTTGGTGCAGCT
GCCCAGAAGGCCGCCGACTGTCGTCTCTGGTTTGTCCAGTTTCTGCTGGTGCTGGCCTTT
GGTAACGCTTTCCTGCAATCGCGGGCGACGCAGGATCCGCCGGGCTCGAAGTTCTTCGTG
CGAGCTATGTCATTGATTCCTGACCACGCATCTCTCTGGAAGGATAGTCTACTGGCGACT
GAGGTCCTGGCGTTGGCCGGTCTGTACTTGTATTGCATTGACCACCGTGAATCGGCACAC
GTCTACGTAGGCCAGGCCATCCGAATTGCTCAAATGGATGGTTTACATACGGAGTTGCCG
GAAGACGAACTGGGCGTGGAGACGGTGGCGCGGTGCCGCAACCTTTGGTGGACACTGTAT
GTGATGGATCGGCATTTCTCTTCGTCAGTCGGGCTACCTATGACCACGCATGATGACGAT
ATAACCACCGTCATTGACCCGCCCAGTACCTGCTCCCAGAGGGACGCCACCCTTAGTCTA
CATGTGAAGCTATCGCACCTGCTGTCCTTTATCCTCACTTCCATCTACAAGAACGAAAAG
ACCGCTCTTGGCACTTTCCTGGAAAAGACGAGATCCATCCTGCAAACTATGGCTGGACAC
GCCCAGGAGATCGAAAATATCATTCATCTCAGGTTTCAAAACTCGGTCGATACAATGCCC
AGAGGCACGCGCCATATCACTTTGCTGTATCATCAGTGCGTGATTTTCGCCACGCGACCG
TTGTTGCTATCCGTGTTAAAGGAACGACTGGACAAGCTAGGACACGAGGAAGAAAACTGG
GAGAGTTTCCTGGCCCCGACAAAGACTCTGATCTCGACTGGAATCAAATCCGCGGCGAAG
ACGCTGCAAATACTGTCGGACGAGGACAGTCTACTGGAGGTTTTCTTGCCTTTCCAGCTG
GAGTTTACCTACGGGGCTGCCATCCTCTTGCTGATGGCCACGACCCTGTTCCCGCACGCC
ACGGAGGGCCAGAGTTACACCGCGGAGGTGCACGCGATCCTAGATGAGATGATCTATAAA
GGGAATCGCCTGGCAGTGACACGCAAGACCGAGCTAACCCATCTAGAAGGCCTGTTTGGC
GAGCTGGGTGCGCGCATTGAGCGGCGTGGTCTCCAGACGCTAACACTCGCAAGTCCCGAC
CAGGATGTTGGCGACCTCACGCACGAGCCGGAGGAAGATACGACGCTGACCGGCCCAGCC
ACCATGACGCCGTCAATGCTTGGGGATCCCGGCTGTTCTCCCTCGGTGCTGTCGCCGATT
GCCAGCAACCTGGAATTTCTGGAGAACATCGGTATCTCGTCCGATGAGTTTCTCTCGATC
GTCAACCAGATCGGGAACCCTGTCAGTCACAGTGTTCTGGACCCGGGTCAGATGCGAAAG
TCCGCATTTTGA
>awe00147 | augustus_masked-scaffold1-processed-gene-0.48-mRNA-1 transcript offset:0 AED:0.09 eAED:0.10 QI:0|0|0|0.83|1|1|6|0|651
ATGTCGGCGCTCATCGCGAGCGATGCCTTGAGCGACTGCTCCGCTCTCAATAATTACGGG
TTGAAGGCAAGTGCTTTGATGGTCAGCTGCCAGTACGGAACTCCTAGCGGCGTGGCGAGG
CCGTCCACCCATGGCGACAGTCTCCTCGATGATCTCTTGGAAGTTTTGCGCTCGCTGCAC
GAGCAAGATGCGTATGCCTTGCTCAAACTGGTTCGGGAAAACGCGCCGTTCGATCAGATC
CGCGGCTTTATCAACCATGCGCTGGGCCGCGTACGGGCCAAGTCCGACGACGAGGGCTCC
GTTCGCAGACTGCAGACCATCCAGCATAGCATGGAGACGTACAGCCGGGTGCCGCCGTTT
CGGCCAAAGATCATGGATCTCCGGCTGCTAGGTCGCCATGCTCCCTACCGGGTCCCGGCA
AGTCCCTGGACGAGCGTGACGGACGACGACGACTTGGTGTCTCACCTGGTCTCGCTATAT
TTCACCTGGGACTATCCATTCTATGCTTTTCTCGACCGCCACGTGTTGGTCAAACATCTC
GTCGTGGGCAACGTTTCTTCCGACTTCTGCAACCCATTCCTGGTCAATGCTCTGCTGGCG
AATGCTTGCCACTATTCACAATACTACTCAGAAGCCTATGTGGTCCCCGGTGACATAAAG
ACGATGGGGACCAAGTTCCTGGCCGAGGCCGAACAGCATTTGCAAACCCACCAATTTGAA
TCGGGGACCAATGTCCGACTGGCGTCCTTGCAGGCCACCCTACTCTTATATGAAAGATAC
TCGATGTCGGGCGACGACGACCACGGCTACTCCATGCTGCATCACGCCACAGAGATGGCC
GAGGCACTGGGGATTATCAATAGTCCGCGGCTCAACCTTGACCCGTCGCGAATGTCGGAG
GACATGATTACCTCAATCAAACGGACCGCCTGGGGTTTATTCCAGATCGACACCCGACCC
GACGACAGAGTGGTTCACGCGAATTTCCTGCGGCCCAGCCGCGTATTTGAAGTGAGCGTC
ATTCCGATAGACCGCGAGGAGACCGACGAGAAGGATGTCTGGGCCCCGTATCCGATCAGT
CAACGGGGTCGGGCGTCGTGGTTGAGCCAGTACTTCGACGAGGCCTGCCGGCTCTCCGTC
ATTGCGCGAGATATCTCGCGCGGCTTGGAGGCGCACTCCGAGTTAGATCCCGATCTCCGG
CCACACAAACGGGCACTCTACGACAGGCTTCGCCGATGGGAGGAAGAACTGCCCCCCGAG
TTTGCGCCCGCCCACAAACCGGCGTCTCACATACTTCTCCTCCGGATGCGATATTACGCC
CTGTCGATCAACCTGCTGCTCAACGGATTAGGTGGCAGCCTCCCCTTTCATCCGCCCCAT
CTGCGGGAGCCTCGGGAACAGTCCGACACGGCCCTCAGTACGGAGGCCTGGGACACGGCA
CTCTCGTCGGCTCGCGAGATCGCCAGCCTCGTTCGGCTGCATCGCGAGGAATTCGGCATT
GTTCGGGCCCACCAGTACATCATTTATACGATCATGTTAGCCTTGTTCACTCTGCTGGAG
CACCCCTCGTTCGAGCTTCTGGACCCCGACTTTCTGTCCCTAACCAGCTCCTTATCCGTC
GTGGCCAGTTGCTCCCGCGTCGGAAAGAATCTTTGGCGCATCTTCCGTCAGTCCGTTCGC
GCCCGGATTCGAGACCAGGCAGTCGTCGACGCGGGCGACTCATCGGGAAGACGGTCGTTG
TCGCGGAGCTCCTCGTTGGGCACGGATCGATGGGATCACTATGCCGAGGCGCTGCGAAAG
CTGGCCGATAACGACGGCTCCGAAGAGCGCCCGTCGAACTACGTGGCCACGAGCATTGGG
AATATGCTAGGCATGTTCGAGACTCTCAGTCTGGGCAATCAAGAAGACATACAGGCCCGA
GAAGAGTCCAGCGCTTTTCGCTTCTCGCCGTCATGA
>awe00148 | maker-scaffold1-augustus-gene-0.35-mRNA-1 transcript offset:0 AED:0.09 eAED:0.10 QI:0|0|0|1|1|1|6|0|436
ATGGCTACTGAGACGCAATCCCAGGCCCCCAGCTTGGTCTTGCAAGCCCGAGGCTCGCCG
CCGGTCGCGCCTGACGAACGCGCCGAGTGGCAGGGTCCGACCCGCCCATCGTCGCCGTAT
CTCAAGGTGTTCAGTGCCGGCTTCTCATTCTTCGTCGCCGGGGTCAATGACGGGAGTTTG
GGGTCGGTCATCCCCTATCTGATCCGCACGTACGAGATCGACACGAATATGGTGGCCATC
CTCTACGCCTGCACTTTCCTCGGTTGGTTTGTGGCCGCCTTTTCCAATAGCTCCCTGACG
CAGTATCTGGACTTGGGCTCCCTTCTCAGCGTCGGTGCCGCTCTCCAGATTCTGGCGCAT
GTCCTGCGAGTCTGGTTGCCGCCGCTGCCGCTCTACGCCGTCACCTTCTTTCTCGCCAGT
CTGGGCCAGGCGTACAACGACACGCATGCCAACAACTTTGTTTCCACGCTCCCCGCCGCT
CACCGATCTCTCGGGTTCATCCATGCCATGTATATGGCCGGGTGTCTCGTGGGACCGCTG
ATCGCGACCGCGGTCGCATCGGCCAACCCCCACTCCCAGTGGAACCTCTTCTATGCTTTT
CCCCTGGGTATCGGAGTGGCCAACCTGGCCCTCGTCGCAGTCGCGTTCCGAGATCGTTTC
GCGGGGATGGCGCAGGTCCGTCCATCCGGCCGCTTGAACGACGAGGGACGCGGCAAGGCC
GCCTGGACGGAAATCCGGGCAACACTGTCCACTCCGGGGGTCTGGCTGCTCAGTCTGTTT
TTCTTTTTCTTTCTGGGGGCATCAATCACGGCCGGCGGGTGGATGGTGGAGTATCTGATG
ATCGTCCGGGACGGGGACATGAAGAACATCGGATACGTCTTGACCGGATTCTACGGGGGA
TCCTTCCTCGGACGACTAGTACTGGCCGAGCCCACCTATCGATTCGGCGAGCGTCGAATG
GTCTTCGTCTATGCGGTGCTGTGCGTGGGCTTGCAGCTCGTGTTTTGGCTGGCGCCCGAG
ATCGTGACCGCGGCCGTGGCCGTCAGCTTTCTAGGCTTCTTCTCCGGTCCCTTCTTCGCC
ACGGGCATCAACGTGGGGTCCCGGATGTTCGCGCCTGAGATCCGATCCTCGGCCATTGCG
TTCGTGTTTGTGCTCGGTCAGATCGGCGGCTCCATCTTTCCGGCCGTCACCGGAATCATC
GCGGCGCGTGTGGGCGTCCAAGTGCTGCAGCCGATGCTGGTGGGATTGTTGGGCGCCGCG
GGCCTCAGTTGGTTGATCCTGCCGCGCGACGTCGAGCTGCATCGTGATTGA
>awe00149 | snap_masked-scaffold1-processed-gene-0.16-mRNA-1 transcript offset:0 AED:1.00 eAED:1.00 QI:0|-1|0|0|-1|1|1|0|94
ATGCAGCTCGACGTCGCGCGGCAGGATCAACCAACTGAGGCCCGCGGCGCCCAACAATCC
CACCAGCATCGGCTGCAGCACTTGGACGCCCACACGCGCCGCGATGATTCCGGTGACGGC
CGGAAAGATGGAGCCGCCGATCTGACCGAGCACAAACACGAACGCTATCGCTGTCAGCCA
GCCCCAAACAGCCAATTCACAATTGAAACGCGTCGGAAGACCTTACCAATGGCCGAGGAT
CGGATCTCAGGCGCGAACATCCGGGACCCCACGTTGATGCCCTGA
>awe00150 | augustus_masked-scaffold1-processed-gene-0.50-mRNA-1 transcript offset:0 AED:1.00 eAED:1.00 QI:0|0|0|0|1|1|3|0|348
ATGCTTTTGTCTGCCCGCCGGGCGATCGTCGTCGCTTGTGCCGCCGTCACCTCGTGTGTC
TTGCTGATAACCTTCTGGAAGACCTCCAATGCGCTGGCCCCCTCGGGGAGCCTAAGCAAA
TCGACCTTCCAGGGGCTTGATGCCCACTGGACCAGCGAGAGACTCGAGAAGCGCTTTGCC
TACGTACAGTATGCGACGGACCTGGATTATCTCTGCAATGCGATGATCAACTTCTCACGA
CTGCGGCGCTTTGGTGTCGAATATGACATGGTGCTGATCTATCCGACCGACTGGGACAAG
GATGCGTCGTCGCGGGAGGCCCGGTGGATAAAGAATATTCGCTCCCTACATCCCCATGTC
AAGCTGCGACCATTTCACCTGCTCACTACGTCTCAAGGGGATCCGACTTGGCAGAAGAGC
CTGACCAAGTTCCATGCCTTCGCATTGACCGACTACTCGCGCGTGATGGCCTTCGACTCC
GATTCTAGCGTGCTCAACAACATGGACCACTACTTCCTGGCGCCTTTGGCGCCCGTCGCC
GTTCCCCGTGCGTACTGGTTGGACGGCGACGACACGTCCGTCAAGGCTCAGATCCTCGGG
TCGCACGTCATGCTGATCGAGCCGAACGAGGGCAATTACCGGCGTATTCTCGACGAGGCG
CTGGCGTCCGGCGATTTCGACATGGAAGTCTTGAATCATCTCTTCAGTGACTCGGCCATG
ATCCTGCCTCACCGCCGGCTCGCCTTGCTCACGGGTGAGTTCCGCGCCCCCGATCATCAG
AGATACATGTCCGAGGACAAGGACGAGACATGGAATGCGCACGCGGAACTCTCGCGCGCC
TACCTGGTGCACTTTAGCGACTGGCCGCTGCCGAAGCCGTGGAAACCGCGCAGCGAAGAG
CAATGGCAGTCGCTGATGCCGCCGTGCCCCGAGGACGACGTCGAGACGACGGACAAGCCT
CGATGCGCCGACCGCCTCTCGTGGACCAGTCTGTATGAGGATTATGACTATGACAAGACG
CACGTGTGCGCCGCGTTGGCTGCTTGA
>awe00151 | augustus_masked-scaffold1-processed-gene-0.51-mRNA-1 transcript offset:0 AED:0.01 eAED:0.01 QI:0|-1|0|1|-1|1|1|0|224
ATGTCCGAAATCAAACCCATTCAAGTCTGGGGCAAAGGAGGCCCGAACCCGCCCAAAGTA
GCCGCCGTGCTAGAAGAACTGAGCCTCCCCTACGAGGTGGTCGCCGTTCCACTGTCGGAC
GTGAAGAAACCCGCCTACTTGGACATCAACCCCAATGGTCGTCTGCCCGCCATCCACGAC
CCGAACGCAGACCTGACGCTTTGGGAATCCGGGGCCATCGTTGAATACCTGGTGGAGCGG
TACGACACCGAGCATCGATTGAGCTTTGCTCGGGGCTCCAACGAGGCCGCGCAAGCCAAG
CAGTGGCTCTTCTTCCAGGCCACGGGACAAGGACCGTATTATGGTCAAGCGGTCTGGTTC
AAGAAGTACCATCCGGATCGCGTCCCCAGCGCGGTGTCGCGGTACGTCGGCGAGATCAAT
CGAGTGACGGGCGTCCTGGAAGGCCATTTGACACGACAGGCGGGCCAAGGGGGAGACGGG
CCCTGGCTGGTAGGCGGGCGATACTCCTATGCCGACCTGGCCTTCCACTCCTGGCAGACT
CTCGTGACATATGTCATCCAACCCGAAGACGGCTACACAGTGGAGGATTATCCACACGTC
AAGGACTGGCTGGCTCGCATTTCGGCTCGTCCGGCGGTGAACAAGGCGATGGGAGATGCT
CAGCCCTTAAAGTAA
>awe00152 | augustus_masked-scaffold1-processed-gene-0.58-mRNA-1 transcript offset:0 AED:0.01 eAED:0.01 QI:0|-1|0|1|-1|1|1|0|313
ATGGCGCCTACGGAATCACTGGTGGATATTGGAACCCACCGTCTATTTCATTCGCTCCAG
GGGGTCACCCGCGCTCCCGGCAGCCCGCTGGTTGTCTTTATAGCCGGCGCAGGGGACGTG
TGTGCCTCGTTTGTGGCCGTGGCGCGACTCGTAGGCGAATTCGCACCCACGATGTTGTAC
GACCGCTCGGGGCTGGGTCGGAGCCAGGATGGCCCTGAGCCCCCACGCGCGACGACCGCA
GCTCAGGAACTACGCCTGCTGCAAGTCCGAGCCGGGCTCGAGCCTCCGTTTCTCCTAGTG
GCCCACTCATACGGCGGCATCGTCGCACGCGAGTACCTGGAGTGGTACCCCGGCCTGGTG
GCCGGCCTGGTGCTGGTGGACGCGGCGACGGAAGAACAGATCGTGCTGGTCGATGAAGAG
CATCGCCGGGCCATCAACGCCGTCCAGGGAGACCTGAACTTCGCCCGGGTCACCGGCTTG
CGCGACAGGGCCCGTCTATCGCGCGACGAATGGCGAACACGAGCGGCCAGCATCGCACGC
GGCCAGTCAACGGCCGAGGCAGAGGCCGGCTCCGCCCGAGAGATATGTGAGACCCTGGGG
CGGAAAGATCAATATCGCCGACAAGTCTTGGGAACGAAGCCTTTGGTCGTTCTCCGAGCC
CGAAGCTCGCATGACTACGAACGCATCTACGAGGCCGGGGTAGCGGCTGGCCACGGCACA
GAAGCTCAACGCAGCTCGTTTCGCCAATTGCTAGATCGCTGGGACTCGGTGGACCGCAGG
ATGCAAATGGCGCAATTACAGCTGTCATCTACTCATCGTTTTGTGGACGTGCCAGACTGT
GGCCATCACGTCCATTTAATCTGTCCCGACTTGCTGGCGGCGGAGGTGCAGTGGGTGAGG
GACGCTATCCTGTTGTCGAATGAGCCATTGGAAAAGCTTTGA
>awe00153 | augustus_masked-scaffold1-processed-gene-0.52-mRNA-1 transcript offset:0 AED:0.05 eAED:0.05 QI:0|0|0|1|1|1|2|0|231
ATGGGGCCCTATTCTGGCAAGAGAGTCATTATAATTGGTGACAGTCATGGCATTGGTCTG
TGGACTGCTCAGCTGCTTGTCGACCGAGGCGCTCAAGTGCTGGTAACTGACCGCAGTCCC
GGCCCCATCCACACAGCTCAAGAGCAACTCGGCCCTCAGGCTCACCTTATGGCCTGTGAT
ATCGCCTCCACCGCGGCAATCGCGCAGCTAAACCCTGCGGCAGACGCCTTCTTCGGCCCC
GGAACTCAGGTGGACCTGGTCTTCGTCAACGCCGGATACGCGGCGCTGGAACCATTCAAC
GCATTGACGCCCATTCTGACGGACGGTGGCGCTTTGGTCTTCACGACCTCCGTGACAAAT
CAACTCGGTATACCGGGCATGGTCACCTATGCGGCCGCTAAGGCTGCAGTGCAATCCCTG
GAACAAACACTGGCAGCCGAGCTGATGGGACGCCGCATTCGCGTGAACGCTGTGTCCCCG
GGGTTTGTCTGCACGCCAACTATGGGCGTAGCTAACGCGTCCGCCGACGATCGGACAACT
TTTGTGGGCGACGGGGTCGCCTTGACCCCGCTGGGACGCATTGGGGATCCGGAGGAAATT
GCCCGCGCCGTCGTCTTCTTGGGCTTCGAAGCCACCTTCACGACGGACTCACAGGTGGTT
CTGGATGGCGGTTTAGCGTCACTGCAGGTGCATTGA
>awe00154 | maker-scaffold1-augustus-gene-1.112-mRNA-1 transcript offset:0 AED:0.11 eAED:0.11 QI:0|0|0|0.83|1|1|6|0|683
ATGCACGTCACATCTGCCATGTCCACGCCTTCGTCGGTGGACTCGCGACCCCAACATCCT
GCATGCGATCTGTGCCATGCGCGAAAGGTACGTTGCGATCGACAGGATCCCTGTGGGAAC
TGCCAGGATGCCAACACGGCTTGTCTTCGTCAGCGACCTCCTCGCCGGCATCGTAAGGAA
TTAGTCCGACGCAGTCCCAACCCCCACACCCGTTCCTCTCGGCAGTCAAGACCCATCCAG
CCGGCTCTGCAGCAAGCCGAGGGACCATCGCTGGACTCGCGGCTATCTCATTCGCCCCGC
ATGGACAAGCGACGGAATCCGTCGGCCGGGCATCGGGAGCCGCGAGGTTGGATCTCCCTC
GTGCCCTTAACTGACGCTCAGATCTCCGGCACGTTGTATCAATTTGATTACGTACCCGGA
CTGACACTCGATCGGCGTGAGGCTCTTGAATCGGCCCTGCGCGTGGCCAGCCACGTCTCG
GGCACTGTCGATAGCGCGGGGCAAGTGAGCAGTATGGCTAATGCTACAGGAGACGGCCTT
TCAAAGATCCCCGGCGCGGAATTTCTCTCCTGGATGCTACGAGGTACTCGCTCGATCACC
AGTTCTATCCGTGGCAGGGCTAACGCTGGCTTAGACATCGAATGTGATCGCTTTGGCGCT
TTTGTACAAGACTATTTCCGACATGTCTCCCTCCCCTCTCTCAAGAAGATGGGCCTAGCT
CTGTTGCGGCGAGAGGTATCAGCGCCGACTTCGACCATCTACACGGTCTGCGTCAATGCT
ATGGCATACAAATTTTTGACTACCGTGTTGACCATCGACGGTGCCGATGATCTGACCGAG
AATCTTCGTGTCAGTGCCCAGGAATACCGGGCTAGCGCGCAGGCCACGCTGAAGCAAATT
CCCTTGGTGACTCCACCGTCTTTGGCCCTCTTGCAGGCCTTGCTATGTGGTATCTTCCTT
CATCAAGGCTCTGGTGATACGACGTTATGCTGGGGTCTGACGAAGGCTGCTTGTCGGGCT
TGTGTGGACATGGGCCTGGACGTAGCCGTGGCGCGGGACGCCGGCGTCAGCTCGGAGGTC
TATTACTGTGTCATCTGGTGCTACATGCTCGAAAAGAACTACGCCTGCAAGACTGGTCAA
TGTCGATCCTCACTCAGCACGTTCCTGGGGACAGAACTACCCGCCTTGCCCCCGTCCGGT
GTGCCCCTGTCCGGCCTCCTCGAGATTTACATCGACCTAGCGCGCATCCAAGCCGTGCTG
CTACCACACCTGGAGAGCTCATCGGCAGATTCCCGTGAAGGACCCGCTTTTGACGATGTG
GGCGACGAATTGCTATCAAAGATGAACCAGATTCATTCGAAGATTGAGCAAATTGCATCT
CCCTCACCTCTTTGGAAAGGTTTAGACATGAACAGCGAAGTTGCAGCGCTTCAATTCGCC
TTTCACTCGGTCATGACTGCGATCTTTCATCTAAGACAGGTCACGTCTAGTCAGACCGCC
ACCTCTATAGAGCTTTATCTGCAGTCAGCGCGTCAGCCCCTGTCGGCATTGGTGTCAATG
TGTTTGTCCTGTGACAAGCAAAGCACGGTGGCCTTTCTACATTGGACCTTATTGTACTAC
CCTCTCACGGCATATTTTGTGTTGTTTTGCAATGTCGTCACAACGGCCAACCTTGCGGAC
TTTCAACTTCTGAGCACCATTGCCGACTGTTTGGCACACAGCGGCTCGATCAGTCCGCCG
ATCGCGCAGCTCCAGAGTCTCTTTTGCAGACTGGTCTCGCTGGCTCAGTGTTTCCTCCCC
GGGGGTCGTCGGTCGATCGCAGACGACATCGGCTCCTCCACGGCCGCCACGATGCCGTCC
CACGCGACTTCAGAAGATGCTCGCGGCTGGCCCTCCTGGTCATACTGGGGTGAAGGCGGC
ATGCCATTCCCTACCGCCATGATGACACCGGCCAAAGATGGCAGTGCATCATATTTAGAC
TTTCCTACCTGGGATCCATTCCTTGCAGTCAATGGCGATAATTCGTTTGCCGAAAGCGAT
TTAGGGACCTGA
>awe00155 | augustus_masked-scaffold1-processed-gene-1.65-mRNA-1 transcript offset:0 AED:1.00 eAED:1.00 QI:0|0|0|0|1|1|5|0|401
ATGGAGCTTCAACTTCAACTGAGCGCAGACAAGTCAGCCTATAGCAATCATGAGGCCGTG
TCTGGCGAACTGGTTCTGCGTAGCGCCATTCCTGTACAGATATCTGGAATCGTTATCACT
CTGAAAGGCACCGCAAGGTCATCGCTGAAAGACGGACGACTTGTCGAGCGGCATGAGCTC
TTTCGCCGACGGCAACGAGTGTTTCCTCCCCCAGCCATTGCGCAGCTTCCTGGTCATCCC
GGCTTAACGGTCGGCGCAGGTACCCATCGCTTTCCATTCTCAATTCCCTTCTCTCAAGTC
TCGGAATGTTACAAAACGGAGAATGGCGAGGAGCCGGAGGTGACCTGTGCCGGCATCCGG
TGCCCTCCACATCCAACCATGCACCTTCTGCGACGGCTTCCTCCGTCAACGGGTACGATT
GGCACTTCTGGTGAGATAAAATATAGCCTGGACGCAGAAGTGACACCCGCAGGACGTTTC
CAGCGGCGTGAGAGAACAAGCTGTACCATCGTTTTCCAACCTCTTTCGGAATCTCTTCCT
CTGCAGCCACCTTCCAAACAGATCCAATCAGCAACACTAGACCCAGAGATTCTAGGGTCA
GCTCAGCCCGTCTCATTTCACGTCGAGGCGCGTTTAGCACAAGGCCCGGGCCTACTGCGT
GGGCATCCCATTCCACTTCAAGTCGCCCTTACACGCGTCAGCCCCACGTGGTGCTCCGTG
CAACTAGATGACTTTCAAACCATGCTCGTCGAGACGACTCAGGTCCGAGTGCAGGAGAGT
GTCGAGCACTTGGCGCAGGTCTGGGTGGTGCAAACCGTGGCCAATCTGGAGCGATCAATG
CCAATCGAGCACAGCCACCGACCCGTGTGGGTGTCAAGCGACCTCTGGCAGCATCACCCT
CTGCCGGAGGGGGCGACGTCCAGCTTTGAGACCTGCAACTTGCGCCGCACGCATCGGTTG
GAGGTTCGGCTTGGTTTTCGCTTCCAAGTATCCCCGATGTTACCTTCACGGTTAGTCGTC
TTTGTCTTCTGGTTTCCCATCTACCTAATCTCTGCATCTTCGGTTCAATCACCGGGGCCC
CGGGAAAAGATGGGTTTCTCAGCGCACGAGGACGCTGTGTACAAAGAGGGTTTGTTAGAG
AAATCGGCAGCCCTAGGTCGAGCAGTGGAAGTGGAAGATAATCGGCGCCATTCCTTTAAA
ACCTGA
>awe00156 | augustus_masked-scaffold1-processed-gene-1.67-mRNA-1 transcript offset:0 AED:0.01 eAED:0.01 QI:0|-1|0|1|-1|1|1|0|166
ATGGTCGCTACAGCCACCACCACCGGCGCCGCCGCCAGCAGCACGACTTGTGGATCGTCC
GCGCAGTTTGAGCTGCCCGTGAAAGACGCCGCCTGTGGTGTCCCCAATACGAACAAATAT
AAAAGTCTCCTCGAGCAGTGCGCCAAACCGGCCGGGGTTCTCTCCTACGACCACGATTGC
GCCTTGTACGGACTGGCGGTAGATCAGTCCGTCCAGGATCTTACCGACTGTTTGTATGAC
GCCGGCGTGGCCTGGAAAGACGTTTGGTGCTACGGAGACACCAATGCCACGGCCACGGCC
ACTTCCTTTCCGACAGCCACGGCGACCTCCAGCAAGACGAGCACCAACAGCAAGACGCGC
ACCGCCAGCTCTTCCTCTGCCAGCTCCACGGAAACATCGGCGGCCACGACAGTGCAGCTC
TCCAAAGGTCCCATGAGCCTTCCGTCCGTGGTGGTTCTCTCGACCCTTCTCGTATCTGCT
ACCCTGTTTGGTCTGCAGTGA
>awe00157 | maker-scaffold1-augustus-gene-1.113-mRNA-1 transcript offset:0 AED:0.08 eAED:0.08 QI:0|0|0|0.90|0.8|0.54|11|0|1355
ATGGAATATGACCCTAGCATTGAGGGATTTTGCACCTCGGACGAGTCGAGTTTTGCTTGT
GCTTCCGCTCGCGATCGGTGGATCATCATCTTGGCCGGAGCGATTGCCGATTTCTATGAG
ACGTTGGCCACTCTCAAGGATCTAGACGCCAGGACTGAGGGCGAAGCAATTATCGAGGGC
TTGCGGACTTTGCAATCAGAGATCCGGTCAGACGCGAAGCTGACGCCTTTGCACGATGAT
GGCTCCGCTGAAATCGCTGATTACAACAAGGAGCTGGGCCAAAGGAACCCCAGCTGGCTG
AACGTATTTTGGCTACCGGAGGATTCATTGTCTCTTCTTGCTGTCTGCCAAGTGGAAAGA
TTACGAGATGTCTTTGCACGGCAAAAGACGTCCACATTCCAGGCCTCGAAACCAGCAATT
TTCGAGCTTGTAGCGAGGTACAAGATGGTCTTTCAGAGCGCCCTGGTTAAAGGCAAGGTG
TCGGAGGCGCTTCTCTTCCAGGAAAAGTGTGAAATATGCCTTTGGGGCAACGCCACCGAT
CTGTCGCTCCTCACATCTCTCACCTACGAGGACATCCAAAAGCTGCAGGGGTCTAAAGCT
AGGAAGACCCAAGCGAAAAACGTTCTGATCGACGAAATTCCCGCTGCATTCGATGTGTTA
GAAAACGCGCGCCGGCAAAAAGGGGTGGGAGCAAGAGTTGACATTGTATTGGACAATTCT
GGTTCCGAGCTATACGTTGACCTTCTCCTGGCCGGTTTCCTCTTGTCAACCGGACTCGCA
GCCAACGTTGTCCTGCATCCGAAATCCATCCCGTGGTTTGTCTCTGATGCCATGCCCGCG
GACTTCACGAATTTACTGCTGGCCTTGTCTGAGCCGGAAAGAGTCTTTTTCAACTCACCG
ACACCACTGAGTGACGACCAGCGAGAGAATCTTCTGTTTTTGTCCGAGCAGTGGCACATG
TTCCAGAAGTCAGGGCGGTTGAATGTGAAAGAAGATCCGTTTTGGACGACGGCAGGTAGC
TACTGGCGACTACCGTACATGGCCTCCGGTCTCTTTGACGAGCTGAAAGAAAGTGGCCTG
GTCATTTTCAAGGGCGATCTGAATTACCGGAAGCTCACCGGTGATGTCAAATGGGACACG
ACGACACCATTTCCGACCGCCATAGGGCCTCTAGGGACTAGCTCGGGCGTGCGCACCTTG
GCACTCAGGACCTGCAAGGCCGACATTGTGGTTGGTCTCGCCAAAGGTGAAGATGAACGT
CTACGGAATGCGCAGAACGGCGAACTCCCCACCGAAGCACGCAGATGGGCATGGACTGGG
AAATGGGCGGTAGCGGCTTTCTGCGACGGCGGGCTTCAATTTCCCCCCTCTACCGGGCAG
GACTCCCCCGTGGACGCCGGAAAGGCCAAACGGTTGCATGCGGTGGTTGATATGGGCAGC
AATGGCATTCGATGTTCAATTACCGATCTCTCCGCCCCGACCACACGAATCCTGCCCACA
GTCTACGCCCATCGCGTGAATATCTCTCTCTACGAGGCCCAATTCGACGACCGTGGCGAC
CGCATTCCTATCCCGCAATCCGTTATTCAAGCCGTGATCGGTGCCATCCTGCGCTTCCAG
ATCGTCTGCCTGGAAATGGGCGTTCCCGCCCGGAATACTCGCATCGTGGCCACGGAAGCG
ACGCGCACCGCCTCCAACGCCGTCGAGTTCATGCGCGCGCTGCACGGAGCTACGGGGATT
GCCGTCGAGACACTAAGCAAGGCCGAGGAGGGCGTCGTGGGCGCATGGGGCATTGCCAGC
GGATTCTCGCAGCTGGCCGGTCTGGCGCTGGACCTGGGCGGCGGCAGCATGCAAATGACC
TGGATCGTGTCCAACGCCGGCCAGGTGGTGACGAGCCCGCAGGGCGCCGTGAGCTTCCCT
TACGGCGCCGCTGCCCTCACCCGGACGCTAGCAGAGCTAGAAAAAGGCCGCAGCAAGGAA
GACGCTCGTCGGGCCAAGGAGGCCTTCCGCCGTAACATGGAGGAGAACTTTCGACGGGCC
TGGACAGTGCTGGATATCCCCCAGTGGCTCCTCGATTGCGCGCGGCAAGACGGCGGCTTC
CAGGTCTACCTGTCGGGCGGCGGATTCCGGGGCTGGGGATATCTGCTGTTGTACCGGCAC
CAGGCGCGCGGCGAGGACTATCCCCTGTCCATCATCAACGGATATACGGCGCCCAAGGAG
GACTTCGAGAACACCCGGGCCTTGAAGGAGATCGCGCGCACCGCTCGCAAGATCTTCCGC
GTGTCGGACCGCCGGCGCAAACAGGTTCCGTCGGTGGCCTTCTTGATTAACGCCTTGGCC
GAGGCCGTGCCGTACGGAATCCGCGAAGCCCACTTCTGTCAGGGCGGCGTGCGCGAGGGC
CTGCTCTTCCGCACGATTCCTCCCATGGTGCGCCAGCAGGATCCGTTGACCGTAGCGACG
CGGCCCTTTGCGCGCCCCTCCGCGCAGGCTCTCGCTGGCTTGCTCGTCGCCTGCATTCCC
CGACCGACTGCCGACCGACGCTTTCCGCCGTCCGTGTCCGATCAGGTGCTGCAGGCGCTG
GCGAATGCCCTCTACGTGCACGCCGCCCTGTCGACCGAGCTCTCGTCAGCGGCCGCCTTG
TATAGTACCGGCACGGGCGTGCTGTCGGACGCGCACGGGGTACCGCACGCCGACCGGGCG
CGCCTGGCGCTGATGCTGCAGGAACGCTACGGCGGCGAGCTGCCGCGACGCGAACAAATC
TTCCGGGACCGTCTGCGCGATCTGTTGACGCCGGAGGAGGCCTGGTGGATGCGGTACGTA
GGCAAGGTGGCGCTGGTGCTGGCGCGCGTCTATCCGCTGGGCGTCGTCGACACCGCGCGA
CCTCGGCTGCTACCCCTGGCGCAATGGGCGGACGATTTGGGCTCGCACGGCGATCGTGCC
GGCATCGCCCTGACGTTCGCCGTGCAAAAGGTGGCCTTCGATCCGACGCGGCTGAAGCAG
GAGTTGGCGCAGGACCTGCGGAAGATCCAGAAGAGCAACACGGAGCACATCTTGCGTCGT
CATTGGAGTCATGCCGTGGTTGAACTGGCACGAACACTGGGCCCCGAGAACGTGTTTGTG
AGCGTGTGGGAGAGCGGCAGCGAGGATGAAACCCAGGATGCGCTACAAGATCTCGACCGC
GGCCTGGATCGCTTCGGGATCCCGCGAAATATCACATTGGGATTTCCAACCCTTGAGGAG
GACTCGCAAACGGCGGCGAGAGAGCATGGCTGGATGGCAGGCACTCGTCAGATCGGAAAA
CAGAGACAAATCCCCTACTTGGCCCGCCGGCGCAATGCCTCATTGCAGCCGTTCTACAAT
CTGCTGGCAGATGGAATCACTTTCGACCGGATATTGTTTCTGGAGGATGTGGTCTTCACG
ATGCAGACGACGGACGTCCTTCGTCTTTTGGACACGAACAATGGTGATTATGCGGCAGCG
TGCGCCCTTGACTTCTCCCAGCCCCCGCGATACCACGACACCGGCGTCTTGAGAGACTCG
CAGGGCCATCGACCGATCATGTCCACATGGCCTCTATTCCGTGCCGCCGACTCGAGACGC
GCCATGCAAACCTTGTCACCCGTTCCGGTGGCGAGCTGCTGGAATGGAATGGTCGCCATA
CCGGCACATCCCTTCATGGCCAATCCGCCACTGCAATTCCGAGGCATTGCCGACCAACTG
GCCGCTGCTCGACTTGAAGGCTCCGAGCGCTGCCTACTACACGCCGACAACCCTCTATCA
GCTACTCGGGCCCTGTATGTGAATCCTCGCGTGCGTGTAGCCTACGGAGGGGTGGCATAC
GCAGCCGTACAGTCCATCCAGAGCTGGCTGTCCTTTTGGCATGTCCTGGGGTCGCTGTGG
GAAAGTCGCCTGCGGCGGAGCGTGGCCATTCCGTCACTAGGTGAATGGAGGGTACGCCGG
CGCCTGGCGCGATGGGAGAGTCGAAGCACTGTGAATCGCGAACCCGGTGGCTTCTGTCTC
CTGGACCGCTCACAGGAATTCCTTCTCTCGGGTGAGATAGAGGGGTGA
>awe00158 | maker-scaffold1-augustus-gene-1.114-mRNA-1 transcript offset:0 AED:0.02 eAED:0.03 QI:0|0|0|1|0.83|0.71|7|0|1150
ATGGCCGACTCACATCGTCAGAGCCAGCATTTGCTGCCAGATTCTTCGAGGTCCGACTCG
CCCGCCCCCGAATTGACCTCCCCCGAGAACGAAGGACCCGCCGCCTTCTGGAGCCCGTTG
GGCCGCCATCCCTCCGTCGACCGGGGATACCTGCACGAGTCGCCGCACGATCCGGCCTCG
CAACCGGTCATCGGACTGGGAATCACCTCGCATGCTCCCTCGACGACTCCCTCCGCCGCT
CCGTCGCGTGATGCCTCACCCGCGCCGCCGCCGATGACCTCGATGGCGCGAGACCCGACG
CCGCCGACCCCCGACGACGAGGCCGGGGGTCGACACGCCTCGCAGGCGACGCTGGTGTCG
CCGATGATGCGATGTCCCACGCAGAAAGGGATCCAGCAGCGTCGTCTGTCGTGGGTGCCG
CTGACCATCCTCACCCTAGCTATCTATGCCACCATCGTGTCGGGCATCTACCTGGTGATC
GCACTGGTGCGACCGCGATACGGGCGAGCCATCGGAGCAGACGGCGCAGTCGTACCGGCG
ACGGCGACGTTGTTGAGCGCCCTGTTCGCTAAAACCGTGGAGCTGTCCTATGTGACGGTG
TGCGTCGCGTTTCTCGGCCAGGTGCTCAGTCGGCGGGCGCTGACGCAGGGCTCACGCGGC
ATCACCATCTCGGACATGAGCATGCGCTCGTGGATCATGCAGCCGGGTGCCTTGATCGTG
CACTGGGAGACGCTGCGCTACTCGGCGGCCACCGTCCTGGGGGCTATCACGTTGACGGCC
ACCGTGGTAGCGATGCTGTATACCACGGCTGCGGAAGCCCTCGTCTCCCCCAAGCTCCGC
ATGGGACCGATGCAGCAGCGTCTGCTGGCTGGCAACGTATCGACCACATTTGCCAATCCC
TTCTACCTGGCCGACAACTGTCCGGCCCTCATCCACAAAGACCAAGACCCCGACTACCAG
GGAACGACGTGTCTGGATATGCAGCACGTCGGCCAAGCCTACCACAACTACCAGATGTAC
CTGGGTGAATGGGGCGAACGCAGCAGCACCAGCACTGCCCCCCGTCCCCTACCGACCGGC
TCGCTGCACGACAACACGACATTAACGGGCAGCTGGATCGAACAGACGAACCTGACGGAG
CTCTCGCAGAAGCACGGCCGGCTGGTCAATAACATCACGGCGGCAATGCCGCACGGGGGC
ATTCTCAGCGTCACGTCGTACACGGCCAACAAGCTGCCCAATCCACAGTCGCTCTCGGGC
GAGGGCAACTTCGAGTTGGAGGCGTCGGTGCTGGCGCCGGCAGTTAACGTTCTCTGCGTT
GGCATGAACAAGTCGGAACTTGCGCCGCTAGTCTACACCGAATGGCCGGACGTGGGCGAC
AAGTTTGACGCCGTCAAATGGACCAACGACCCGCCAGACGACATCCCCGTCTATCCCAGC
TGGCTCAACCGCACCGTTGTCGACGACCTGTTTGGCTGGGGCCCCAAGTACGGCCAGCGT
CCGCCGGTGTTTGGCAAGCTACCTCGCCCCTACAACACACTGCTGAATACCACCGGTCGC
TATCCCGCCGACAGTATCTACCTACTGGGCGCCACCGCCGCCGATACCAATCCCCCCTAC
GTGCTCTGTGCCCTGAAGGCCAAGCAGAGCCCGCGCTGCGTCACGCAGTACAACGCCACG
GCGAGCGGATCGCAGCTGAGCACGCGCTGCGAGGACTCGTCCAACCCGTTGCAGCTCGAT
CAACGCCGTCCCAGCGCCGCCGACGCGCAGTGGGAGCCCGACTGGAAGAACATCGCGTCC
GAGTGGGCGACCTCGCTGAGCCTGGGGACCGGCATTACCGACAGTCGGGCTAGCAACTCG
CGACTGCTGATGCAGCTGGTGCCCACGGAGATGACGCTTGATCCCACGCTGCCCTCGGTG
GCCGAGGCACTGGCGGTGATGGCGGGCAGCACGCTGATCATGAGTTCCACCAGCGCGCCC
TTCGAGCCTGGCTGGAACTCGTCCGAGGCATCATTGGCGACGCCCGTTCCGCAGTCGTTC
TCGGCGAACGTCCGGTCGATTGGATACGCGTCGGGCAGTTCGCAGCGCTGGCAAGGGGTC
TTCTACGTCATCCTGATCTTCGCCTTCATCACCAGCGCCATCTGCCTAGCCTTCATGCTG
TTTGAGGTGCGCGGTCGCCAGGTGACCGACTTCACCGACCCGCAGAATCTCTTCACGCTG
GCCATGAACAGCCCGGCCACGCCGCGCCTGCAGGGGGCCTGCGGTGCTGGTCCTCAGGGG
CCGCAACTCAAGGAGCGGTGGGTGGTGGCGATGGAGGAGGACCACGAGCATTATTACCTG
CGAACGCCAGGCGAAGATCCCCTAGGACCCCCCAAGCGATCGGCGACGGCGATCTCGATG
GCGTCGATGGAGGTCGAGGATCCCAAGGCGATCACGGCAGATATCATGGCATTCGGAGTC
GCTCTCATCGGTGCTGGACTTTTTGCCCGCGAGGCGCATTTCCCCTCTATCGAAGCCTTT
CCCAATCTCGAGCTCAAGGCTGTCTACTCGCGTTCGCTGAGAACCGCCCAAAAACTGGCC
CCCGACCGGCCTCTCGACCGTTACGCCGACGACATCAATCAGGGACTCCAGCAGCTCTTG
GCCCGCTCCGACATTCATGCCGTTATCATTGCACTTGCCATCGGAACCCAGACCCCTTAC
ATTCGCGCTGCCTTGTCCGCCGGGAAACATGTTCTGTCCGAGAAACCAGTCACGGAGAAT
GTGGCCGAGGCTGTGGAGCTGATCCGGTGGTATCGGACGGAGATCAGCCCGACGGTGAGC
TGGGCCGTGGGTGAGAACTGGAGATATTTCGATAGCCTGAACTACGCGCGACAGCTCGTG
CCTCGGCTAGGACGCCTCTCCCAGTTCCGTACGCTGGTCTATGCCACTGTCGGTCCTGAG
TGGGTGTTCGCTCGGTACTTTGACACGACCTGGCGGCACGAAGCCAATTATCAGGGCGGA
TGGTTGCTGGATATGGGCATCCACTTTCTCGCCGGCACCCGATACCTACTCGGCGACGAA
CGCATCGCTCGCGTCACTGCCTTCACCCGCGGCGTGAGTCCCTCGCTGCCGCCGCTGGAC
ACGCTGGACGCCGTCCTACAAGCAGAATCTGGTCTCCAGGGCAGCGTGCAGATTGCCCTG
AGCTCTTCACTGCCAGGCTCGGGATGGACGGTGGTGGGCGAGCACGGCTATATCACCGTT
ACCGAGGTCAGCGTCACGTCGAAGATCCGTGGATGCGAAGAAGTCAAGGAGTTCACGGCC
GATCTTCTCGCCGTGCCGTCGGAGGTGCGTGCCTGGGGCGAGGCCTTGGCCAAGGGAACG
CCGAACGCCCAGCAAACGCCCGAACAGGGGCTAGCAGATTTAGAACTGGTGAGTCTCTCA
AGATTCCCGCGTGAAGAATACTCACTAATG
>awe00159 | maker-scaffold1-augustus-gene-1.116-mRNA-1 transcript offset:0 AED:0.03 eAED:0.03 QI:0|0|0|1|1|1|2|0|716
ATGAGACCTTTCGCAAATTTACAGGCATGGGCTCTGGCCACCTTGGTTGGATACATCTCG
GCTCTCGACATTCTCGAGCAAACAAGCGGCGGTCTATCCTACGAACTGCTGAATGTCACC
TACTTCGCCAACGCCGCGCACCCACGAACCTCGCTGGCGGTTTCAGATTGCGACGAGGAG
GTCCAAGTGATGCCACTAACAGTCGTCCTCACCAACCAGAGCGTCGTCACCGGCGAAGAC
GTGCAGACGATCGCCTCAAGCTATCTAGCCGACGACGACGTGCTGTCGCTGGGCTTTCTG
CGCGCCGTCTACATCACCTCGTCAGTCGCCAACGCCACGATCGATGCGACCGCTCTCCCT
TACCTCCGTGCGCTCAGGATGGAAACCGTCTACCTTGATCTTCATACGTTTGAGTCCATT
CCGACGGGATTTGTCACCGCCGAGGACGCGTCGCCCGGGGAGCTCCTCCCCGGCCCTTAT
ACGGCGGTGGTGACACCTAATGTTTTGGAGGTGCTGNNNNNNNNNNNNNNNNNNNNNNNN
NNNNNNNNNNNNNNNNNNNNNNNNNNNNNNNNNNNNNNNNNNNNNNNNNNNNNNNNNNNN
NNNNNNNNNNNNNNNNNNNNNNNNNNNNNNNNNNNNNNNNNNNNNTATCGACTCTATCCA
GACCTGTACCGCACCTTTGTCACCGGCTCGTATGACACGCAGGACGGCAGCGGCGCCTTC
CAAGCCCTGCACCTGACGTGTCCGCGACGCTGGGCGCCGCTGATCCCCGTGCCCAGTCGC
ATCCCCTTCCGCCACGACCCCCGACCGTTGGCCGGCGTCCGAGTGGCCGTCAAGGATCTG
TTCGACATGCGCGGACTGCAGACATCAGCGGGCAGTCTGGCCTGGGTCCGAATCACCCCC
GTGGCGGCCACGACGGCGCCAGCGCTGCGGCGACTGCTCGACCAGGGCGCCGTGCTGGTG
GGAAAGTACAAGCTGGCGCAATTTGCCGGTGGCGGCAGCCCTTGGACCTGGATTGACAGC
CAGTCGCCTTTCAATCCGCGTGGCGACGGCTATCTCACCTGCGCGGCGTCCTCGACGGGC
GGCGGATGTGCGGTGGCCGCGTACGACTGGCTCGACGCCGCCGTGGGCACCGACACGGCC
GTCTCGATGCGACGGCCGGCAGCGGTGTCGGGGACGTACGGCAATCGACCGAGTCAAGGC
ATGATGGCGCTGGACGGCGTCGTGGCGCAGAACTGGGCGCAGGACACGGCGGGCGTCTTT
GCTCGCGATCCCCGGCTGTGGACTCGGTTTGCCAAAGCATGGTATACCCCGGACTTGCAT
CAGGACTCGAATATTACGGGTCTGTCGCCGTTGATCTTGTCGGACGACTGGGCGTTTCCC
ACGCAGATCCTGCATCCCGACGAGTACTTTCCCCTGGCCAACCCGGCTGCTCAGGCGGTA
GTGGACCAGTTCGTGGCCCAGATGTCACGGCATCTCCATCTCACCACGCGTCGCATCAAC
TTGACGCAGACGGTGGCCGACGGGTCGATCTTTGAAGGGGGCAATAACTGGGATCGCATC
TTCAACGCGTCGTCGGTGCTCACGCTCTGGTCGCAGCATGTGGCCGTGGCAGCACCACTC
CTAACGGCGTGGTCCCAGCTGGAGGACGGTCGATTTCCGCCGGTAGACGCGCAGTGGCGA
CGCGAATGGACGCAGCTATTCGACCCCAGAATCATCAACCAGACGGCCTACGATCGAGCC
CTGCGCGACAAGGCCCGGTCGGTCGAGTGGTTTGAGCACAACGTGTTGCGGCAGACAGAG
GCCTCGTGCTCGCAGTCGGTGATGCTCTGCCATGCAGCCAACGGCGGTCTTCCCAGCTTT
CGCGACCAGGAGCTCAATCAAGGACCCAATGCGACGCTTCTCGGGGTGGCTCCGGATCCG
ACCGCCATGCCTTGTGACTTGGTCTGTGCATTGTTTGGATGCGCCGACTACACAATTCCC
CTGGGCGCAGTGCCCTACTATTCGCCGGTCACCCGGGTGACGGAGCAGCTGCCGGTCAGC
ATAAATCTAGCCGTGCGACGAGGCTGCGATCTGGTGTTGTTTAATCTAATCGACGAGCTG
GCAACGGCTGGTATCGTGGAGGCTGTGAAGACGGGCAGGGAGTCGTTTTGA
>awe00160 | augustus_masked-scaffold1-processed-gene-1.88-mRNA-1 transcript offset:0 AED:0.01 eAED:0.01 QI:0|-1|0|1|-1|1|1|0|443
ATGTTGACTTTAGACCTGCGTCGCATAGTGCTCAGCGCCTCCACTAGCAATCAGTGGCTG
ATCACGGCCAACACATCCATATTCTGGCCCACGTCCACCGATTACTTCTATGGGCCCACC
GACGGTCCTGGGGCATCGGTCGTGACTTGCAATGCCCACTGGATTGAGTATGATGCTCGC
TCCAGCGAGCTGAGATCTCTGGGTCCGACGGCCACGACGACGTCCTTTGGCTCTTACCCC
AGTAGTTCCGGCGCCTGTCGCACCTCCAGCTCAGCTGAACGCTGGTCCGACACGCATACC
GGGCCCTTGACGACCCTGTGTGACGGGTTTCCGCGCGCTTTGGGCCCGCGCGAGACGGCC
ACGGGCTACTATCCCGGCACGGGGCCCTGCAGCTCGTTCGACGTCACCTACAGCGAAAAA
AGTACACTGTATAGATCCCCTTCCACGGTGCCAACCTGCACTCTGCAGGAAGAGGACTGC
GTGGCCATCTGGGAGACGTACAGTAGTCGCTCCAGTGCCTGGCGCGAATCCGTCAGCACG
TCGAGCACCGGCGACACGCGCAGCCCCATCCCGCCGTGGTCTTGCCCGACGCCGGCGAGG
GAGTATCCCGAGGAAAATCCCTGTTCAGCCTGCCATTTCCTGCCCGACACGGCCACTGTC
TTCTACTGGCCGGTCGAGACGGCCGGTGGCGACCTGTGCCTGCAGAACGGGACCACGATC
GAGGCCACGCGCACCGCGCCTCCGGCCGCCAACACGGCGGTGGTGGACGGGTACACGATG
GAGTCACCCAGCGTGTACATCTCCTTCACCTCTATCTATGCCTGGAGTAACCGGCGAGGG
CACCCGGGCCATCAGTGCGGCGAATATCACTCGAACGAATTGATCGCGGTGCACCCGACG
GACGTGGTGTCGATGCGCGGACATCGCAACGCCAAATATCCTGCCATCGGCGAAGAATAT
CCCTTCAACTTCGCCGAATTCGCGCCGCAGACGCTTGGCGAGTACACACAGACGGTCGTG
CCCTGGCCGCAGTACCGCGGCGGCTCGCAGTGTCCCCTGGCCGACGGCGATACCTGCACG
ATGGTGCGCGACGACTACGTGCCCTGGATGCAGCTGCCGGAGGCGGTGCGCCAGATCGAT
CCGTCATGGAGCGTCTGCCATCGCAGCTGGTACATTCCGCCGGTGACCCTGGTGCGTCTG
ATTGACGGCACCGCCAGCTGGACTCCGGCGCCGCCAGATCCCACGGACTTTCTGGACTTG
CAGATGCAAGCTGTGCCCCATTCAGCCGTGGCTATGGCGACGCCGACTCCGACCAGCGAG
AAAGGGTGGTAG
>awe00161 | maker-scaffold1-augustus-gene-1.117-mRNA-1 transcript offset:0 AED:0.07 eAED:0.07 QI:0|0|0|1|1|1|3|0|281
ATGTCCCCTCCGCGATTTGCCCCGGCGCAGGTCAGCCTGCCTCCCCTGTTGCCCAGCGTC
GCCTCGTTTATTACCTTCATTCTGGGGATGCTTCTCCTTTTCGCCGGCACGCAGCGCAAG
TTTTTGCCTCAAGCAGATTTACTCACGTTGAATCTGCCTGACACGGACCTTCCGGATGGA
GTTCCCGATTTCTTCAAGGTGTACCTCCTCTCCTATTGCCAGGGAGTCAACGAGGAGTGC
GTTACAGAAGATACCAACACTACCAGCATCGTGACGAAACTGACCGACTGCTCGGACCGT
GATCTTCTCTTCACCTTCAATCCGGGAGAGGCCATTGCCACGGCGCTGGGTCTCGGGCCG
GATGACCCTTTGCCAGGCATGGACTGGCCCGGCTGGGTCGACGACGACTTCGACGCGCTG
GGTACGACCGGCCAGGCCATGTCGGTGCTCTACGTGATAGGGACGATGGGGGCTGGCGTG
TCTATCGTGGTGAGTCTGTGGACGATGTGGAGCGCGTCCCCGCTCTCGCCGCCGTCGACG
ATCCAGTTCCTCGTTCTGTTGACGAGTACGATCAGTCTCGGTATCGCGTCTATCATTGCG
AACGTCATCTCCGCACAGTTTGTGAGCCTCATCAATAAATCCGGACAAGATCAGGGCATT
TCGGCCGACCACAGCAAGGCCTTTCTGGCGCTCTCCTGGGCGGCGATGGGATTTCAATCC
CTGGGCACGGTGGCCAGTCTCATCTCCATCCTGGTTTATCGCGCCAAACATTGTCGATGT
GACTGGGACGAGGGGTCGCCGGCATCTCCGGACCTGGGGGAGCACAAGCCATTGGTGGAC
GGATAA
>awe00162 | maker-scaffold1-augustus-gene-1.118-mRNA-1 transcript offset:0 AED:0.11 eAED:0.14 QI:0|0|0|1|0.8|0.83|6|0|728
ATGAGTCCATCCTCCGAAAAGTCCGATCCCGATGTCGAGCGATCGTCGGTTGACGCCGTC
GACGATCGGCCAGGCGACACCGTGCACGAGCTCGAGTTGGAGCGCATCCATACGTATCGG
TTACAGCAGCAATTGACCGTGGGATCGAGTCGAAGTCGCACGCCGCGCGACCGATGGCTG
CCTATGGGCGCCGGCAAGCCGTATCCGCCGTCGCTGCCCGAGTCGGAGGGATTCGTCGTC
GAGTTCGAGGGTGCCGACGATCCCATGCACCCGCAGAATTGGCCCATGAAGAAACGAGTA
ACGATCGCCTCGCTCTTGACCTTTTGTGCCCTGGCGACCGCGTATGCCAGCGCCGTGTTC
GCTACGGCCGGCCCCGGCGTCATGAAAGAGTTCGGGTTCGGTCAGGAAGTCGCAGCGTTG
GGCACGACGCTGTACGTGCTGGGCTTCTCGGGCGGTCCGACCATCTGGGCGCCGGCCTCG
GAGCTGATCGGCCGGCGTTGGCCGTTGATCATCGGCATGCTGGGCTTCGACATCTTCACC
ATCGCCTGCGCCACGGCCAAGGACACGCAAACAATCATGCTGACTCGGTTCTTCTCGGGC
TTCTTTGCCGCCAGCGTCATCGCGCTGGTGCCGGCTAGTCTGTCGGACCTGTTCAACAAC
CACCATCGCGGGATTGCCATCGCCATGTACACCATGAGTGTCTTCACTGGCCCCTTCACC
GCGCCCTTTGTAGGCGGTTTCACGGCGGAAAGCTACCTGGGCTGGCGCTGGACGCTGTAC
GTGCCCGCTTTCGTAGGATTCTTCAGCCTGGCCCTGATGGTGCTCTTCGCACAGGAGACA
TACGCTCCGGTGGTCTTGTCGCACAAAGCGTCCATCCTGCGACGTCAAACGCACAACTGG
GGCATCCACGCGCGGCAGGACGAGTTGGAGATTGATTTCCGCGAGTTGGTCACTAAAAAC
CTAGCTCGCCCTTTTCGTATCCTCTTCACCGAGCCGATCGCCTTTCTCCTGACTTTGTAT
ATGTCGTTCATTTACGGGCTGGCGTATGCCCTGCTCTCGGCCTACCCTATCATTTTCCAA
GACGTCCACGGCATGGGCCTCGGAGTCGGCGGGTTGCCATTCATCGGCCTGGTCCTGGGC
GAGATCGCCGGCAGCACGTTCGTGCTGTCGCTGCAGCCCTCGTACGCGCGCAAACTGGAG
GCGAATAACAACGTGCCCGTGCCTGAATGGCGTCTTCCGCCTTGTATCGTGGGCGGCGTG
GCGTTTGCCGGCGGCTTGTTCTGGTTTGGCTGGACGGGCTATGATCCGTCCATTCATTGG
ATGGCGCCTACGGCCGCCGGCGTGTTGGTGGGCTTCGATGTGCCTTCGTCTCAGCTGGAC
GAGTTTGCCCTCTGGGTGCAGTACGCCGCCGCCGCCTACTGTCAGGACAACTACTCCCCG
CCGGCTGGCACGAAGCTGACTTGCTGGGCCGGAAACTGCCCCGACGTCGAGGCAGCTGGC
GCTGTCACCGACATTGAGTTTTCCAATACGACTCTCAGTGACACGGCCGGATTCGTCACC
GTCGACCACTCGCACTCCAGCATCGTCCTCTCCTTCCGCGGCTCCTACTCGGTGCGCAAT
TGGTTGGCCGATGCCAACTTCCCCTTCGTGGATCCGGGCCTTTGCAAGGGCTGTCTGGCC
GAGGCGGGCTTCTGGAGCTCCTGGGCCTTTGTGAAAAAGGATATCGTGGCGAGTCTGAAG
CGGTTGACAGAGCAACACGCCGACTACCGCGTCGTCGTTGTTGGCCACAGCTTGGGCGCC
GCCGTGGCCACCGTGGCGGCGGCCGATCTACGTACGCAGGGCTACCAGGCCGCGCTGTAT
GCCTACGCCTCGCCGCGCGTGGGCAACGACAAGCTGGCCGAGTTCATCACGAATCAGGAG
AACAACTACCGCTTCACACACCAGAATGACCCCGTCCCCAAGCTGCCGCTGGTGGGAATG
GGCTATAAGCACGTCAGCCCCGAATACTGGATTACCTCGGGCGACAACACAACGGTGGCC
GCCTCGGACGTGCAGGTGCTGGAGGGCACTGTGAACTGGAAGGGCAACACGGGTACGGGC
CTACCGTTGCTCACAGATTTCCACGCCCATCACTGGTATTTTGAGAAGGCCGACGGTTGC
AAGGGCCCCGGACTGCCCTTGAAATGA
>awe00163 | augustus_masked-scaffold1-processed-gene-1.92-mRNA-1 transcript offset:0 AED:0.03 eAED:0.03 QI:0|0|0|1|1|1|3|0|382
ATGGAGTCCATTCCCGAGACTATGTGGGCAGCTCAAATCAGCCAATTCAATCAACCGTAC
ACGATCACCCGCGTCCCAGTCCCCCGCATTCGACCCAACGAGCTGCTGGTCAAGATCGAG
GCTGCAGGATACTGCCATTCCGACGCCCAAGTGTTGCACGGCGAGATGCAGAGCGCACTT
CCCATGATCCCCTCGCACGAGCCCGTCGGCGTGGTCGTGGCGACGGGGGACGCGGCGGGT
CGCTGGACGGTCGGCGATCGCGTGGGTATCTTGAACTTCAAAAACGCCTGCGACCAATGT
GCCGGCTGTCGCGCCGCTCGGCAACGATGGCACCGACTGGATGCGCGGTTTTGCGAGCGT
CGCGAGACGGCGGGATTCCAGCATGACGGCGCCTTTGCGGAATACATGGCGGCCGACGCA
GCCACCACCGTCGCCCTGCCGGACTCGGTCTCCTTTGAGCAGGGCGCACCGTTGTTGTGT
GCCGGAATCTCTACGAGAGTGTTCAGATCTACGGCTACGAGGATGGCTAACACTAGCGCT
ATCTACGCGACGAAGGCGACCGTCTGGGGTGCATTGATCAAGGCGCGACCGTTGCTTCAA
CCGGGGGACACCGTAGGCATCCTGGGAATCGGAGGACTGGGCCAGTTGGGCGTGCAGTTT
GCCAAATCGCTGGGGTATCGCACGGTGGCCATCGACAATCGTGACGAGAGCCTGCAGCTG
ACAAGCCAGGCGTCTGTATCCCTGCAACCAGATCTTCTTGTAAATTCCTCACACGACAAT
GCACGCGACCAAATACTCGCTCACACGGAAAATGAAGGACTGGCGGCGGTGATCAACTGC
GTGGACTCGCTGGCCGTCAACTCCTGGAGCCTGGAGCTGCTACGGGTCGGTGGCGTGGCG
GTCCTGCTGGGACTGCCGGCGCAGCGGTGGCAGTTCGACTCCTTTCCCATCGTATTCCGC
GAGCTGGTGATTCGAGGCAGCTATGTGGCCGGTTGCGAGGAGGTGGAGGAGATGATGCGG
ACGGTGCATCGTCATGGCATTCGGTCGCAGCTGACAGTCGTCGGTCGGGCGGAGATTCTT
GGGTTACCGGAGCGATATCGATCGAGGGCATTTCGAGGGCGATTGGTGGTGAAGATGGAG
GGAGAATAG
>awe00164 | augustus_masked-scaffold1-processed-gene-1.72-mRNA-1 transcript offset:0 AED:1.00 eAED:1.00 QI:0|-1|0|0|-1|1|1|0|327
ATGGTCATCCTCTCGCGCGTGCGGCAGTTTGCCGGCTACACCGCCGCTTTACTGCTCGCC
ACGACTGTCTCAGCGTCCCCGGTTCTCTCGCGCGATCCAGAAACAACCATCGTCTTCCAG
TTCGAAACCAACGGCACTTGGATCGAGAATATCGCCATCCGTCCCGGCGGCGACCTGCTG
CTGACGCGCATGGACGAGCCTGAGCTCTGGACGGCTAATCCGGTCGACGGCTCGCGGTCA
CTGGTGCATCGGTTCGACCAGGCCACCGCGCTGATGGGCATCACGCACATGCACGACGAT
CGCTACGCCGTCGTGGTGGGAAACGTCACCATCGCTGACATCGGCCAGCCCACGCCGGGT
TCCTTCTCGCTGTGGGCCGTGAATATGGCTGCCGACAGGCCGCAGATCAGTCCGATCGTG
GCCATTCCCGAAGCTGGCTGGTTGAACGGAATGACACGCCTAGACAACGAGTCAGGCACG
CTGCTGGTGGCGGACTCCGTCAACGGGGTCATCTGGAAGGTCGACTCCTTGTCTAGACAA
TATGAAGTCGCGCTCTCGGGTCACTCACTTGAGCAGAATGGTCAGGCCCTGGGGGTGAAC
GGCGTCCATGCGGCAGGAGGCATGGTGTACTATACCTCCAGCTCGCTCGATTCGCTCTTC
CGAGTGGCCGTGAATGCTCAAGGGCTGGCCACAGGTCCGGTGGAAACCGTGGCTGCCAGT
GACTCCTTGCCTGACGACTTCGCTCTGGCGTCTGACGGGACCGCATATCTCATGGCCAAT
GTGGACAACCAGGTTCAACGCGTTTCCTTGAGCGGGGAATTGTCCACGCTGGCCGGAAGC
AAAGACTCCTCGCTGGTGGCAGGTCCGAGTGCCGGTCAGATCAGCGCCGATGGGAGCGTT
CTGTACGTAGTGACCTGTGGCGGACATATCGCTCCTCCACAGGGAAAGCTAGAACCAGCC
AAAGTAGTGGCCATCAGATTGTGA
>awe00165 | maker-scaffold1-augustus-gene-1.119-mRNA-1 transcript offset:0 AED:0.03 eAED:0.03 QI:0|0|0|1|1|1|2|0|452
ATGATCGCCCGTCTGCTTCATGCAGGGCTGTGGGCAGTATGTCTGACGTCGATGACCACG
GCCCTTGTGCCTCCTAGTCAAGATCCCTGGTACCAACAACCGAAAAACATCAGCGCATAC
GCACCCGGCGACACGATCCGTGCTCGCCAGGTTGCCAACGAGCTGGAGCCCTACATGCCG
GTGGGCATGCCCATCTCCGTGGAATCGGTGCATCAGTATCTTTATCGCACGACCAACAGC
GTGGGCAAGCCCATTGCCGCCGCAGCCACCCTGATCGTGCCGCATAATTCGGACCCCAGC
AAATTGCTGGCCTACGAGACATTCTACGATGCGAACAACCCGGATTGCAGTCCCTCCTAC
ACTCTTCGTCACGGTTCCTCCCACGGCAATGGCGATCTAATGCCCAACATGACGCAGCCC
ATGGACCTTGCCTTTCTATCGGCCGCCCTACAACAGGGCTGGTGGGTAATCACCTCCGAT
TACGAAGGTCTGGACGCACAATTTGCGGCGGGATACCTGGCGGGATACGCGACGCTGGAT
TCGGTGCGCGTCGCCCTGCGCGAAGCACCGGCGCTGGGACTCTCACACGACGCTCGATAT
GCCATGTGGGGATACTCCGGAGGCGCGTTGGCCTGCGAGTGGGCGGCCGAACTGCAACCC
TCGTACGCACCCGAGTTGCGCTTCGAAGGCGCGGCGATCGGCGGTCTGTTGCCCAATCTC
ACTTCGGCCATCGAAACTATCAACATGGGTCCCTTCTCGGGCGCCGCCTTCGTCATCATG
ATCGGCGTCGCCAAGGCCTACGAGGAGCTGCACGGATGGCTCGGTGAGAATCTGATCGAG
GCCAGCCGGCACCAGTTCTACAGCTCTGCCGACAGCTGTGTGCTGGGTGAATTCGCGGGC
GGTATGTTGAACGATATCTTCCGCTACTTCTCGCGCGGCAAGGCCTCGTTTGCCGACCCC
GTGCCCTCTTCCATCCTGGGTTCCGCCGGACAGATGGGCTCGGCGGGCGTGCCCCGGATG
CCGATGTACGTTTACAAGGGCGCGTTGGATGAGATCAGCCCAATTGCCGACACGGACGAG
CTGGTACACGGCTACTGCAATGAGTCCGTCAGCATCGAGTACCACCGCATCCTAGCTGCA
GAGCATTTGACCACGGCGGTGTTCGGATCGGTCAACGCGTTACAGTGGCTCTCCGATCGA
TTGGCCGGTCACGCGGTCGCCAACCCCGACTCTTGTCGTACGACGACCGTGCCGCTGATG
GACCTCAAGGGCAAGGCCATCTCGTACCTGGGATCGGAGGCTTTAGGCACCTTGACCTCG
GCAATTGGTGGTCGATTGAACTCATGGCCGTCGATTTGA
>awe00166 | maker-scaffold1-augustus-gene-1.120-mRNA-1 transcript offset:0 AED:0.05 eAED:0.05 QI:0|0|0|1|1|1|4|0|339
ATGAAGAACTTTGCTATTTGGATAACGGCCCTCATGGCCACGGCCCCCCTCGCCCTAGCC
ATTCCCCGGCCATCGGTGAGCTCTCTTCGGAAGAAGGCCGACGCCGAGAAGGTGGGCTAC
CTGGGGGTTTACTGGACCACCGATGACGAGAGTGTTTATTTCGCCCTGAGCGACAATGAC
AACCCCTTGGCCTTCGAGACTGCCAACGGCGGCAAGTCCGTCCTATCGCCGACGCTGGGC
AGCAAGGCCATTCGCGACGCCTCTATCATCGCCGGGGTTGGCGATGATGCCGGAAAGTAC
TACATCATCGGCACGGACCTGGACATTGGATCGACCAACTGGGGCGACGCCGTCCGCACC
GGGTCGCGCGGCATCTTCGTCTGGGAGAGCACTGATCTGGTGAACTGGACCGACGAGAGA
CTAGTGACAGTTGAGGACGAAACGGCCGGCATGGTGTGGGCTCCGGACGCCGTGTGGGAT
GCTTCTCAAGAGCAATACCTGGTGCACTGGGCCTCTCAGTTTTATGCGACCGATGATTCG
GACCACTCCGGCGATCCGACGACCTCCCAGATCATTCGCTACGTCTATACCAGTGATTTC
CGCACCTTTGGCGAGCCGAAGACCTATATCGACCATCAGACTAGCACGGTGATTGACCTG
GCCTTCCTGTCCGTGGACGACGACACCTTTGTGCGCTTCTACGTCGACGGCAACACGACA
AGTCCCGTCGTGGAAGTCAGCAACGACGGTCTCTTTGGCGAGTGGACAGTGCCAACGGGC
AGCGTGCGAGACAGCGCCAGCTACGAAGGGCCGTATGCCTTTTGGGACAACGAGGAAGAG
GGCAAGGCATATCTGCTCTGCGATCGCGTGGGCGAGACCCCTGGAATCGCCGCGTGGGAA
TCAACTGACGTCACCTCGGGCGAGTTTGCCAGAGACACGTCGAGCGACTTGACCTTCATG
AGACATGGATCTGTGCTCGCTGTAACGCAAGAGCAGTACGACGCCTTGTCAAATCTCTAG
>awe00167 | snap_masked-scaffold1-processed-gene-1.5-mRNA-1 transcript offset:0 AED:0.03 eAED:0.03 QI:0|0|0|1|1|1|5|0|1713
ATGGCTCACTATCAGAATGGCCATCCGGTCTATGGCCAGCCAAACAGTCCCTCCTCGTCC
GCCGCCCAACCCGCTCGTTACGCCGGCACCTCGAACCACAACCAGCCGCTGCGCCGGATG
CCCAGTTACGACGTGGGCGACGACGCCGCCCTCTCGGCTCGCACCACCGATGCCAACGGT
CGATACGGGGGCTGGTCCGGCGAGGGTTATACCCAGGCTGACCCCCGGTACTCGCACCTC
CCCGCGACCAATTCCCCCCAGATCCCTCGCAGCCGGGGCTCCTCGCACTCGGCTTACCAG
TATCAATACACGTCCTCCTCGCTCGCCTCGCCCACCCAGCCGGCCTACAATCCCCAGCAA
TACACCGTCCCGCCGACCCCGTCGCAGCTGAGCTACAATTCGCCCGTCTACTCGGGCTCC
GGCAGTGCCTACACCGGCGGTTCCGGTGCCGGCAGCGTTGCGGGCCATCAGCCTTACAAT
CCCGCCGCCTACCAGTCCGCCGCTGCCTATCCGCAGACTCCTCCGACACCGCTGGGCTAC
CCGCCACCCCATCCACACCTGCCGCCGCCGCCTCCGCCGCCCCGCGGCTCCGATCACACG
TACGGAGGACGTCCTCCTCCGGCCGGCTCCTACGGATTCCCCGCGCCCCAACCAACCCTG
TCGTCCGCGTATCCCCTGGTGTCGCCGTCCACTCCCAGCGCCGCATACGCGGTCGGGGGA
CCCCTGAGCGCGGGCGGTGTCGGCTCGACGGCCTTCTCTACAGGGCACTCCTCTCCCTAC
CTACCGCAATCGCCTCGTCGCTCCGAGGCCTCGATCGCTGCCGCCGTCGCGGACGACCAG
CCGCCTGCACCGCCCGCCCATTCGATTGCCGGAGACGACCCCTTTCGCAAGCGATTGAGC
TTCACACGTCCGGGGTCCGGTCGCTCGCTCCCCACGCCGCCCACGCAGCATAGTCAGTCG
CCGCACTCGCCCCGTCGCGCCGAGACCTTGACCCGACATCCGCAGGCCCGGCCCTTGCCC
GGACCCCCTGTCGACGTGGACGGCCCTGGAGCCAACGGGGTGGGAGACTCGCCGTACGAC
GAACGGTTGGAAGATTTCGAGACCGCGGGAGTGGATCGTCAACCGTCCGGGGACACGCGG
TCGAGGTTCGGACCGCTGCACGTGGACACGCAGCACAGTCCCTTCCGGGACAACGGCGAC
GCGGCGCAGAGCAACCCGGCCGGGCTGCGACTATCGCCCGACGAACGTCACACACACACG
AACGGCAATATGGCCACGGGTACGGGCCAATACGTCAACTACGACGCCTATAGCGATGAC
AGCGACGCCGAGGCGGCCGCCGGATTGGCCATGCTGCAGATGGCCGAGGAGGAGGACAAG
GCGCAGGCCGAGCGGCTGCAGGAACGATCCCGCCGTGAGACCAATGCCTCGATTATCAGT
GCCTACGCATCGCACCCCTCGGGCGGTGCCGCCTCCCCCCACCCGGACGACGGCGTCCTG
TACGGCGGCGGCAGCTATCGCGCGCGCTCCCAGTACGGCGACGTGGCATATCCTCGGGAG
GAAGAGGCGGCGGCGATAAACGGGCCCGACCGGGACCGCCTGATGGCCACGTCGGGCTCG
CTGCGCAGCTCCAACATGTCGTCCGACGACCGGGCAGAGTACTCGGACGACTACGACTAT
CCGCCCGTCGCCAACGATGAACTCGCCGCCTACCCGTTCCAGCCGCTGCCCTCGCACGCG
CGCGTGGATGCCGGCGGCACTGGCGGGCTGTCCGAACCGGGGACGTACGGGCGCCGCATG
AGCTTCGATTACGGCGAGGAGGCGGAGACGCCGCCCATCCACCACGCGCATCATTCGGAC
AGCGAGGGGTCGGAGCGTGGCGACGAGCCCGAAGATCTGTTCTTCCACCCGGGCATGCGC
CCGTTGCCGCCGGCCCCCGTGGAACCGGCGAACAACGCCAGCCTGATCCCCCATCTGATG
CCGGCCGGCACGTACCACCGGCCCGCGGAGCAAGAGGACTGGCAGACAGCTTCACAGTCC
AAAACCGATGCCGACCGGGCCAAGTATCGTCAGCAGCAACAGCAGGAGCTGCTGTCGCTG
CGCCCCGAGTCCGGCTCGCTGCAGCTGGACGCGCAGACGGCGGCCGCCATGGCCCTGGAC
CTACCTACCATCCCCGCAGGTCGTCGCAAAAAGTTCAATCCGGCCAAACTGTCCTCGGAG
CAGTTCCGCCGCTGCGTCGAGCCCTGGGCCCTGAGCGCCGTCCTGGCCTGGATCCGCGAG
TTGAGCGAGGACGAGACCGACCTCAAGGAGCAGGCCATCGTCGACGCCCTTGTCGCCCTC
TTCACCCACAAGGTGCCGACCATGAACATCGCCGACGCCGAGACGCTGGCCGCCCGCGTC
GTCGCCAACATGCTGGCCGAGGGGGCCCTGGTGAAGGAGGAGGAGTGGGTCAAGTTCAGC
TCCGGCTCGCTCTCCGGCGTGCTCTTCCAGATCACCGGCACCGGCTGCTACTCGTCCTTG
TTACACGAGCAGGAGGGCGAGGCCTTTGGCCGCTGCTACTCCTACCACTGCATGCGCACC
TTGAAGAAGGTGAATCTGAAGGCGCAGATGATGGAGCCGCAGAAGAAGGCCGAGGACTGG
GTGACGTTCTACAAGGTCCCCAAGACTCTCTGGGAGTCGTACCCGAAGAAGGAGATCGAC
CGCCAGAACAACCTGCACGAGGTGGTGACGACCGAAGACTCCTTTATCGGCCAGCTGGAC
GTGCTGCGCGACCTCTACCGCGACCAGCTGCTGGGCATGCAGCCCTCCATCATCCCGCCC
AAGCGTTTGAACAAGTTCCTACTCGACGTGTTCGGCAAGGTCGACTCGGTCAAGCGCGTG
AACGAGGACCACCTGCTGGCGCAGCTCAAGTACCGCCAGAAGGAGCAGGGTCCCTTCATC
GTCGGCTTCAGCGACATCTTCCGCGAGTGGATCCGCAAGGCGAAATCCGTCTACATTGAC
TACGCCGCCACGTTCCCCTACGCCAACTACCTGGTGCGCAAGGAGGCCGAACGGAATATC
CACTTCCGCCAGTTCCTCAACCAGGTCCGCGACCACAAGCTCTCGAACCGGCTCAGCTGG
GACACCTACCTGAAGGCCCCCATCACGCGCATCCAGCGCTACACCCTGCTGCTCTCCACC
GTTCACAAGAACATGCTGAAGGACAGCGAGGAGAAGATCAACGTGGCCCAGGCCATCGAG
GAGATCAAGCTGGTCGCGCTGGAGTGTGACAACAAGGTCGGCGAGATGAGCAAGAAGGTC
GATCTGATGGAGTTGTCGTCCAAGCTGCAGTTGCGGCCGGAGATGAAAAAGGAGGTCGAG
CTGAACCTAGAGCATCTGGGCCGCGAGATCATCTTCCGCGGCGACCTGCAGCGACCGGGC
ACGCGCACCCGCTTCCTCGTAGACACTCATGCCATCCTCCTCGATCACTACTTGGTCCTG
GCCAAGGCAGTCACGGCCCGGGACCCCTCGCGCACCGTCAAGTACGAGAGCTACGACGTC
TCCAAGCTGCCCATCCCCATGGATCTTCTGGCCCTGGAGAGCACCAACGACGACCCGGTG
GTCAAATCGTCGGTGCGCGGAGTCGCGACGGTGACGCCGCCCCAGGCCGTCACGCGTGGC
ACCGGTGCCGTGCCCTCGAACTTCGCCCCCGGCGGCGGCACGTCGGCGCTGGTGCCGACC
ACCGTCCTGGAGAGCTCCAAGGACGACAAGATCCTCTACCCCTTCAAGATCAAGCACCTA
GGCACCGCCGGGACCTATACCCTTTACGCCTTTTCTGCCCAGAGTCGGCAGGATTGGTGC
GACAAGATCACCGAGGCGAAGACGAAGCATGCCGCCGCTCTCTTCACTCAGAATGCCGAG
CCGTTCAGACTCCGTGTGCTGGCGGACACTGCCTTTGCGAACTCGGACTTCTCGGCCTCC
AGTTCGGTTACCATCGATGGCACGCCCTTGGATCGAGCCATCAAAGAGGTAGAACTGCGG
TACCCTGCCTCCAGCCCCCGACCCCAACCGGTCTGTCGGACCGCCGTCCACTGTGCCACT
GTCTTCCAACAACCTGCGGGTCGAATGATGTGTGCCATCGGCACCGATTATGGCGTCTAC
ATATCCGATTACAATGACCCTCGAGGTTGGACTCGGGCGATTCCTATCGTGCGCGTGACT
CAGGTCGCCGTCTTTGAGGAATTCAACGTATTCCTTCTCATTGCTGACAAATCCCTGATC
GCCTACCACCTAGACGTTGTGTGCCCAGCCAGCGGGGTTCAAAATCAAACCACGAGTGAC
TCTGCTCGCCGTGCACCCCAAAAGCTCTCCGGGAGCCGAGAAGTGGGCTTCTTTGCCGCA
GGACATATGAAGGATCGTACTTTGGTCATGTACAAGAAACGGGACGGGCTATCGTCCACA
TTCAAGGTTTTGGAGCCAGTCCTGCAGAAATCGTCCTCCAGCAAGACGCGCTTCTTCCAC
TCCCGTCGCTCGCAGACGGAGTTTTTCCGCGAATTCGATGAGTTTTACATCCCGGCCGAA
AGTTACGGCATCAACATGTTTCACTCCTCGCTAGCAATTTCTACCCAGCGCGGCATTGAG
ATCCTCACGCTTGACAAGAAACAGACCTGGTCGGTTCCGGATTTCCGATCGGAGGCCCCG
GAGGCGCAGGCCCAACTGTCAAGCATTGCCAACCGGATCGGCAACCTCCGCCCGCTAGGC
ATGTTCCGTTTGAGCGACAGCGAGTTCCTCGTGGTCTACACCGAATGCGCCGTCTACGTG
AACAAACATGGCGACGTTTCCCGGAGCGTGGTCATGGAATTTGTAGGACGCGCCCATTCC
GCCTGCCTGTACGGGAAATTCTTGATACTTTTCAACGAGGACTTTGTTGAGGTAATCCCG
GGTCACAATGTCGTTCTTCTCGACGACGGTAGCAGCATGCCTGGATCCGGAGCCAACAGC
GTTCCTACTTCTGCAGGCGGTGCCGTGAATCTGTCCAGCGGACTGTCCAATGGTGGTTTG
GCCAGTAGCGGGCGAACGGTCAAGATCTGCATGCAACACCCCGAGCACGAACGAAGTTTG
ATAGTTCTCGAATTGATTGAGAACGAAGGGCAAAAGGATTGA
>awe00168 | maker-scaffold1-augustus-gene-1.121-mRNA-1 transcript offset:0 AED:0.01 eAED:0.01 QI:0|0|0|1|1|1|3|0|1148
ATGATGCAGTGGTCGTCCTTCGTTCAGAAAGCCCAGTCATTCATTGACCCGGCCAATTTC
AACCTTCCTACTCTCTCCTCCTCCGATCGAAATCCCTCTAAAGCCTCCTTATTTCGCCTG
CAATTTCGCCTTCCCGACTCTCAAAACCCGTTGCAGGAAATCACCGCGGAACTGGTTCTT
CCCATTCCCCATACCTCCTCTCCGACCAGCCAAGGGGCCGCCTCGCGCAATCTCGAACGC
GCCGGCAACCGCTATGCCGGCCGACTTCACCTGAGCGAACGATATATCTGTTTCTCCACG
CAGCCGACGAGCTTTGCGCCCTCTGCCACGTTGGGGGCATCTACCCACTGGGCCGGCCAG
ACCAACGGTACGGGCCCGTCGGGGAATGGCTTCACCATTCCGCTGTGTTGCATCCGCCGA
GTGGAGCGGCTCAACAGCCTGAGCCATGTATTCTCACTGGCTCTGACAACGTGGAACGGT
GCGCTGGGGAAGCAGCAAAGCTCCGGCTTCGTCCCCCAACGATTCACCATCCAGCTGGTC
GGGAGCAGGCAGGCCTGTGAACGTTTCTGCGATGGCCTGAAAAAAGGACTGCGCGAGGGC
ATGAAGGAGATCGAAAACCTGCGAGTAGTAGTCAACGATTGCTACTCGGAATACCTCCTT
TCCGGAGCTAAATCTAAGGGCCAGGAAGGGGACGGCTCCGAGGTGCACCAGCCACCCGAT
GCCGGGCTGGGAATGATCTTCCGCTACCCTGGCGATGCCCGCAAGCTACGGGATCGGAGT
AAAATGAGATTGTGGGGGGAATATTTCCGAGAAAATGGCCGTAATGCGACTCTTATTCGG
CAGCCCACATTTCACAAACTAATCCGCGTGGGACTCCCTAACCGTCTCCGCGGTGAAATC
TGGGAGATTGCTTCCGGTTCGTTGTATCTGCGCCTGCGGTCGCCCAAGCTGTACACCGAT
ACGCTTTCCAAATTCTCCGGACAAGAATCTCTCGCGATCGACGAGATTGAAAAAGACCTC
AATCGAAGTTTGCCGGAGTATGCCGGATTCCAGAGCGAGGAAGGGATCGGACGGCTTCGA
CGGGTGCTCACGGCCTACAGCTGGATCAACGCCGAAATCGGTTACTGCCAGGCCATGAAT
ATCGTCGTGGCTGCTTTATTGATATATATGTCGGAGGCGCAAGCCTTCTTCCTTCTTTCG
GTATTATGCGACCGTCTCCTCCCAGGTTATTATTCGACGACCATGTACGGCACGTTACTT
GACCAGAAGGTTTTCGAGTCCCTGGTGGAAAAGACCATGCCTGTTCTGTGGGAACATCTT
GCCAAATCCGACGTTCAGCTTTCGGTCGTCTCCTTGCCGTGGTTCCTCTCCCTCTACATC
AACTCGATGCCGCTAGTATTTGCATTTAGGGTCTTGGATGTGTTCTTCCTGGAAGGGCCC
AAGGTTCTTTTTCAGGTCGGCCTTGCCATTCTGCGAGTCAACGGCGAGGAGCTGTTAGAC
ATTCAGGATGACGGATCATTTATCTCCGTGTTGAAATCATACTTCTCCCGCCTGGACGAG
TCTGCTCACCCGAGATCCGAGAATCCCAAGCTGCGAGCGATCACCCGATTCCAGGAATTA
ATGGTCGTGGCTTTTAAGGAATTTTCTGGTATCACTCATCAAACCATCACGGAACAACGG
GAGAAGCATAAGGATGCGGTGCTGGAAAACATCGAGAGCTTCGCCAAGCGCACCTCCATC
CGCAACCTTGGGCCAGAAAGCAAAAAGCTGAGCATGGACGATTTGGGCGTGATCTACGAC
CGGTTCTATGAGGTCCTCTATGACCGACAACAAAGACAAAAGCTTCAAGACGAGGAAAAG
AAGCGCCAGGAGAAGAAGCGAATTGAGCGAACTTCGATTTTAGGGCCACCAGTCGACCGG
GAAGTAGGTCGCGTTGGTCTTGGCCCCAGTCCGACTCACATGGACTACGACGCGTTCCGC
GACTTTCTCGCTACTACAGCCAAGTGGGCCGTAGGTGACACCCCCGGGCCTTCCCGCAAG
CAATCATCGGGTGATCTCAGTTTGAACAGCCTTAGAGGGTATGGGAAGACCGCCGCGTCG
TGGAACAAGCAATCGGAACCTGCCGACCACGAATTCATGCAACGCTTGTTCCGCAAATGG
GCTACAGATCCGTCTGAGGGACTCAGTTTGCAGAATGTGGTCAACGGGCTGGCGCGTCTG
AAAGGCCCGCGAGATATCATGAATAATATCAACTACTTCTTTGACTTATATGACGACCAC
GGCAATGGCCAGGTTGATCGCGAAGGCATTCTGAGAATCTCCGAGGCATTGCTTTTCCTT
TCTCGTCGCGGCTTTGACGGCACTATTACGCCAACGCAATCCATCGAGGAGCTTGGCGCT
GCAAACGACCGTGAGCACCCCGATCATGACCGGCTGAGCACGGATGAGAAATTCCTGGGA
AGTGTCAGCTCATTCATCCGCCGGTGCTTCGAGTATGCTGATCCCAGCAAACCGGAGGAG
GCAAAGCCGGAGGATACCAAAGGTGCAGAAGAAACGGCGGACAAGTTGGGCGAATTCAGC
ATCGGGGAAGATGAGGAGGACCTGATCGATGTGGGCGAGGAAAAGACCAAGTCGCCCCCC
ACAACCTCAGAGAACAACAGATCCCTGGCCCAAAATGACGCGAAGGCCCCCGAAACCCCT
ACTCAAAGCACATCCGAATCGGCAAACCCCGCCCTGGATCCCAACAACCCTCTACATATC
ACCCTTCCCACCTTCCGGATGGTCATCTTGGCCGACGAATTGCTCGAACAATTCTTCGAC
TCCTTTTTCCCCCAGTCTTTCCGTCTTTCCGATCACCCGCATCCTGCCTCTGTTGCCACT
TCTCTCTCGTCGAACCTTACGACCTTCTCCAATATAAACACCGCCAAGCCACACGCCAGC
GCCGCTTCGGCCGCCTCCGTTGCAGGCGCATCAGGAGGCATTGTGCCCCCGGGCAAGGGT
CTCCGCGGTGTTCTAGACAACATAGTTACTGACGGGATCCGCATGGCCGCCGAGGTCAAG
AAACGAATGGACGAAGCGCAGCGTGAATTGGAGCGCAACGCGCTCAGCCGCGAAGACGAG
GATGAGGAGGATGATGATGACTACGACCCCCGTAACAGTTCGTCTACTCCAGCCATCGTG
GGCGGCATTTCAAGCTGGGGAGCCGGCGCGTACGGCGCAGACCCTGAACGTCGTAGCGTC
CGCGACGCGGACCGTGATCTCCTTGAAGGAGCGGAAGTCGTCAGCATTCACAAAAAAGAC
GAGGCATCCCTGCTGGACGACAAGGAGGGACAGCACCCCGGTCCCTCGGAGGCTGGCAGT
GGCAGTGATGCACAGCGGCAGCAACGATCGCAAGACCCGGATCAACATGTCCATGACAAC
GTTAGCAAAGTTGAGTTCGAGTCATAA
>awe00169 | augustus_masked-scaffold1-processed-gene-1.96-mRNA-1 transcript offset:0 AED:0.04 eAED:0.04 QI:0|0|0|1|1|1|2|0|367
ATGATCGTCCGTCCGTTCCTGGTCGGGAGCGCTATCGCTCTAGGCGCCAATGCTTTGCTC
GTCGTCCCCGAAACTGAAGTTGACGCCGTCGCCCCTTTCGACGAGTTGACTCTTCGTCCG
TTAGAGTCCTTGACGGCCAGCCAGCAGGAAGTCATTCTGGGTTGTACCGAATGTCCATTC
CAGGAGGTCGACGAAAGTGGCAAAGTCAGCTGGACTGACGGCTTCGAAACATCTCTGTCG
TTGAACTTCTCGGTTGAAAATGGGTTCTTGCTGGCCAACGGCCGCCCCATCTTCCCTCCC
CCGCCGCCGACTCACTTGACCGCCGTCCAGCGTCGCCTGTCCGACGGCCAAGAGTCGGAA
CCTATTCAGCTGGGATACGCGGTTGAAATGATGCCGCTACAGACACCGCCCGACGAGCCG
ATGGACATGGTCGCCGTCCGCTTTACTGTACTCGACCTGGATGGTCACCCCGTTCCCCTC
GACACCGTGGCCCTCCACCTGGTCCACGACTCCGCCGCCAACCTGTTCTTGGCCAAGGCC
ACCATCGAAGAAACCGCTCCGTCTCGCGTGTCTTGGAGGCAGTGCCGGGGCAAGCCCAAG
TGTCTGAAACGGCTCTTGTTCGATCGCATCCGCGCCCTCTTCCACGCCGCCCGGGCCCGC
GTTCTGGGACTCGGCGGCCCTCGACCGCACTGTGGAGGCCGGCCCCACGGATTGGGACAC
CCTTCTTTCCCGCCTCACCACGGTCCTGGACCGGAAGGATCCTGGGCGGAGGGTGACATG
GAGCGCCCTCCTCGTCCTCACCACCACCATCACATGCACCACGGCCACTGGGAGCGCACT
TTCTCCCGGGTCGTGCGCTTCATCGTTGTGCCGGCCATCCTGGGCGTGTTGGCCGGACTG
GCTGCCAGTGCTCTGGGCATGCTGGTCGGTCAGATCGTCGTCTTCCTCTGGCAACGCTAC
CGCCGCTCCGGCTCCAAGCCCTCGGAGGAACGAGGCACCGTAGGTGAAAAGCAGGGCTTG
ATGACCGAGGCTGCGGACGAGCTGCCTCCCGCTTACAGCGACGAGGAAATGGCATCCGAG
GCGATGCCCGCAGACAAGTCTTAA
>awe00170 | augustus_masked-scaffold1-processed-gene-1.75-mRNA-1 transcript offset:0 AED:0.01 eAED:0.01 QI:0|-1|0|1|-1|1|1|0|469
ATGGGGGTCCGCAAGCAGTTTGCCCTGGCCGTGGCGGGCAGCTTTGTCCTTCTTCAAATT
CTGTTCCTCGCCAATATGTCCTATCTCTATGCGACGCAGTTCCGCAGCTCAACTCGCTTC
CACAACATGAAGATTTTATACGTGGACTATGACGGCGGTGCCGTGGGCCAGTCCGTGCTT
GACGCATACGCCACCCTTCGAGGCGACAGTTTCCCTACGCTGCAACGCTCCGACGTCGAA
ACTTTTCCGACGCCTCGCGAGGTAAGAGCAGCGGTCTGCAGCGGAGATTACTGGGGCGCC
GTGTATGCCAATGCACAGGCCTCGACGAACCTAACCTCGGCCTTGGAAGGGGGCCCAGGC
CCTTACGACAGTGCGAACGCGCTCACCTACATCTGGAATGGGGCCCGGTATCCCGCCATG
TCGATGAGTGCCGTCTACTCTAGCCTACAAACGCTGTTCGCCGTCACCCGCTCGATGTAC
TACGCAAAGAATGCCTCGGACGTGCTTCCCTTTGCCAATCTAACGAGTCCGACTGCGTTG
CAAGCCTTCCTCGACCCAATCCAGGCCACAGAGATCAATCTCAAAGTAACCGAGCAAGGG
ACACGAGTGCTCTACAACACAGTATCCTTTGTCATGCCCGTAATCCAGCAGTTTTTCTTC
ATGATGGCCCTGAACGGCATCTCCGCCCAGTTCAAGATCTTGACCAAGCTGGGCTGGCAT
GCCAACGGGTTGCTACGCATGTGTATTTCAGCCGCATACACCTTCGTCGGAGCCCTGTTC
ATGGTCGCCTACATCTGGTCCTTCCGGGAGTCCTGGGAGGTGAATGGAAGCCAGTTCGCC
CTGTCGTGGATGGCTATCTGGCTCTACATGCATATCAACTTCCTCATCATGGACATCCTC
ACAACCTTCGTCCCCATGCAATTCATGCCTTTCTGCGTCCTCACCTGGGCCATCGTGAAC
GTGGCCAGCACCATCAGCCCCTTCGAACTGAGCCCGGGATTTTTCCGCTGGGGATACGCC
CTCCCCGCACACGAGACCTACCAGGTCCTCGTCCAAATCTGGAGTAACGGCTGTGATGAT
CAACTGTACCGCGCCCTCCCTGTCATGTTCTCCTGGTGGGTTGTGGCCTTGGGCACCGCC
ATCTTCTCCCTCCGCCACCGATGCAACGCGGCCGTGGCGGCGGAACGCGCCGCCCTGCAA
CCGGCATCCAGACGGGCCTCCAAGGAATCCGAGCTGTCGGCTCCAAGCAAGCTTGACGGG
GAGATGGGGCGGCAGCCCGGGACTCGCAATTCCAGCGTCGACCAAATCTTGCCGCAGCGC
CGGCGCGACACGGCCGAATCGATTCGTTTGGAGCAGCTGGCCTACGGTCCCAGCTTTCCA
ACGCCTCTAGGCCGGGAAAATCACCCATAA
>awe00171 | maker-scaffold1-augustus-gene-1.122-mRNA-1 transcript offset:0 AED:0.05 eAED:0.05 QI:0|0|0|1|1|1|3|0|331
ATGACGGCGACGACCCCTTCCGACTCCGCAATTCACCAGGCCGGCACCACTGATGGATGG
CACGGAGTCATCTCAGAGAACGGCCCCTTCAAGCCGGCCGCGGGGCGCTACCATCTCTAC
ATAGGTCTTTTCTGTCCCTTCGCCCATCGGGCAAACTTGGTGCGGCACCTACGAGGCCTC
ACGGACATCCTCCCCGTGTCCATCGTCAAGCCGTATCCCAAGGGCGACGCCAATGGCTGG
CCGGGCTGGCGATTCCCTCAGACCGACGACGAATACGAGGGCGCCACGGTCGACCACCTG
TATGGCAGCACCTTCATGCACGAGATCTACTTCAAAGCCGACCCCAATTACAAAGGCCGG
TACTCGGTCCCCGTGCTGTGGGATAAGGAGACCGAGACGATCGTGAACAACGAGTCGGCA
GAATTACTACACTGGCTTCCAACGGCATACGATTCCATCCTGCCACCGGATCCTGCTTTC
AATCTGTATCCGAAGGCGCTGGCGCCGCAGATTGACGAGCTTTCGCCGTGGCTGCAGTCG
GGTCTGAACGCCGGAGTGTACAAGGCTGGGTTCGCGGATTCGCAGGATAGCTACGACCGG
GCGGTCCCCGTAGTCTTTCGCGCTCTAAATAAGCTCGAGGCCCTAATCAGCCAGAACGGA
GGACCCTTCATCCTAGGACAACAGTTGACGGAGGTGGATCTGAGGGCCTATGCGACGATC
ATCCGATTCGACGCCATCTACGTCCAGCATTTCAAATGTAATCTGGGCATCATTCGTCAC
GACTATCCGGTGATCCACAATTGGCTGAAGAACCTTTACTGGAATGTCCACGGCTTCCGG
GAGTCGACTGACTTCAGGCATATCAAAGAAAATTACACGAAAAGCCACGGCGACATCAAT
CCCAAGGCTATCACCCCGATGGGACCGATTCCCAACGTAGAGTCGGGCGTTGAGGAGGAT
TGGAGTAGGCTGCGAGTTGGCCATATTGATGTCTAA
>awe00172 | snap_masked-scaffold1-processed-gene-1.28-mRNA-1 transcript offset:0 AED:1.00 eAED:1.00 QI:0|0|0|0|1|1|2|0|614
ATGGTGTCTCGGGGGCGGAACGAGGAGGGCCTCAGGGAGCAGTGCAATGCGCTGGCTGAG
GAGCTTGAACGCGTCCGAGGGGAATCCCAATCCCATTTAGAGGCGATGAACCAGGCGAAG
AAGGAAGCAGACCACTACAAGGGCAGAATGGTCATCAGCAACAACCGCTGCACCAGGGCC
GAGGAGGAAAAGGAACAGCATTACGAGGAGATTCAAAAACACAAGGCGGTGGCTCGAGAG
GCTATGGAGCAGACCAAGCAATTTAAGAACCAGGCTGAGCGACGTGAAAAAGAGATAACG
GGCCTGCAGACGGACCTGTCTACCTCCGTGGGGGTCTCGCAGTCTCTCGAGAGCGAGCTG
GGCGAGTTGAAAATTGCCTTCTCGAAAGTCGCCGATCGAGTGAAAAATGGAAATGGCGAC
AAAGTGGACACTGCAAGGATGCTAGTACAAAAAATGAAGAAATTGCGGCAGCTCGACAAC
CAGCTGGAGAACGAACTTACGACAGAAATGGGGACGGGAGACCAGGAGGGAAGTGCAGAA
GAGACGGCATCCAGTCGTGTTCCCCCCGAGTGGCAGCAGGCCGATGAGGGCGGTTTTCTG
GGACTATCCTTGGACGATGAACTGGAAAATTGCGATCAAAGACGAGGTTTAGACAACGAC
AGCCCAAGACTGTCCCGCGACGAGCCGCCGGAGCCCAAGAAGCAGGAGCATCCTGAGTTC
CGCCTGGATCTTTTGGAGCAGAGTGGACCTCGGAAGCGAGCTCGCATTCGCGAAATTCAG
GACAAGGCCCTGGTGAAAGAGCCCAACCCGTGGAAAGGCGGCCAGAAGTCTCGCCTTCCG
GTGGACCTGGTGAAAGACCTCTCGCGCTTGACGTTGCAGGACACGTCGGGCAAGAAGCCG
GCCAAGCCAAGTGCGAAGCAGGTCAAGTCCCTCGTGAAGCAGCTGCCGGGCAATTCGCAT
TCCGACAGGTTCAAGCATCTCCGGCCTGATCGGTTTAAACGGTCCAAACGCGAAAAGCCG
CCGGTCAGGGACTCGGCTGCCGTCAAATATACGGTCGTCGTTGATCCGGCCATGGCGCAG
GACACGAACATGTTTGGCGACCAAGTCCCGGCCAACCAGTCGGCTCGTCAGCCTACGCAG
ACCGTCGCAGGCAATTCCAGCGGCATCCATGGGAACATGTTCGCCCCCGAGATGCTCGCT
CCCCCCGTGCCCGTTTCTCAAGTAACGACTACCAGCACCGCCAACCTCGCCAACAACGAC
GCCCCTCTCCAGCACTGGAGATCATGGGCGTCGCCGCCGAAGCCACAGCCTATTGCTCAG
CCGCTGCGGAAATGCAAACCCCTCGGTCCGCCCAAGGACAGCCCCAGATTGCCCCGGATC
GTGCGCCAGAACTACCCCGGCGCCATCTACCGCCCGACACCGTACGGACAGGGTGCTACT
CGCCTGGACCTTCCCTGGGCGGCATGGATGACGAAGATTCGTGGCGAGAAGAAGCAGGCG
TCGAGCGCAGCAGCCGGCGCGCCGGCGCAGACCGGCTGGGAGGGCTGGTACTTCGACGTC
TTCCAGCAGGGCGCGGGCAGCGCGGATTTACTGCCGGAGCAACGGAGTGTCCTACTGAAA
TGGCGCATCGCATTTGTGGGCATCATGCTGCTGTTTCTTCTCTGGTTGTTTGCTCACAGT
GAAGTTAGCATCAACGACCGGGACAGGTGGATGGAGGTCAACGACGTACCACGATCGGTT
CTAAGGCATATGCGCGGCCAGCCGAGACTGAATTATCGATGGATAGACATTTTGGATTAC
GAGATGGTGCGCTGGTCCGGAATCGACCGAGTGGCTTTGGGATGA
>awe00173 | maker-scaffold1-augustus-gene-1.124-mRNA-1 transcript offset:0 AED:0.09 eAED:0.09 QI:0|0|0|1|1|1|6|0|316
ATGTCTCTTCCCAAGTCTCAATACCTCAGCAATACCTGGAAGGACGGTCTATTCACGAAT
AAAGTGGTCTTCTGCACCGGCGGGGCGGGCACTATCTGCAGTGCCCAAGTGCGCGGCCTG
GTCCACCTAGGCGCCAATGCCTGTATTGTAGGCCGCAATGTCGAGAAGACCGAAAAGGCG
GCGCGAGACATTGCCACGGCTCGCCCGGGGGCTAAGGTCATTGGCATTGGCGCTGTCGAC
GTGCGCAAGCTCGAGAGTGTCCAGAGCGCCGTAGACCGCTGCGCCAAGGAACTCGGGGCC
ATTGATTTTGTGATTGCCGGTGCGGCGGGCAACTTCCTCGCCTCAATTAACCAACTGTCG
CCCAATGCCTTCAAGTCCGTGATGGATATTGATGTGTTGGGTTCTTACAACACGCTCAAG
TCCACGCTACCCTACTTGGTGGACTCTGCCAACAAGCACAAGGTCGACTCGAAGACCCTG
AACCCGTCGCCAGCCGGTACTGGTGGGCGAATCATCTTCGTCAGCGCGACTATTCATTAC
AGGACCATGCCCTTCCAAACCCACGTGTCTGTGGCCAAGGCCGGTGTTGACGCCTTGTCA
CACAGCGTTGCCATCGAATTTGGTCCGCTTGGAGTGACCTCAAACATCATCGCCCCGGGC
CCCATCGCATCAACCGAGGGTCTGGACCGCCTGCTTCCCTCTGATTCTCTGGAAGAATAT
ACCAAATCCCAGCCGCTCGGCCGATTTGGCTCCATCCGTGATATCGCGGATGCCACGGTG
TATCTCTTCGCCGACAGCGGAAGCTATGTATCCGGGCAGACGCTCGTTGTGGATGGAGCA
TCCTGGCGCATGTCTGCCGGAGGTGCAGCATACGGAAAGCTGAACTACCCCGATTTTCTC
CTATCGGGAGATGCGGTCCCCAACGTCAAGGGACAGAAGTCGAAGTTGTAA
>awe00174 | maker-scaffold1-augustus-gene-1.105-mRNA-1 transcript offset:0 AED:0.15 eAED:0.15 QI:0|0|0|1|1|1|2|0|199
ATGCCTTGTCTAGCGTTGTTCGAAGCCTCCGCTGTCATCATGGCGTGTCCCATCACCGTC
AGCAAATTCGTCGGCACCGTGTCTCTGGGTCTGTTGACAGGTCTTTCCTACTCCGCCTCA
GCCGTCACCGTGCCCTCTCTTAGTCTCCTGCCGACCTCCGCCAACGCCGCCCGGTCGCTG
CACGAAGTCAAGCGCCTCAACCGGAAACACGGCCTGCGGCTATCGAACCTGGCCAATGGT
TGTCTGCTCTTTGCCTACAGCATCTCCCCCCAACACCGCAAGCACCCGTACTTGGTCTGG
ATGTGCGTGACGTCGGCCCTTGGCACCTACGCTCTCGACTACTGGTTCCATCGCGCCGCC
GGATTCAGGCCCTGGCTGCAGAGCTTCATCCAGGACACGGGGTTCTTGTTCCTCTCCCGC
AAGTCGGCGCCCAAGAAGGAGGAGGATCTTGTGGTCGTGGAGGCCGATGAGAATGTGAAC
GGCGAGAGCGTGCGGAGGGAGCTGGAGACCGAGCGACGCTTTCAGCGAGTGCGCGCCGTT
TTCTCCGGACTGGCTCTGGCGATGGGCATTGTCGGACTATGGGGCGATCGGTCGTCTTAG
>awe00175 | maker-scaffold1-augustus-gene-1.106-mRNA-1 transcript offset:0 AED:0.04 eAED:0.04 QI:0|0|0|1|1|1|4|0|505
ATGTATCTCATCCTTCTCTTCCCTTCCCTCTGGATCCTCTACTATCTACTTCATATCCTC
TATACAACTTTCACTTTGCGCTCTCTTTTCTCCGTTCCCGGGCCCTATCTCACCCGGTTG
ACCAAGCTCTGGTACTTTGATCGCGTACGACGGGGTCACTTCGAAGAAGACAACGTGCGT
CTCCATCGCCGATACGGCCCCGTCGTGCGCATCGCCCCGGACCACTACAGTATCAGCGGC
CGGTCCGCCATCAAGACGGTATACGGAACGGGCAGCAAATTCGCCAAGGCGGCCTGGTAC
GAGGGCTGGAAGCACCCCGATCCCGACCGGTGGACCTTGTTTCCCGACCGCAATGTGAAG
CGACACGCCGAAACGCGCAAGAGATTCTCCAGTCTCTATTCGATGACCTCGTTGGTTCAC
TATGAGCAGTTCGTCGATCATTGTGCCGATATCTTCACCCAGCGATTGGCCGAGTTCACA
GCGCGCGGGGAGGTCTTCAACCTCGGACATTGGTTCCAATGTTACGCCTTTGACGTAATC
GGCGAGATCACCTTCGGGCAGAGATTCGGGTTTCTAGATCAAGGACACGACATCGAAGGC
ACCATGGACGCGCTCCAGAAGCTGATGGCGTATAGCACGCTGGTCGGGATCTACCCTGAA
TGGCATCCCCGACTATTCGGTCCGCTGAGTCGCTTCAGCTGGTCTGGAGCCGGTGGTCGA
GCCTATATAATGCGGTACGTAGGGGAAAGAATCCAACAGCATAACACACAGCCGAAGCGA
AATCCCGAGAGCGATACTCTCCAAACGCAGGACTTCTTGGAGAAGATGACTATAGCGCGA
GACAAAGACCCCGAAAAGGTCACAGACTATCACCTCTTTATGATGGGCCAATCCAACGTC
ATTGCCGGCTCGGATACCACGGCCATCAGCCTGTCGGCCATCATGTACTACTTGCTGCAT
TCCCCGGTCGTTCTGGAAAGATTGCGCCGCGAAATCGATGATTTCACCACACAAGGTCGC
TGCAGCACTCGCGTCACGTTCAAAGAAAGCCAAGAGATGCCGTACTTCCAGGCCGTCATC
AAAGAAGCTCTTCGCATGCACAGTGCCACGGGCTTGCCCCTGTGGCGCGAAGTTCCGGTG
GGCGGGGCAGAGATTGGCGGCTACTTCTTCCCTGGCGGCTCGGTGGTGGGCGTGAACACC
TGGGTGGCACACTATGACGAGGAGGTTTTTCCCGACGCAAAGGCCTTTAAACCGGAGAGA
TGGATAGAAGCGGAGAATGACCCGGAGAGACTGAAGATCATGAACGATATGTATATGCCG
TTTGGCCTTGGGTCCCGAACGTGTATTGGGAAGCATATCTCGATCCTCGAGATGTCCAAG
CTGATACCTCGCGTCGTTCGCGATTTTGAATTTGGCGTGAAGAGTCAAAAGTGGAATACG
GAGAATTTTTGGTTTGTCAAACCAACTGATTTTGAGGTCACCGTCACCAAGCAAAGGCTA
GACCGGACATCCATTTAG
>awe00176 | maker-scaffold1-augustus-gene-1.125-mRNA-1 transcript offset:0 AED:0.09 eAED:0.11 QI:0|0|0|1|0.8|0.83|6|0|813
ATGGCCTTCACCGTCGTCAACGGGCAGATCTATACCCCCGGTCCGTTGCTTCGCTTCTCT
GATTCAGTGGGAGTAGACACGCTTCATGTCGCCATCGACGTCTCCGGCAACGGCCAGCTT
TCGTCGGATTCTTCGTCAGACACCGAATTCCACCACATCAACCTCTTCCTCACATCTACC
GACACCTCCAAAAACTTCACCATCTCCAATGGCACCTCGACGGACTCTGACGCCTACGTC
GGCCCAGTCCTCGACCTGGAGCCTTCTTCTACCGTGAAACATGTCGACTGGACGTGGCCG
GACTGCTTCGTGGGTAACGGTCAAGGGGGCTCCGGTTCCGCTCGAGGCGATTACAACATC
TCCTTGCACCAGTCCTTCCGGTGGAATGGAACGGACTATTACACGGTGTTTGACCTGCCC
ATCTCAGTGTCCAACAGCATCGATAAGTCGGACGATCGGGTAGACTGCAAGTTGGTGGAG
AATGACCTGCTCGAACCCCAGGAAGTGGCTGCCAGCAACGCTTCCTTACTCGGTCAGCCG
TGGATCAACGGGGGAGCAAGCCGCAGCCAGGATGATGAGGACCAAACCGATGATGCGAGC
AGTCGTGCCAGTCAGACTCAGCCCGGTCTCAGGCAATGGGGACTGTTTGCACTGCTGATG
ACAAGAAGAGACCTTTTGAGTGCTGTTTCTGCCGGAAGCTCTTTACTCGAAAGTAGGTTT
ATCGATCACCCCAAGTCCGTCACTCCCCGCACTGATATTGTCGGTAGGGATGTGATGAAG
CGCCATGAACGAGGCTGCAAGTCCAACGTGAACCTCCCTGTTCAGCAGGGTTGCATAGAC
GACGAAAATATACCGGCTCAAGCCACTGACGACATCGATAACCATCTGATACTCCCTTCA
TCACTGGACTTTACCGCTCTCGACTGGTTATATTCCCCGCAAACCCCGAGCGGTATCGAG
GTTGCCGAGAGATTAGAGTATCTGGCGTACTTTACTAGTGTAAGGGGCATGGTCGCATTT
CTGGATAGGACGACGCTCGAGCAGAGACAGAATTTGGTCCTGGATCATGCAGTGCATGCC
TACGTGCAGGGCCTCGGGGAACAGAAACTTTCGCCGGAGCCATCGTATCTGAAGCTGTTG
CACGACCTAGGGAGCTCGACCGACGACTTTTTTAACACCTTCGAGTTTGACTTCCCCCGA
GCAGCTCCAGAGGATTCCGATCCCTTTCTTCCAATAACCGAGAAGATCGTGCAACTCCTC
CGTTCTGTCATCTCCAAAAAGCAGGATAAACACATCATCAAACTCAATTGGACCCCAGCG
GTAAGCGAGAAATGTTCCCATTTCTTCGCTCCTCAAAGCATCCGCCGCTTTCTAGAATAC
TTCTGGTCCTTGTGGTATCCCAACTGCCCCATTGTGCACCGACCACTATTTGATCCTCAG
ACGGCGCAGCCTACTCTGATTTGCGTGATGGTCATCATCGGAGCGTGCCTGTCGCCGCGT
GATGATGATGCCCGGAATGCCAGAATGTGGATGGATAGTGCGGAGGAGCTTGTTTTTAGT
AACACCTATCATCGCGAGAGCCCCGGAGACAGCATGGAATCCGCCGTCGCCGGAGACCCA
AATGAGTGGACGAAAGAACGCTTAGAATGCATCCAGATGACCTATTTGCTGGCAAGGACG
ATCATGTTCGAATCTGCCACTCACGAGGTTCTCAACACGGCAAATCCTTCTGATACGTGG
TGGCGAAGCTTTATTGCGCAGGAAGAACTGATTCGAACCCTCACTTACGTCTTCCTATTT
GATGCAGCTCTCACCATATTCCACAACTCTCCTCCGCGCATGGTAGTCTCCGAGTTGAAG
ATGAACCTGGCTTGCCCGGAAGCATGTTTTCAGGCCGAATCAGCCGAAGAATGCTCTGCA
CGCCTGACGGAATCGGAGGAATCCATTGTCTGGAGCGAGAGACTTTCGGTATCGAATATG
CTTCGCAAGATCTGCCAACGAGATTTAGATGACTGGCAGGTGCACGAGCTGGCTAGTATG
GGAACGTTGAATCTGTTCACTACCGTGCAGTCGTTGCATTCCCTCACTTTCCATCTACAG
AATTCGTTGGTCTTTGAGTCATTCTTGCAGCCCGTGCAAATTGGGTTGGAAAACTGGAAA
CGCATCTGGAACAAGCGCCAGCCAGAAGACAAGGACGTACCGAACACCCCCGATGAGATA
TGGAAGAAGGTTGGGTTCGTGCACCACGCCCCAGAATTTTGGCATCTGGCCCGCATTATT
GTTGCTAGGGTTCGCTCGGATACTGCAGTAGACGAGCAGCATACGCTTTCGAGCACCGAG
GCAGGTCTATCAAGATACGACCATACCGATATGAAAGGAGTGAACGAACTGATCATGGAG
TATCAACGGCTCAATTTGGAGGGTACTAAAATCTCTACTTGA
>awe00177 | augustus_masked-scaffold1-processed-gene-1.78-mRNA-1 transcript offset:0 AED:0.04 eAED:0.06 QI:0|0|0|1|1|1|2|0|438
ATGCGCTTGATCTCCCGGCCGGGTCCGGACCCTCTCCGTCGCCCTCGACTCTACCGACGT
GTTTTGCAGACCGTGCTCGTCCTCTTTCTCATCTGGACCGCTGCCGAAATCACCACCGTC
CAGCGCTGCCTCGACCCCTTGGTCTCCGTCGACGAGCGCATCTCGCGCAAATCTCAGCAA
CACTCCGAGCGCGTGTTCGTCGTCGGCATCCACTGGAACAACGAATGGATTCTGCGGAAT
TACTGGAACCAAGCCGTCACGGACTTGGTCCAGACTCTGGGCCCGGAGAATGTCTATCTC
AGCATCTACGAGAGCGGAAGCTACGACAACACGAAGGGGGCCCTCGTTGAACTGGATCGC
ATGCTGGACCCCCTCGGCGTCCCGCGAAACGTTACGCTCTCCGAGGTGACGCATCAGGAT
GAGATTGTCCAACCTCCGATCGGCGACGGATGGCTGCAGTCGGAACAGACGGGCACCGAA
CTCCGGCGCATTCCGTATCTATCGCGACTGCGGAATCTGAGCCTTCAGCCACTAGTAGAC
CTAGCGAAGCAGGGCATCTACTTTGATCGAGTTCTCTTTCTGAACGACGTGGTGTTTACG
ACGCAAGATGTTCTTGAACTCCTCCAAACTCGGGATGGCAAGTATGCCGCCGCCTGTTCA
CTGGACTTTTCGCACCCCCCGGCCTACTACGACACGTTCGCGCTGCGCGATCTTCAGGGC
CACGAGCCCACCATGCAGACGTGGCCGTACTTTGACTCGTCCATGGCTCGGCAGGCCCTG
AAGCGCATGGAGCCCATCCCTGTGGCAAGCTGCTGGAACGGGATTGGTAAGTTGATCCCC
CCCCCCCCCCCCCCCCCCNNNNNNNNNNNNNNNNNNNNNNNNNNNNNNNNNNNNNNNNNN
NNNNNNNNNNNNNNNNNNNNNNNNNNNNNNNNNNNCGAGAACCCTCTACGTTTCCGAGGA
ATTCCCGATTCGCTGGCTCAAGAGCATCTCGAAGGCTCGGAATGCTGTCTCATCCACGCA
GACAATCCCCTATCTACCCTGTCGGGCGTCTACTTGAATCCGCGAGTACGCGTGGGATAC
CACGGCGCGGCATACGAGGCAGTTCACCCGGGGGAGCAATGGCTCACGACGTGGAGCATC
TGGATAGGCCTGTGGTCGAATCGACTTCGACGATGGAGCGGCGTGAATCGAAGTAGGAGG
GAGGTCCAAAAGCGTGTAGCGCAATGGGAATTGCAACACGGGCAGGAAGAACGGGGCGCG
TTCTGCTTAATTGATGAGATGCAGGTTTTGAGGCCTTGGGGTTGGGCCCATGTATAG
>awe00178 | maker-scaffold1-augustus-gene-1.126-mRNA-1 transcript offset:0 AED:0.01 eAED:0.01 QI:0|0|0|1|1|1|3|0|559
ATGCCGGACGACAAGTCATCTTCGGCGAAGAAACGCTTGGATCAAGTCAATTCACACCTT
ACGACCCCTAAATTACCGCCTGACTACTCCGACGTGCTAGACCAGATCCACACTCTCCGC
ACGATCGCAGCTACCCCGGATCCCACTCGAAGGGGGTTTATCCGCCAAAAGCAAGCCGGC
AAACTTTGGGTTCGGGAGCGTCTTGATCTGCTGCTCGATCGCGACAGTTTCCGGGAAGTT
GGCTCGGTGTCCGGCACGGTGATATGGGAGAAGACGGGCCCTATGCGAGAGAAGCCTGCG
TCGTTCATCCCTAGCAACAATGTCCAGGGAATGGGAAAACTGCGTGGTCGCCGAGTGCTG
CTGACTGCCGATGACTTTTCTCTTCGCAGCGGGCATGCAGATGGCGCGACCGCGGGAAAG
ACCATCTATCTGGAGAAACTCGCGCTGGCATTGAAGTTGCCCATCGTGAAGCTGGTTGAC
GGCAGCTCTGGTGGCGGCAGCGTGACGACAATTCGCACGGCAGGCTGGAGCTATCTGCCG
TACGTTAGCATGTATAAACACGTCGTGGATCAGTTGAACCAGGGGATCCCCAATCTAGGC
GCGGTTGTTGGACCCGCCATTGGCCTCGGGGCCGCACGCGTTGTCTCGTGCCATTTCTCG
GTCATGGCGGCCGACGTCGGGGCGCTGTTCAACGCCGGACCGGAAGTCGTGAAGGAAGCG
ACCTTTGAGGAAGATCTAGATTTCCAAACTCTGGGCGGGCCCATGGTTCATTGCACGAAT
GGCACGGTCGACAATCTTGCTGCCAACGAAGCTGAATGCTACGAGCAGATCCGCACGGTG
CTCGGCTTTCTACCCAATAGCGGCCGAGAAGCACCCCCGACAATCAACAGTGAGGACCCA
GAAGATCGCGAAGACGAGGCGCTCCAGCGCATCATCCCCCGTCGACCGACGAGGATGTAC
AATCCGCGCGTGATCATCACGACCGTGGTGGATAAAGACTCCTGGTTCGAGATTGGGCCG
CTCTGGGGTCGGACTGCCATTGGGGGCCTGGCGAGACTGGGAGGACGACCGATAGGGGTG
ATCTCGCTGAACTGTGAGGTCAACGGAGGGGCATTAGATGCTGCTGGAAGCCAGAAACTG
ACGCGGCTATTGAAATTGTGCGATGTGATGAACCTGCCCATTCTGCAATTTATCGACGTC
CCCGGTTACGCCATTGGCACTGCGGCCGAGCGTGCAGCGACAATGCGCTGGGGGGTCGAG
CTAGGCAAGGCGTACTTTAGCACCACCACGCCCCTTTTCAACGTGATTACTCGACGGGCG
TACGGCGTGGCAGGAGGTCTCATGTTAGGCGCGCGCGATCCGGTCATGCAGGTCGCCTGG
CCATCGGGTCAGTGGGGATCTCTGCCTCTGGAAGGGGGCATTGAAGTCGCACACCGACAT
GAGCTGCGAGAAGCCGAAAAGACAGGCCAGAAGGCAGCCCGGTACGAGGAGCTCGAGGAA
GAATATCGACGGTTGATGAATCCCGTCCGTACGGCGAACGCGTTTGGAGTGGAAGAGATC
ATTGACCCCAAGGACACTCGACGAGTGTGCTGCTCGTGGGCGCGCCATGTGTATGAGAGC
ATGATCCCAGAGAGGCTGGAGAATCGGGCTACAGGGAAGATCCATCCTATCTTCGCCTAG
>awe00179 | maker-scaffold1-snap-gene-1.41-mRNA-1 transcript offset:0 AED:0.04 eAED:0.04 QI:0|0|0|1|0.25|0.2|5|0|1966
ATGGCCGTCCCGACCATTTGGCGTCTTTTGATTGCCAACAGAGGCGAGATTGCCGTCCGA
ATCATCCAAGCTGCGCGCGAATTCTCTCCATCTATCGAGATATTCGCTCTCTATACGGAA
GATGATCGCTCTCATTGCGATATTGCTGCCCCCAATCATGTTGTGCCATTGCCCTCACCG
GCAGCATATCTAGATATTTCACTTCTCGTCAGTCTGGCCCGCAAACATGGCATCGACACA
GTACATCCGGGCTACGGCTTCCTAAGCGAAAGCGCCGACTTTGCCAGTCGTATGAACGAT
GCTGGCATTACAGTTATAGGGCCTGGAGCCGAGATCTTGCTGCGCACGGGGGACAAACTG
CAGGCAAAGCACTTCGCAGCGCAATGCAGCGTGCCTGTCTTACCGGCCCTTCCACACGCC
ACTTCCGACATGGCAGAGATACAGGCCTTCGCAAACCAAGCTCATTACCCCGTTATGATC
AAGGCAGTGGATGGCGGTGGAGGGCGAGGGATTCGGTTAGTGCGTCAAGAGAATGAATTG
GAAAACGCCATTCGCGGAGCCACGAAGGAATCGCCCTCCCAAACAGTCTTTGTGGAAAAG
GCTGCCGTCGACGGGTTTCATCACATTGAGGTGCAGATAATTGGCGATGGTACTGACGTC
CGCCATTTATGGGAGCGCGACTGTAGCGTACAGCGGCGCTTCCAGAAGAGCGTCGAAATC
GCCCCGTCGCTGATCTCGAATCGAGATTTGCTTCAGCAGGTCATCAATGCGGCATTGCGC
ATCGCAAAGACGATTGGCTATCGATCTCTTGGGACGGTTGAATTTCTGGTCCACGAGCAG
CGCAATGAATTTTACTTCCTTGAGATCAACCCCCGTCTACAGGTGGAGCACACCATCACC
GAGGCTATCACCGGTTTTGATCTGGTGCAGGCTCAGTTACAACTCGCTCAAGGGCGTTCC
CTTGTCGAGATTGGCCTGGAGACCAATCCTTCGACGCCGAAACACACGCATTCCATCCAA
CTGCGACTGTGTGCCGAGGACGTTCGCAGGGGATTTTCCCTCGGTATGGGCAAGATTACC
GAGTTTCTCGTGCCGAATGGACATGGCGTCCGTGTCGATACACATGTAGACATGACTGGA
TCGAGCCCGGTGGTGGTGGGTGCGCATTTCGATAACCTCCTCGCCAAGATCATCGTCACC
GCGTTCAGCTGGGAGGCAGCAGTTGCGAAGGCTCGCCGAGTTTTGGCCGACACAAGAGTT
TCCGGCGTGCAAACCAACCTTGACCTTTTGCGAGGAGTCGTGGAGCACGGCGACTTTTCA
GCAGGCAATATTGATACGCAGTGGCTCGAAAGACAGCTCCACCGAGCTCTTGAACTGGGG
CAAAACATCTCCCACGCAATCAGCCGTGGAACCTCTCAACCATCATCGTCACGATCTACT
GCGGGCTCTGTCGTTCCCACTTCGAGCCCGCTATTTCGACGCGGAGATGCCTGGTCTCTT
ATCCTCGAGCCTCTGAATGGCGGCGAACAGAAAGAGCAGCAGCATCTTCGACTCACTCGA
GTTCTCCAGAATGACTTCCCCACCTCGATGGCCGCGGAGGTCGAGTACACAACGACGTCC
TCGGTCGCGGCCTACCGACTCCAACTTAATGCAACCTCCACGGCAGCGTCGGCCTTGGTG
TCGTCTCATCGACGCGGAGACACGCAAAACCCGCGACACATTGTGCTGCCGTTGTCAGGG
AAACTGATCGAGGTGCTGGTTGAGTCTGGGCAGATGATTGCCGAAAATCAGGTCGTAGCC
TTTGTCAAACAAATGAAAATGGAGCTCGAAGTACGCAACTCCATTTCCCTCTATATCCTC
ACCTTCAACTGCGCTCGAAACCCTATCGATGTCGACCGGTTCGCGCCCCATTTCTTCGAC
GCTCTACCTCCGGCCGACGACGCCAGCTCTCCCCCGCCGCCCGACCTCATCGTGCTCAGC
CTTCAGGAGATCGCTCCTATCGCTTATGCCTTCCTCGGCAATACCTTTTTGGCCCCATAC
CTGAGTGCTTTTTCCCAGCTGGTGGATGTTGCGGTAGCCCGGCGCTGGGCGTGTCATTAC
GTCACGGTCGCAACGGAGAATGTTGGTATGACAGGCCTCCTAGTGTTTGCCCGGTCGGAC
GTGGCAGACGGCGTCGCATCGATCGAGACTGCCCGGGTCGGTCTGGGGGTCCAGCAAATG
GGCAACAAAGGCGCCGTTGGCGCACGGCTGGCCGTCACGATGCCCAACGCACCCGACGAC
ACCGCCGACCTCACCTTCGTCGCCGCTCACCTGGCGCCCATGGAGCATGCAGTGGAACGC
AGGAACAGGGATTGGCGTAGTATAGTGGAAAGACTGGTCTTTGGTCCCGAGTCTTCCCCG
ACGAAGGGCAATCACGAGCGCGCAGACGACGAGTCGGAGAGGGAGACGTTGCTCCATGGT
CCTACGTCGAGTCGGCGCGCCGCTGAGCATCGCGGCCTCTTTGCGCCTACAAGCTATCTT
TTTCTGGCAGGAGACTTGAATTACCGCACGGCCAATGTCTCGCCGCGGCAGGAGGACCAG
GGTCGATTTCCGCGGAACGACGTGGAACCCACGAACCCCCGGCACTACTCGCATCTCCTG
CAGCAGGATCAGCTCACGCGGGAGATGAAACAATCCCGATGTTTCCACGGCCTGTCAGAG
GCACCCATCACCTTTGCGCCCACGTACAAGTACACGCATGCTGCACGCCGGGCGGCGGCG
CGGGTCGGAACGTCGGAGGACGACGACGACTCGCCGGACGGGCTGTGGACGAGTAGGCGA
TGGCCCAGCTGGTGCGACCGCATCTTGTACTTGGAAACGCCGCCGGACACGGACAGGGAG
GAAGCTCGGGTCCAAACAGGCGAGTATCGGGCGTTACCGCTCTTTCCCACCTCTGACCAT
CGCGCCGTCGCGCTCTCGGTGTCGGTACCCCTGACGTCGGTGCGACCGGGCGATGGCACC
GCGCCGACCGCGCCGTTCCCGATTGATCCGGCTTGGGAGAGCAAACGCGATGCGGCGCGC
AGGAAGGAATTGGCGGTCGGCGGTCTAGCGTATCTGGCCTTGACCTGGGAGGGTAACGGG
CTGCTGGTCGCGTCGGCCATCGGCGTTTTTGGGGCCTGGCTCCAATTGAAGCTCCGTCGT
CCGACCTCGCCGTCGCCCTTCGCCCAGCCCCGAGATTACCGCCGCGCGTTGCCCTCGGAA
ATCCTGAATGACTCGCCCTTCAAGGCCGTCGTCCGCGATCTACCGCGTCAGGATTCGGTG
TCGGCCGAACCGTTTGACTTGGAGACTGCGAGACAGCATGCCACCGCGGCCGCGTCTCTA
GCCATGCGACGTTCGACCGAGAGATCCTCGCTGGACTCCCAGCGCTCCTATGATCGTCTG
GGGGGGCCGGGAAGCATGGCTGTGCCTCGACGACGACAACGCCCCGGCGCTTATCCTCAT
TCTTCGGCAGATGGTCTAGATGCTACTCATACCCGTTCGCAGCCAACCGACGAGACTTCC
GGGGACTGCGATCCAATATCGCTAGCAATGCTGCCCCCTATCAGTGAATTCGGGGGGCTA
GATGGCCGTGACTCCTCTCTACCTTCGTCGTATCGGCGGCTTCGCAAGACGCGGTCGATG
TTTGCCACCGGCCAACGCTTCTCCCGCAGAAGCACTGGAGTGTCGTCTCATTCCTACGCA
CATCCTGCAAGCGATGGGCTATCGCCATCCGAGGTACCACGCGCGCCCGGAACCCTAAGG
CGCTCATTGTCCTTCTTCAGAGGCGATCAAGGCGCATCCAATTCAATGGACCATGCCCCC
AGTCATGACGCCGCAATCCAGATGGCCCGCAGCCAGTTTCAGAAGCAGTCCGTGCCCAAC
CTGGACCGATACAGACATCCCTCCTTCCCCGCAAGTAGGCCAAAGCGAGAGCACAAACCG
TTCAGAAAGACTTTTCGCGACATCAGCACGGCCGACGGTGCCTCGGTTAGCACACCTTCT
CCGCGCGGCTCGTTCAATAGCGGTTCATCCCATGCAAGAACCCGGTCCTTTTCATCCTCC
ATCAAGAGGGGAATCAAGCGCGCTCTGGGCCTGTCGAAGCATGTCGCGGTACCCGAACAT
GCACAGGTCTCGCCTTCTTTCTCCAATTACCAGCCGGCCGATCCCTGTCTGATCAAGTCG
GCAGCAGAAGAACCTTCTTCTACTGAGAACTCGCGACCGTACCCAGCCGACGGCCTGCGT
GAGTTAGCCAGTCCAAGTGCGAGTCTATCGGCCACTATTCGAAGCGCTCGCAGTATTGAC
AGCTTTGCCACTACGCGCTCGCGCGTGACCAGTTGGGCCGACTCGTCCGCAGCCAACACC
ATCACCACCGTGAAGGCAGGCGATCGGGGCTCCCTGTCCGTCATCGACGAGAAAGGCATC
TTGAATCGGAATTTCGGAGCGACCACTCCGGACCTGCCATCGCCGGCTCCCGACAGCATT
TCCGGCCGCCTGAAGCCAGACGGCACCGTTGATAGTCGACGATTGTATGCGGCGTTGATG
AAGCGGATCCGCGGCAGCGGCGCAAACGACTCAACCGAAGAGGTTGTATTTGGCCAGGTC
AAAGAGCATCGCGCTGTTCCGACGCGAGCAACCTCTCTGCGCCCGCGTCGCAGTAGACAA
ACAATTCGCCACATCCCCAGCGAGGACTCGGTCACTTCTCCCAAATCGTTTGCGACAGCC
CGAGGCGATGCGCCGACTCCGCAGGTCCAGGTGCACCGGCGGCCTCAGGACCCTATCTCG
CTACGAGACCTCCGGTATCAGGAAGCCAGCAATCGAAAATCGGCCGATCCCAAAGACGGA
CTCTTTGAATCGACAAAGATCCTGGAGGATGATACGAGCGGTATTATCATGGCCGATATG
CAAACACGGGGCAGCCCTTCCGATTCCTCCAGCGTGTACTCACGCACAACGAGTGGAAAC
ACACCCCCGAAGAAAGATCAGCGAACCAGCCCGCACTCCTCGGGACCGGAAGGCGAGCCG
GGAGTTGCAACGATATATGCCAGCCAGCGGTCGGCTTACAGCTCTCCGAACCGAGCTTCC
GTGTCTCCTCGACGAGTGCCTTCCGTGCAACCCAGCGCCGATTGGCAGCAATGGATGCGG
TCTCAGATGGAGAGGATCGAAGATTTCCCGGCGCGGAGAGATCATTACCGAGAGGATGCG
CAGATCTATGGCGAAGACGATTTCCCACTGAGAACCTTGTCACGGCGGATGAGAGCCCCC
GAAGACCCCTTGGCCAGGCAGGAAGACTCCGCGCGGCCGTCTTATAATTACTCTCGACCT
TTTAGCCGATCGTCTAGTGTCCGCACTATCGTAAGCGCTCCCAGGGAGCAGGCTGGCAGC
ACGGCCATGCCTTCTCCGTCCGCCATCCCGATCCTTTACAAACCATCGGGCAGCACGCCG
GAGAAGGCCTTCTCGCCTGTTCGAGGTCGGAAGAGAGACGGCAATCCCGCGTCAGCACCG
ATGCAGCTGCGGCCGAGCAATCGAATTCGTTACTCCATTTCTCCGACTCCCAAGCGAGAC
GTGAGCGAGACCCAGCAGAAAATGACCGTCGGTGGACTGTACGACCGATATCAGATGAAA
CGGTCCCCAGTTCCTCACGACGGCAAAACCCTCTACGTGCGATCTGTCCGCGGCCATCGC
GACGCGGCCAGGGTGACCAACGAGAACCTGAAGGCCAACCAGGAGCAGGGTGACTTCAAA
GATTCCTGGCATCAATTTCCGGGCATGGGATCCCCCGTTTCCAGCAAGCGCATGGTGGAA
ATGTTCTTGAATAGCCGTCGTCAACAGATGGGCACGGGTATGCCGGACGAGGACAAGGCT
TCCGACGGGGCTTTCATTTGA
>awe00180 | augustus_masked-scaffold1-processed-gene-1.101-mRNA-1 transcript offset:0 AED:0.00 eAED:0.00 QI:0|-1|0|1|-1|1|1|0|441
ATGACCGTCACTCCAGCACCAGCCATGATCCATCTGGATGGCAGCACCCTCGAAGGAGGT
GGCCAGCTCGTTCGTATCGCAGTTGCGCTCTCCGCTCTCACCGGCAAACCGGTCAACGTC
ACGAACATCCGCGGCAACCGACAAGGTCGAAAAGGCCTCAAGAGATCACATGTGGCCGCC
ATTCAGTTCCTGGCGCAGCTGACGGGGGGCTCAGTTTCAGGTGCGGACGTCGGATCGTCC
ATACTCAGCTTCTATCCGGCGCAGCCCTTGTCTAGTCGCCATGGCGGATCGCCAGTCCAA
CGTGACGTCCAGATCGAGCTGCCAACGGCCGGCTCGATCTTTCTCGTCTTTCAGGCCGTC
TATCCCTGTCTCTTGTGTGCCTGCGAGAGTCCAATACGCCTGACCATCACGGGAGGCACC
AACGTGCCCTTCTCTCCGTCGTTCGATTACGTCTCCCAGGTCCTGATACCCAATTTTGCG
AGACTCGGACTGCCTCCGCTGGCAGTCCATCTGGAGAAAAGGGGATGGGCCACAGGTCCG
ACCAGCCTGGGGAGAGTTGAGTTGGTGATCGACCCTCTCGGCGCGCAGGACCGGCAGTGT
CCTCGATTCCCCCTGATCGACCTCGCTCAGTTTCAACGCGGACAAGTGACCCGGGTGGAC
ATCACCGTCCTTGCTCCGGACGATCTGCTGGAAGAAGGGCCTAAGCGAACGACGAACGGA
CGTTCAGATCGGCGTGCCGAGAGGCCTGCAGGAGTCCACCAGGACCGGCCGCCGGATCAC
TCACAAACCGTTCGGGGATTCATCGAGTGCGAAGCGCACCGACAGCTCCGGACGAGGCTC
GGACGGTTGCCTCCGGGGATCTACACTCGTCGATCAGAGGTCTTCTGCACGGCCGTCGAG
TCTGCCGTACCCGTCAGAACTCACGCGTCCGAGTCTACCAGTCATCCGTCGCAGATCTAC
CTGCTTGTCGTGGCGCACACGTCGACGGGATTTAAGATCGGGCACGACGCACTGTCGGGG
GCAATGAAGACCGGTGGGCCTCGGTCAAAGCGACGAGACGGCGCAAACCGAGCTGTCACG
GCGGCCCAGAGTCTGGTGGATGCGTGCGTGGACGGGTTCATTCGCGAGCTGCACGATCCC
CTGTTGCAAGCCGATCCCGTGGCCGCCTTGCGCCAGCCTTGCGTAGACGAGAGGATGCGC
GACCAATTGGTGGTGTTTGAGGCGCTGGGAGGGAAGCCTGGAGACGAGCAGGTCGAGGAC
GAGCGATACTGGAGCTTGCACACGTTGACGGCGCAATGGGTGTGCCGGGAGATGCTGGAG
GAGTGA
>awe00181 | maker-scaffold1-augustus-gene-1.127-mRNA-1 transcript offset:0 AED:0.02 eAED:0.02 QI:0|0|0|1|1|1|4|0|478
ATGCAGAGCGTACAAAGACACTTCGGGAAATTTATGAAGCGGTCGGCCGACGACAGCCAG
GTGGCCATTCTTCTAAAGGACTTTGACGAAGCGGACAAGCTTCTGGGCCGCATTATCGAT
TCGACCAGTGCCTGGCGCGATGCCTGGTCCGGGCTCCTGACGCACCAGAGTCGAATGATC
GGCGAATTCGAGGACCTCTACGCTCCCATCGTCGGCTCCGACCCATCCCCACACAATGCT
GCCACCACCCCTGAAGCGACCCTGGCCCGAACAAACAAGCTTCGCGAGGAGTATGAGGAC
CTGCAGAAGGAGCTTCTCACGGAGCTCAGCGCCGTGGATCAACGCATGATTCAGCCGGCG
TCGCAGGCCCGGGAATGCTTCATCCCCGTGAAGAAAACAATCAAGAAACGCGATGACAAG
AAGTTGGACTACGAGCGCTACCAAAGCCGCGTCGACAGCTATGCCAAAAAGACGAAGCGA
TCGGACCGAGATAACCAGAGTCTGGCCAAAGCAGAGACCGAGCTCACCAAAGCGACCGAG
GAATATCACGCCGCGGATGAACATCTGCGACAGAACCTCCCGCCGTTGATCACCGCGGCC
TTCTCGATGCTCCCTCGCCTGCTGGCCACGCAGGTCGAAATCCAGAACTCGATGCTGGCG
CACTATTATACCGCCATCTACAACTACAGCCAGGAGGAGAAGTTTCCCTCGCCACCCCTG
CCCATGGAACAGATTGTGCTGGACTGGCAGCAGGTTCTGCTGCCGGTCCAAGAAGAAGTC
GAGGGCTTTGGCTGCCTCGCCAATGGCAAAGTCGTCCGACAACAAGGTACCGATGATAAT
CGCAACGGTAGTAGCCATCGCCCCGGTAGCGCATCCAATGGAGCCATGTCTCGGCGTCGC
TCCAGCGGTCAACTCTCGTCACGCAGTACGCAGCAACGCGCGACTTCCCCGGCCCCCAAG
ATCCCTGCTGCCCCGTCGCCAGCATTTGATACGAAGCCCCGGTTGAACGACGTAGGCTCT
CTTTCGTCTTCCCTCAACACCCCTTCTACCCACCTCTCCCCAAACGGCTATCACACGCCA
GCGTCCGAGCGTCGTCCCTCGTCCTCCGCGGGCCTTTCGCCTGCGAGTGCCCGAACCGAC
TACTTCGGTCGCAATCCTACCCCGTCCGGCAGCGGAGCCACTTCCCCAGGCTACAGCGTC
CTAGCAGCCGCGGTAGGCAAGAAGAAGCCGCCGCCGCCGCCCAAGCCCCGCGCCGCTTCG
AACCCAGCCATGTATGTGACGGCCCTGTATGATTTCGGCGGCCAGAACGCCGGGGACCTG
GCATTCCAGGAGGGAGATCGGATTCGCGTTGTCGAGAAGACCGACAGCACGGACGATTGG
TGGGAGGGCGAGCTGCGCGGGGTGAAGGGGAGTTTCCCGGCCAACTATGTGGAATGA
>awe00182 | maker-scaffold1-augustus-gene-1.110-mRNA-1 transcript offset:0 AED:0.02 eAED:0.02 QI:0|0|0|1|1|0.5|2|0|462
TTAAACGTCCCGACCACGCAAAACACCGCGCCCGTGATCAAGTTCCGATGCTTGTTCACC
CATGATCTGCGGCGCAAAGCCAAACGCTGGCAAGATGGGTACCTCCGCTTCCACACGTTC
AACAAGCGGGTCATGGTCTACGATACGACGGGAAACTTTGTCGGGGACCTACATTGGCGG
CATGACGAAAGCATTCAGGATGGCGACGAGCTGGAGCTGGACCGAGGCCTGATAATTCAA
GTGTGCGAGTCGATGGAGAAGACAGAGACCGATATCTCGGCCCTATACGCGAAAAAGTCC
AGTCAAGGGTCTCCATCACATCCGGCAGATCCGGCGACCCCCTCCGTCCGCTCGTCAACC
CCCTTACGATCATCACTTTCCTCCCAGCCGTCGCGGTCATTGAACGATCTTTTGGGGATC
AAAAAGACTCCGATCGGACATCTGGTTCCTCCCCACGCAGACAAGGCCTCGCCTCGGTCA
GACAAGGTCGGTCAACGAGAATCTCAGCGAGCCACCAAGCGCCAGAAGACGGCTTCCGAC
AATCAAACGCGCCCGTCGCTGCCCAGCCGTTCAAGCCGAGCTCAGCCCGAGGTCATTGAT
TTGTCCGAGTCACTCGATTCTACAGAACAGCGCGCGTCGAAGATCACCCCTTATCGTATT
GAGAATCCTCGAGCAGATCCGGTTCCCTCACGAATCACGTCCAGCTCTTTATCTACTCCC
GGTATAAAGCCGAAAACCGCTACTGAGAACCTCGGGATTGACAAACCTCGGTCTGCCACC
AACAATGTTCCAAGGCCACCATCACGTATACCCACGGAAAGACCTGTTAAAACGCTACGA
CTCTCAAATGAAAAACCGCGTAAAAAGTTGATGTACAGTGCGCTTTTGCCTAACCAGGCG
CCATCGAAAGCGTCCACGGCGCCGTTGTCGGAAAAGACCAATAGGCTCGTAAGGGACAAG
TCGCAGGATGCGCCGACGATAACTCCCAATTGTCTACCGCCAAATCCTGACTTCACACCC
TCCGCTTCCACGCAATTTGCCCTAGATGAAATGATCGATGACTCCGTACATCCCAAGACA
ACGGTTCCCTCAAAATCTATATCTTCTCGACCGTCGGTGCCGTCTCCGTGGCTATCAGCG
GCCATCCGTCACAATGCCCAGGCGCAGGCGCAGGCTCTTCCGACGAGCAGATCTTCGACA
GGTCTTCGCAAATCGTATTCAGATCCGACCGCGCTGACAAGCGCAAACAGTCTTCAAAGT
CGAACGGCTCCTTCCAAAAGCCCGTTGAACAGGAATGATGATGGTACCAATCGCGAGCAA
GGACCATGGACGACCGAAGCTCTCGATCTCTTCGACTTTTGGCCGCCAGGACGTCCCAAA
CCCGGCTAG
>awe00183 | maker-scaffold1-snap-gene-1.64-mRNA-1 transcript offset:0 AED:0.03 eAED:0.04 QI:0|0|0|1|0.75|0.6|5|0|1933
ATGACGACGATCGAGGATCCCTTCGTTTCCCCGTCCGAGGGCCAGGCGGTGCCCCGCGAA
ACCCATAGGTATTCGTCCTTCGACACTCAGTTGTTCAGTCTGGATGCATCGTCCCCGGCG
CAGGCAAAGCGGGCCCTCGAGGCCCACCTGGCCGAGACCGAGCGCAGACTCGAGGAGGCG
TCGAAACTCGGCACCGCGCTGATCGAACAGCAGAGGGAGCTCGAGGAGAAATTGAAAGAG
GTGGAGCAGCAGCAGGAGGAAGGCCAGATTGGGCCGGACTTGCGTCGGAAACTAGCGGAC
CTGGAGCGGGAATACAACGAGATTGGCCGCGAGACTGCCAGGGCTTTTCTTGCCCCGAAA
CGTCTGGCGGGCGGCGACGAGGCGCACCTGGGCACCCCGTCAATGGACCAGAAGTCGCCC
CTCAGTCCCGCCTTGTTCGCCGGCCAGGCAACCAACTCCCCCAGTAAAGTGAGCGTGCCG
TCCCGGAAACAGCGAAACCAGCCCTCGAGCCGCGTTCACGACATCGAATTTGCCACCGAG
ATTTCCACGTCCCTCCTGGCCCAGGTTCGTCAGCTGCAGGCTCTCCTTGCTGAGCGGGAG
GAGGCGTTGAAGATCGTCAATCTAGAGAAGTCGAGGTTGGAGCTCGAGGCGGAGGGCTAC
GCCCAACGGATTCGCGCCTTAGACGAGAGCGAGGAGCGCTACAAGGATGAGAACTGGGCC
CTGGAAACTCGAACGCACGAGTTGATGGCCACGATTAAGGAGGCCGCCGATCGAGAAAGC
CGACTGAACAGCAGCCTGGGCACCGTCACCACCGAAAAGAACGCCGTGGAGCGCGAACTC
GAGGACTTGAAACAGACCAATTCCAAACTGCTTGAGGATCAGACCGCCGCCCAGAAAGCC
AACGATGCCGAACTACACCTCTTGCGCAGGAACCTCAATGCGGGCGACCTAGAACGGCAG
TCGATGCAACAGAAGCTGGAGGAATTGAACTCGCAGAACCAAGAGCTGGCGAAAGCGGTG
GCCATGCGACTGCGGCAGCACGAGGCCGAGGCCACTCGCGATGCTCCGCGGGATGACGAC
TCCGATGACCAAGGCCGAGCGACCCCGGACAATTCTCCCCCGCCATCTCCGAACAAGTTT
ACCCCTCGTCACAACCATCTCGAGACGGAGACGTTGCGAAGCTCGCTGGGTCATGCCCAC
CGAATGATCCAGAACCTCAAGAGCACCATTCACCGCGAGAAGACCGAAAAGATCGAGCTG
AAGCGGATGCTGCAAGAGGCCCGGGATGAAGTTGAGCAGCGTCGCCGTGAAGTTGCCGGA
CCTGCCGGACCGTCTAACAAGCGCCAAAAAACCAAAGCAGAAGCCCAAAGAAAACCGGCA
CGCCCGGATCTGCTTGGCGCCGGTCGGCGAGGAACGACGGAGATTGAGGTCCATGAGTCC
GACTGGGAAGACAACGGCGCTGATTCCAGTCCCTCGCACAAGGCTGCCCTGAAGTCTTCT
CGGGGTCCTCCAGGCGGCCAGTCGTCTGACGAACCTAGCGATGTTTATCACACCGCCACC
GAGGCGGATGATGCCTTCGAGACCGCCAACGAGCGCGAGACCGCGACGGAGAGCGACGCG
TTCCAGACCGGCATTGAAAGTATGGCCGACTCTAGCAGCGACTCCGGCGATGCTACGGAA
ACCGAGGATCGCCTGCAGAGAACCCCTCGCGGCCGCGTGTCGTCTTTGACGCTGACCAAG
ACTCGGGAGCGCACGTCGTATCAGAGCACCGCTTCAACTTCTGGCGATGAAGATGATACT
GAACCCGAAGAATTCCCCTCCCCCAGTCAAGTGTCGACACCTCGCTACCGCCTCCGGAAG
AAGCGAAGCGTACAACGGAGAATTCGTCCTTCCGGGGAGGCTCCCATGGCCTCTACCAGC
CGGCCGTCAAGTGCTCGAGAATCCCCGGCGACGAGCTTTAACGAAGAGTCCGAATCACCC
GAAGGCCAGAGTCTATTTGCAGAGCTTGCTGAACTGGATGGCGAGGACGACGAAGGAGAG
TTTGGTCCTTCGATGCCTTCCTCGTCTTCCACCCCGCGAATGATGCCCATGTCCGATTCG
AGAAGGCCATCGGAAGCTCCATTGGAAGCTCCACCAAGACCTACCATGGTTGACTCTGGC
GTCATGACCGATCCCTGGGAGCCCGCAACGTCCATTGGCCAGGCACTGGCTGGCGAAGAG
ACCATCTCTAGCGCCCCGGCAACGCCAAAGAAATCGGCGACATCTGACGCCGGTACTGCT
ACCGACGCGCCCGAATCCCCACAGGTGGCTCATTCGGCAACCCAATGGACGCCGTTGAAA
GCACCTCTCGACCGCAATCGTGATCCCGTCTCTAACGTGCCAACTCCCCCTAAAATGGCC
TGGGATGACGATGCGCCGGACGCCCAGCGCGATGGAACTTCTGAGCCTGTTCTGCCACAA
TTGGATATATCCTCTATTTCCACCCAGGAGACTGCGCCAGTTGCGCCCACTCGGCCTGAT
TTGAGCACGACCTATCTTGTTGGAGGCCTGACTGAACCAATTGCGCTCCCCACCCCCGAG
CCTGCAGAAATGATGTATTCGGCAATCTCGTCGCAATCCACGGAGCCGGTAGTGGCCAGA
CTCCCTACCGCCGAGCCGGTGTATGAGCCAAACATGAATGTTTCTTCAATTTTTGCGGAG
CGTACTCTACCAATTGTGGCGACGCCTGTCGAGCCCGTGGTCGTACCCCCGGTGTCGGTC
TCAGAGCGTGCCACTAGCACAGACATCCAACCATTGGAGGTCTCGACCATCTTTTCTGAG
CATACAGAACCTGTGGTGGCTACTTTGCCTGAACCGATCCCGGTGCCAATTCCAGAACCT
ACGCCGGAAGTCGCCGTTGCCGAGCGCGCTGCCCAATGCGACCTGCCAGACTTGAGCGTT
TCGATTCTCACCCCGGAATCGACCGAGCCGGTGGCTCCACGAGTGCCCGAGGCTACCCCA
ATGCCAAATCTGGTTGTTTCGCTTCTCACGCCAGAATCAACCGAGCCGGTGGTGCCGCAA
ACGCCGGAGCCTGCTCCAGTGCCAGAACTGGCTCTCTCCCTCATCACCCCAGAATCAACC
GAGCCAGTGACGCCTCAAGTTACGGAGGCTGCTCCAGTACCGGAGTTGGCCATCTCGATT
CTCACTCCAGAGTCCAGCGAACCGGCCGCTCCTAAACTGCCGGAGGTTGTTCCAGTGCCC
GAACTGTCGCTTTCCACAATCCACGCGCTGGAGACGCTTCCTGTCCAGTGCACGCCAGCC
GCAGTCACCCTTCCGGCGGCCCTCCCTGACAGTATCACGTATTCCACCCAGGATCGGGGC
GCGGGACCTGATATGCCGATTCCCCATACTCCAACTGTGGTGGTTGCTGAGGACTTTGAA
GCGGAGGATTCCGCCAATGGCACGAAGGACCAGGAAACGGAAAGCGGACTGCCCTTGGGC
TCCATTTCTGGAAACGCCGGCCCCCGCCATGCAATGCGCCTGTCCTCTTCTCAGTTGGCA
GACCAGGGCGCTCAGACCATTCTTTCCTCTAAGCAAATTGACCAGCTGCTTCTTGACCGC
GTCACTTCCCGCCCCTTATCTCCCCCAGACAGCGATAAAGCTAAGGAGCTAAGTAACTCT
CCGTTCGCCACGCCAAAGGCGCGGCCTCGACCCACTCACCAGGCGTCGACAACCTCTCTT
CATCGGCGGCCAGGCAGTGCCACCAGCCTATCATCGAGTGTGCACAGCCACCCGCCGTTA
CCGGCCGATCACAAGGAAGCCATCATGGCTGCCGAAAAGAAGTCGATAGAGCAGCGACCC
GCATCGCCTGCCCTCATGGGCCCTCCTCTTGCCCCTGCCTCCGCTTACAAGACGGCCGCT
CCCCAACGCCCGCGAACACCGAACGAGGGCCATGCCTATGTTGGCTCAACGAAAACAGCT
TCTTCGCGTGTCAAAGGCAGGCGCGTGAGCCAGGTGTCGCGACGATCGTCCGTTTCATCT
TTTGCTTCCGAAATTGATGAACGGTTCAATGGGCATCCCAACGCCGCTGGCTTCCCCTAC
GGATATCCTGCGGGTACAGATGCGCGCATGATCCAGGCGATCACCCAGACAATGATTGGA
GAATTTCTTTGGAAGTACACCCGCAAGGCTGTTTCCGGGGAGATCTCGAACACGCGACAC
CGCCGATACTTCTGGGTTCATCCGTATACCCGCACGTTGTACTGGAGTGAGCACGACCCG
CAAACTGCCGGCAAGACCGAAGGTCGGACAAAGAGCGTTCCCATCGAGGCCGTTCGAGTT
GTGGCGGATGATAACCCATACCCTCCTGGTCTTCACTGCAGGAGCTTGGAAGTCGTTAGC
CCGGGTCGTCGGATCCGGTTCACGGCCACCACAAGCCAAAGACACGAGACCTGGTTCAAC
GCGCTCTCGTATCTTTTGCTGCGAAACCCGGCGGAGGAAGGGGAAGAGGAGAACAACGTG
ACCCTGGAAGATATTGATGAGTTCAACCCGGGATTCCGCTCACGTTCTCAGCAAACGGCA
CGCATGTCAATTTCTTCCTCCCAGAGCCGTCCTCTCCGAAACCCGCCCAAACAGCGGGCG
GCATCCGCCATGTCCATACGCAACAACAACAACAATAACCTGACACCAGGCCGTGTTTCT
CCCGCCCTCAGCACACCCTCGCAGTATTCGGATCAGGTCCGACACAGCTCTACGTCCCGG
CTGAGTACGATTCTGAACTCGACGATTAAGGGTTCGCTCGGCCGAAGGGCCCCGGGCTAC
GCCAGCTCCAGCCTCCATGACGGCAGTGTCCATGATCATGACAGCGAAGAAGACCTACGA
CATATGATGGAGCAACAAGAGCAGAATGATCGACTGGAGAATGTCCGCGCTTGCTGCGAT
GATGGCGTCAGTGAACGAACCCGCAACCCCACAATGGCTGCTTTCGCTGCTGGAACCAGG
ATTCCTTCTGGCTTGGGCCATGTCTTTCTGGCAGCCGTCTTTCAACGCGGCCAGATCCTC
GCTCCCCTGCTGGAGACTCGTCGACTACGCGACGAAGCGTTCGGCAAGTTCTGGATTAAG
TTCAGCTCTAACCGAGAAGAAGCCATTGAATCCGCTCAACCGCCTCCCGATCAATCCACG
CCCCTCGCGCCGCCGGAAGTACAAACTTCCTCGGACCTGATCCCACCTGTTCTGGCCCAG
GCCTATGGTCTGGTGCTGGACGTGGGACCCGGCACCGGGACTCAGATGCCTCTACTGCGT
TCCCCCGCCATCAAGGCCATCTACGGCGCCGAGCCCTGCCACGGCCTGCACGAGGAGCTG
CGCGCCCGAGCCGACGCCAACGACCTCGGCGACAAGTACTTCGTTCTCCCCTGCAGCGTC
GAGGGGTCGGAGCTGACTCCCGCCTTGCAGAAGCACGGACTGACCCGCACCGACGAGGGG
ATATTCGACACCATCGTCTGCGTGCGCGTCCTGTGCTCCGTGCCGAACATGCAGCAGTCC
GTCAATGAGCTGTACGCGCTGCTGCGGCCCGGCGGTAAGCTGCTCATCACGGAGCACGTG
GTGAATCCGTGGCGGACGTCGAAGGGGTCCGTCGTGGCGAGGATCGTGCAGGCGCTGTAC
GGTGCTTTGGGCTGGAGTTTCTACATCGGTGATTGTTGCCTAAATCGTGACACGGAAAAG
GCGCTGCGGCAAGCCGGCGAGTGGGAATCCGTCGAGCTGGATCGGTGGTTTGGCCGCACT
GTGTTTCCGTATATCTCGGGGGTTTTGGTCAAGAAGGCGTAA
>awe00184 | augustus_masked-scaffold1-processed-gene-1.84-mRNA-1 transcript offset:0 AED:0.01 eAED:0.01 QI:0|-1|0|1|-1|1|1|0|338
ATGGCCGACGAAACCAAAGTCGCTGACGACGTTCCTCAATTCTCCTTCAAAAAAAGATCC
GCCAAGGCCAAATCCAACTTTCGCAAGAAGCCCGCTACCCCGCCGCCCGCTTCCGACTCA
GATTCCGGCTTTACATCCTCCGATGATGACGAGGGTCGTAGAATCAAACGACGCCGGAAG
ACCGCGGCCGTGACAGCCTCGTCCGCTGCCAATGCCCCTCGGAGGGACGCCCCGCAAGAT
GAAAAAACTACCGCCGCCGCCGCGCCGGCTCCCCTGGCGTCGACCAACGACGCGACTAAA
CAGTCCAACTGGTATGACGAGGGTATGGATGAGAAGAACCTCCTGGGCACGACGCGAGCT
CGTCCCGCCACGGACGCATCATCTACGGCCGACGGAACGTACAAGGGGGCGGCCAACTAT
CAGTCCTTCATTCAGAAAAACCCCGACGCCCCGAGCAAAAAGTTCGGTCCCATGAAAGCC
CCTACCAACGTCCGAACCATTACGTTCACCGACTACATGCCAAATGTCTGCAAGGATTAC
AAGCTCACGGGATACTGTGGTTTTGGCGACGGCTGCATCTATCTTCATGCTCGCGAGGAT
TACAAGCAAGGCTGGGAGCTTGACCGAGATTGGGAGGTCAACACCAAGGGCAAGACTCTG
AGCGGGAAGGTGACGTCGCAGAGAAGCGGTGGCAACGCGTCCAAGGACGAAGATGACGAG
GAGGAGCTCCTCGAAAATATCCCGTTCGCCTGCATTATCTGCAAGAAGCCCTACCAAAAC
CCGATCATCACCAAGTGCGGTCACTATTTCTGTGAATCATGCGCGTTGCAGCGTTATCGA
AAGAATCCGTCCTGTGCAGCTTGTGGAGCTGGCACCGGAGGTGTTTTCAACACGGCCAAG
AAGCTGAACCATCTACTGGAGAAGAAACGGGAGCGAGCCCGCGGGCGGCGGGAGCAAGCT
ATCGCAGAGGGCGAGGAGGTCAGCAGCGAAGATGATGAGGGTGCCGAGAGCTCCTGA
>awe00185 | maker-scaffold1-augustus-gene-1.111-mRNA-1 transcript offset:0 AED:0.04 eAED:0.04 QI:0|0|0|1|0.5|0.33|3|0|313
ATGAGATGCGGTTTTCGCCTTTCCCTATGCATATTGCTGGTGCTCTTGGTCCCCTTGTAT
CTCATCAAGGCCCATCTAGAGGATCTTTGTGACCAGTACCGCGCAGGCGCATACTTGGTC
AACTGGCTTGATATCAATTCCCCTGATTACGAAGATGTGCTGCCGGAACATGACCCGTCT
AGTGACAAGGTCATCGTAATGGCGAAGTTGGAGGAGGAGCCGACGGAGTGGGTCGAGGCA
GAACTTCCAGACTGGAAACGCGCAATTTACGTTGTCAACCCGTCGCGAGCAACGGCCGCC
AATGAGCACAAGCTCAAGACGCCCCTAAATAAAGGCCATGAGTCCATGGCCTACCTCACC
TACTTGATCGATTATTACGACCGTCTCCCTTCGATCATTGCATTTCTCCATGCGCATCGC
GGAGGATTTTTCATGGCCTGGCACGTGGACGCGCCTTTACACGACAACGTAGCGGCCATG
AGATCGTTGCAGCTCGACTTTGTCCGGAAAAACGGATACGTCAACCTCCGGTGCAATTGG
AATCCTGGCTGCAAGGCAGCGCATCGCATTAATCGGCATGTCACCGACACCGTGTGGCAG
GAAGTATTTGAAGGCACAAGCACGCCGCCCCTGAACGCCACTATATCGGCAAGCCTGGCG
GAAAACGGAGCGATGGATGCGGCGCGAAACCAGAGGTTCCTGCCAAAGCCCAGGGAAATC
GGGGCCGCCTGTTGTGCGCAGTTCGCCGTGTCGCGAGAGCAGGTGCTTCAACGACCACGA
GAGGACTACGTTAAGTTCCGACAATGGATTATGGACACGGACCGGGACGATGCCAGCAGC
GGACGGATCATGGAATTTCTGTGGCACGTCATCTTCGGCAAAGAATCTGTATATTGTCCA
GATGAAGAAGTCTGTCACTGCCAGGTCTACGGAAGATGCTGA
>awe00186 | augustus_masked-scaffold1-processed-gene-2.46-mRNA-1 transcript offset:0 AED:1.00 eAED:1.00 QI:0|0|0|0|1|1|2|0|533
ATGGGATCTGCCGGTCTCGGAGCGGAAAGCAGAACTTCCAAGTCGTTTTATGAGAAGAAA
CCAGCACCACTGATCCTGTACTACTCAGCGCCACAGCGGCGTGTTGATAGCCCGGTGCGG
AGGCTACTAGCCTCATTGTACTTCAACATCTTGCGTGCAGATTCATCGCTGGCCCAGCGG
CATCAACGAAGCAAAGAACCATTCTCAAACGAGGTCATCATACCGAATGTGATAGATGCT
GCAAAGAAAAGGCCGGTCTTCTGGCTCATTGACGGCCGCGATGAGCTTCTCGCCGAATGT
GAGAAGGCGGGCGAGACTCCGTGCTTGATTCCCTTCCTACAATCGATTATGAAGGAAGCC
TCTGATGCAGATGCCTCTTTGCACATTTGCTACACGAAGCGAGACTATCCGGTGATCACG
CCCCACGACCTTGCAGGTGGCGGCAACCACTGTCATTTCGAACTTCGCATGGATGATCGC
AACCGCCCGGACATCGAGCGCGTCCTTGACTACATTATAGAGCGTTTGTATGGTGGTGTG
GAGCTTCATGGGAGAATTCAGCTAAAATACACCATTATAAATCAAGCAGGGAGCGGATTC
GCGACTGCTGTTGCTTATGTGAACATGCACAACCATCGTCGTCAGTTCTGGGATCAACCA
GACATAACAATTGCACCTGAAACAGTCGGCAATATGTGGCAGTCAATACTCCTTCAGTTA
GGATCAGGGGAATTGAAGCTGATAGGTCTTGTAATGACGGCGCAGAGACCTTTGAGCCCT
GATGAGTTCAGCTGCGTATCCGAGTTCTCCTTTCTACAACTGGGCATTGATAACGAGCAC
CTTCGGATTATTGCGAAATCGCTTGCTGCGTATCTGAATTCTGGAATGGAGGACTTTGAC
AGGATTCGAGAGGCGTGTCACTGGCGCTTTATCGAACTAGGCCTTCTTACGCTGAAGGAA
TGTTATACCACGTACCGCGAAGATATGCTGACAGTACTTCCCAAATATAAGGGTCCGGCA
CTTGCGCTCGACGGCGACTACAGCGAAAAAGTCGAGATCCCTGAAGAGCTCTCTGATCTG
GCCCAGAAACTGATGTTCAGGTACATCGTGCAGTATTTGATGTCCCACACAGTGCATCTC
GAAGCCAAGGATCGCGCCAAACCGGTCTTCCAAGAGTTGGATCTCCATCCTCTTAATGGT
CAAGCTCCCAGTCTCCTTTCCAAGTGGTGTCATCTCCACAACTTCGTTTCTGGTTCCTAT
GTCTATGGCCCCGGCGTAACGATTTGGCATGTACTCACCAAGTATTACATGTCGAGCTAC
CTCGAGTGGATACCAAGCGAAGATTGGAATATTACAACAAAAACGATCAACGGACAGACT
TTACTGCACTGGGCTCCCTATTATGATTCGAAGGGGGTAGCGGACCTGGTTCTCAAACGG
ATGTCTAGCCTCGACTTTGACATGAGACTCAGAGTTGCAGACAAGAAAAGGGAGTCATCG
GACTCCTTGATCCAGGAACTCCGAAAGACGAATTCAACCCTGAGCTCCATGAATAACCTT
CAAAGCAATGGTTCTATTAGCACTACCAGGGTAGCGATATGA
>awe00187 | augustus_masked-scaffold1-processed-gene-2.47-mRNA-1 transcript offset:0 AED:1.00 eAED:1.00 QI:0|0|0|0|1|1|2|0|367
ATGGCGACTACTTGGTTCTGTGAAAACTGCATGACGTCCTTCAAATCCTCTGTGAAGGAA
ATGTTCACAGTACGTGCAATGAATTCCATACAGTCCACCCAGGCTCGCGTACTGCATGAC
GCACGCTCGGTCATCTCAGAGCAAGAAGTAACTGGAATTGTTCCCTGCATGTTGAACTGC
CTAGACTTGGAGGGCTGGGAGTACGGCCGTCTCTGCGCAGAGCTGGAAGATCTGGATGCC
AAATCATGCATTAGCCAGTGCTCGGATATCCAGAATGAGCAATGTAAACAGCATACTCTA
GACCCGTCGATCTGCCAGCTAGACCCTCCACAGGTGCTCGCCAGCCTATGCCAGCTCATC
GATGCTTCAGACGTGAATCCAGACAACGGTGAACCCCATCGCAGGGACCTCAAGACTCCA
CCAACGAGCGACCCAACGAGCAAAGAGCCTACACGAACGCGCGCTCCGCCCAAAATCACC
AGCGCCTCGCCCACCCACAAGAGCTTAACGCTGACAGAGCTTACGAACGTCCCCAGCACC
CGCTCTACCACAGAGTCTGTGCCCACGACAACAACAAACAGCCCCATACCTACCACGTTC
AACACGTTGGCATCTTCCTCGACATCCATGGAGCCCAGCACCACTGTCACTTCCGCCTCA
CCGCTACCGTCACTGACGACGCCAGTTTCGCTCAATCTCTCGACGGGATCGATAGTAGGA
ATAGCCATTGGCGCTGCGGTGCTTTGCGGGGTGCTCTGGCTTGTAGTACGATGTTGTTTC
AAGCACGGAGGAAAGCTGGACGCGGCGAAGGATGGCCTGCACGCAGAAACATTGATACCC
CTGGAGTTCGTTACGGTTCCTGAGAAGTATGGGAATACAGTCAGTGAGATTTATAGTCGA
GTGACTGCAAATCCCCCCAGACCGGTCCAAGAGGGCATCCATGAATTGGGCGGCGAGCCT
GTGGTTGCTCCTCGTTCTGAGGACACGGAGGCACCCAAGATTGTAGCCACAGTCTCGGAG
GGAATTAGACCAAAGGAGCAGACAGAAACTGTAGCTGCCAATGAGGCCGACGGAGAGGGT
TCAGGGACTGTCAGAGACGGGTGA
>awe00188 | maker-scaffold1-augustus-gene-2.81-mRNA-1 transcript offset:0 AED:0.05 eAED:0.05 QI:0|0|0|1|1|1|6|0|654
ATGGCGGACGATAACCCTTCCCGAGAAGACGAACAGTTGGAGGAGGAAGAGGAGATTGAC
GAGACCGGCTACAAATCGGTCAAAGATGCCGTGCTCTTTGCCATCGAAGTGAGCGACTCG
ATGCTCACCCCTCGTTCATCTCCGGATCCCAAAAAGTTCCAGGAGGAATCCCCCACGACC
GCAGCGCTGAAATGCGCCTACCACCTGATGCAACAACGGATCATTTCGAACCCGCACGAC
ATGATGGGAGTCTTACTATACGGGACGCAGGCGTCCAAGTTTTACGATGAAGACGAGAAT
AGTCGCGGTGATCTTTCTTATCCGCATTGCTACCTGTTCACGGATCTGGATATCCCTTCG
GCGCGGGAGGTCAAGGAGCTCCGAGCGCTCGCGGAGGATGAAGGAAAGGCTCGAGAGATA
TTGGTCCCCGGCCAAGAGCGCGTTTCCATGGCCAACGTGCTCTTCTGCGCCAACCAAATC
TTCACGTCAAAGGCACCCAACTTTCTTTCTCGACGACTGTTCATAGTGACCGACAACGAT
AACCCCCACGGCGACAACAAGAGCCTTCGCTCCGCCGCCACGGTGCGAGCCAAAGACTTG
TACGACCTTGGTGTCACCATCGAGCTATTCCCGATTTCCCAGTCGGACCATGAGTTTGAT
GGCTCCAAGTTCTATGATGACATCATCTACAAGTCCTCTCCGAATGATCCAGAGGCGCCT
ACCTATCTACAAACCGACTCCAAAACCCTTACAGCCAACAGTGACGGGATAGCATTACTC
AACGCTTTGCTCTCCAGTATCAACTCGCGATCTGTTCCCCGCCGGGCCCACTTCTCGAAT
ATGCCGCTGGAGATAGGGCCAGACTTCAAGATTTCAGTGTCGGGCTATCTTCTCTTCCGA
CGTCAGGAGCCAGCCAGGAACTCCTACGTCTGGTTGGGGGGTGAAAAGCCTCAAATCGTC
AAAGGGACTACGACCCAGATCGCAGAAGATACGGCTCGGACAATCGAAAAACGGGAAATC
AAGAAGGCTTACAAGTTTGGCGGTGACCAAGTTTCTTTTACGCCTGAGGAGCAGAAAGCT
TTGAGAGACTTTGGGGAACCGGTGATTCGGATTGCTGGATTCAAGCCTCTTTCGGCGCTC
CCATTTTGGGCCAACGTCAAGCATCCGTATTTCATCTACCCGTCGGAGGAGGACTTTGTG
GGCTCGACGAGGGTATTTTCAGCCTTACACCAAAGTCTCTTGCGAAACAAAAAGATGGCA
CTCGTTTGGTTCATTCCGCGCAAGAACGCAGGGCCCGTCTTGGGTGCCATGTTAGCGGGG
GAGGAAAAGCTGGACGAGACCGGAGTGCAGAAGTTTCCTCCGGGGATGTGGATTGTTCCC
CTGCCATTTGCCGATGACGTTCGACAGAATCCGGAGACCAGTTTGAACGTGGCACCGGAG
CCACTAATTGACCAAATGCGGATGGTCGTCCAGCAACTTCAACTCCCAAAGGCATCTTAC
GAGCCTCTGAAATACCCCAATCCTTCGCTTCAATGGCATTACCGCATCCTGCAAGCACTT
GCTTTGGATGAAGACCTCCCTGAGAAACCGGAGGATAGGACGATACCGAAATATCGCCAG
ATCGACAAGCGAGCCGGTGACTATGTGCTGTCCTGGGCCGACGAGCTCGAGAAGCAGTAT
GCACAAATAGCCCCCACTGGTCCCAAGAGCACGCTTGTCAAACGAAGCGCCAAAGATCGT
GCTTCTGACTCTGCGGATGGAGGTGGACATGCACCCAAGAAGGTGAAGACTGAAAATTCA
TCGGAAGGGATTGAAAGTGACGTCCGTCTTCATTATCAGAAGGGAACTCTCTCAAAGCTC
ACGGTGGCCATCCTTAAAGACTTCCTCACTTCTCACGGTCGCTCGGCTGCCGGGAAGAAA
GCAGACCTTGTTGATCGGGTGGAGGAGTATCTGGAGCAAAAGTGA
>awe00189 | maker-scaffold1-augustus-gene-2.73-mRNA-1 transcript offset:0 AED:0.03 eAED:0.04 QI:0|0|0|0.87|0.42|0.37|8|0|2553
ATGGCGCTTCGACATTTTACTCTGCCCCGGCAGTTAATGCGACCGGTGGTTCGCAGTCCG
CTTGGCTACAGCAAAGACCTGAGGGCTGGCCTGGCAACGGCAGTGCCTCCTGTGACGCAA
GATTCAACGGGCTCGAAGGGACCGACCGCCATGGTTTTCCTGAACATGGGAGGGCCGTCA
ACAACGGACGAGGTGGAGGACTTTCTTAGCAGGTTATTTGCGGATGGCGATTTGATTCCC
CTGGGACGACTACAATCCTACATTGGCCCCCTCATTGCTCGGAGGCGAACCCCCAAGATC
GTCAAGCAATACTCGGATATCGGAGGCGGCTCGCCGATCAGAAAATGGTCGGAGTATCAA
TGCGAGGAGATGTGCAAGATCCTAGATAAACTGAACCCCGAAACTGCGCCACACAAACCT
TACGTGGCATTTCGCTACGCCCAACCGTTGACGGAACAAATGTATACCAGACTACTTGAG
GACGGGTTTGGCAACGGCAAGGGCGGTCGTGCCGTCGCCTTTTCGCAGTATCCCCAGTAT
TCGTGCTCTACAACGGGGAGCTCGCTCAACGAGTTGTGGAAATGGAGAAACCGCCTCGAG
GGTAACAGGGCAAATGGCAACGCGGACCCGGCGGGATCCATTCAGTGGAGTGTCATCGAT
CGATGGCCAACTCATCCCGGTCTGGTGGAAGCGTTCGCAAGGAACATTGAAGACCAACTG
AAGACTTATCCCGAGGACAAACGGAGCGGTGTGGTTTTGCTGTTCTCTGCGCATAGCTTG
CCCATGAGCGTGGTGAACCGAGGCGATCCGTACCCGGCTGAGGTTGCGGCAACCGTTCAT
GCAGTAATGCAACGGCTTAATTTTAGCAACCCTTACCGACTCTGCTGGCAGTCCCAGGTG
GGACCCAAGGCTTGGCTAGGAGCGCAGACGAGCGATACGGTTCAGGAATACGTCAAGCGG
GGACAGACAGACATTGTCCTGGTGCCGGTTGCCTTCACCAGCGACCATATTGAGACCCTG
TATGAACTGGACCTCGAGGTGATGGAAGAGGCGAACCACCCCGGCGTCAAACGAGCCGAG
AGTTTGAACGGGAACCCGGTTTTCATCGAGGCCCTTGCAGATCTAGCTCAGAAGCACCTC
CAAAAGGATGAGAAGTGCTCGTTACAGATGACTTTGCGGTGTCAGGGGTGCAGAAGCGAG
CGATGCTTGGAGCAGAAGAAATTCTTTGCCGGTGACAAAACCGCGTCCCTGGTCGCCCCT
GTGTCCGGGGGCGCTGATGCCGATGCGGAATTGCGAGCTAGGTCGTTCTCTGCTGACCGA
ACCAAGAACGCGGTGCAATCGCACGCCCACGAGCAAACACCCCTACTTGCGCCAGTAGAT
CCTACTAGATCAGACTGCGACGGTTCTATCTACCGGAACAGTGGCGCTGGCTTTCTCAGC
CGATGGCGGCAACCAAGCATCCTATGGTTGCTCCCGTTCCTTCTCCTATTTATGCTTGCA
TTCGGTGGCATAGTTGTTCCCCGGATCAACTTGACTCTTACCCTGGTCTGCAGAGACTAT
TTGAACAACAAGGCGGCTCAGGACCCTAGTTTCACATTTACGCCGGTGATATTTGGGGGT
CAAGATCCCCAATGCCGCGTGCCGGAGGTTCAGTCGCAAGTCGCTCGTTTCCAACTGTAT
CTCAATTTGACTTCTGCCATCTTGTCCGCACTCGTTAGTCCTCATCTTGGCCACATCTCA
GATCGTCATGGCCGAACGCGCATCATGGCTATCACGGCTCTGGGGATGATACTGGCCGAA
TCGGTTGTCGTCATCGTCGCAGCCAGCACGGAAACCATCCCCACTAACGTTTTGTTCCTA
TTTGCCTTGTTCGACGGACTCGGAGGCTCTTTCACCAGCATGAATGCCCTTACCTCCTCC
TATGTGTCCGATTGCACGGTACCACAGAAGCGTAGCGTGGCGTTCGGATACATTCACGGC
TGTATATTCATCGGCACCGCAACCGGGCCGCTTCTTGTGGCCTTCATCTTGAAAATGGCG
GGAAGTATCTTTTTTGTATTTTGCTTCATGTTGGCACTCCATGTGCTCTTTTTCTTGGCC
GTGCTGTTCGTGATTCCCGAATCCCTTTCCGAGAGACGGCAGCAATCCGCCCGAGAAAAG
CATCGGATGAAACTCGCCGACAGAGACACCCTCGGTTGGCTTTCTCTCCAGCGGTGGAAC
CCAAAGAACATCTTCACACCTCTACTGATTTTATTCCCGCCCGTTGGACGGCCTAGCTCC
CTGTTTCCTAACCGTCGCGGCGCGAGTCCGGCTCTACGAAGAAACATCGTTCTCCTGGCC
GGCATTGACACCGTTGGGTTTGGCGTGACGCTGGGGGTCTCTCAAATTTTCATCATCTAT
GCCGGCTACATGTTCAACTGGGGGAATGTTGAGTCCAGCTTCTTCATCTTCGTCCTCAGC
ACCTGTCGGGTCATCACTCTGTTTGCTGTCTTCCCCGCCGTCAGCTGGCTCTTTCCCGGT
AAACCTAGACCGGAGGGCACTATTTCGGGCTCCAGTCCGCTTGAGATCAATTTAATACGC
ATTTCGCTGTTTATAGACATGCTGGGATATTGCGGGTTCGCGTTGGCAAGCAACGGGTCG
TTCATGATCCTCTGCGGAGCCTTCACGGCCCTTGGAGGGATGGGCATCCCGACGTTGCAA
TCATCCATCACCCACCATGTGCCTCCGGATCGAATCGGGCAGATCCTGGGAGCCAAAGGC
CTCCTACATGCGCTCTCTCGAGTCATCGCCCCGACCGTCTTCAGCCTCATATACAGTCTC
ACGGTGGGCAAGTATACGCCGGCGATCTTCGTTTGTCTAGTCGGTATTTTTGGCATCGCA
TTATGCACTAGCTTTTACCTCAAACCCAACAACCACGCCAAGTCCGGCGGCGCACAGCGA
CCAAGTGTGCCGGCCTGCGAACCTTCCCGCGGCCAAAGAAAAAAACCGTCCCGAATCCTC
CCTCTTTGCAACGATCCGCTTCAATTGCTCCCGCTGGACGTGAGGACCGGTGCTCCTGAG
GTCGACCTGGAAATCCTCATACGTTTCACTACCATGACATCTAAATCAACAACAAGCGGC
ACCCCAGCCGTTCCCTCTCGAAATGCCTTGCGTGTCCTTCGCAGGTTGGCCCTCGCCGGG
TCGACTGTCGGTAGTTTCTGCACCGTCGCAGCCATCACCTACGATGTTCATCGCAGAGTT
CGAGTCGCCGAGCGAATTGTCGAGAATAAACGCGCCTTGCAAACCTCCGCACCCAACTAC
GATGCGACTTCCGCGGCGAATAGGCTTTCGCGGATGATGGAGGCAGCCGAAGCAGGGGAG
TTCAACGGAATGGATACCTTCAAAGAGGAGGAGTATCGCAAATTTCAACGCATGGGTACT
TCACATAATAATGAAATGGCGTCGGAAACGCTTGGTGACGGGCTGTCGGCAGAGATCGGG
TCAAAATCAACGAAGGAGCAGACACAGGCAGAGTCTTTCTTGGGAACTGCACGCTCGTCT
TTGATGGGTCCAACTAATCGGGGCCCGTCCCCCGGCTCTCGTTATGGAAGGGCGGACCCT
ATTCCCCGCGAACACTTACGAGGAACGAGAAATATCAACCAACCCAACGTTGCGGCAGCA
GCCGACATCGGTGTTGATACGTCAGGGGAGGGCCATGGACTCTCCGAGAAGAACTCGGTT
GCGGAACGAATGCAAGACCTTCTCGACCGCGGTCGGCCTATTGACGCAGCGCAGGTCTTT
TTAGATGGACATTCTGCGTCACTAAAGGGCATATCATCGGACAGGCGGGAGCTCGCTGTG
CAGGCATTCTACGTCAATTGCAAGGAAGGGAACGTGTTTGTTGCCAGGAGCATTTTTGAG
CGTCTAGAAGAGGTGGATAAGATCTCCCCGGGCATGTGGAAAGTTTTGATGTTTGCATTG
GCGAAGAAAGGCAGCATCGAATCGACCGCTACTATCTACACCCGCTATATGCATAAATTC
CAAGTCTCGCCGGATATGGTGGATGTTGTGCTGCGCTGCCTGCTGGAATCCCATCGACTT
ACAACCGCCAAGTGGTTCTTTCTGCGGAACATTCAGGTGGACCGAGATTGTGGCCTGTGT
GGCGCCTACCTGACGGGGCTTTGGAAGAAGACGAGGAGTATTGAACTGCTCAACGGACAA
ATGAAGAAGATATTGTCAATGCTGCCGCGGCTGGGGAAGACTCCCAGCGACAAGCTTTTC
AACCCGGTGGTTAAGGCATATATTGAATTCGGTAGATTTGGGGATGCCGAAGCTTTGGTG
CGCGACATGACAACTACCTATGAACTTCCACTTCGCTGCCGCACCAAAGGTCTTCTGTTG
TATGGCAAGGCTCTGATATGCGACTGGGAGGGAGTGGAAGCGGGCCTTCAAGAGATGCAT
GATCTCAAGCTGACGTCGCGACGGCGAGATTTCATCCCTATCTTCGACCGTATCTTCCTC
GAGTACTGGGTTTCCCACCGAGGACCCGAAATTCGCGATTTTGTCTTCCGCTACATCGAC
AAATTCAATATCGTTCCCGATCGAGTGTTGTACAAGCACATCTTGGAGGCATTCGTGGAA
AAGGGTGATAACAACATGATCGCCGAATTTACCGCAATGGCTCGCGAGCGCTCCTGGAAG
GTCCCCATCAAAGAACAAGAGTTCTTGGAGATACTGCGTCATCGCCGTCTGGCCCTCGAA
GGGGCCCCGGTGGGCTTCTGGCAAATGCTCCAAGCAGCTCGCGTTAAATATGGAAATGCC
GCTACGTCACAACAGATCCTTGGTTATGACCAGCGTTCATTCCCCATTGCGGAAGTCAAC
AACATGCCCCACACCCAAGAACCCATGTCCTGGTATCAACGCACCCTACAGGCAGTGACC
CCTTCGCGACCCGTGGACCAGTATCAAAAGCTTCACAAGCAAATGGCACACTACCTGCAC
GTTGGCAAGATGACCGACGCTTTGAAGTGCTTTGACAATGCTAAGAATGCGAAGTTCGAA
ATGAGACAGCTTCATGTTGAGCTGGCTGTGGTGGCTACGCTCCTTGAAGACGGACTTAGT
GCCGCACGCACGCTGATAGAGACGGAATGGCGCAATATTCGACACTTGGTCCGCTTCATG
CCGCTCTTCTTCCGTCAAATCACGCAGCTTGAACCTTCCTCCGAAGGCGAGATTGTCAAG
TTGGCTGTCCTTCGGTTTTACGAACTTTGCTGGTCCAATAAGAAGATGACCGTCAAGCAT
CATATCACCACGGCCACCAGCAAGCGCCTGATCGCCTCCGGCAAGCCCGACTGGGCCTTG
GATCTACTAGCCACAGTGTATACCTCTCGCTACCGACGCTCTACCCCCTTTGACGGGGTG
TGCATGAAGATGTTTGCGCGCGCTTTCGCGGCAGTGGGTAATATCCCCGGCATTCGATGG
TGCATTCTGACGGGACTTGCTCGTGGGTGTGCCGTCAATCGTGATTTTGTGGTCGAGGTC
CGTCGGATCCTAGGTGTCCTGGAGCGCGATCTCAAATCCAAATCTTTCTCGGCAAGAGAG
GCGTCCAAAAAGGAGGAACAGCTTGCATACCTGGGCCGCCTAGCTGACCTACTAGAAAAG
AAGGCGGAGGGGGATCCTACGGTTTGGGAGGTGAAATCGATCCCGACGCTCAAACGGGCT
TATCGTCGACGGTTGAAGCGACCGATAGACCCAAGGAACCTATACAAAGAGAGTGACATC
CGACAGACAATCGAATCCTGGGACGAGGAATACGAGTTGGAGGCTGCTTTGGGTCGGATT
GAGTCCCATCCCAAGTCCGTGGCGGCACAACGCACTGAAGCGCAGTATTTAGGATCGACT
CAGGAACAGAAGGATGACGCCCAGGCGGAGGCGGAAGGCTTTCACATGTCACGCCACTGG
AAACTTCCACCAACTTTTTCCCTCCCCTTCCCTTTCTTCTTACTCTCTCCCCTTTTCTCT
TTCCCTTCGCCTCATATCTCGCCCCGGTCAACCCACCTTTCTCTTCTTTCCCGCATTCTC
CGCAATCAATTCGGGAGCGGAATATGCTCTGTCGCCCTCGACCCTCTACCGACCGCCGTT
GACCTCCCTCGTTCCTCTCCTCCCCGCATAATGGCCACCTCCGCCGCTCTCCCCAATGGT
CATGCCACAGCCTCCTCTACTGCGGCCGAAGAGCGTAGACGGCTTCACCACCATGGCGAC
GTTGTGATCGTGGGCGCAGGAATTCTGGGGTGTGCCCTCGCTGTCACCCTAGGAAGACAA
GGACGGAGTGTCATCCTGCTGGAAGCGTCCATGAAAGAGCCCGATCGCATCGTGGGTGAA
CTGTTACAACCGGGCGGTGTTCAGGCCCTCGAACAGCTCGGTCTTCGGGACTGTCTGGAG
GGCATTGATGCCATTCCGGCGGAGGGTTACTACGTTTCCTACCTCGGAGAGCCTGTGGTC
ATCCCCTACCCCAAACCCTCGCCGTCCTCGCCGGCACCGGAGGGTCGCTGCTTTCACCAC
GGACGGTTCGTGATGAAGCTGCGGGAGGCGGTTCTGGCTTGCCCCAATGTCACGGTCGTG
GAGACTAAGGCCACCGATCTGGTCACCGACCCGCACACTAAGCAGGTTCTTGGTGTGGAG
TGTATGACCAAGGAGACCCAGGATTGTTACTTTGGTCATCTCACAGTGGTCGCCGACGGC
TACGCCTCCAAATTTCGGAAACAGTATCACAACCGCACCCCCAAGGTACGGTCTAGGTTC
TGGGGCCTAGAGCTGATAGACACAAAACTGCCTGTTCGCCACTACGGACATGTTCTGTTG
AGTGAACATCCACCGATCCTCCTCTACCAGATCGGAACTCACGAGACTCGGATTCTCGTC
GATATTCCGGAGAATCTCCCCTCTGCGTCGGTGAAGAACGGTGGCGTCAAGAATCACCTT
CGCAACGTGACCCTTCCTTCCCTCCCTGAATCTGTCCAGCCCGCTTTCCTCGCAGCCCTG
GAGAAGGGTCAGCTGAGGTCCATGCCGAACTCCTACCTCCCAGCAGCACAGAACCAGACT
CCGGGACTAGTCATACTAGGGGATGCGTTAAACATGCGTCATCCGTTGACTGGCGGAGGC
ATGACAGTCGCTTTCAGCGACGTGGTAATTCTGCGCGACCTGCTGAGTCCCGAAAAGGTC
CCCAGTTTCGAAAACACTGACCGAGTCCTGCGTCAATTGTCGTCTTTCCACTGGCAAAGG
AAGAAGGGCTCGTCGGTCATCAATATCCTGGCGCAGGCTCTCTACTCCCTTTTCGCCGCC
GACGGTGAGTGGTTTCCATTTGCTGCAGCTTCCCTGACCCCCCATTTGCTGACAAGTTCC
CCTCTCGCCACAGATGAACACCTCAGAGCTCTACAACGGGGCTGCTTCCGTTACTTCCAA
ATGGGAAGGCTTGCAGGCCCTGTTAGTCTTCTAGGCGGGATAATCAAGAAGCCTGTCGTC
CTCTTCAACCATTTCTTCACCGTCGCGTTCCTTTCTCTCTGGATGCTCATCCAGGAAGCG
CCTCTGTATAAACTTCCCATGGTGCTATGGCAATGTATCATGGTGTTCTGGACTGCTTGC
GTTGTTATATTCCCATACATGTTGATCGAAGCGTTTTGCTAA
>awe00190 | maker-scaffold1-snap-gene-2.9-mRNA-1 transcript offset:0 AED:0.03 eAED:0.03 QI:0|0|0|1|1|1|4|0|1123
ATGCTCTCCGAACCCCATGGGAATGCTAAATTGTCCTCCGTTCCAGGTGAAAAGTCACCG
ATAACGTCGGAAAAGGCCTCGAAGATGCCGTGGAACCTGTCCACCGATACGTCCTCCGAG
GCAACCGCTCGTCCGCCGTTGACTTCGCAACAATCGAACTCCCTCCCCTCGACGCCGTAT
CAGCATGCGCGAAACCTCTCCTTCCACTCCCGGTCGCCTTCCCCGCAGCATGGGAGCACC
TCCCCTCGGTCCACGCACTCGGAGACGACGCACATCCCGCCCTCCCTGCGGAAACCGTTC
TCGGGTTGCAAGTATGAAACCGCCATGGCCTTTTTTCGACGTCGAATGCCGTACTCGCTG
GGCGCCGATTTGCTGCCTGAAGAGAAGGAGGGACTCAAGGAACGCTTAGATCCGGAAGAG
GAGGAGAAACTGAGTGCGGATATGCTGGAGGTGTACGATCGGTTGTTGCCGTCGGCGGAG
AGTGACGATCGGCGACGTCAGCTTGTTCGCAAGTTAGAGAAACTTTTCAATGATCAATGG
CCAGGGCGCGACATCAAAGTGAATGTTTTTGGGTCGTCAGGGAATAAGCTCTGCTCGAGT
GATTCGGATGTGGACATCTGTATAACGACAACATATAAAGAGCTGGAACACGTCTGCCTG
CTGGCAGAAGTGCTTGCGCGACATGGCATGGAGCGTGTGGTTTGTGTCTCACATGCAAAA
GTTCCCATCGTGAAAATCTGGGACCCGGAGTTGCGCCTGGCGTGTGACATGAACGTGAAC
AACACTCTGGCCCTGGAAAATACGCGCATGATTCGTACGTATATGGAAATTGACGAGCGC
ATACGACCGTTGGCGATGATTATAAAACATTGGACGAAACGAAGGATACTCAACGACGCT
GGACTCGGAGGCACGCTCAGCTCCTACACCTGGATATGCTTGATCATCAACTTCCTTCAA
ACGCGAGACTCCCCGATTCTGCCCAGTCTGCAGGCTCGCCCTCACGAGAAGAAGATATCA
GCGGAAGGTTTCGTGTGTTCGTTCGACGACAACCTCCGGAATTTGACCGGGTACGGACGG
AAGAACAAGCAGTCTTTGGGAGATCTGCTGTTCCAATTTTTTCGATACTATGGCCACGAG
CTCGACTATGAGAAATACGTCATTTCCGTTCGAGAGGCCAAATTGATATCCAAGGAAGCC
AAGGGCTGGCACCTGCTTATGAACAATCGCCTCTGCGTCGAGGAGCCGTTCAACACGTCC
CGGAACCTGGGGAACACTGCCGATGATACGTCCTTCCGAGGCGTTCATCTGGAAATCCGT
CGCGCGTTCAAGGCCGTGTCGGAAGGAAACCTGGAGCATGCCTGCGAACAGTACGAATAT
CCCCCCGAGGAAGAGCGATCATGGGAGAGGCCCCAACCGCAACCGCGACCCATCATCGCG
CCTCCGCCACCGTCCTCTCGGGGCGGTCGTGGAGGTGGCCGTGGTGGACGGCACTCGAAT
CAGTACAATCGCGGCGGCCATGCCGGTGGTCGACGCTCGTCCAATACTCCGAACAAGTCG
AATAATTTTCGTCAGCCCAATAACGGCATGAGTGCGTCCGAACTCTCCCTTCAGGCCCAG
CAGGCACAATACCTATTACATGACCACCTCTACCAACAAATCCAGATCCTCCAGGCCCAA
GAGCAAGAACTGCGGTTGCAGCTGCAAAACCAGGCCCTTCTTACTGGAAGGCCTCCTCCC
GTGCTGATTCGCCAGCCCTTCATGCAATTCCCGATGCCCCAGCAACAAGAATCTGCGGGT
GACGATACCTCTCGCACGAGATCTGGAACGACGAACCAAAGTGCCCACACCACTCCCGTG
CGCCAGCAGTTGTACTACGGTTCTCAGTACCTTCCGGTGGCCGTTACCGGTGTCCCAGGA
AGTACAACAAACCCTCCTTCCCCTTCGGCTGCCGCTGCCATGCCGGATCTTCGTCGTACC
CCCCGTCGGTCGTCCGTTGCGAATGGTTCCCCAGGCGGGTCATTGCGCGCTCACTCGCAG
CCGGCACGGTCCGTGAACTCGCTTCCCACTTACGCCCCGATCTATTCCATTGCGCAACAT
GTAGAGGGTTCCCAGCATTCCAAGCCGCGTAACGTCCCTGGCTCCCCCGACGACACACAA
AGCGAGGAGGACAACCCTTTCATGCCGAGCAGTCTGCCCAATGGATCCCGTGCCGCGTAC
TTTGACGAGAACCGACCGGCCGAGTATATGGGATACTATTTGGCCACTTCACCGCAATTG
CAAGCGTACCATCAGAACGCCATGTTGTCACCCTTGTCGGCACCGGTCGGGTTGGCACTG
CAGAATGGCGGTGTCGTGCCGTTCGTCACGAATCCTCAGGAATACCTGTCGTCAATGGCC
CAACATGAGGGGACCGGACTGTCACCGGAGAATGGCACGGCGCAGAATTCTCAGTCGACT
TCAACGCAACCACGTACTACTTCGCGGCATGCCGCGTCCGCTGATCGCGGCGGTCCCTTG
ATTGTGGATGGGTCGGTGCCGCCAAGCGAGCATCGTGCTTCGCTCTCGGTCGAGGGCTAT
GATCCTTACGCCACCATGAGCCATTGTACATCAAATTCCGATGACCACAACACGGATACG
CCCGCCAGCGTCTCCGATTCGTTCTCTCAAGATCTTCAAGACAACAGCTCGGTGGATATC
GACCAGCCGCCGTACTATGGGGGCCGATCAGGAATCGACATTCATAAGCCCGGCCACTCG
GACGTCTTTGTGAACGGCCATGGCGGCAAGCCAAGCCTGCTGTCAAGTCGATTGCAGAAC
CTGCACCTCTCAAACAGCGAGAATGCCTCCGAGCCCCCAACGTCGTCAAAGGCCGGTCCG
GAGAAGCCAAGACCTTCCCACTCCCACCACGAACCCTCGGGCAAAGACAACTCGCGTCAG
AGGCTTTTTGGCGCCGGGGATAAAGGCACGTCCGGCCCTGGACCATCATCGGTGACTGAG
TCGCATCCGCCCTCATCGTCCGGGAAACGCCGACCCAATGGCGTCGATACCTCTGAGAAG
TCGAATGGCCATGGTCACGGTCACGGCCACGGCCACGGTCATAAACCACGGTCCAAGGGT
CGCTCGGATGCTTCCCACACCTCTGCTGGGCCCGGTGATAATAAAGAACGGAATAACCAT
CAATCGCGAAAGTCAAACGGCACGACTTCGACAGCACAAGACTCCCATGCCACACATACC
GGTGGCGGTTGGCAGACGACCAAGAAGAAACATCGCAAGAATGCCAAGTCTTCCGTGGAC
CATCACCGACAAGGTGCCCACGCCGGCGCGGAGCCACTTCCTGCGGACGAGTCCTTGAGA
AAGGGCGGATGA
>awe00191 | augustus_masked-scaffold1-processed-gene-2.53-mRNA-1 transcript offset:0 AED:1.00 eAED:1.00 QI:0|0|0|0|1|1|4|0|162
ATGTCTTACTACGAGCCCCAGGGCTGGCAAGCGCCTGCTGCGCGCCAGGTGTCGTGGGAA
CAGCCTGCTCCCCCGTCGCGATCCGGATCTAGCTCCGTCTCCCAGCGCGACGATATCCCG
GCCTTTTCCTCCCAGTTCGACGAGGTTGATCGCGCAATCGATAATCTTGTCAAGAGTGGA
AAGTTGTGGACCACTCCACGAAGGGATTCGATGCCTATGATGATGGGTCGTCCCTACCCC
GACTATGCCGATCCTCGCGCCATGGGAGGTGTTAACCAACGTCACCATTCGATTAGCGAC
TTCGACGGGTCTCGTATGCACCCGAACCCGAACCCGAACGTGCAGGGCTTCTATGCCTCC
CAGCGTTTTCAGGGACGCCCGAATGAAGTAGAGCAGATGATGCAAGCAAAGCGTCGGATG
GCAGCGCAGCGTGAGAGGGAGCTCCGCAACTATCACCAGGAGCAACAGTACAACCGAAGT
ACGTGGTAG
>awe00192 | maker-scaffold1-augustus-gene-2.75-mRNA-1 transcript offset:0 AED:0.05 eAED:0.06 QI:0|0|0|1|1|1|8|0|944
ATGGCGTTGGAGGTGCAACCGCCTAGCGACCGCAAGCGGGTGAAAGTCTACGAACTGAAG
GATAACGACTGGTTCGATCGCGGTACTGGTTTCTGTACGGGTCAGATCCTCGATGTGAGT
CTCGCCGCGCAAGCTGTCTTCCGCCGCGACTCTGCTCGGGCGCAAACCTCGACGGACCCG
CGGATGCGCTTATTTGATGAACCGCGAATTTTCGTCGAATCTGAAGATGAGCCCGATCGG
GTGCTGCTGGAGACGAAAATCTCCAAGGATGATGGATACCAAAAACAACAAGGTGTCACC
GCCCGCCCGGAAACGTTGATCGTCTGGACTGAACCCAATGGAACGGACATGGCATTGAGC
TTTCAGGAAGCGGAGGGATGCGCAGTTATCTGGAATTTCGTCAGTACGGTGCAGCAACAT
CTGCTGAACCTGGCGACGGCAGATGATGCGTTGTCGGACGACCTCGAAAGCTTCCAGTCA
ATTATGCTCCCTCCGCCCGAACTTGGGAACCTGCCCGAAATTGATCATATCATGCGAGCC
GCGAGTATCACCCAGGCCGGTCGAGACGCTTTGTCGAAATTTGTCATTCGAGACGAGTAT
ATACCGAAACTTATCCCGCTAGTCACCATGGCAGAGGATCTCGAAAGTCTGGTCGATCTA
CACCGACTTTGCAACATTATGAAATCCCTGATCTTGCTCAACGACAACACCATCATCGAG
ACAGTCGTCACCGATCCGATCATCCTCGGAGTTGTCGGAGCTTTGGAATATGATCCTGAA
TTTCCTACACATAAAGCGAACCATCGTCAATACCTCGCGGACCAGTCGCGCTATAAAGAA
GTTGTTCCCATCAAGGATGCCCTTATTCGACGCAAAATCCGCTACACATGGCGCCTACAA
TACCTGAAGGACGTTGTCTTGGCTAGGATCTTGGATGATCCCACATTTTCGGTGCTGAAC
TCCTTGATTTTCTACAACCAGGTTGAGATCGTAAACCATATTCAATCGAATGCCGCCTTC
CTCAAGGACCTTTTCCTGGTCTTCGACCCGAGGAACGCGGATGCGAAACGCAAGGAGGAT
GCAGTGCAGTTCCTCCACCAGTGTGCTGCGATTGCGAAGAATCTGCAGGCCCCGGCGCGC
GCCAATCTCTTTGCGAATTTCATCAGCCACGGACTGTTTGCCGTGATCGCTTTCGCCATC
AAACACCCGAACCCCGCCTTGCGCACGACCGGTATCGATATTCTAGTCGCCCTACTGGAC
CACGACCCGATAATGATGCGGAGCTATATGCTCAAGGCCGTAAACGAAAAGAAGACGCCG
CTTACCGACACGCTCATCGATTTGCTCCACACCGAGTCCGACCTGGGTGTAAAGAATCAA
CTAGCCGATGCGGTTAAAGTCTTGCTGGATCCCCAAATCCCGTTGCCGGACACGATGGGT
CGGGCTGGACCCGAGCACTATTCGAAATTGCGTCCGAACATTCTCTCCGATGCCTTTGTC
CAGAACCACTTCGACGAATCCGCAAGAAGGCTGTTCCAGCCGCTTAAGCGGTTGGAAAAC
CGGGCCAGCTTGAACGACCTCACGTTCCAAGAGGTTGCTCTCCATTCGCATCTCGTGGAC
ATTCTTACCTTTTTCGTTCGCCAGCATCTATATAGGAGTCGGAATGTCATCCACAACGAG
GCGCTTGCCCCTCGGATCGCTCAGCTCCTCAAAGTTCCTCAAAAACACCTCAAACTCACT
GCCTTGAAATTTTTCCGCACCCTGATTAGCCTCCAAGATACCTTCTACCAAGCTCTAATG
ACGCATAATAACACTTTCGGGTTAATTCTTGATATTGTTTATGAAACGATGCCGCGCGAC
AACCTTCTCAATTCAGCCTGCCTTGAACTTTTTGAGTTCATCAAACGGGAAAACATCAAA
TCGATTGTCCTGCATATCGTTGAAAAGTACGGCGAGAAGCTAAAAACCATCACTTATGTC
GACACATTCCGCGATCTGGTTATCCGCTATGAACAGATGCAGGGCTATGGGACAGCGGTA
GACTCCACTCTCTTCTCGCAAGATGACGGAACCTCCGCTCGGAGAATGCAAGCCAACGGC
CAGCGTTGGCAAGGGGTTAAGGAGATGGATGCGGCTGAAGAGGAATATTTTAACACATCT
GATGACGAGGAAGAGGTGAATAGCCCAGTAATGCACAATGCACCCGCTCCGTATACTGAT
AATAATCTTCAGTGGCAACAGCAAGGTTCTGCAACGGTTCAAGCGACGGCTATTCAGGCG
CAGAATGGTGGCGTTTCCCCAGTTGTTAAACCATTGGTCGACTACCCGGACGATGACGAG
GATGACGATGCCATGGATACCAAATCGGAGTCGGGCCCTGAACAACAGCAATTGCACGAT
GAAGATCCTCCTCAGCAGGGATCTGGTGCGAACTCTGACGAGGAGCCTCCGTCTACACCG
GTTTCCCTGACGATACAAACACCACCGGAGCGACTATCGGAAAAGCGCCGACGCGAGGAA
GAGGACGACGACGAGCTTATCAAACTCACCTCTGGACCCAAACGGAGAAGTTCTACCAGC
AGCGGGCCCGGAAGTGCCGGGCTCTTGCGGAAAAAGAGGAGCACATCCATCGGATCGATG
TCACCCAGCGATAAAGCAAATGCCCAAGGTGCCTTGGGAAGTCTGGCTGGCGGCACGGCG
CCTAAAAAGATCGCTATCAACCTAGGCTCCTCAACGAACAAGTCGTCGCAACCGGCTGCT
GATCTTTCGGCTTCGGCGACAAACGAGAGTAGCGAAAAGGAGAATCGCAGTGACGACCAT
GGTAACAATGGTTGA
>awe00193 | maker-scaffold1-augustus-gene-2.76-mRNA-1 transcript offset:0 AED:0.07 eAED:0.07 QI:0|0|0|1|1|1|4|0|362
ATGTCGGCCGATAAACGACCACATATTACTCCAAACAGCTTCTTCCACGCGTTCACCACC
GCTTCGTCTGAACCGTCGGAGCCACCTCTAACCATTTACTTTATCACAGGGAATCCGGGA
TTGATCGGTTACTACCACACCTTTCTCTCGGTTCTATCAGAGAAAATAAAAGCCTTAACT
AAACACGAAGATCAGAGCCGAGCGTTCCAGATCTACGGACACAGTCTCGCCGGATTCGAG
CTCCCGGAACCAGGACAGAAGGAACAAGAGCCTCAGTCCACAACACACTACTATGATCTG
GAAGAGCAGATTCGTTTCGTCCAAAAAAGACTATACAACTTCACCGCCGATAAGGCAGAT
GAAATCGATAAGCTATCGCCTCAATCCAACACCGCGCCCTCCACCATACACCCTAAGGTC
ATTCTCATCGGCCATTCCGTAGGCGCCTACATCGCAATGGAAGTCCTGCGACGGCACCGC
GAAGGTTCGCAAGTTGATCGTCCCGTCGACTTCGACATCATCGGAGGCGCCTTGCTCTTC
CCTACCGTCGTGGACATCGCCAAGTCTCCGTCGGGGCAGAAGTTGACCACCCCTACACCG
GGAGAGAAGAGGCTGCTCTCGATCATCCCCCAACTTGCGCTGGTCGCTGGCATCCTAGTC
CGTATTCTCACTGCCTTGGTGCCCGCCTCTACCCTACGGTCCCTGATCCGGATCTACATG
CCATCGGCACCGGATACTATGGTCGACACCACGGCCGGGTTTCTGAAGAGCAAGCGAGGC
GTGCAGCAAGCATTACACATGGCATCTGACGAAATGGAAACCATCTCGGCCGATAAATGG
ACCGACGACGTCTGGGGCATCTCGAACAGCCAAGACCTCGTGTCACGACTATTCTTCTAC
TTCGGACGCAACGACCACTGGGTCGCGGAGCGCACGAGAGACGAGATCATTGAACTGCGA
GGGCAGAAGCCTATGGGACCAAAGATGACCGTGTGTGAGGAGGGAGTGCCGCATGCATTT
TGCCTGAGACATAGCGATCTCATGGCGAGCAAAGTGGCAGATATGATCATGGAGATAGCT
AGAGCTTGA
>awe00194 | augustus_masked-scaffold1-processed-gene-2.60-mRNA-1 transcript offset:0 AED:0.01 eAED:0.01 QI:0|-1|0|1|-1|1|1|0|340
ATGACGTCCCGAAAACCCCGACGACCGAACAACAACCATCACCGTCACAACAATCCTAAC
AGCATCGCCCAGCCCTCCGACTACGAATCAGACTTCCAAACCTACCTGTCCGATACACAG
CAACTCCAACAAGAAGCATCCATGCCTGCTCCACCCTTGCGCACCAACGAGGAGCTGAAC
CTCGCCGTTCTCCGCCGCCACAATCCCTCCGTGCAAACGATCCTGTCGCTAGCGCCTTAC
GCCGTCGTCTATATATTCAGTCCGACCACGCGCCAGTGGGAAAAGAACGGAGTCGAGGGG
ACCCTGTTTGTCTGCCAGCTCACGCAGGGCAGTCTCGGCGAGGAGCGATACAGCGCCTTC
GTTCTCAACCGCCGCGGCCTGAATAACTTCAACCTCCAACTGACCGACGGCGAGAATGTC
GAGCTTACGGAGGAATACGTCATCCTGAAGGCTGACTATAATGCCGACACGGAGGTCACG
AGTAACACCCACGTCCCTGGCGCCAATCCGCCCGGCACCTCCAACGCCAATGGTTCTGGT
AAGAGCCCCGACGGCACCGACCTTCGAATCTACGGCCTTTGGATCTATTCCGAGCCTCCG
CCGAACTCGACGGCCGAAACGCGCAGCATCAATGCCCAGATGATTCGCGAGTGCGCTGTG
CATGCCGGTCACAGTTTGAATTTGGCGCGCGAGCGTCTGGAAGCTACACGCCAGAACGGA
TTGCATGTCGCGGCTGCTACTGCCGCCGCCACTACCGCCGGAGCTCCGCTAGATGAAGAG
CCGTCTAGTGTCCCGATGGGTCGTCAAATATCGCTCAAGGATCTCTTCGGGCAGCAGAGG
GCACAAGACGATGGCTGGAGTGTCAGGGCGCACAGTCTAGGTCCTGAGGAATGGCAGCAG
CAGCAACATCTAGGGATGGGGGGAGCGCCGTCGGCGCCACCCATGCAAGCACCACCGCAG
CCGGACGTCCTGGGAGATCTGTTCCGGAGGGCAGGGTTTGCTTACCAGAATCAAGCTCTT
TGA
>awe00195 | augustus_masked-scaffold1-processed-gene-2.56-mRNA-1 transcript offset:0 AED:0.00 eAED:0.00 QI:0|-1|0|1|-1|1|1|0|1025
ATGAGCTCCAACACCGATCGGCCCGCGTCACAGGCTCAACCCCCGGCGACTCCAGGCGAC
TTCCCAAGTGATGACGACAATCGCGAACCGTCCCCGGATGCCTCTCTCGACCCGTCGTCG
CTCCCCCGTGCCATTAAAGCGAGAAAATCCGAATATACCCGTCAGCGCTCGATTCGTATC
AAAGTTGGATCGTGGAATGTGGCCGCAATCCCTGGCACCGAACAGGACATTGGGAATTGG
TTCACAGATCAGAATGGAATAAGTGAAGAGCTATCCGAGGTTCGGGTCTCGGACCCCGAA
CCAGACTCTGAAGGCGATGGCGATACCGAGAAGACGGCATCTTCTGAGACTCAGTCTAAC
GAGGTCGGACTCTACGTACTAGGGTTGCAGGAAATCGTCGATGTGTCTTCTCCCGCAGAA
GCGTTGCGACCATACGTCGACCCGGCGCCGGCCAGTAAATGGAAAGCTTCTGTGCAGAAG
GCCCTTCCATCGGGTTACCAGCTGGTGGCAGAGACCCAGCTGGTTGGGCTGCTGCTGTTG
ATATACGCCGCACCATCGCTTGTTGACAGTGTGTCGTCGGTCAGCTGTAGCAATGTAGGT
ACGGGACTGTTGGGATACATGGGTAACAAGGGCGGCGTGGTGGCGCGTCTGTTGCTGGGA
GAAACAACAGCTCTTGTGTTTGTCAACAGCCATCTCGCGGCTGGAGCCGACAAGGGCAGC
TTGGACCGGCGGAATTGGGATGTGTCTCAGATCATTGGACGAGCAAAGTTTGATGCAATT
GACTCAGAACTCACGCTCCGGGATGATCCAACGGAAAGCATTGGTAAAGAAGACTATGCG
TTCTGGTTCGGCGATCTTAATTATCGACTTGAGGATATACCGGGCGACGACGTGCGACAG
GTGCTTGCCAGGCATGCAGAAGACGAAAACAACAGGGGACGGTCCAGAACATCCTCGCCG
GACTCTGATGAGGCTATTGACCCTCATTCCGACCCTGCGTCTCTTCAAACCACTATCTCT
TCTCTTCTGCCTCATGATCAACTTCGCCTGCAACAGGCAAAGGAAAAGGCTTTCCATGAA
GGATGGCGGGAGGGAGACATATCATTCCTGCCGACATATAAATACGATGTAGGAAGTGTG
GCTAGATTTGATTCCAGCGAAAAACAGCGAGGCCCTAGTTGGTGTGACCGCATTCTCTAC
CGGTCGCAACAGGACAGAGAACGGTACGAGAGATTGGTCGCCGAGACCGCCGATTCCAGA
AAACGGGACGATGAAATGAAGGCCCGAGGCCTCGATACAGCTGCCGCTGATGACAATGTT
CTGTTCGACTACGACCCCGACGTTGATGGGGCTGATGATGCCGATGATTATGACCCAACT
AAGGATCAGACTAGCGATGGTGCTTCATTCGAGTCACAGCCGGATACTGAGGATCCTCTG
CAACTTGAGTATTACGCATCTCATCAAAGAATCCTCTCCTCTGACCACAAGCCCCTGGCT
GCTGGGTTCACCTTGACTTTTGAATCAGTCATCCCGCACCTGAAAGCGAAGGTACATCAA
GAGGTAGTCCGCGAGTTGGACAGGGCCGAGAATGAGTCCAGACCCGGCCTAACCGTTGTT
GTGGATAGACACGGTGTTGAGACAGCTGAGGATGGAGACCCCAACGCCGTCGACTTTGGC
GACATTCCTTTCGACGTGCCGGTCAGGCGATCTCTGACAGTAGCCAATACCAGCGGCGTC
CCCGCAACATTTACGCTTGAAAAGCCAGAAGGGGCCGACGGATGGATGGTGTCGTGGCTC
GAGTACCAAGTCGAATTGCCACACCGGGATGATTCCGAGGAAAGGAAGTATGTCGCGGCG
GCGCAGGAATGCGTTTTGCACCCAGGGGAGCTTGCCAATGTTGAGCTCACAGCTAATATT
CGTGATATCGAGCTGGCGCGTGCCTTGAACGACGGCAAAACACAACTCGAAGAGATTCTA
GTGCTCCGGGTGGTCAGTGGCCGTGATCATTTTATCTCGGCCTATGGCAAATGGCTGCCT
ACTTGTTTCGGTCGCAGCTTGGAGGACCTCACCCTGATGCCAGAGGCAGGAGCGCGTACC
ATGGCGCCTGCTGGGATGTCAGCTGCGGAACGTGGCAAGCAAAACAAGGATGTTCCTCTC
TCCGCGCCTCGGGAGCTCTTTCGGCTGACCGAGGCGATATCCGAGTTGACAGAGCGTGCC
GTGGCAGAATGGAGTATGACGAGACATGATTCAGACGAGGATACGCCCCCGTGGCTCAGA
GAGCCCCATGGGGCTGGTTGGCCTTTCGCACCGGAGACTTGGACCCTGAAGGACAAGGAT
GAGCGGCTGCCTCTGCTCGCATCCGCCCGCGAGGCGTTGGACACCAGCCAACCGTTCAAT
GACGTGTTTGCACCGGAGGTGTCCTCCCTTCATCGCTTGGAGATCTTGAGCGAGACGTTG
ATAGTGTTCTTGGGTTCCTTGCAGGACGGCATCGTTACAACCTCGGTCTGGAAAGACTTG
GACCAGCAGATTCTGACGCGGGAGAAATCCAAGGCACCCCCGTTAACCTGGGAAGAATCA
CAAGCCTGGGTCCTAGAAAGCCTGGCATATTCACCCGCCCACAGTGTCTCGTTTACCTTT
GTCACGTTCATGCTTGCTCGCATCGCCAACGAAGTGGCACCAGCGACGTCAATACCTTCT
CGAGACTCGTCCAACAAACCCACCGAAGAAGAATCGAAGCCCAACACCCAAGCATCCAAC
AACAACACGCAGCCCTCAACCCCAACATCACCATCCGCCGCCTCTTTCATCTCAAGAGAT
AATCTCCGCCGGAGAACCCGCACGTTCACTGCATCTAGCACTACCGAGACCACAATCCAC
CCCCTTGCCCTCCGTCGCCAAACCGTCGAAACCGTGCTTTCGGGGATCTTCTCCTCGCTC
CTGATCTCCTCCGATATCCCGGTCCCAACGAAAGATAAAGAACGCAGAGCATTAGAAGAT
CGCAAACGAAGCATTGTGGAGCCGTTTTTGAAGGCCATGGGGGTGGATAACAAGGGACCC
TCTGGAGGCGTCCCATGA
>awe00196 | maker-scaffold1-snap-gene-2.4-mRNA-1 transcript offset:0 AED:0.11 eAED:0.11 QI:0|0|0|1|0|0|2|0|114
ATGGGCGTACAATTCTGCAGCGCCTGCGGCAACCTCCTCGAAGACTCCCCAAACGAGATT
CTAAAATGCGAACAATGTGGGAAAACCGAGCAGACTCACAAAATCAAAAAAGATAAAGCA
CTACACCAAACGCAAACAAGAACCTCCGAGAACTTCCCCTCAAAGCTGCGAAACAGACTA
AAATCACACACCCAGACTCTTCAGAAAGCCCCATCCGGACCTACCATGGACATCGAGTGT
CCGAAATGCCCGGCCAAGGAGGTGTACTATGCCCAGGCGCAGCTGAGGAGTGCTGATGAG
GGGAGTACGATCTTTTATACCTGCGTTGGATGCGGACATAGGTGA
>awe00197 | augustus_masked-scaffold1-processed-gene-2.61-mRNA-1 transcript offset:0 AED:1.00 eAED:1.00 QI:0|0|0|0|1|1|2|0|616
ATGGTCCGCCGACGATCCAACAAGCCTAAGGTGGTCATGGCTAGGGACCGCCAGTTCTGG
TCCTGGGCCAAGGTCAGTCTCCCCAGGGATCAAAAAGACGATGTGCTATCGCGTCTAATG
GATAGGCTCTATGCTGAGGGTCTCCTCAACATGGATATGAGACCGGCTCGTGTCCAGGCC
CAGGTAGATGAGACTATTGCGAGGCAAATCCAGCTGATGCCCGCCGCCTTCCGTGCTTTG
CATGCCCGCCGAGGGGCGGAAATGCAGCGCCGGCTTCGACTGATGGTCACAGCTCGGAAG
AGACATTATTTAGCCGCCAAGAGAGGAATCACGTCAGAAGATGAGGACGCACCACCGAGA
GAGCCACTATCTCCCATCTATTATTCATCAACTCCCGAAGAGCCCGGGCCGATGGACGTA
GATTTACCAGCGCCAGCAATGGAAACACCTCGCAGAGCCTTGGGGGAGCCCGAGTTTGAG
ATTCTGCTACCTTCGCCGCCCAATTACTACACGCCAAGATCGCCTGTCGATAGTAACGCC
CCGGATGTCTTACGGGCTTCGCCGGCCTCACCAGCCTCGCCTCCCCCGGAGAAAGAAACG
GCAGGGCCTTCCATCATCACGGATGAGATCCAGAGCACACAGCCGGAAAACCTGAGGGTA
GAAGTGCGGTCGGCTTTGCGTTCAGGACAACTCCTTGAGCCGTACGAACCAAACCATGTG
GGATCTCCAGCACCGGGGCCGGGGACGTCTCGTCGGCAGGAAGACGAGATATCAGACGTT
TCCACGGAGCCGTACACTCCTCCAGAAGATGCAATGCGTAAGGACCTTCATCCGGATGAG
GACTATGATGATATATCTGCCGAAACTTCTGGGGAGGAGGTTCCAGGAGCCAGTCAGATT
GAAGAAACCCCTCGTGAAGCAGGTCAATCTAGTGGAGACCTTGCGCTAGAGCATCCTGAA
GAGGAACGCCATGAAGAGGAGCAACGCCAAGAAGCGCAACCACAGCATCCACTGCCTCAA
CAACCCTCTGAAGATGATCTTCCAGATGATCTTCCAGACTACACCTCAGACGACTATGAG
GCCGAGCAGCAGCAGCGTAACCCAGTCACGCCACAATCCCAGGGACAAGCTGGTCAAGTG
CCATCTTCCTCGTATAGCCAAGAACAATTCACCCAGTATCGCCAATCTGGATACAGATCA
TCATCCAGCGGTTCGACCACCGAGAAAGATACCACCTCGGAAGACTCCGATGACGATAGA
CCATCAGCTCACGCACCCTCCGCCCGTTCGGCACTCCGTGGTCCAGGCGCCGTCCTCCGC
GACGCCACTATCGGCACCTACGACTCATTCCTGGAATATCCCCAGGACGATGAGCCCCAA
GCCAACGTACCCTCCTCTGCTCCAGCGCTCCCTGGCCCGAGCACCGTCCTCCACGATGCT
ACCATTGCCACATACAATTCATCCTTCGAAGATCCCCATACCGATAGAACACCAGCTCGC
GCACCCTCTACTAGCTCGCAACTCGACGACATGAACTCCTTCCACGACGCAACCATCACC
GTCTATGCCCCGGAGAACAACTCTGAGGAAAACACCCAGTTCTATATCAGCCAGATTGCC
TCCCCAGTACCTGACCCCGAAACCCGCGTCCCCATTGAAAATATCCGCTTCGATATGTTC
CAGGGAATGCTACGCCCTCTGAACTACGACCCGGAGCGTCATGAGATCTATTGGAAGAGC
ACCTCGAACGAGGAGGTCGTCCGTACAGGCAGTGGCGTCGTCGCTGCGATGCTGGTGATG
AATCTTCGCAACCTGCAACGCCGGTTTTTCCTGAGGGAGAAGCGTTCATAG
>awe00198 | maker-scaffold1-augustus-gene-2.83-mRNA-1 transcript offset:0 AED:0.06 eAED:0.06 QI:0|0|0|1|1|1|3|0|569
ATGTCGGGAGAGCAAGACATAGGAGACAGCCGCCCTCCCGGAGCGGAGGATTTGCCTCCA
ATCGACGAAGAACCCGGCTACTTTCAACGAAGACCCCCCAATGAACAGCCGAACGGTCCT
CCTCAATCAGAGCAGCAGCGTCCGACCCCTCAACCAAGACAAATGTCACAGCGAAATGAG
CGGTCGCAAGATCAGTCGAACAACCCGCGAGATGCATTCATGCGGCAACCGACCGAACAA
GCCAGCCTGCATTCTATGAGTAGGCCGCAGCAGCTCACCCGAAACCTGAAATCCAAGCTG
GCTCCCCGCCAACCATCTCAAATGACTCAAGGGACGGACAATTCTAGGTTTCACAACATG
GCGGGCCCGCAAGAAGCCAACTCGAACGATATCTATGTCCACCCCGAGTACCGCGAGATG
AACCCCGATTACATGAAGAACCACGAGTCTCCTATCTGGGGCTTAGCGAAACCGCTTCCC
CGCGTCGTTCGACCGGGCATGCGCCGTGATCCCAATAGAGGAGACACGGGAGCCTACCAG
ACAGAGCCCAAGGGAGAATCCGAAGCCGTCCCCGAGATGAAAGTGACCCCTAGTCGACAC
GACGAGCCGAAGGATGGTCCGACCACCCCGGCCACACCCTCAGCTCAGAAGATCTCGAGC
CGTGGGACCTATCCAGGCAGCACTCAAACCGACACTCCCGTCGAGCAAGGAATCATGAGT
CCGGATTCAAGCGATCGAGTCAGCCGCCCTGTTGAGAACGAACTTGTAGGACAGTGGGAT
CAACCGCAACCCGATGACCATGAATTTGTGAACACATGGGCGTTGATTCGGCATTGGCTT
CGGGAGCCACTGGCTGAATATCTAGGGACCACGGTTTCTATGCTTTTCGGTTTGTGCGGC
ACTCTTGCGATTACTAGCAGTAATTACCAGGCTGGCGAGCGCTTAGCCATGTACTGGTCT
TGGGGACTCGGCATCATGGTGGGTATCTACCTTGCTGGTGGCGTTAGCGGTGGGCATTTG
AATCCGGCTATTTCAATCGCGCTTTGGGTTTTCCGCGGCTTTCCCGGCCGACAATGCAGT
TACTATGTGATTGCGCAGATTCTTGGTTCTCTCACGGCTGCGGGCCTGGCCTATTGCATC
TATCGTGATTCTATCATCAGCCTAGCTCCCACGACCTCCATGGGAGCAACCGGACTTGGC
TTCTACACTGAGCCGCTGGATTATGTCCGCAACGTAACGGCATTTTTCAACGAGTACCTC
TCGGCCGCTATTTTAATTTGCACAATCTTTGCCATGGGTGATGACGGTAATGCGCCGCCT
GGAGCGGGTATGCATTCCTTCATTATCGGCTTGCTGATACTTGTGCTATGCATTGCCTTT
GGTTACAACACTGGAGGGGTTTTTAATCCCGCTCGGGACTTGGGACCTAGGCTTGTTGCC
TTGATGGCCGGTTATGGCGGAAGTATATTTACCGAGCGCGATGGTTGGTGGTTCTGGGGT
GCCTGGCTCGCAACCACCACCGGTGCCCTGACTGGCGCTGCTGTATACGATGTTTTCGTC
TTCATAGGCGGAGAGTCGCCTGTCAATTACCCCCCAGCTCGACGAAGGAGAGCCAAGCTC
AAGAAGGCGTTCAAATGGAGGAAGAGGCTCGGTATAGGTAAACGAAAGCTCCCCGAAATC
GAAGAGGGTCTCAAGGATCTAGAGGCTTAG
>awe00199 | maker-scaffold1-augustus-gene-2.84-mRNA-1 transcript offset:0 AED:0.01 eAED:0.01 QI:0|0|0|1|1|1|2|0|484
ATGCCCCGACCTGCGACTTCTCCCCTCCAGAATCCCCCCGCTAGCACCGATAGTGACCCC
CGCGCTGGCTCCCCGAATTCCATGAGTCTCCGCCATCGTGGTCCGACCCGCTCGGCCACT
TTCGCCGAGGGCTCGTCGAACCTGCGGAATGAACGACGGAACTCGACCTTATCTGATTCT
GTATCCGAGGCCCGAAATTCAATTCGTTCCTCGACGGATGATTTGTTCTTCCCCCGCGCG
GCAAAACAGACCGATGTCGACCTTACCAACGACGAGTCGCATTGGCATTCAGCCCCCCTG
GGCCTGGCGCTTTTGCCTGCTATCGCCGGAGTCTTTTTCCAGAACGGAAGTGCCGTCGTG
ACAGACGTCACTCTGCTGGTTCTCGCCGCCATTTTCCTCAATTGGTCGGTGCGGTTGCCA
TGGGACTGGTATCGCTCCGCACAAGCTATCCGACAGCCCGACAGATTTTATGACGCTTCA
GAAATCTCCCCATTTTCAGATCCCGACGAAACTTCTACGAAACCTAACCCCCATGAATCT
CCTGCAACACCGGACTCCAAGAAGGCATCGCGCCCTTCAGATGCGACCGGTGCTGCCTGT
AAAGAACTGCAAATCCACGAGCTTGCTGCCCTCGTGTCTTGTTTCGTCTTTCCCATGGTC
GGAACATGGCTCTTGCACACGATTCGGTCCAAGCTGTCGCGGCCCTCGGAAGGGTTGGTG
TCCAACTACAACCTTACTATCTTTCTTTTAGCGGCGGAAATCAGACCATTCTCCCATCTT
TTGAAGATGGTGCAAGCAAGAACGCTTCACCTCCAGCGCGTCGTCGCTTTGTCAACCGAG
GAAGATGACAAGGTTGATATAAGCAAGATTATCGACCTCACCAAACGCCTCGAAGAGCTG
GAAGCCCATGTTTCGGAGGCTGCGGCGGAGCGTCTTGCATCCGAGTCTTCGTCTCAATCA
CAGGACAATACCTCATCCGTCATTTCTCAGGCAACTACGGAAGTACGAAAAGGGTTCCAA
CCAGAGATCGATGCTCTGACTCGGGCGGTTCGACGATACGAAAAGCGCACAGCGAACACA
AATTTCCAGACAGAATCACGGCTTCAGGCATTGGAGAATCAGATCAACCAGGCCATCTCT
CTCGTCGCTGCGGCCCATCGTACGGACCGTCAACGTCGCTGCGGCGTGATTCCCACATTA
CTTGACTGGGTATATGCGGCTGCTTTGCTCCCTATTCAGATTTTCGTGTCTCTGACATCC
TTGCCTTGGCAAGGAGCGAGGTGGTGCTTGCAAACTTGCAAAGGTCTCCTGAACTCGCGG
CATTTCGAACGACCTATGAAGGAGGAAATGCCGCATGATCGAAAGTCACGGTCGCCTAGA
CATACCAGACGATATATTCCGCAAGATCCCACAGGACCCAAAGGACTTAAATCTATTCGT
GAAAACAGTTTTTAA
>awe00200 | maker-scaffold1-augustus-gene-2.78-mRNA-1 transcript offset:0 AED:0.04 eAED:0.04 QI:0|0|0|1|1|1|3|0|462
ATGGATTCAGAGTCGGCACCTCGTTACCACAACGCAACTAATGCAGTGATCATTCCTATT
CTCTCTATCTTGTCCATCCTTGTCAGCCTGGTTCCGGTAGCTCTGCACTGGAAGAACCGG
AACTTTCCTGCGACGTGTCTGATTGCTTGGTTCTTGGTTCTTAATTTCTTCAATATCACC
AATGCAATCATTTGGCCAAATGACGATGTGGATTCCTGGTTCAGCGGCGTGGGTCTTTGC
GATGTCGAAGTCAAGATCATGATCGCTAGTTACGTTGGCGTGCCGGGCGATCTGCTGGGC
ATATTTCGTGGCTTGGCCAGTGTGCTGGACACCAGTCGTGCAAGTCTCGTCCCCAGCAAG
AAGCAGCGTTGGCAGAATCATTTCATGGATATCCTGTTCTGTATTATCGTTCCAATTATT
GCCATGATCACTCAGATCGTCTATCAGGCGAACCGATACATGCTGTTCGCCATCTCAGGG
TGCGTCAACAGCTTCGACGAAAGCTGGGTGAGCTTCGTTATGTCTTTCATATGGCCTCCA
ATCATCTGCGTGATCGCTGGTTACTATTGCGGGCTGGTCCTGTATCGCCTCCATAAGTAT
CGCAGCCAGTTTGGAGACATACTCCAGTCTTCCAATTGCAACACCAACAAGTCCAGATTC
CTTCGGCTTTTCCTCCTGGCCTTTACCATGTTCATCGCCATCCTCCCGACCCAGGCTTTC
GTTGTATGGAAGAACGTGACGCTGTCGCTACCGTGGCATTCGTATTCATGGAGCACCCTT
CACGGACCCAAGTGGCATGAGATTATCAAGGTCCCAACGAACGGGGAGGTCTTCTTTGAT
CGGTGGATACCAATAGCATCGGGGTTCATGTTCTTCATCTTCTTTGGGTGTGGTAAAGAC
GCCTCGAAGATGTATACCTCAATCGCCCGCTACTCTGGTTTGGACTGTTGTCTCGTCGGC
GGACAAGCATCTCCGATAGGAACTACTTCATCAACCGGCGTGGGGTCAATGGATAGCCGG
GTCAAGCTTTTATTTCGTAAGAAGAGCTCATCTGCCACAAGGGTACATGCGAGCAACCTT
GCTTCGGCAAATCCCACCGATCACAGCTATGTGGATCTCGAGAATAGCACAACGACACCT
AAGACGCACAGAGACATGCACAAGAAATCGTGGATCAGGCGTTTGTCTCCATTTTCCCGT
CGCCGCTCCCCACGCTGTGACGAAACGGTGTCGCTTCACAACCTGACCGGCCCGTCCAAC
ACGGTTGCTACCAATGCTTGGGCCGGCGCAAATACCAGTCGCGGCAGCAACGAGTATGAT
ACTTCTACCAGAAAAGATTTCATTCGGGTAAAGCAGGTCATTAGCCAAGAGAGCGAGAAG
AATGTGTGA
>awe00201 | maker-scaffold1-augustus-gene-2.85-mRNA-1 transcript offset:0 AED:0.09 eAED:0.09 QI:0|0|0|1|1|1|3|0|144
ATGTCTGCCTTCACCTCGTCCCTGCGTCCTCTCGTGCGCGCCTCGCACGGCGCTGCTCTT
TCTGCGCGCTCCTTCAGCAGCTCTTCGTCGCGTTCCGCTGCCCGTATGATCATCACCGGC
CGTCTTGGGAGCGAGCCCGAGCTGCAAGCCACTTCGACCGGTCAGGATGTCATCAAATAT
GCGGTGGGCTCCTCATACGGTCCCCGGGAAAATCGCCAGACGAGCTGGTTCCGCGTTGCC
AGCTTCGTTCCCGAAGGGCCGCAGCGGGATTACCTCCTGGGCTTGCCGAAAGGAACCCTG
GTCTTCGTCGAAGGCGACGCCACCATGCGTCAGTACGAAGATGCCGAAGGCAAAAAGCAG
AGCGCCCTAAACATCGTTCAACGAAGCATCGAGGTTCTCAGACGCCCCAACGACTCCAAA
TCCTTGATGGGTTAA
>awe00202 | maker-scaffold1-augustus-gene-2.79-mRNA-1 transcript offset:0 AED:0.03 eAED:0.03 QI:0|0|0|0.85|1|1|7|0|1591
ATGCGGGCTTTTCCTACACTTGTCCTGGTGGTCTATCTTGTGTCGGGGTTGTTCGTGTTT
GGCGCCTGGGTGCCTTTCGGTGAGCGCAATACGCATGGAGGTCTGGCCATCATACAAGCT
CGGGCGACAGACCCGAGCTCGTCGACATTAACGGATACGACCTCAGCTTCTGACAGCACA
ACGGCAAGCGCGACACATCATGCCACAGCGACGGCCAATTCGACGTCAACATCAAGCGCG
ACGACTGGCGCATCCACGACGGTGGCATCGCTCAATACGTCAGCACCGTCAAAAAATGAC
ACAGACAAGGCTACTCCCGGAGAACTGCCTCTTGAGCCTTTGATTACTCCCGCATTGGGA
GTGAGTGGCTTCATTCTCATAGCTAGCGGGGCTTTTCTTGCGTTTATAGGGATTCGGAAC
TTGCGAGTCCAAGTCTTCATGTCAACTGCATTTTTGACCAGTCTGGGGGTCACTGTCCTC
ATTGTCTATGTAATGAATCCGCCCGTTCGTACCGCAATACAAGGAGCATATCTCGTCGCG
GTCTTTTTCACCGGAGTGACCTTTGGAGCCCTCTCAATCGTTTTCAAAGAGCTGAGCGAA
GGCCTTGGGTGCCTCCTGGGAGGATTTTGCTGTAGCATGTGGCTCCTCTGCCTGAAGCCA
GGCGGCCTCTTGACGGAAACGGATGCAAAAAGTGGATTCATAGGTGCATTTTCGGTGGCA
TTTTATGCTTTATCCTTCAGTCAGTACACGCGCCCATATGGACTGATGGCATCGACGGGT
ATTTCTGGAGGCACAGCGGTTGCCCTAGGAATTGACTGCTACAGTCGGGCTGGTTTGAAA
GAGTTCTGGCTCTACATCTGGGCCCTCAATGATGATATTTTCCCTCTTGGCACCGACACC
TATCCAGTGACACGCAATATTCGTGTCGAACTTGCGGCAACGGTCATCATTGCTATCCTT
GGTGTTGTTTCCCAACTTAGACTTTGGCGCGTAATCCGCGAGCGAAGGCATAAAGATGAA
GAGATGCGCGCCGAGGAGCAGCGCAAGAAGGAGGAAGCCGAAGCCGAAAATTCAAAGCGA
TTGGAGGAGGACAACATGAAAGAGCGGCTAGAGTGGGAAGCCAAATACGGCAACAATCCC
GGACCGAACCTGCCAGAGCTCGCTGGTGATGCCAAATGCCTCGCGGATATTGAGATGGAA
AAGGCCGATGCAATGGAGACCATTTCAAGTTCCTCCGAGGAATCCTACCGGTGCCCTGAC
TGCCAAGAGCGGGCAGACAATGGCCAATCTGCGTATGCCTCTTCAATTACGTCTGATACA
AGCGGGGCCACCGGAGGTAGCAAAACGCGACAAGAAGACGACATGACTAAAAACTTGCAT
GGAGATGATTCAAGTCAAACGCTTGAGGACAAAAACGCCGCTCGGGTCAAAAGGTTCGAT
GGCACAGTTGCAGCACAGATGCGTGACGATGAGAGCTCTGATATGACAGCCATCGTCGGC
TCAGACGCAGGCTCAGAGCGAGGTTCTGGATGGTCCTGGGACAAGTCGTCCGTAAAGAGC
GGTGCGAGGTCCGATTATCAGGAAGCTCTCGTACCCTCAAATGACTCATCGACTCATGGA
AACATAGACGCAAGGAACGATACTGCTTCTGGTAGTCCAGCGATTGCGGCAAGTGGTGGT
GTTGCAGCAAACAACGGCTCAGGTGCAAGGGAGAGCACCGTTGATAAAGGTCCACCAAGT
TCTCAAGAGACGTCCTCCTCTCAAGATAATGCCGGAGATAAAATGGACGATCGGAGTGTG
TACTCACGAGAAGTGGAGGATCAAAAACTGTCTCCAATGCAAGATTTTGATGCAACACAA
CAAAGGGAACACGACAGAGCGCTACAGAAAGACAGCAGAGATGAATATCCAGCAATGCCT
TCCTTACCGCAGACGAAGGACGAACCCGTTCAAGAACAAGAAGACCCTCTCAAGGAAGGC
CTCGAGCAGTCTGGATCAACAGCAAAACCGATCGAGGAAACCGTCTCAACGAAGAACGAA
TTACAGGCAGATGTCTCAGCGGATACGAAGCCAGCTCCAGATTATAAAGGTCCAAAGTCT
CCCGAAGCCCAAGAACGCAGTCGCTCTTCGGAAACCGTCAGCTCCTCCATAAAATCCGAG
ACAAGCACCGGCAAACAGAAAACTTCGAAGCCGCAACTCAAGATCAACAGCAAGCCTAAG
AAGGAGGAACCGATCAAATTAGACGCAAAGGCTGTGAAGCACCTACCTCATCGAGCATCG
AAGATGGTCCAGAGCTACCGCACCGACGAATGGGCAAAGCACCTGGCGGATGCGGAGATC
CCTGACCCGGAGCCCATCGAATTTGTCGAAGACGAAAGGCACGAGGAAAAATGGGAGGCC
CAAGAACCTGCGGCGCCCGTGAATATCGAAGAGCTGCTGCAAACGCCCTTGAATGCACAG
CCGCCACCTGCCGTTGAGCACACCCTAGGGCGCGAGCCGAGCAATGCAAACGAGGGCCAT
CGGGTGTCCAACGGATCGCAATCGCGTCGGGGCTCCAAAGCAAAACGGAGATCATCCCGA
TCCACAAAGAGGCTTTCGGGATTGTCTTCTATGCCAGCAAGTAACTTACCCCAGTATCCG
CCTGCAGCAGCTCACCCTCAAGCCCCTCAAGGCCCAACGAATGGCTTCCAGGCCCATGCG
AGCGCGCTGCCTCCGATTTCTACCGCCTTTGATCAACCCCGAGAGGACACGGAACCGCCC
AAACCTCAATGGAGGGGTCCACCGGCCCTCTTGGACGTGCGGGAGGGCCTAATGCGGAGC
AGACTATCATCTTTCTCGCTCGGTTCAGACCCCTGGTCTGCGCGCAGTAGTCCGGGGATA
TCACCTATCGAGACTTCACCACGGCACTCTACTTGCCCCATCATCGAGGAAGCAGACAAC
CTGCCGCTTTCTCAACGTCGGACCATGCTTCATCAGCAGATCATTCCAACCTCGCAGACA
CCGTCAGGGCGATGGAACGGCAATGCAGCCGGACCAGCTTCAGTACCGACCCCTGTCCAT
GTCCCTGTCCCTGGCCCTGCCCCTTCGAATACACAGGCCACCATGGCTGCGTGGCGGGAG
TATGTGCGCGAGGATTTGTACGACAAACGCAGTCCGTTGGCAAAGATGAACAATCCCGTC
GCCAGCACGGGGGTGACAGACCGGAATCCCTTCGTCCAGGCCGAGCGAAATGCATCGTCC
GTCAAATTCGGCGCCCCGGTCGCGGAAAGCAAACAGCGAGGGGACATGAGCGACCTGCAT
CGAAACGCTATGCGCCTCCTGCGCCCAAGACTTGGGATCGATAGTGTCTCCTTTGACCCA
TGGGCGGGCGATTTGGATTTCCCCGAAGCTATTGGCGCACCTTCTCCCTCTTTTCCCTCT
TCGCCTTCGCCTTCGCTTTCTTCCATCACGGCGTCCCCTCGTCCGCCTCGTCTCCCTGTT
CTCGCCCCGTCGGCTTCCCCCTCGGAAACGGCGTCCTTCACGGCCTCCCATACTCATCCG
TTTCCATCGTCCGAGGCTGAAGAATATTCCACCGCTTGTTCTCGCTTCTCTTCGCGTGGC
TACCGCATTCCGCGGCGTTCGTTCGAGGCCCACCGGCCTGCATTTTCCTCGGCCGATCGC
TCCTCCGCGGCGCAGAGTTCTTCTCGATCCCTGCCACGGTCAAGGAATTCGTCTTGGATC
CCCCCCGCGATTCTACGCCCGCCTTCCGTGCGACTGGCCAACCCTGTCAACCACGTCCCG
CGAGCCACCCCTATCGCCGTCCCTCACCCGCTCCAGATCTCGGACGATAACCTTCCCCTC
GAAGCGCATCGAGACGCCTATCCACTTCTCTCCATTCCCGAGCAACGTCGCAGTCGACTG
ACCCCCTCCCCGAATAGCTTGGTGGTCGAACATAGTCAGGGGGAAATCGAGAGTGGCCGC
TCGAGTATCGCAGTGCCTCGAGGGCAGAGGCGCAGTGGCGCGTTTGACGACCGCTGGCTT
TCTCAGGAGATGTCCGACCCGACGACTAGGACGGAAAGCCGGGAGGCAAGCAGTCTTCGT
CCGCCCGACCGGGCCCATCTTGGACTCGATATCGCCGGTCCACGAGGTCCCTACGATGAC
GAAAGACCTCGACATGTACAATCGCAAACTTCCCTACGGTCCCAGTCGCAGATCGCCTCG
GTTCCTTCCAACAACATCCCTCCGACTCGCGGCGAACCAGAAGTGGCAGAAGAACTAGCC
TGGGGTCCTGCCCATCCATGTTACCCTCACATCAACTCTCACGTCCCAATCGGCTCCAAT
GAATTCATGACGACACGACTCATTCGCATCCGACGCGATTGGATGGTCAAGGGGGACCTG
GCGCCGACCTTCTCGAATCTTTACCCCGAAATCCTGGATCCGTTGCTGCCGGAGCAAGAG
TTTCGCAAAGTGATCGCGACCGTGAACGAGGAACTCACCAAAGCGTTCGACCCGTTCAGT
TTCCGAAATTGGCTGGACGGCGCACTGGGATTGCTCACGGGCTGGCTGTGGGAGGACATT
GGCGCGCCGGCTATCAAGGGTCACCTCCGACGCGTGGAAGACTGGGTCGAGAAGTGGAAT
CGAGAAGTCGGTGCCAAGGACGGAGTGCACATATGGAGTCTTCGACGGACGGCCTACATG
TCCCTGGATATCCAAATCCCTGATCCCAAGGTCGGTATCATTCATAGCGAAGTCGGGACG
TCCATCCCGGGGACCAGGCCGAGCAGCGGGGTTTAA
>awe00203 | maker-scaffold1-snap-gene-2.7-mRNA-1 transcript offset:0 AED:0.01 eAED:0.01 QI:0|0|0|0.66|1|1|3|0|440
ATGCTCTCTGGTATTCTCATTTTCAACCAAAAGGGCGAGAATCTTATCTTCCGCGCCTTC
CGCAATGACTGCCGCCCGCGCCTAGCCGATATCTTCCGCATTCAGGTCATCTCCAACCCC
CAAGTCCGCTCGCCCATTTTGACGCTGGGATCGACGACGTTCAGTCATGTGAAGCACGAG
AATATTTATCTGGTGGCGGTGACCAAGAGCAATGCCAATGCGGCGCTGGTGTTCGAATTT
TTGTATCGGCTGATCATGCTGGGCAAGAGTTACTTTGGGAAATTTGACGAGGAAGCGGTT
AAGAACAATTTTGTGCTAGTGTATGAGTTGCTGGATGAAATTCTTGATTTCGGATACCCC
CAGAACACGGAGACGGACACCCTGAAGATGTACATCACGACCGAAGGAGTTAAATCCGCT
ATTGTTAATTCGCCGACCGACTCCAGCCGGATCACCATGCAGGCCACGGGCGCGCTCTCG
TGGCGTCGCTCCGACATCAAATACCGCAAGAACGAAGCCTTCGTGGACGTGATCGAAGAC
GTCAACCTCCTCATGTCGGCCACCGGTACCGTGCTACGCGCCGACGTTAACGGGCAAATT
GTGATGCGGGCATACCTCACCGGCACTCCGGAGTGCAAGTTTGGCCTCAACGACCGCCTT
CTCCTCGACGGCGACGGGGCCAGTACGTCGCCTGCGGGCAACCGCGACGGCGCTATGAAG
GCGACGCGCGCCGCGGCGGGGTCGGTGACTTTGGAGGACTGTCAGTTCCACCAGTGTGTG
AAACTGGGCCGCTTCGATGCGGATCGGATCATCTCCTTCGTGCCGCCGGACGGCGAATTC
GAGCTCATGCGGTACCGCGCCACGGAGAACGTCAACCTCCCGTTCAAAGTGCACCCGATC
GTGCGCGAGGTCGGTACGACGAAGGTGGAATATAGCGTGGCAATCAAGGCAAATTACAGT
CCCAAGCTTTTCGCGACGAACGTGGTCATCCGCATCCCCACGCCGCTCAACACCGCCAAG
ACCACGGAGCGCACCAGCCAGGGCCGCGCCAAATACGAGCCTGAGCATAACAACATCGTC
TGGAAGATTGCGCGGTTCTCCGGAGGCAGCGAGTACGTGCTTACAGCGGAGGCGACGTTG
ACCAGCATGACACATCAGAAGGCGTGGAGTCGGCCGCCGCTCAGCCTGTCGTTCAGTCTG
CTCATGTTCACGAGTAGCGGGTTGCTGGTGCGATACCTCAAGGTGTTTGAGAAGAGCAAC
TACAGCAGTGTCAAGTGGGTGCGATACATGACTCGCGCGGGAAGTTATGAAATTCGATTC
TAG
>awe00204 | augustus_masked-scaffold1-processed-gene-2.65-mRNA-1 transcript offset:0 AED:0.00 eAED:0.00 QI:0|-1|0|1|-1|1|1|0|283
ATGTTGCTCCCATCTGCTTTGCCTTGCGACACCCGTCGCCCCTCCATTCGATCGCGCCTG
ACTCCCAGTCGTTTATTCACAACCCCTCCTCCGTCAGACGACGATTTTTCATCCAACAAC
GGCCTCGTGGGCACATGTCGCGCTCTTCAATCACTTCTAAATGGCTCTCCAGCCCCATCT
CCACGACGCTCTAAAACTCCACGCCTCCAAAGTCCTCTACAGATTCAACTCAGACCTTCC
GCCCGGTCGCGGAAACAAAAACACAACGAATCCTCCTCCGTCGCATCCCCTAAACCTCAG
CGGCCTCGCGGCGCCAACAAGCGACGTCGCGACTCTTACGAAGCCGATCCTGACGCAGAA
GGTGCTAGTTTCGCCGATGCGCAAACCCCTCCACGCAATACTAGATACTCCACCCCCAAA
CGCCGTCGACACGTCCCCTATGACCTGCCGCTAGGTCTGTCGCAGTCCGATTTCTACTCT
CTTCGCTCTCCGCCTATCACACAATCGCCTCCCTCATCTGCGCAACGGCGCAAAGAAGAA
TCTGAAGCAAAACAAGAAAACAGCGCGTCGTCATTTGATCCTGATGCGGCACTTCCGTCG
ATCGAGGAAACGGAAGAGCCTACCGCACAGGACACCGAGTCTTGGACATCAGACGATGAC
CAGCGACTTGTCGAGCTGGTTCTGGAAAAGTTCCAACTCTCAAAACGAGACTGGGATGAC
TGCGCGCGTCGCATGGGCAAAGATAACGCCAGCGTCGGACGGCGATGGCAGGCCCTTCTC
GGCGACGGCGACGTGGGGTTGCGCCGAGGACGACGAATGGTGCGAGGGCGCCTGAATGAG
GACTGGATGTAA
>awe00205 | maker-scaffold1-augustus-gene-2.86-mRNA-1 transcript offset:0 AED:0.10 eAED:0.10 QI:0|0|0|0.87|0.85|0.75|8|0|1138
ATGGTCGCGCAAACCCCCGCCGTGGAGGATCTCCTGAAGAGACAATTATATATTTATGAT
CTCCCCCAGGAACTTCTCTCGACGTTGACGACGAAAACCGAGTACCAGCCGACGACCGTC
CACGAGACCAAGGAAGAAGAGCGACCGGAGACACCCCAGGAACATGCGGTCGCGACGTCC
ACCTTGTGCTCCCTCTGCAAGGTGTCGTACCTGAATTTGCAGGAGCAGCGCGATCATGCG
CGGTCGGATCACCATAAATACAACCTGAGGGCGCAGCTGAGAGGGAACCCCACCCTGGAC
GAGGTTCAATTCACCAAGGCGATTGGTGAACTCGACGAGTCGATATCCGGGTCCGAATCC
TCAGAACCGGAGGATGAAAGGGACGAAGGACAACTTGCGGCCTTGCTGAAAAGGCAGGCC
AAGATATCGCAAGCGGCTGAGGATGCCGAAGACGAGGATTCGCCGAGACAGAGGACCGCT
GGAAAGCATCCTCTGCTCTGGTTCTCGAGTTCTTTTCTGCCGTCCAACACCTCTTTGGGA
ATATACAGGGCCATGTTTTCGACCGTCGAGCAGGATGAACCTGGGCACCTTGTCGATACG
TTGCGAAAGAAACAAATCGCTCCGATCCAAGCACCAACTAGTGGACAAGCGCCGAAGCCA
TCCGTATCTTCCAGTCCGCACATTTTCATGTGCATGATTGGCGGTGGCCATTTTGCCGCA
ATGCTCGTGTCCTTGGCCCCAGAAGTCCATCGAAAGCAGGGCGGTTTCGAAGAGAGGCAG
GCTCGTGTGATTGCGCACAAAACATTCCATCGCTACACAACTCGACGGAAACAGGGTGGA
TCGCAGTCTGCTAGTGACGCGTCTAGAGGGGCTGCTCACTCGGCCGGTTCCAGTCTGCGT
AGATACAACGAGGCTGCCCACGAGAAGGAGGTTAGAGAGCTGCTAGTGGACTGGAAGCAA
ATGATCGATAGCGCCGAATTGTTATTTGTCCGGGCCACCGGTAGTACCAATCGGAGGATT
CTCTTCGGTCAATACGATGGCCAAGTCATGAAGCACAATGACCCAAGGATAAGAGGATTT
CCGTTCAGCACTCGCCGTGCTACCCAGGCAGAGCTTATGAGATGCTTCAAGGAGCTCACC
CGTGTGAAGGTCAGCCAGGTTGACGAGGCAGCGCTTGCCGCGGCCGAGGCCAAGCAACGA
GAGGAGGCATCGAAGCCCTCAACTCCTAAACCGCAACCACAGAAACCTAAACTTTCCAAG
GAAGACGAGGCTGCCATTCTTCACACGACCCAAATACAAGCCCTCATCCGCCGCTCCAAG
ATACCCGCCTTGATCTCATACCTCTCCAAGAACTCGATCCCCCCGTCCTTTACCTTCGTC
CCATCCGACTCCCAACAAAACTTCCGTTGTCCGACCCCTCTTCATCTTGCTGCCAATACA
GACTCACCGTCAATGGTCTTGGCTCTTTTGACGAAAGTTGGTGCTGATCCAACGGCAGTC
AATGCTGAAGGACGAACGCCGTTCGAACTTGCCGGAGATCGAGCCACCCGTGATGTCTTC
CGCGTCGCCCGGCACGAACTCGGCGAATCCAAGTGGAACTGGGACGCTTCTAAAGTGCCT
TCCGCAATCTCGAAAACCGAAGCCGATGGTCGGAACGAACGGGAACGGAAAACAGCAGAA
GAAGAAGAGTCTAATCGGCGAAAGGCAGAAATGGATCGCCTCAAGAAAGAAGACGCTGCC
CGAGAAGTCTCGCAAGCCGCAAAGAAAGGCGGTCGAGCATTGGGAGCCGTTGAGAAGACG
GCACAAGAAAAGAGAGAGGAAGAGATGCGAGGAATGACGCCGGAAATGCGAATGCGACTG
GAGAGGGAGCGTCGCGCAAGAGCAGCTGAAGAACAAGTCGCACCATTGGTTTACGCCCAG
GATCTATCGCAAAATGGTACCCTGTGGAATGGACACCCTATGGGCGACAAGAATCGCAGC
TTCCTCCTCAGTCATGGTGACATTCTGCACCTGACGACCGGGATTTCCCTCCGCTATACT
TGCCATGATGATAGGGATACAGACCACCTGGACTCCCTACAGAGCGTGGAAGCTAAGGCT
TTTGCCCATGAATATACCGTTACGCAGCAGAAATTAGGCTCTGGTGCCTATGGAAAGGTG
CTGATGGCCTTCCGGAATGAAATCGGCCAACAGCTTGCTTGTAAGATCATTGACCTGAGA
GTATTGAAAGAAAGGTTCGTCCGAGAAGCAGAGGAACGGCATCAGTCTAGGTCTTTTGTC
CAGGTTTCTGCCACGGGGAAAGTGGTGGCTGTTCGTCGGCCAAGAAACCCCCAGGAAAAA
CTGGCAGATATTGACCGCGAAGCTCATATCTTGGAGGGACTCTCTCATCCAAACATCATT
GGGATTGAAAGAGTCATCAAGTCCAGTGATACGATTTATCTTTTCCAGGAGTTGATCACA
GCGGGCGATCTGTTCTCTTACATTCAGTTTAAGGGTGGGAGACTTCCCGATATTGAAGCA
GCTGTCATTGTGCGACAGATCTCTAAGGCTTTGGAATACCTGCATCAGCGAAATATCGTC
CACCGAGATCTCAAACCAGACAATATCCTCATGACATCTCTAGCAGATGGGTGTAGAGTT
GTTCTCACAGATTTCGGATTGCACCGTCAAGAGGTTCTTCAAGAGACAAATCAAGGCTAT
ACAAAAGCCGTAGATCTCTGGTCCTTGGGCTGTGTTACTTTTGTGCTTCTCACCGGTGAC
ATTCCTTTTAGAAATGAGTTTACTAGGACCATGTGTACGGAAATTGCTCGAACCACCGGC
CTAGAGCAACTAGAAAAGGAATTGGAATTGAACGGCGTTGGGGACCGTGCGGGAGATTTT
GTCCTGCAGTTACTTGTGTTCGATGAGGCAAGGAGACTGGATGCAAAGCAAGCCCTTGAT
CACGACTGGTTTAGCAACCGAGCGCATAAGGCGGAATTTGAGAAGCTTTATGAGCGGTCT
ACCAAGAGATGGAAGCCCCGCGTGCACAATAGACCCTTGACGATTCAGTTGTCCGATCTT
ATGAACGATCCCAATCCATTCTCCGAAGCACAGGATTCTCAATCGCAACAACTAGATGAT
ACTATGGGTGCCCGAGGCTTAAATAGAAGCCAATCACTTGTATCTGCCACCCTTTCCGAC
CCAGCACTTCCACCGCATCACAGGTCCGAAGGCGCGATGAGCAGCCAAAGCTCTATCTGG
GAACGATTGCCCAGTCGATCTCAGGCCAGCCTCGTCATCGCCCAGCCCGAAAGTTCCGGA
AAGCCTGCTTCTTCAAATGATTACACACAAATCTCCCATGAAGACATTGGTGAATCATCG
AGAAGACAAGCAACCCGAGAGGCCGCGTTCGAGTTACTGGACCGACTGGGATACTGA
>awe00206 | maker-scaffold1-snap-gene-2.15-mRNA-1 transcript offset:0 AED:0.11 eAED:0.11 QI:0|0|0|1|0|0.2|5|0|352
ATGGTAGCTCCAGGGAACCCTTTAATGGTTATCGATGCAAACCATCGTTCTGGTATTGCA
GTTATCATTGGTATAACCGCGTTGGTTGTCTCCTTCATCTGCTTTCTCATTCGAATGTAC
GTAAGAGCGCTTCTGAGCCCTCCATTTGGGCGAGACGATTACATCTTTTTTGTTGCACTT
GTCTCTGTCATCATTCAAACATCACTTATGGTCAAAAATGCCTCCCAGGGCTTCGGGCAC
TCGATAAAACCGCTTTCTTTGCATCAAATAATACAAATCCAGCAGGTAACTGCTGCCACT
GACTGCCTTTACCTGCTGTCTATCTCTCTTTCGAAATGCTGTGTTCTGGGTATTCTAACG
CGTCTTACTCCTCGACTTGGCCACCATCGCATACTCTACACGATTTTAGGTTTAACTATA
TGCTGGTTTCTATCGTCTCTGCTATTGTTGTTGGTAAATTGTGGTCTAAACCATCCGTGG
GCCGAGCCAGCAGATCACTGCGACGGTTTGAGGTGGCAGTATATCACCTCAATGAATGTT
ATAACAGAGATTATGCTATTCCTTTTCTCTGTACATCTTGTCAATTGTCTACAAATGCCA
ATCTCGCGGAAACTAGTCGTTCTCTCCTGTTTTGCCGTTCGTCTACCTGTGATTGCCTTT
GCAGCTCTACATCTTCGCTATTTAGAATCATACATGCACTCCTCCAACCCAACCCTTGAT
ATCATCGACGTGCACGTGTGGACCCAATTGGAGATCAATTACTCCCTGATCGTCTGTACA
TCCTTCTGTATTGTCCCATTTATGCGCGCTATTAGCACAGATTACGGAACGGCAGGAGAA
GTCACCCTGGGGTCAAGCAAGACCAACTCCAAGTCTGCACAGTGTATCAAGGAGCATGCA
AAGCAGTTCCAAGACATCGCACTGCAGCCTATGGTCAGGTTTAATTCTCGGGCACCACCA
GACCGTTCTCCGGACGAGCACAGCGTAGCGAGTGAAGGGAGCACTCGCATGATATTCGGA
CAAACCGTGGAGACGACCATTGTCTTTCATCAAAATTGA
>awe00207 | maker-scaffold1-snap-gene-2.16-mRNA-1 transcript offset:0 AED:0.09 eAED:0.09 QI:0|0|0|1|1|1|7|0|531
ATGGCAAACGACTCAGATTTGGCCGTCACAAAGGACTGCAACACAATTTCCACATCTTTA
GCTGGCGATGACCCGGTAACCAAAGGACATATCTCGAAGAAGTACATCGGCACTTTGGCC
GACCAGCAAGATATGCTGGCTCTGGGGAAGGACCAAGTCCTGAGGAGAAATTTTCGGTTC
ATCTCCATCGTGGCCTTCGGTTGCACATTGATCGCCTCATGGGAGGTTATTTTGACGATG
ATGAGTACCCCACTCATGAACGGCGGAACTGCCGGCTTTATCTGGGGATTTGTGGTAGTC
GCGGTTGGTGTGACGCTTCTTTTTGCCAGTTTGGCTGAGATGGCTTCCATGGCGCCCACT
GCTGGGGGACAGTATCACTGGGTCTCGGAGTTCGCACCTAGGCGCTGTCAAAAGTTCTTA
AGTTACATCACCGGTTGGCTGTGCGCAACTGGCTGGGAATGCGCTATTGCTTCGATCGCA
TTTTTGGGCGGAACGATTATCCAAGGACTGGCTGTCCTCAACTATCCTGATTACGTCTTT
GAACGGTGGCACGGCACTTTGATCACGATCGCAATCGCCCTTTTCGCCGTCATTTTCAAC
ACCTTCCTAGCTAAGAAGCTTCCTTTAGTGGAAGCGTTTGTACTCATTCTCCACGTCGCT
GGTCTTTTCATCATCATAATTCCGCTCTGGGTGTTGGCTCCCATCAGTGACGCAAAGACG
GTTTTCACCAAGTTCTCGAATAGTGGAGAGTGGCATAGTGATGGGACTGCAACTATGGTC
GGCTTGGTCACTGCAATTACTGCCATGATTGGATATGACTGCACGGTTCATATGTCCGAA
GAAGTTCGCGATGCTTCGTCAACCTTGCCCAAGGCCATCATGTCGGCCCTCGCATTGAAT
GGATCTATGGCCTTCCTTGTTCTTATTACACTCTGCTTTACCATGGGGAACGTCGATGAA
ATTCTCGAGACCGACACTGGTTATCCTTTTATCCAGGTTTTCTACAACGTCACCAAAAGT
TATCCGGCGACCAATGCAATGACATCGATTGTAACCCTCACAATCATGTCCAGTGTTATC
ACTGAAGTGGCCACAGCCTCACGTCAATTGTGGTCCTTCGCGCGGGATGGTGGTATTCCA
TGTGCTAGATTCTTCAGCCATGTCACGCCTGGCTGGAATATCCCCCTCAACGCTGTTCTC
GTATCGCTGGCTCTCACTATTCTACTGAGCCTCATCAACATCGGCTCAACCGTGGCTCTA
AACGCTTTGATTACCCTGACTATCGGATCGTTGTTAAACTCCTACATCGTTACCGTTGCC
TGCGTCGCGTGGAAAAGAATCTCTGGAGAGCCCCTACCCCCTCGTCGCTGGTCTCTAGGC
CGCTGGGGTCTTCTCATCAACCTCGGGGCTCTGGCCTTCCTTATCCCGGAGTTCGTCTTC
GTCATGTTTCCTTTGACATCCACGGTTACGCCGGAATCGATGAACTGGAGCTCGCTAATG
TATGGGGGGATGTTAATTTTCTCGATTGCTTATTACTTCCTTTATGGAAGAAAGACCTAT
GTTCCGCCCGTCGCATTGGTGAAGCGCGAGACTTGA
>awe00208 | maker-scaffold1-augustus-gene-2.88-mRNA-1 transcript offset:0 AED:0.03 eAED:0.03 QI:0|0|0|1|1|1|3|0|609
ATGCCGCCCGATCCAGACCAAATTAGCAACCAAATCCGCGCGGATTACGATCTTTCTCAC
CCCATCACCTCCACCACGGGTTTCCGACAAGGCCTCACAACCTACGGCGATGCCCACTTC
TCCCTGTTTCTGCGCAAGGTCTTCATCAAGGCGCTTGGATACTCTGAAGATGCGCTCTCC
CGGCCCATCATCGGCATAATCAATACGGGGTCGGGCTTTAATCCGTGCCACGGTAATGCG
GCGCAACTCATGGAGGCGGCAAAGCGAGGTATTATGTTAAACGGGGGCATTCCTATCGAT
TTTCCAACGATCAGTCTCCATGAGGGATTCTCTCATCCGACGAGCATGTTTCTGCGGAAT
CTGATGAGTATGGATACTGAGGAGATGATCAGAGCGCAGCCGGTGGATGCATGTATCATG
ATCGGTGGATGCGATAAAACGGTCCCCGCCCAGATCATGGGAGGCATTTCTGCCAACAAG
CCCGTTCTTCCGCTGTTGACGGGGCCTATGATGCCGGGGAGTCATCGGGGCAAGATAATC
GGCGCGTGTACTGACTGTAGAAACAACTGGGCCTTGTACAGGGCTGGGACTATTGATATG
GAGGAGATTATGGCGGTTAATGAAGAGTTGGCTCCGACTATTGGGACCTGCGGAGTCATG
GGGACAGCAAGTACGATGGCATGTATCACGGCAGCACTCGGTCTGATCCCCTTGCATGGA
GCCTCTGCTCCTGCTGTCTCTGCCACGAGACTAAGAGTCGCGGAACAAACGGGCGCAAAT
GCCGTTGCAGCGGCAAAGGAGCAAAGACTTCCGCAGAACGTATTATCCAAGGAATCCTTC
TACAACGCGGCCATTGTCCTGCAAGCAATCGGAGGCTCCACCAACGCAATGGTTCATCTC
ATGGCGATCATCAACCGTCACCCAGACATCAAAGGTAGCGTGATATTGAAAACACTCGAT
GATCTCGGACGCACCACCCCTCTTCTCGTGGACTTGAAGCCCAGCGGCGATAATTATATG
AACGACTTTCATAACGCGGGCGGAATGCTTTGTCTCCTGCACCAGTTGCGTCCGTTACTC
TATCTGTCCGCCCGAACGATCACTGGCGAAACGTTGGGCGACATTCTGGATCGCAACCCC
TTCCGCGAATTCGAATACTCACGCAGCATAATCCGTCCTCTTTCGGATCCTCTCTATCCT
TGTTCTTCGCTGGCGGTGCTGTATGGCAACATAGCACCCAACGGCGCGGTCATAAAGGCT
TCCGTGTCAAAGAACAAGCATCTCCTTTGTCACATTGGTCCAGCGGTGGTGTTTGAAAAC
TCGAAAGATCTCACCCTACACCTTGATGACCCGAATCTTGAAGTGACAGCCGACTCAGTT
CTCGTGCTCAAAGGCATCGGCCCCATTGGGAATCCTGGCATGCCCGAGGCAGGCATGATT
CCAATCCCACGAAAGCTTGCGGCGCAGGGTGTTACTGATATGCTGCGCATCTCTGATGGT
CGGATGTCTGGAACCGCTGGAGGCACTATCGTCTTGCATATCTCACCCGAGTCAGCGATT
CCGGACTCGCCTTTTGGGGTGATTCAGACGGGTGATATGATTGTGTGCGATGTGGAAAGT
CGTAAGCTAGAGCTGCAGATTAGTGAGGAGGAGCTGAGAGCTCGGGTAGCTGCGAGGAAG
CAAGCATTGTCGAGTACCGAGGCCGGTGATGAGCTGTCGCCTTGGGTTCAGAGACACACT
CGACGGGGATATCGTGGTCTTTATGAACGCACAGTGAACCAGGCACATGAGGGTGCTGAC
TTCAGTTTTCTCACTGCTACTGGGGATTGA
>awe00209 | maker-scaffold1-augustus-gene-3.0-mRNA-1 transcript offset:0 AED:0.35 eAED:0.36 QI:0|0|0|1|0|0|3|0|510
ATGCTTGATCTCCAAAACAAAGTCGTCCTGATTACCGGCCTCGGCCAAACCAGCGACGAA
GGCTGGGGCATCGGTGCCGCCATCGCGACGCTCTTCGCACGACAAGGCGCAATCATATAC
GGCGGCAACCGGTCCCTAGCATCGGCTACACGCACACAGACCCGAATTCAGAAGGAAGGA
GGAACATGCGACGTACAGGAAACAGACGCGACGAGCTCCACGAGCGTCAAGCAACTAGTC
GACAACTGCATGGCGCGACACAACCGCATCGACATCCTAATCAACAACGTCGGGCGATCC
GAGCCCGGTTGTCCAGCCAGTATGCCAGAAGAGATCTGGGACGCACAGCTGGACATCAAC
CTGAAAAGCGTGTACCTGACATGTCACTACGTTCTACCGATCATGGAACGGCAAGAGACG
GGCGGCGCCGTCGTGAATGTCGCCAGCATCGCCGGCCTGCGATATATCGGAAAACCGCAG
GTGGCGTACTCAGCGACCAAGGCGGCCATTATGCAGTTCACCAGGGCTACTGCCGTGGTG
TATGCCGGGAAAGGAGTGAGGTTGAATACGGTCGTGCCGGGATTAATCTACACGCCGTAT
ACAAAGGCGCTGGCGACGAGGTATGCGCCGGGAGGAGACGAAGAGGCGTATATGGCGATG
CGAGATGCGCAGGTGCCGATGGGACGCATGGGCGATGCGTGGGACGTCGCGCATACGGCG
TTGTTTCTGGCTGCATATGAGTCGCGATATATTACGGGGCAGGAGATTGTGGTTGATGGA
GGAATTACTTCGTCTACGGGGAGACCTTACATCTCCACAACCCAAAACCACCAACGCATC
ATGGCCACGCCCCCCGAAGACATCCTCGCGCACGTGCAAGCCGTACGCACGCGCATCCAA
AACAACAGCCCCATCTACGCCTTCCTACTAGACGAGGCCGAAATCTACGAGGCCTCGACG
GGGGTGATCCGCGCAACGCTGCGGGTGAACAAGAAGCAAATCAACTCGAAGGGCACGCTG
CACGGCACGTTTTCGGCGTGCGTGCTCGACTGGGCCGGCGGGTTGGCCATCGCCACGCAC
GGACTGCAGTCGACGGGCCTGAGTACGGACATGCATATTTCGTACGTGAGCACGGCCAAG
GAGGGCGAGGAGTTGCAGATCGAAGGCAGGACGAGTCGGGTCGGTCGCACGTTGGGATTC
ACCACGGTGGTTATTTCAAAGCGCAAGGAGAACGGCGAGTTGGCGGTCGTGGCGCAGGGG
TCGCATACGAAGTATATTGCGCGACAACTAACAAACCCAGTCCTCTTCAAATTCCTCCCC
GAAGTCACCAGGGAGCACAAACAAACCTTCGTCACGGAGCTCAAAACCCTCAAGAATCTA
CCCTGTATCAAAAATGGACGACTCGTAGTCGGCGGACCCTCGATCACAGACCCGACTGAG
AAAAGCAAAGGGTTCGAGATCGCCCTGGTGAGCTATCATGAGAACCGCCAGGCTTTAGCG
GAGTACCAGGCGAGTGATGAGCATCATCGGTGA
>awe00210 | augustus_masked-scaffold1-processed-gene-2.70-mRNA-1 transcript offset:0 AED:0.36 eAED:0.36 QI:0|0|0|1|1|1|5|0|537
ATGGGTCTTATTTCGGATGCTAGAAAGGCGATGAAAGATGCCCCCGAGGGTACATTCAAT
GCTGATGTGCTGATGTGTACCTGTGTGTTTGCCTTGTCGGGAGTGTCAAAGGGGTTTGAC
GAAGGAAATATTGCGTCTTTGGTTACTCAATCCCGGTTCAAGAGCAAGTTTGGAGTAGGT
ACCCAGTCCGAAGAAGAATATTCCAATACGAAAGGGTGGTTGGTATCGATCGCCACGGCA
GGGGCGGTCTTTGGGTGCTTAGGGTGCTCCCCTGTGAATGACAGACTCGGCCGTCTGTGG
ACCCTTCGCCTCGTTACTCTGGTCTATATCGCAGGTATCCTCGGACAAGGTCTGTCGGAT
GGTAACCTCTCCGGTCTGTATGCATCCCGGTTCATCTCAGGACTGGGAATCGGGCCACTG
ACAATTGTGCCACCCATCTACATTGCTGAGATATCTCCCAGGGCTATCCGTGGACTTCTC
ACATGTCTCTACGCGGCTTGTCAGCAGCTGGGTGTGGTGCTGGGCTTCTTCATCAACTAC
GGGGTCACTAGAAGCTATCCGGGCGTTGACAAACAGTGGATGTTGCCTACCCTGCTTCAG
ATTGTTCCAGCTGTTATCTGGTGCTCAGGGACCTTCTTGTGCCCGGAATCACCCCGGTGG
CTGCTATACAAAGGGAACCGAGAACAAGCCATCATGACAGTGTCTCGATTGCGTCACCTC
CCATGCGATCATTCAGTAGTCCTCGCCGAACTGGATGGTATGGACCGACAGATCGAGCAT
GAAATCGAAGCTGTCAGCGACGCACGCCTGTGGGATCTCCTCAAAGAGACATTTGTGCCC
GTCGAGAATCGTCGTCGCTTCTTTTTAATCTTCTTTGCCACGCTCTTCTCCCAATGGTCC
GGCGCCAACGCCATCACTCAGTACTCTCCCACCATCTTCGGCTACTTGGGCATCCAAGGC
GACGAGGCCAAGTTTCTCGCGACCGGAATCTACGGCGTTGTGAAATTCGTCAGCACCTTG
GCCTTCGCCCTGTTTGTCGTCGACTTCATCGGTCGACGTCGGTCTTTGATCACGGGCATC
TGTCTCCAACTGACGACGCTGATCTTTGTCGGCGCCTACCTCGGCGTCACCGGCCACATG
ACTCTCGACGAGATTCAGGATCTGCCCAGCGCCTCGCGTACCTCGACGGCTGCCATTGTA
GCCATCTTCCTCCACGCCGTGGCATGGAGTATCGGCTGGTTCAGCATCCCATATCTCATC
AGCTCCGAGGTGTTCCCGATTCGCATCCGCTCGCTGAACGTTTCCATCTCCATGGCGTTC
CACTGGGGGTTCTATTTCGGGTGTTCGCGCGCCATGCCGAGTCTCTTGTCGGCGACGCAT
AAATGGGGCGCTTTTGTGTTCTTCGGCAGTATTTGTTTGATTTCGCTGGTTTACGTGTTC
TTTGCTATGCCGGATACTACCGGCAGGTCGATCGAGGAGCTGGATAAGCTGTTTCAGCGA
CCTTGGTATACGGTTTACAAGGTGGCCTATCCGACGAAGGATGATATTCAAGTGACCAGC
CTTAATGAGAAGACGATCACAGACGGAAGGACCGAGTATGTGGAGCGAGTGTGA
>awe00211 | maker-scaffold1-snap-gene-2.18-mRNA-1 transcript offset:0 AED:0.52 eAED:0.83 QI:0|0|0|1|0|0|3|0|251
ATGAGGGTCTTACCATCCGGACCCCCAAAGGTACAGTTTGTCAAGTTCTTCCCACCCTCC
GGCGCAGTTACAATACGCGCCTTAGGAACCCCATCCGCATCCACCACAAACACCGATCCG
AGACTGGGATGGCAGATGAATACATTTCCCTCCTCGTCTACCGCTAGTCCATCCGGACCC
GCGCATCCAAAGGACTGGAAGAACACCCCGACTTTCGTGGTCGTCCCGTCTGCGTGGAGT
GGCAGTCGCCAGACCGCATTAGATCGGGTCATGGCCACGTACAGGAATCGCTCGTCGGGC
GACAAAGCGAGACCATTGGGCGAGATGCCGTTCGAGACAAGGCAGTCGAGTTTGCCCGTG
GGTGAAAGCCGGTACACGCAGCCAGTTGGGTCCGTCATGCCGGTCATTGGGGCCTTTGAA
GCGCTCGAGATTGCGGCGCGTGAGAAGGGGCGAGATTTTGCTCGTAGAGGGACACCCATC
TTCTCGTACGACGAGTCCGTTGGGTTCGCCATCCCAACGCACGCACTCCGTCACGACTTT
ATCGGCGTCGACCTTGAGTATCCGTCCGTATGGTACGTCCACAAGGTAAAGGTCTCCATT
CTGAACATACGTCGGCCCCTCGAGGAAGATATCAGTCACCGGCGTCGCGGATCCGCCGCG
CCATTCGGTGGGTTGGCCGGTGCATCGGACTGCGTCGGGGATGCGAGTATAGATCTCCGC
CTGAATGACGGGGGGCACGGGGTAGAAATTCATTAG
>awe00212 | augustus_masked-scaffold1-processed-gene-3.22-mRNA-1 transcript offset:0 AED:0.41 eAED:0.41 QI:0|0|0|1|1|1|2|0|310
ATGAATTTCTACCCCGTGCCCCCCGTCATTCAGGCGGAGATCTATACTCGCATCCCCGAC
GCAGTCCGATGCACCGGCCAACCCACCGAATGGCGCGGCGGATCCGCGACGCCGGTGACT
GATATCTTCCTCGAGGGGCCGACGTATGTTCAGAATGGAGACCTTTACCTTGTGGACGTA
CCATACGGACGGATACTCAAGGTCGACGCCGATAAAGTCGTGACGGAGTGCGTGCGTTGG
GATGGCGAACCCAACGGACTCGTCGTACGAGAAGATGGGTGTCTCGTAGTGGCAGATTAC
AAGCAGGGGATTCTGTTGTTTGACCCCTCTACGAGCAAAATCTCGCCCCTTCTCACGCGC
CGCAATCTCGAGCGCTTCAAAGGCCCCAATGACCTGATCGTGTCATCCACGAACGACATC
TACTTCACCGACCAAGGCCAAACCGGCATGACGGACCCAACTGGCTGCGTGTACCGGCTT
TCACCCACGGGCAAACTCGACTGCCTTGTCTCGAACGGCATCTCGCCCAATGGTCTCGCT
TTGTCGCCCGACGAGCGATTCCTGTACGTGGCCATGACCCGATCTAATGCGGTCTGGCGA
CTGCCACTCCACGCAGACGGGACGACCACGAAAGTCGGGGTGTTCTTCCAGTCCTTTGGA
TGCGCGGGTCCGGATGGACTAGCGGTAGACGAGGAGGGAAATGTATTCATCTGCCATCCC
AGTCTCGGATCGGTGTTTGTGGTGGATGCGGATGGGGTTCCTAAGGCGCGTATTGTAACT
GCGCCGGAGGGTGGGAAGAACTTGACAAACTGTACCTTTGGGGGTCCGGATGGTAAGACC
CTCATTATTACAGATAGTATCAAGGGCAACGTACAGTTTGTACACTGGCACTGTAGAGGC
GTTCCTCGATCCTGTGCGGCCAAGACAAACTAA
>awe00213 | maker-scaffold1-snap-gene-2.19-mRNA-1 transcript offset:0 AED:0.25 eAED:0.30 QI:0|0|0|1|0.33|0.28|7|0|953
ATGGAATCAGACCGTCCCACTGCTCCTGTCTCACCCAGATCCCCTGTCCGACGGAGACCC
CAGGCCTGCGAGAGGTGTCGAAAACGCAAGCAAAAGGTCTTGGCTGATGACCCACATGCG
ACCGACTTTTACCGGCATGCACGGCCTGCGTCGGGGCCGCAGTCCCATGCGGTGCTCGCA
GAGTACATCTGGGAGCCAGCACAGAAGAAGCGAGCGGCCTTTCCCATGCTGCAGTACCAA
AGTAAGCGGGTGTCACAGCCAAGCTACGTTGAGTCGCTGAAGAGAAAGTCGGATGAATTG
GACAGCCAGGTGCGACGACTACGCGCACGCCTGGGCGACCATACGTCTGTTGAAATACAT
CACCCGCCCACACAACCGCTAGATTCTACGCAAACACCTGATCTTTCAACTCAAACACCC
ATGTCCGATCATACCGAGAGATCGGTCCAAGCTGCCATGGGGGAGATTGGATTCTTGTCC
CGCAGTGCCATGGCCGAGCCAAGGGAGGAAACTCGGGCATTCCCGCAAGAGTTGGCCATG
CATAGTATGGTTCACGCCGCCCTTGCAGTTCCCGACATGACCTCATCACTACATTCACGT
GCGACTGATAGTCGGCGATTGTCCAGGTCGATGCAGCATGGCACCGATATACTGACCAGG
GATAATGCAACGCCTTATCTAGAAATCTTCCTAGACCATCTAGGGATGATGCTTGTTCAT
ATCGACTCAACAGAGACAAAGGAGCGTTTTTTTGCATTCTTTGATTCCTCAGCAGAGGGA
TCTAATGATGAGACTCCCACAGATCCAGGAACTACATACCGGCATTTCCATGTCTATATG
ATAGTGGCTATCGGAATGATGCTTTCTCCTGATCCAGGTATTCACTTGCTTACGAACAAC
GTACATAATATGGCGCGGGAAATGCTCCATATCATTATGGAAACCTGTGACAATCTCACG
ACTCTTCATTGTATGATATTGTTAGTCCTTTATTCAATGCTGAGCCCTTGTGGAGGATCT
ACCTGGCATCTCCTCGGGCTCGCAATGAATAAATCTATCTTGCTTAGGCTCCACAAAGAA
CCAAACACAGAATCCGGCATATCAGCTGAAGAGATAAACCGCAGGAGAAATTTGTTTTGG
AGTCTCTACACAATTGATCGGTTGGCCCCCCGGTGTGTGATGGACCGGCCATTTAGTATC
CAAGACGACGATATATCCCTCAAGTCCCCAAACATTGGCGCAACTCCTGATGCCGCATTT
AGCTACTATGTAGTTATGCACGCTAGGTTGATGTCGTGCATGCGTAGCTCTCCACATCAA
CGCCCAGTCTTCTATTATACCAATATATGTCATTGGCGACATATCCTCACATCCTCGAAA
GAAATCCCTAACACAGGCGTCATTTCATCCGTCTCTGTCAAACAACTCACATGCAGGGCA
TTGATCCAGCTTGTCAAGCTTGGCGGCTTTATCAGTTCCAGAGACAGTGTGATGGGCGAT
GGTCAGTCGATCAAACAGGATGCAATCTCAACCTGCCAAGCATACATAAATGACGAGTAT
CGACGATCAGAGCAAGGGTTGTTCTCTGGGTCGTTCATTGTTGGCCTCGACATTTTCTCC
GCAGGAGTGATCGGTATCTTGCTTCCATTGACATCATTGCTAAGGGAGCCTTCTATAGAT
CCCTACCTCGGGAATAAGTGCACTGCATTGCTGACAATACTTGGAGAGCGATTCACATCT
CTCAAAGCGCTGTGCAGAGTTCTTTGGGCTTTGTCGAATGTTGCTTCGCAAGGCTGGATT
GACGAGTCGCGTTTAATTTACGATAACCTCAGATACTCGATGACTTTCCAGAAATTGTAT
ATGTCTTCATTTGACAAAGAAAGCATCATGGCGCCCGGAATCATCGAAGCCCCTTCCTCA
GCTGGTCGGTCGACCGACAGCTCCAAGCCTACCGTCTACGTCCTTGACACATTTCATCCC
ACAGCCATATCACACGCCGAAACACTCTTCAACGTCATTCACCCCCATGACGAGGAATTC
AAAAATTGGAGACAAAACGCGAGGGCCTTGCTCGTGCGTGGCTCCTACGTCACGGCCGAC
GATATCGCCAGCTGCCCGAATTTGGTCGCCATCGGCAAGCAAGGCGTCGGTATTGATAAA
ATCAACCAAGAAGCTTGCGCAGAGCGAAATATCAAGATCCTCAACACACCAGGAGCCAAC
GCTCGCGATGTTGCCGAGCTTGTCGTTGCCCTTGTCCTGTCCGTAGCACGAGGCATTCGA
TCGATCACTACCCGCCAGATGGCCAAGCCAATACCCAAGGAGACCTGCAATGGGTTGACT
TTGTATCAAAGGACTGTCGGGATCATCGGCATGGGCAACATCGGAAAGAACGTGGCAGAG
ATCTTTCGAGGCGGGTTTGATGCTAAAGTCATTGCTTACGATGCATATATGCCGGATGAT
GCTTGGCCGCATATCCCTCATACCAGAGCGACGAGCGTCGACGAAGTCTTGGCCTGCGCC
GATATTCTGTCTTTACACGTTCCGCTCACCGACGAGACTCGAAACATGATCTCTTACTCA
CAACTTCGGGGCATGAAACCCGACGCCATTGTGATTAATGCGGCTCGAGGCGGGATTGTC
AACGAGGCAGATCTAACGACGGTGTTGTCGGAAGGACATTTATGGGGTGCGGGTCTCGAC
TGCCATGAGCAAGAACCACCAAGTCACGAGAAGTATGGCGCTCTGTGGGAGAATCTGAAT
GTTATCAGCACGCCGCACATCGGGGCCGCAACCACGCGAGCGCAAGTCGCAAGCGCCACG
GCGGCCGTGGACAACCTGTATCATTACTTGGCTGAGTTGTGA
>awe00214 | maker-scaffold1-snap-gene-3.54-mRNA-1 transcript offset:0 AED:0.34 eAED:0.35 QI:0|0|0|0.8|0.25|0|5|0|635
ATGCACACCCTGCATGTACACCAATTAGAGCAGCAGATTGCAAAGAACCAGGAACTACTG
AAGGGTTACGAAATGCAAGCCAAAGAGTCCAGAGCATCCAGATTGCCATCAAACTCAGTC
GGGCCTGTGGGTATTAGGTTCATGAGTTATTTATTCGCAGATCCGGAATGGAGAGAGCGA
TACTCCAATATGTTGAATAAATGGTCGAATGCATCAGCAGTAGCAGAAATTTCAGTTCAG
CCCAATTCCCTTCCGCCATCAGACGAGGCAATGGCTGTGTTCAATAACTACTTAACCGGA
TCCCATGTGCAAAATCCCTTTCTACTGCGCCGTGACGTACAGCAACTGTATCACTTGGTC
TTCGAAACGGGGCGCGAGTCTGTATCCGCACATGACCTATCCGACCACGATCTTTTCCGG
ACATTTATGATTCTTGCCATTGGGTCTATTCCACTATACCGGAATGGTGTGCACAAAAGC
CATCCTTATGGGTATTTCCGCACAGCTATGAAGCATATGGATGCCACTGTGCTTTCCAGA
GGGCTGCAATCTATTCAGGATTTATTCTTATGTATGCGAATGTGCATCGAACAAGGCTAC
CACCGCCTACCTCGCCCGAGCGAGAAAAGAAAATTAAACCTTTTGCAGGAACAAATCCAG
CGACGCGTTTTCTGGGAGTGCTATATGATTGCACAATATAGCTCGATTATACTGGACCGC
CCGCATGCAATAGCAGATAGTGATATTCTGATCGGGTTTCCAGCCGATGCTAATGATGAA
GATATTGAGGCCGCCGAGGCTGCCGGGTCGACTGCTGACCTGGATGCCTTTCGTACAACA
TCCGCCAGCTCGGCCTCGACAAACCATACGGAGATAACGGTGTTTCTGCTCTGCCTGCGC
CTCCGACAAATTACATCTAAAATTCAAACACGATTCCAGCAGAATTCAGACAGCTCGAGT
GGTAGTAGCGACCACGACCCGATGATTGAATCAATGACAGTTCGGGGAAAGATTTACGCA
GATTTGGATGAGTTACTGTCTGAAATGGACGATTGGCGGCATTCCGCCCCGACATTTCCC
AATCCCAGATGTCTTTTTGAGACCCAGGATTGGTACGACCTCCTTCTAATGCGAGAGAGG
CTGATTCTGATACGCAAGGCAATTGATCTTGTGCCAAAAGAAAACAACATACCTCCGCGA
GACCTCTGCTCGTTATGTCTTCAGTATGCGGTGGGAACCATCATGGCATTCTGCCCGCTT
TTCGATGATAAGACACTCACATACACCCGAAGTTATTTTCAAACTTTGTTCACTGCTGGC
CTGTCTATTATGTTTTGTATATCTGTGACCGATCATGATTCCGAAACAATTGCAAATGCT
GCACACGCATTGGAACAATGCGCCCGAGTGCTCAAGACCATGAGCAGGGAGATACCGGAG
GCGAGCCAAAATGTTACAATGTACGAATCGTTGCGATCGAGAGTTCTGAAAAATCGAGCC
GCAATATCAAGACCAGCGAACAACCTAAGCGAACAGGTCGATCAACAGACTGCGGATTAT
CAGGCCCAGGAACCACACATCCGGCCTCATAATCCGGAAATATCGACTGCTTACAATCAT
AACCCTCAACAGCCACTTTTTCTCAACACCCATTGGCCGGTTTTACCCAGCGAGTCTGTG
CCTCAGGACCCTCTGCTCAACGATGACTTGCCTCTCCAAGATTGGCTGTCATGGGATATG
TGGGATATTTGGGACATCTGGGACAAATCCGGACGGCATCCCTCCTGGAATTTGGAAGCT
GGGACTGGGGAATATATCTGCAGTGAAACACCTTTTCCGGGTCCAACAGAGGGCCTCGAA
CCAATGCACCCTAGCCTGGCTTCCCTCTCAACCCCTTTCTCGGCATGA
>awe00215 | augustus_masked-scaffold1-processed-gene-3.27-mRNA-1 transcript offset:0 AED:0.00 eAED:0.00 QI:0|-1|0|1|-1|1|1|0|276
ATGGGCTCCATTACACCCCATCCCTCTTACAACCTCTCGAATCCATTCCGAACTCGAATC
CTCAATGGCCAAATCACACCCCTAATGTCGATCAAGTTCGTCACGGGCAATGAAGTCCCC
ATGATGTGCAAGATGGCAGGTATTCACGCCATGTTCATCGACATGGAACATTCATCCCTG
GACATGCGCACCGTCGCCCAATTAATCCTCGCCTGCAACTACGCCGGGGTCTCACCTGTC
GTCCGGTCGCCCTCCAAGTCCCATTGGCACATCAGCCGCATTCTGGATGCCGGCGCCGCG
GCGGTAGTGATTCCGCACGTGGAGACGATCCAGGAAGTCCGGGATATCGTACGACACGCG
AAGTTTGCGCCGCTAGGAACAAGAGGCTGCACCAATAACCAGGCGGTTCTGAATTTCCAG
CACGTGCCGACTCTCGTGCAGAATGAGATCTTGAACGAGCAGACGATGTTGATCCCCATG
ATCGAGACGCCGTCGGCTGTCGACATCGCGGAGGAGATTCTGTCCGTTGAGGGCGTGGAC
GGGGTGTTGGTCGGATCGAATGACTTGTGTACAGATCTGGGCATACCCGGCAAGTATGAC
AGTGAACTGTATCAGGATGCCGTGACGAAGGTGATCCAGGCGGCGAATAAGACGGGTAAG
CCCGTGGGCATTGGAGGTATCGGGGGCCGGTTGGATATCTTGGAGAAGTGGTTCGCCATG
GGCGCGACGTGGTCGTTGAGCGGTCAGGATGCGTCCATCTTGCAGGCCGGAATGAAGAAG
ATTCATGAGAACTATGCGGGTATTAGCGATAAGTTGAATAAGAAGCCTTAG
>awe00216 | maker-scaffold1-augustus-gene-3.1-mRNA-1 transcript offset:0 AED:0.09 eAED:0.09 QI:0|0|0|1|0.81|0.66|12|0|795
ATGGCCGACAAAGATGACATTACCCATTGTGAACATGCTGCTAATCAATATGCACTGCTT
TCCGAAGAGGATGCACAACTGATGCAGTCTTTTGAAGGGAAGAAAGGGAAGAATGTGATT
CGAAAGATCGATGGTCGACTCATACCCATCCTAGCCATCCTCTATCTGATGGCTCATATC
GATCGAGCCAACATTGGGAATGCGAAGATCGAGGGCATGGACAAGGACCTGGGGCTGGTC
GGAAATCAATACAACATTGCGTCGACTATCTTCTTCGCCCCCTACATTGTTTTCGAGATC
CCCTCCAACATGATTTTGAAAAAGGTTCGCCCTTGTATCTGGCTCTCAGCGCTGGTCATC
GGTTGGGGTGCCATCATGACGTGTATGGGGGTTGTGAAGAACTTCGAAGGTCTGGTAGCC
TGTCGAGTCATGTTGGGATTTGTCGAGGCCGGATTCTTCCCCGGCGCTGTCTTCATAGTC
AGCTCGTGGTACATCCGCACGGAGCTTCAAGAACGCCTTGCCCTCTTCTACACAGGGTCC
GCCTTTTCCGGTGCATTCAGCGGCCTCCTCGCATTTGCTATCGCCAAACTCGACGGCGCG
CGAGGTATCGCCGGATGGCGCTGGATCTTCCTGATCGAGGGCGCCATCACGGTCGCTGCA
GGGCTCGCGATGCCCTTTCTCATCGTCGAGAATGCAGAACGAGCCAGCTGGCTCACCCCG
GAGGAGAAGCGGTTTTTCTCCTGGCGTCTATTATGGTCGACGCTGACAGACTTGAAAGTC
AACCTGGCCATCCTGATGTCCTGGGCCAACGCGGCGCCCACGTCGGCCTTCAAATTCACC
ATGCCGAAGATCATCACCGAGCTGGGGTTCAGTTCCGCGCGAGCCCAGTTACTGAGTATT
CCTCCTTACGTGGCCGGAGGTATCTCAGCCTGGGTGGTCGGTCGGTTTTCGGATCGGTTT
GCATGGCGATTTCCGTTTGTCATAGGACCGATGAGTGTGCTGCTCACGGGACTGGCAATT
CTGTTCTCATTCTCGTCGTCGATCGTCACTCATGTCCCGGTCATGTACTTTGCCATCGTG
CTGGCGCAGGTCGGTATTTATCCTCTCCTCCCGGGAATATCGGCATGGACGGGGAATAAC
CTCGCTCCGTCATGGAAGCGATCTATCGGGCTGGCGTGGGTACTCGCAGCAGGCAATTTT
GGCAGCTTAATTGGCACGAACATCTTCCTAGACAAAGAAGCGCCGGTTTATAAGTCCGGG
TACGCTACCTGTTTAGCAATCGTGGTTCTCGGCATGATCGCGGCGGCAACGAACGAGGTT
CTTCTCTTACGAAGCAACAAGCAGAGGGCAGGTGTTTCCGAAGAGGATGTGCGAGCGCAG
TTTACGCAGGAAGAGTTGGATCGACAGGAATCAGAACACCCACCATTCTCCAGTCTACCG
CTCGACAAAACCGGACCCCACGGAAATGCCTGGGGACGCTGGGGTCCGGACGATCAAATC
GGAACATTGAATCATCTTATCCCAGAAGTGGTGGCTCAGGCGGCGCGGGAGGAAATCAGG
ACTGGAGAACGAGTATCGCTCAACTGGTCAATGACAGGCCCGTCGCATCCTAAACTTGGT
AGGAAATGCTTAGATGTGAAATTAATCAATAAAGAGCCCGTTAAGGTGGCGCATGATGAT
GAGTGGTCATTCAATTCCCAGATCAGCTCGCAATGGGACGGGTTCCGACATTACGGATAC
CAGACGGAAAAGGTTTATTTCATGGGCCACACAGCTGAGGAATTCCAGACCTCGACTGTA
AACGGCATCCACCACATCGCTAAACAAGGCATCGCCGGCCGAGGCATCCTCATCGACTGG
TACAAATGGGCCACCTCCCAGCCCGACATGAAAGAGACCATAGACGCATTCACTCCCCAC
GCCATCCCCTTCCCCTCGCTCCTGGAAGCCGCCGTATCGCAGGGCCTAGGACCAGAGGAC
TTTCTCCCAGGAGACATCCTTTTCATCCGCAGCGGCTACATCCATCAATACGAGACCCTT
GCCCTGGAAAAGCGAGACACGCTCTCCGCGCGCTATCAGACACAAAAACCCGAGAATATC
GGGCTCGAGCCCTCAGAGCCGCTGCTGCAGTTTCTCTGGGAAAAGCGAATCGCAGCGGTG
GCTGGCGACTCGAGATCGTTTGAGGTGTGGCCGTGTACGAGGCCGGAGTGGCATTTGCAT
GAGTGGTTGCTGGCAGGTTGGGGGATGCCGATTGGGGAGTTGTTTGATCTTGAGGAGTTG
AGTCGGATGTGTGAGCGGAACGGGAGGTATACGTTTTTTGTGTCGAGTGAGGTGTTGGAT
GTTCCTGGGGGTGTAGCGAGTCCACCGAATGCGTTGGCGTTTTTCTAG
>awe00217 | maker-scaffold1-augustus-gene-3.10-mRNA-1 transcript offset:0 AED:0.03 eAED:0.03 QI:0|0|0|1|1|1|4|0|496
ATGGCACCTACACGTTCTAGTCTGAGCAAAGACGATGCAGAGTCGAAGGTTGTCTTGGAG
AACCTGGAACATGTGTCCCAGGAGGAACAACTGCTTTCTCTGTTTCCGGTGCTCCAGGAT
AAGACCCCCGAGGAGCTGGAGAGATTGAATAAGGCTGTGGTAAAGAAATTGGATTGGTGC
TTCCTGCCTTGTGTGACCATGATGCTTCTGATGAGCTACCTTGATCGTATCAATGTTTCC
AATGCCCGCCTGGCAGGTATGCAGGATGACCTGCACATGACCGATACCGTCTGGTCTGCT
GGCATCTCTCTCTTCTACGTTGGCTATATCATCTCCCAAGTTCCTGCCAACGTGCTCATC
GCCAAGGGCAAACCAAGCATCATCTTCCCATCCATTATGTTGGCCTGGTCGGCCGTGACG
ATCTGCATGCCGGCTCTTTCGTCCGGTTGGGGATTCTGTCTCTGTCGGTTCCTCGTCGGT
CTCGCCGAGGGTCCGTTCATTCCTGCCGTCTCGCTACTCACCTCGTCCTGGTATACTCGC
GAGGAATCGCCGTTACGTATGGGGATATGGCACGCGGGAAACACAATCTCCAACGCGTTC
TCTGGTCTCCTTGCGGCGGGTATTCTTACCAACATGGATGGCATCGCAGGCCTTCGCGCC
TGGCAATGGTTCATCCTTTTGGAAGGTATTGTTAGTATCATTGTGGGAGTGCTGGCCTAC
GGCTTTATTCCCAATTTTCCGGACAATACCGGTAGTCACTGGTTCAATGAGGAAGAGGCT
GCGATGGCACAGTACCGTCAGGTTCTCTCCGCCGGTGGCGTCCGCGAGGATGACGACGGT
AGTCATTGGGGCGGAGTTCTCCTGGCCATTAAGGACCCGTTTACGTGGTTCTTCTCGGCA
ATCCATTTCTCTCTGATCATTGCTCAGTCGTTTAAGGATTTTTTCCCTTCGATTGTCGGT
ACTCTTAACTTCTCCCAGGTCGTGACATACCTTGTGCAGGCTCCACCCTACTTCATTGCC
TACGTTGCGACTCTGGCCATCTCTTGGTCTTCTGGTAGAATGCTGGACCATTGTTGGCAT
ATCGTTGCACCGGTGGTGGTTGCTCTCGTCGGCGCCGTGCTCATGATCGCAACGTTGAAT
CCTGGCGCGCGATACTTCGGGCTGGTATTGCTATGCACAGGGCCTTATGTGGGATTGAAT
ATCCAAATCGCCTGGGAAACTACCGTTGTCCCACGTCCCCGAACAAAACGTGCCGCGCTG
ATCGCCATCGCCAATTGCGTCTCCTCTGTCTCGCACTGGTTCACGCCCTACTTCTTCCTT
CGGTCTCAGGAGCCTCGATACGAGACGGGTGGGGGCATTATTATTGCGGGATGTGGGCTG
GCGATTATCTCGGCCGTTATGACTCGGTGGTGGTGCATAAGGAAGAACACACAATTGGAT
GAGGCGGAGGCGGAGAGTGGGAATGTGACAGAGTGGAGGTTCGCTACTTGA
>awe00218 | augustus_masked-scaffold1-processed-gene-3.29-mRNA-1 transcript offset:0 AED:0.07 eAED:0.07 QI:0|0|0|1|1|1|5|0|538
ATGGTGGTCAACGCATCTGTCTCTGGGACAGGAGCCGTGAAAAGGCCGGCCTCGTCTCTG
CAAGATGATTACATCGGTTGGGAACATGCTCCATCAATGGGAACCTCGATGCGCTCTTCC
ATGGACCTCCCCTATCCTCATTACGCCCTGATCTACTTGGACGGAGCGGGAAAGCTCAAG
GTTTCGGAGTCCTCGTCTATACGCGAACAGAACGGCACCGTCTTCACCCCGGAGGTGCGG
GAAAGATTCTTGGAAGCCCTCGGAACAAGGATCGGATACCACAAGCCTATGCTGCGCAGA
GTTCCCGGTATTGGGCTATCGGCATACGGATATGGTCGCCCCGAGGAATTCACCCGTCAG
AAAAAGAGACGCAGATCGTCTTACGAGAGCGCTGCACTGGAATACTCTGACCCCGTGGAG
GAGCTACCTCCCTACTCGGCAACGAACATGATCGGACTTGAGATCGGTGACGAGAAGAAG
GTCTTGGAATATTATGAGAACGCTTTGAAGCACTTCCAACAGATCAACTGCCGACTGATT
GCGAAGGCTTTCATCAAATTCATCGAGCCCCGCAAGCAAGTCAAGCATCCTTACAACGGA
GGCAGGCCTCGAGGTGCAGGCCAGAAGGGTGACCCGGAAAAGACGAAGCCGGATTGGTGG
CCTGCATCGGTCAACCACAAGGAGCCTGACCACCTGAGAAAAGACCAGAGAGTGGCGCTT
TTGGTTCACATTTTGCGCAAGCTTGACAAAACCGGCATCACCCCGGAAAAGCTACAGGAA
GTTGCACATGACGCTCGCCGACAGCTCAAGCCCCCAGAGAAGATCGAGATCTTCGATGAG
ATCTTCCGCGTCCGACGCATGGAGCAACGGTTCGAGAGAGGAGAAGTCGACGCCACCACT
GTGGTATACGTGCTCAACCGAGATTCTAGCGCCAAAGGCGAGAAAGACGCAGATGCGGCC
AGCGAGCCAGACCCAAAGATGGAAGACACCGAGGAGGAAGATGAGACCGACGACGAGTTC
CTGACTTCGTCATCAGCGGAACAGGCATCCGGGTCTTTCACATCGACCGTTGACATGGGT
TTGGCTGGACAGGCAAGCGACAGGAGTCAACTATTCCCGTTGTCCGAACCGATCGGCCTT
GGGGAGCAGCCCCGACACGACCGATCCTTTTATTCCGCCTCGTCCGAGTACGCGAACGAC
TATTCCTCACCCAGCATGATCAAACCACCGCCGTCGGCATTAGTTAGTCCCAGCGAACCA
ACCCAGACGTTCGACTACTTGGGCCCCGCTTCGTTCTCAAGTTCGACTGCCGGAGACCAG
ATGATGTCTCAACGCCCAGCCGCCATGCCAATGCAGCATTCCGTGAGCCAGTTCGATTCA
TGGGCGCCTTCTTTCAGGCAGAACATGTTCGAGCCTCTCGAGTACGGCGCCGCCGACCAG
ACCGTTGCCCAGGCTCACCTCCCCTATCAGATGATGGCCCACCCCCAAGACATCACGCAC
GGCCACGGCTTACCTAGCCTGCGCTGCGACAAACCAATGGATCCGCTGTCTTTCCGCAGC
TCAGCCTATCGCACAGGGTCTATAGGCCACTCCCACATGGGACTCTCGCGCGAGTGA
>awe00219 | maker-scaffold1-augustus-gene-3.12-mRNA-1 transcript offset:0 AED:0.06 eAED:0.06 QI:0|0|0|1|0.87|0.77|9|0|1477
ATGCCTGACGGCAATTCCCAGGCGATCCTCGGGGATTCTCTCCCGGGGTCGCTGGTGTCG
CCGTCGTCAAGGCCGGACTCTGCATTCCAGTCCCCCAAGTTGCAGCGCTTCTGCGGCGAT
CCCGAGGGATGGGGACCGTTAAGCAACATTCGGTTCGATCTGACCCCGTGCTTTCTGGAT
CTGGGTGTCTCTATCGTGGCAGCATGGGGTCTGATCATGGGAGCAGGTGCCCTGTGGTTC
CTGTTCAAAAAGCGAGTCCCCGAGCCTGTCTCGAAGAACTGGCATTTCTACACCAAATTG
ACCGTCTTAGCCGCTTTGATGTTCACGACCGCCCTCCAAGCTGCGATCCAAGTCGAGACC
GATCCGAGTACCTGGTTTGCCGACTTTAGATTCTGGAGCTCGCTTCTGGTTTTTGCCTCA
CTCGGCCTGATCTTTGCGGTTCAATACTACGAGCATTGGCGCAGTAGACAACCCAACGGC
GTCGTCCTCTTCTATTGGCTTTTCTTCGTCATTGCTTATGGCATTAAACTCCGATCGCTC
GTGGCACAACACGCATACCAGGATCGGCTACCATACTTTGTTTGCTTCAACGTGAGTCTG
GGGCTGGCAATCCTTGAATTTGCGCTGGAGTACCTAGTCCCGAAAAAGCAGAGCGCCTAC
AACGCATTGGGTGACGAGGATGAGTGTCCGTACGAGTATGCCGATATCTTCTCGGTCTTG
ACTTTCAGCTGGATGACTCCGATGATGAAGTTCGGCTACAACAACTTCCTGACCCAAGAC
GATTTGTGGAACCTTCGACGACGGGATACAACCCAAGCCACGGGAAACACGTTGGAGGAC
AAATGGCAGCAGGAACTTGAGAAACCGAAGCCATCCTTGTGGACTGCACTGTTCAGGGCA
TTTGGATCTTCTTATTTCCGAGCTGCAATTATCAAGTGCGGTAGCGATATGCTTGCCTTT
GTTCAGCCACAGCTTCTGCGCATTCTGATCGACTTCGTCAATTCATACCGGACAGATGAC
CCTCAACCTGTCATCAGAGGCGTTGCAATCGCCTTGGGGATGTTCCTAGTCTCGGTGTCT
CAGACTCTGTGTCTTCATCAGTATTTCCAGAGGGCTTTTGACACCGGTATGCGGGTGAAG
TCTGGATTAACCGCGATGATTTATGCCAAATCTCTGCGCCTGTCTAGCGAGGGACGTGCA
TCGAAGACCACTGGTGATATCGTCAACCACATGGCTGTCGACCAGCAACGTTTGTCTGAC
CTGACCCAGTTTGGTATTCAGCTCTGGTCGGCACCTTTCCAAATTACCCTTTGCATGATC
TCCCTTTACCAGCTCATTGGCGTTAGCATGTTTGCTGGTATTGCCATGATGATCTTGATG
ATTCCGCTGAATGGTGTGATCGCTCGGATGATGAAGCGCCTGCAGCTCAAGCAGATGAAA
AACAAAGACGCACGTTCGAGATTGATGACTGAAATTCTGAACAGCATCAAGAGCATTAAG
CTCTATGCCTGGAACACCGCTTTCATGAACAAACTCAGTCACATCCGTAACGACCTCGAG
CTGAACACTCTCCGGAAAATCGGTGCCACCCAGTCAATTGCCAATTTCACCTGGCAATCG
ACCCCGTTCCTTGTTTCATGCTCCACTTTCACTGTTTTTGCACTGATCGATAGTCGACCC
TTGACCACCAGTGTCGTTTTCCCCGCGTTGACGCTCTTCAATCTGTTGACCTTCCCTCTC
TCGATCTTACCCATGGTCATCACCGCTGTCATTGAGGCTTCGGTGGCCATTAACCGTCTG
ACGGACTATTTCACCGCAGAAGAATTGCAGACTAATGCCGTCAAATATGAGGATGCGGTC
GCTCATGTTGGGGATGAGTCCGTCCGGATCAGCGAAGCCGCGTTTACCTGGGACCGATAT
GACGGCACTCATGTTATCGAGAACATTGACTTCAGCGCTCGCAAAGGAGAGCTCAGCTGC
ATTGTTGGCCGGGTTGGTGCCGGGAAATCGTCCCTTCTGCAGTCGCTCCTTGGGGATCTG
TGGAGAACCGATGGAGAGGTCGTGGTGCGCGGTCGCATCGCCTACGTTGCGCAATCGGCG
TGGGTGATGAATGCCAGCGTGCGCGAGAACATTGTTTTTGGACACAAATGGGATCCTCAA
TTCTACGACTTGACAGTGGAAGCGTGTGCTTTGCTGGACGATTTCAAGAATCTGCCCGAT
GGCGACCAGACTGAGGTCGGAGAGAGGGGAATCTCTCTCTCTGGAGGGCAGAAGGCCCGT
TTGACCCTTGCTAGAGCGGTGTATGCTCGTGCAGACATTTACCTACTTGACGACGTCTTG
TCCGCAGTCGACCAGCATGTCGGCAGACACCTTATCAACAAGGTCCTTGGAAGCACCGGT
ATCCTTAGAACCAAAACCAGAATCCTTGCCACAAACGCCATTCCAGTTCTGAAGGAAGCC
GATTTCATCGGTCTATTGCGAAACAAAACCTTGATCGAGAAGGGAACGTACGAGCAGCTG
CTTGCTATGAAAGGCGAAGTTGCCAACCTCGTCCGGACCACGATGAACGACTCGGATGAC
GATGGCTCAAGCAGTAGCGATGGCCCCGGCCTTGCTAGTGCTGAAAGCTCGGAATCTGCT
ACGGTGGCCGATAATCTGGACTCGGACGCCTCCGACCAAGAGGAGGCTGAGCAGGAAGTT
GGCTCCCTCCTTCCCATCCGATCTGGCCCTCAGCGACGTTCAAGCACCGTGACTCTGCGA
CGTGCCAGCACTGTCAGCTGGTCCGGCCCCAGACGGAAGCTTGCTGACGAGGAGAACGTT
CTGAAGTCGAAACAAACCCAGGAAACCTCGCAGCAAGGCAAGGTCAAATGGAGTGTTTAT
GTTTTTCTGGCAAGAAACTCACGCGAACTTCTATTGATGGTCTCTCAGGCGTCGCGGAAA
CTCCACGAGCGGATGGCATTCTCCATCTTCCGTTCTCCCATGAGCTTTTTCGAGACTACG
CCGTCTGGACGAATTCTCAATCGATTCTCGAGTGATGTTTACCGTATTGATGAGGTTCTT
GCTCGCACATTTAACATGCTGTTTGGAAACTCCGCCAAGGCAATCTTCACGATGGTTGTC
ATCGCCTCTGGGACTCCTGCCTTCATCTTATTCATCATTCCGTTGAGTTATGTGTATTTC
AGCTACCAGAAGTATTATCTGCGCACCTCTCGGGAGTTGAAACGCTTGGACAGTGTTACT
CGCAGTCCCATCTTTGCCCATTTCCAGGAGTCTCTCGGAGGCATCTCGACTATCCGTGCC
TATCGACAGGAGAACCGGTTTACTCTGGAGAACGAATGGCGTATGGATGCAAATCTCCGG
GCTTATTTTCCGTCGATCAGCGCCAATCGATGGCTGGCTGTCCGTCTCGAGTTCATTGGT
TCGGTCATCATCTTGTCATCCGCGGTCCTTTCAATCATCTCGGTCTCGACCGGTAGTGGC
ATCTCTGCAGGAATGGTTGGCCTGGCCATGTCGTATGCTCTCCAGATCACCCAATCTCTC
AACTGGATCGTCAGGCAGACGGTCGAGGTGGAGACCAACATTGTCTCCGTGGAGCGTGTT
CTCGAGTATGCCAACCTCCCCAGCGAGGCACCCGAGGTGATTTTCAAGCACCGTCCGGCG
ATTGGCTGGCCGGCGCAAGGCGCGGTTTCCTTCAACAACTACAGCACACGTTACCGCCCA
GGGCTCGACCTCGTCCTCAAGGATATCACGCTAGACATTAAACCGCACGAGAAGATTGGC
GTGGTGGGTCGTACGGGAGCAGGCAAGAGCTCACTGACTCTAGCGCTCTTCCGTATCATT
GAAGCGGCTCGCGGACACATTAGTATCGATGGGCTGAACGTGTCTACCATTGGTTTGTTC
GATCTGCGCGGCCGTTTGGCCATCATCCCCCAGGATCCTGCCATGTTTGAGGGCACCGTC
CGAGATAATCTGGATCCTCGCCACGCGCATGACGACACCGAACTGTGGAGTGTCCTGGAG
CACGCACGACTAAAGGATCACGTTGCGCAAATGGAGGGTCAGCTCGATGCCCGAATCCAG
GAAGGAGGATCCAATCTTAGTCAAGGCCAGCGCCAGCTGGTTAATCTTGCACGGGCTTTG
CTGACGCCTAGTAATATTCTTGTGCTTGATGAGGCCACAGCTGCGGTGGATGTGGAAACG
GATGCATTGCTTCAACGCACCTTGCGCAGTAGCATCTTCTCGGATCGCACCATCATCACC
ATTGCCCATCGCATTAACACGATCATCGACTCCGACCGGATCGTGGTGCTAGACAAGGGC
CGGGTGGCCGAGTTCGACACGCCCAAGGAGCTGATCAAGCGTGGCGGTAAGTTCTACGAG
CTAGTCAAGGAGGCCGGTTTGCTTGAGGGCGAAGGCCCGGCACTGGTGCAATGA
>awe00220 | maker-scaffold1-augustus-gene-3.2-mRNA-1 transcript offset:0 AED:0.14 eAED:0.14 QI:0|0|0|0.71|0.83|0.85|7|0|1185
ATGGCCGGTCCGTCGAACCCGTTCTCTGCGATCAAACGCGGAGATGCGGCCGCGGCCTCG
AGAGGACGTGGGAGGGGGCGCGGACGCGGTGGATCTCCCCCCCCGCAAGCACCTCATAAA
GATGCAAATGGAAGCGCTTCCCGTGGCGATGCCAAGTTTCGTGGTCGAGCGCGAGGGGAT
AGGGGTGCTCGTGGTAACGGTAGAGGAGGCCCTGGAGGAATCGTCCGATCTGTTAAAACG
GAACCCCAACAAAGCAAGACACACAATTCCTTCGGAGACAAGTCGAAAGCCCACAAGAAA
ACACCCCACCCCGGTCAAGGGAGAGGAAAGTCCGGCACGCCCGACGGTAACATGGTAGAC
TCGAGCAGGGATCCTCGCAGGCGACATCAGTCTAAGCAGGCGAACGAGAAAGGCACAACC
GATGTAGCCATGCGGGATCCAGGGAGCTACACTGAGCGTTACGAACAGGTTGGTATTTCC
TTAATCATACCAATGCGCCGACTCAAAGCCGACCGGGCCCAAGAAAGGAAAAATGCGATC
GAAAGTGGGCAGATGGCAGACCCTTCCCAACCAACTTCTTTGACACAAGCGATCACACCC
GTTGGAACATGCACGAGTATGTGTCCGGAGTTCGAACGTGTTGAACGTATCGTTCAAAAG
ATGGTCGACAAAAGCGAGAAGTTTCTGAACCCGAAAACCAACGAATTGCAGTACATGGAA
ACAATGATGCTCAAACGTTTTAGAAGATCCGCTGCAGGATACGACGAGCAGCTTCCGTCC
GACATCCGGACCCCACATACACTGCTACAGAGCATGAACTACCTGACACGGCATGTTGTT
GGTGGCCCGGAGCCTCTTGGACTGATCCATAAGTTCGTTTGGGATCGAACTCGATCCATC
CGAAACGACTTCTCAGTGCAGCAACTCACACAAGCAAACGATGTCAAGATCGCAGTCACA
TGTCTCGAGAGGATTGCTCGTTTCCACATCTTATCACTCCATCTGCTTTCCAGTCCCGCC
AATGAAGAACATTTCGACCATCATCAAGAACGTGAGCAGCTCAACAACACCATGCTGTCT
CTCATGTACTACTATGACGATAACAGAGGGCGGATGTTCTTCCCAAACGAGGATGAGTTC
CGAGCCTACTATATCATCTTCTCTATCCTTGATCAGCGACCCGACTTGGAGGCCCGTGTT
CAGAGATGGCCAATCGAGCTACGGCAGTCGCCTCGAGTCCAAGTCGCATTGGAGCTTCAT
GCAGCTGCCAGCAATACTTGGGAGCCCCAAGGGACCTTGGACGCCAAAAGGCCCAATGCG
ATCGCCCAGGGCTTCTATACCCGGTTTTTCAACCTTATCAGCTCCCCTGCAGTATCTTAT
CTGATGGGCTGCGTCGCGGAAATTTACTTCAATCATGTTCGCCAAACCGCCATTCAATCT
ATATGGAGAGGATACTGTCGTCAGCCCGCTTCTCAACGGCATAAAAATGAGGAATGGACT
GTCAGTGAGCTGACAGACGTACTGTGCTTTGATGAAGAAGAACAGACGGTGGAATTCTGC
CAAGAGCAGAGTTTGGAATTTGCGGAAAATGAGAATGGCGAGCTCTTTCTCAATTGGGGA
AACGGCCCTGATGATTCAGACGCCTTCCAACCATCTTCAAGCCACTCATTTTCTGAAACC
TACGTCGAGTCGAAACGAAGAGGTCGAACACTGGTCGCAGTCATTCTTGGGCTCAACATC
AAGGAGGCCGCGATTCTGAACATGATCGATACGTCGTTGCTAGAAACACGGGCGCAAGCA
TTGGATTATGGCGACTATCGTAATGAAGAGTCTTTGTTTGTGAGCGACGATGATAACGAT
TCGATTTATCCACACGAAGCTGCCCTTAAATCAGGCGCTCGCCTCGACTCGCCAATGTCT
GCCTCCAGCCTCCAGAAAAATTTCGACGAACTTTTGGAACCGTCTGCAAGTGGCGGGACG
AGCACGTTAACCAACAAAGCAAACAGCTCACATCCAGCATCACCATTTTCTGCTCCGTTC
GCGCAAGGGAACACTCCTCTGACATTCAACTCCCCAGAATTTGCTATCTTCCCTCCGCAG
TTCGGCCCCGGAATCCGTGCAGAACCATCGCCAGTATTCGGAGGACATGCGGATGTCCAA
TCCTCAAGCGAACCTTCTGCTTCTCGTCCATTAGACAACGCAGGCAAGACACCTGTACCA
TCCCCGGCAGCGCCTCTTTTTGAAAACAAACTTCTGCAACAAGTCAATACACCTCAAAAT
GTCCCCCCGAGACCTTCACAAGTCAACATCTTTGAGTCATCGGTCCCCTCCGGAGCCGCT
AAACCTACGTTCACTTTCCCCAGCCAGACCAGTGTCTCTGGTGATACCAGCGCTTCCCAA
CAGTCTCAAGATGCAGTGTCAAAACAATCACAGATCAGTTTCTCTCAACCACCGACACTT
TCCGGGGGAGTCAAGTCCGCTTTCGCTTTTCCTAGCCAGACGAGCAACGCTAGTAACACC
AGCGACGCCCTGCAAGCTCAAAATGCGGCACCAAAACCTTCACAAATCAATTTCTCCGAG
CCTCCAACCACTTTAAACCCGTTTGCTCCAAAGAAGGCTGATGATACCCCGAAGTTTTCA
TTCGCTCCGCCAACGACCAATTTGCCCAATGCTGCTCATTCAAAATACGCCGCCCACCCT
CAACCCAATATTGGGCAAACAATTAATGGAGGAGATAACGCGTTGTCTGCCGCCCAGCAC
CAGGCCTCTCCTCGCGCCGATGGAACATCTCAATCGCGACAATCTACAATAACGGAGAGC
TCCTTTGCATCTGCAACATCACAGGCATCTACGAATGGAGAGCTCCCGAATGGACATCAA
TCTTACCCACCGGCACCAGCCGTCAGCCATGATTCTAGTGCAACCGAAGCAAATGACCAG
GCACCTGTATGGTTATCCTCGCTGAGAGAAGCAGCCGAGAAACGGCGAACGTCATCTACC
GGTCGTAAGAGAGTCTACAATGCTAGAGAGGAGGCAATGGACACTGGGGCAAAACCTCCT
AAAGTGTCAAAGCCTGAGCTGCCGCCTCCACCTAAAAGATCACTGGCTCAGGCATCTGTC
AAGCCTCTGCCAACGCTCCCCATTCTGGAACAGATCGAGAAACTGGTTGCCCGACGACCT
TCGGCAGAACTTCAACTTGAGCCCCCGAGACGCAATCAAGTTGATGAAGATGAAATACTG
TTGTCTGCCGCACGCATTGCTGCCGAGTCTCTTCGCGGTGGACCTCGCCTTTCAGATAGC
CTTTCCACGTACTCTGAACCACAACGGTCTTTCAGTCCTCGGAGCAGCCTGAACTCCCCG
TTTTCGCTTTCACGGAGTCAGTCTCCCCAGTCATCGTTCCAAGTCAACGGATACGATGTA
GCCTTAGCTCCTGAAACGGACCATGGACTGGGACGTTCGATGTCTCGCACCGAGCAAAGA
ATTCGGGCCACCGGGGGCAGGGGCTTGGCTTACAAACCACTGAATTTCACCCCGAAGAAG
CAGCGAAAGACCGAATAG
>awe00221 | snap_masked-scaffold1-processed-gene-3.86-mRNA-1 transcript offset:0 AED:0.05 eAED:0.05 QI:0|0|0|1|1|1|2|0|376
ATGAAAATAGCCACTTTACAATTCGCCCCGAAGCTGGGCGATGTCGAGGGTAATATCCGA
CGCGCCAACGAACTACTCCAGCATGGCAAACTGCTCGAATCAAGGGGCCTCGCGACGGGG
ATTGATGTCTTGAAGCCAGATATCCTGGTATTGCCCGAGTTAGCACTGACGGGGTATAAC
TTCCCTTCATTGGAGGCTATCAAGTCGTATCTGGAACCTATGGGAACGGGCCTGTCTGCG
AACTGGGCACGAGATGTCGCCAAACACTATCAGTGTAAGGTGTGCGTGGGGTATCCGGAA
CTCGAAGCAGCGTCGACAAACTCGGATGACGCGAGCAGCAAGCAGGATAAGTGCTATAAC
TCTCTGCTAGTGGTCGACGAGAACGGAGAAATACTCGCGAACTATCGTAAGACGTTCTTG
TATTATACGGACGAGACGTGGGCGGAAGAAGGCGATGCGGCGCGCAGCTTTCAGGAGTTG
AGCTTTGCGAGCCCCGACCGCGGTGCTGCGGCCTCCAAGGTGGCGACATCGTTTGGCATC
TGCATGGACATCAATCCCTACCAGTTCAAGGCGCCGTTTACGGCCTGGGAATTCGCGAAT
CGGGTGCTCGACTCGAAAACTCAGCTGGTTGTGCTGTCGATGGCGTGGCTTACCCTGCTA
AGTCGGGAGGAGCTGGATATGCTGGCCGACAAACCGGATCTCGACACCTTTAATTACTGG
ATTCAACGATTCATCCCTCTAATCCGACGGAAAATGAACCACAACTCGGACCTCGACGGT
GCCGGTGCTGTCGACTCCGATCAAGATAAGCGGATCATTCTAGTCTTCGCCAATCGAGCC
GGGGAGGAAGAGGGGGCCGAAGGGGCCAATCTGGCTCGATACGCGGGCACCAGCGCCATA
ATCGCCATCCACCAACGTGCGCAGCCTCTTTCGTCAGAGGAAAAAGCTATTACCGGGGCG
GAAAACACTCCGAATGGACCCGACGAGGACAGGACAAAGGAGGAGACACCGCCGCTGGAC
GTGAAGATACACTGCTGGAATCTGATGGGCGCGGCAAGCGAGGGGATTTGCTTCGCAGAC
ACCCAAGAGGATCCTAGGATGATTTTTGAGTTGGTGAAGAGGGGCGGTTGA
>awe00222 | maker-scaffold1-snap-gene-3.64-mRNA-1 transcript offset:0 AED:0.02 eAED:0.02 QI:0|0|0|1|1|1|2|0|295
ATGTCGGACCCGTCCCTCGGTGGCTCGGACGGCAATGTGCCTAACAAGCGCAAGCGCGAC
AGCACTGATAGCACCGGACCCGATGCTCAGCGGCTGAACCGTTCTTCCAACGGCAGCAAC
GGCAGCATCCCCGGACCCGATGCGCAGACCAACTTCGCTCATAGCTCTCTTGGCTCCTAC
GATCACCATGGCCTGCCCAACGCTGCTTCGGAACTCAATATCGACCAGCAGATTCTGCAG
CACGTCGGTCCCCAGAACGGGATCTCGGATGACAACGCTCTGACCGCGAAAGCTGCGCTG
GCCGCCCACACTCCTCAAAACAAATACCCTCCTCCCCCCGACACGCCCTTCGACAACAAC
CTTGCCCACGGCCTGACTTTCGGCGATGATATGGGCCAGGCCATTGGATCCACCCACGGC
CACAACTCCACCGCCGCCGCTGTGTATGCTGCGCGCGAAGCCCAGAGCATGAACCAGAAA
CCCTCGGTGGGTTCTCCGGAGTGGCACCAGATTCGCAAAAACAACCACAAAGAAGTGGAA
CGCAGACGTCGCGAGGCGATTAACGAGGGCATCAATCAGATTGCTCGCTTAGTCCCCAAC
TGTGACAAGAACAAAGGTGCCATCTTGCAGCGTGCCATCGAGTATATCTGCCAGCTGCAT
GATGAGAAGAAGGCCATGAGCGAGAGATGGGAACAGAACAACATGACCACCAGCCATGCC
ATCAATGAGATTAGCTCGCAAAATTCGAAACTGAAGGTTGAAGTGAACCGCCGTGGCGAC
ATCGCCACCAAGTGGCTACAACGCTGCCGCGATGCCGGCCTGGAGTTCGATGACTACGAG
GAATCCAAGGAGCTCGAACCCCTTGAGGTAGATCAGGGCCAAGTCTAA
>awe00223 | maker-scaffold1-augustus-gene-3.13-mRNA-1 transcript offset:0 AED:0.01 eAED:0.01 QI:0|0|0|1|1|1|2|0|410
ATGAAGTACCAGTCTATTGTCTCTCTGGGCCTTGCTGCCCTTGGCTCGGCCAGCCCTGTT
TTCCAGCACAAGGACAACGGCCAGTGTCCTCCCGGCTACTCGCCCAGTGTCTACTACATC
ACCGTCACTGCGGATGTCGCTCCTACGTCGACTTCGTCCGTTGAGTTGACCACGGCGGTC
ACTTCTTCGACCACGACCACCTCGAGCTCGGAGACGACGGTCAGCACCACGCAGACCCCT
ATCCAGCAGACCTACCAGACCTTGGTGGAAATGCCTGCCCCCGTCGCCACAGAGGCCCCT
GTTACCTCCGAGGCCGAGGCTGCACCTGTCGAGAGCACTGTCGCTGCAGAGCCCTCTACT
ACATCCAGCTCCGTTCAGCAGCAGCCCACGGTTGTTGTTGTCTCCTCTGAGCCCCCTGCT
GCTGCCCCTGCTCCTTCCACCACCGAAGCTGAGGTTCCGGTCGTTGCTGTCCCTACCACG
ACCCAGGCTGCTACGACCCAAGCTGCTAAGACCCAAACTGCTAAGCCTGCCGTTACCACG
GCCGCTTCTTCCTCTTCTTCCAACTCCAACTCCAACTCGAACTCCAATGCTGGCTCTAGC
TCCTCCTCCTCTTCCTCATCCGGTACCTCTGGTGCCACCAACTCCGGCAAAGCCACCTTC
TACGGCGGCAACGTGTCCGGCGGAGCGTGCTCCTTCAGCGGGTACACCATCCCCAGCAGC
CTCTTCGGCACGGCCCTCTCGCAAGCGCGCTGGGACGACGCCGCCTCCTGCGGCGCCTGC
GTGTCGGTCAAGGGACCTGACGGAAACAGCGTCAAGGCCATGATCGTCGACAAATGCCCC
GAATGCGAATCTAACCACCTCGACCTCTTCGAGACCGCCTTCTCCGAACTCGCCGCCACC
TCCGAAGGCATCATCCCCATCTCCTGGTCCTTCGTGCCCTGCGGCATCGACTCCCCCATC
ACCCTGAAGAACAAGGAAGGTACCTCCGCCTACTGGTTCTCCATGCAGGTCGTCAACTCC
AATGAGCCCGTCGAGAAGCTGGAGGTTAGCACCGACGGCGGCAGTACCTGGCAGGCGACT
ACCCGCAGTGACTACAATTTCTTTGAGAATGAGAGCGGCTTTGGCACCGAGAGTGTTGAT
GTCAAGGTCACGGCTAAGTCTGGGGGTGTGGTTACTGTTAAGAATGTGGGTTGTCAGTCG
GGGGTTGAGAAGGAGGCTGGCGGTAACTTTTAG
>awe00224 | maker-scaffold1-snap-gene-3.73-mRNA-1 transcript offset:0 AED:0.08 eAED:0.08 QI:0|0|0|1|0.82|0.77|18|0|1763
ATGCTCCTTTCCCACCCTCCAATTCGCCTTTGCTGGTCGTCAACCTTCCGATCGGTTCGC
CAATTGTCTTTCGCCCGCTCTAGGTTCTTTTCCACCTGCGTTCCGCGCTACTCCGTCGAC
ATGGAGACCGTCAACACTTCCGAACGCCTGGCCAAACTGAGACAGTTGATGCAGGAGCAC
CAGGTCGATGTATACATTGTTCCTTCGGAAGATAGCCACCAGTCGGAATATATCGCCCCA
TGTGACGGTCGTCGAGAATTCATCTCCGGTTTCTCCGGTTCCGCGGGCACTGCCATTGTT
TCTCGGACCAAGGCTGCCTTGTCGACCGACGGTCGTTACTTCAATCAGGCCGCGAAGCAG
CTGGACAGCAACTGGGAACTCCTGAAACGGGGCGTCGAAGGTGTTCCGACGTGGCAGGAA
TGGACTACCGAGCAAGCTGAGGGCGGTAAGGTCGTCGGCGTTGACCCAGCTTTGTTCACC
CCGTCCGGTGCTCGCAGCCTCACCGAGACCCTCAAGAAGAACGGCTCGTCGCTGGTGGGC
GTTCAGCAGAACCTGGTCGATCTAGTTTGGGGCAAGGACCGACCTGCGGCCCCAAGGGAG
CTAGTCAAGGTCCACCCGGAGAAGTATGCGGGAAAGAGCTTCCAGGAGAAGATCGGTGAT
CTGCGCAAGGAGCTAGAGACAAAGAAATATGCCGGTTTTGTGATTTCTATGCTCGATGAA
ATTGCCTGGTTGTTTAACCTGCGTGGCACCGACATCCCCTACAACCCCGTCTTCTTTTCA
TACGCCATCGTCACGCCCACAACAGTCGATCTTTACGTCGACGAGGATAAATTGACCCCC
GAGGTCAAAGCTCACCTCGGTCAAGATGTCGCTATTAAACCGTACGACTCCATCTTCGCT
GATGTCAAGGCAATCAGCGAGGCGCGCAAGCAAGAAACGCAGCCCGCGAAATTCCTTCTC
TCCAACAAAGCTTCTTGGGCCCTGAGCCTCAGTCTGGGAGGGGAAGACCACGTCGAGGAG
GCCCGTAGCCCAATTGGCGATGCTAAGGCTATCAAAAACGACGTTGAACTCGCGGGTATG
CGAGCGTGCCACATCCGGGATGGTGCCGCGCTGACCGAGTATTTCGCTTGGCTCGAGAAC
GAATTGGTCAACAAGAAGGCCACCCTTGATGAAGTGGATGCCGCCGACAAGTTGGAGCAG
ATCCGATCTAAGCATGAACTTTTCGCCGGCCTTTCCTTCGACACCATCTCGTCCACGGGC
CCCAATGGTGCTGTCATCCACTACAAGCCCGAGAAGGGAAGCTGCGCCGTCATTGATCCG
AAGGCCATTTATCTCTGTGACTCGGGCGCTCAATACTTTGATGGCACGACGGACGTGACG
AGAACATTCCATTTCGGACAGCCTTCCGAGGTCGAGAAGAAGGCTTTCACCTTGGTTTTG
AAGGGCATGATCGCACTGGATTCTGCCGTCTTCCCTAAAGGCACTAAACCCGGATTTTAC
GAGGACGGCAAGTTTGGTATTCGTATCGAGAATGTCATCATGGCTCGTGAAGTCCAGACG
ACGCATAACTTCGGCGATCGCCCTTGGCTGGGCTTCGAGCATGTCACCATGACTCCCATC
GGTCGCAACCTGATCGAGCCCTCTCTTCTTAGCGACTCCGAGATCAAATGGGTCAATGAC
TACCACACCGAGATCTGGGATAAGACGCATCACTTCTTTGAGAAGGATGAGTACACTCGC
AACGATCTGGGTATGAGTGGCAGAAACGATTACGCCAACGGATACGGTTACTCCGATTCC
AGCCGATACGATCGCCCCGATGGAGGATACGGCAGCGGCAGCAGCAATAGCAACCTGGGG
GTAAACGGCTACGGAAGTGGAGGAGGACGAGACCGTCGCCCTGGTGGCTACGGCGGCTTT
TACCCCGAGGCTTCGCAACAGCCCCCTTTGCCCCCGTCTCATTCCCCCGACCGACGCCGC
GATCGATGGGAACGAGAGCGCGAATATTCATCCTCGTCGCGCTCCCGCACACGAGACCGA
GAAGCCGATCCGGAGAGGAGGTTGCAGACTTCGCGCGATGGCCGGTCGCAAGGAGAGGCT
AGCTGGCTGGTCAACAGCAGTAGTAGCGGGGAGAGGGAGAGGGGGAGGGACCGAGATTTG
AGCAATTCAGCGGCAGGGGCCCATGCTACTGACGGGGTACTACAGTCAATTCATAGCGAA
TGGGCATTCGTTGCCTCCGATGATTGCGTACCGGCGCAAGTGGCTTTGCAGTTGATGGAC
ACAAGCACATTAGGGAAGGCCGATCGTGAACCGGACTTTCTGAATATGCACGATCAGATC
CAGCAGACTTTGAAGTCTGTTGTCAATGAGCACCACCAGGGATTCAACAGTTCCATCGGT
ACTTACCACAAGATCCAATCGAGTATACAAAGTTCACAAGGCCGGGTCCGGAATCTGAAG
AATGCGCTAGAGCAGGCAAAAGGCGGGCTACTGTCGACCAAGCCCGAGCTGAAGGGTTTA
GCGACATCATCCCAAAAGTACGACGACATTATCCAGCTTTTCAGCCAGATCCAGGAAATT
CAGTCGCTCCCAGAGAAGTTAGAGTCATTGATATCGGATAAGCGGTTCCTTGCTGCGGTC
GAAGTACTTCACAATGCGTTTCGGCTACTCCGACGTTCGGATTTGGACAATATCGGCGCT
CTAGCGGACATTCGGGCCTATTTCACCAACCAGGAGAGCTCAATTACCGACATTCTGGTA
GAGGAATTGCACGACCATCTGTATCTCAAGTCTCCATACTGTTCGGGTCGATGGAAGCAG
CCTACAGCGGAAGGAGACAATAATGGTGGAACTCCGGCCAGCCTGACTGGGACGACTACC
TGGGAAAGACCCGTCTATGGGTTCCTTGCCAAGCTGGATGCCACGACGCCCATGATCGAG
GATGCTTCGCGAAATCCAGAAGCCGACACCTTTTACTATATCCAGCTGCTGGTGGAGGCA
CTCAACAAGATGGGTCATCTGGATATCGCTGTCGACCGAATTGAACAGCGACTCCCAGTC
GAGCTTTTCTCGGTGGTTGACAAAACGAATGCTGAGATTGATGCACGCTACCCGAACCCG
ACTCGCGGTTTCGCATCTCAAGACAACAAGGCCGCCTTGCCCACCGAGGTCATCGAGAAA
CGTGGACACGTCTTATCCGAATACCTGTGGGCCTTGTATGCCAAATTTGAGGCTATTGCC
GAGGGTCATCGTGTTGTTCATGACGTCATCGCGGCTATCGTGGAACGTGAGGGCATCCCT
AAAAGTAGCTCTCTCGTGGGCGGTTTCAAAGAGTTGTGGAAGCTCTATCAGAGCGAGATC
CGATCTATTATGCATGATTATTTGGCCACAGACGGTGTGTCGTTGCGACAAGGAGCTGAA
GAGTCCGAGGCCAGGCGCCAATTCTACTCAGGCATCAGAGACAAGAACAAAAAAATGTTC
AAATTGTCAGAGGCCGATCGGACGACGGAAATCCAGGCCGAGCAGGATGAGCTGGACGAA
ATCCTTCGAGCATCGGTTCCTGGACTGGTGTCCAAATCAAGACAGAAATCTTCTGCAGAG
AATGCGTCCGACTCCAAACAAGGAAATTCGGGCACCGGCCATAAGATTCTTTTGGAGCCG
AGTGTGTTCAACATGAGTCTCCTTCTTCCACCCTCGCTCTCATTCATCCAGCGGTTGAAA
GAAATCGTTCCTGTGGAGTCGGATATTGCTATGAGCACGTTGACCTCATTTCTGGACGAC
TTCCTTGTCAATGTTTTCCTTCCCCAGTTGGATGAGACTGTTACCGATCTATGTACCCTC
AGTTACATTGCGCCAGACGCATTCACCGAAGATTCCCACTGGTCGGCAGTTTCTCCACGA
CCGCTATTCAAGGGAACCATCCAGTTCATGTCAATTATTAGAGAGTTCAGTAAAATGCTG
TCGAGCATTCCTCATGACCAGGCATTTTCCCAACTTCTCATCACCCAGATTGTAACGTTC
TACGACAAGTGCTGTGGGTGGTACAAAGCCATCGTTACAAAGGTCACTTCCCGGAACAAT
CAAGGCGCTCGGCTCAAGGCGGCAGCTCAGTTTGCTGATTCCGGTGAACTGCGCGACTTG
GTCAGTGGATTGTGGCAAGCACAAAACGACGAAAAGCCGGCACTTATCGACAAGGAAACG
AATATTCTCCTCAAGCGCACAAACGATGTACCATTAGAGCCGTACGATATTGTGTCCGAC
CCCAAGACAGTGGCCGCTCTGTCACTTCTGTACAATAGCATGCAATGGCTTGCAAGTCAT
CTCGGAAAGTTGCGTCAAATTACCCAGTCTAACCCTGAGTCGCAAAAGTCACAAACTGAG
AGAGGCCCTGGGAACCGCCGGTGGACTTTGGTCGGTGCGATGAAACCAAGGCGAGATAGC
GTCTCCCAACCTGTTTACCTCCCTCTCAACACCGAGACGGCGACTGCATTCGATACAACC
CTTGAGTCTCTGAGGGATCTCTCCCTGACTGCTCTCTTTGCTCTGCATATTGACATTCGA
TGCGGTGTCATTCACATGCTGACTAGAACGATGGCCGGGCCCAATCCTCCGAGTACTCGC
AACTCTGAACCAGTGACTCCTTCACCCAACACCACGACCGACTGGTGGCATATTGTGAAG
AACCAGCCAACAGCTGCATCGCCCACAGTTCTTGAACTAAACAATGATCTGATTGCGTTT
GATACAAACATCTCCACCTACTTGGGATGCTCTGAGCGTTGGTTCATCACATCGGGTCTA
GCCCGGTTCATCGATCAAACTTTTGTGTCGCGAACTCCTCTTATCGGTGCCATGAATGAG
AACGGGGCTCTGCGGCTGCAACTCGATGTTCTTGTCTTGCAGCAGAACTTGAAGAATGTC
ATCATCGCGCCGACCGTCGAGTTGGCTGAGAATGGAAACGTCTCCGATCAAGAATTGGCC
GCCCAGGACGAGAGTGTGGCGCTTCCGCGCAGTGCCAAGTTCCTTGACTGGTTCTTGGAA
GGCGCCGAAAAGGCCCTGGACTATGCCAAGGAAGAAAAGGAATATTTTGCCGCAAAGGGC
GACAAAGCGTTGGCCGCAGGAAATGGGGAACCGTTTACCTATGAGGAACTCAAGGTCCTC
ATCGACCTATCATTCTCCGATTACCTCCTAGGACCCAGAGGAGCAGAGAACCGGGAAGAT
TTCATGTTTGCGAAGAAAGCCAGCGCAGACGCACTTCTGCGGTTGAACGAAATTATGTGG
GATTCCAAATAA
>awe00225 | maker-scaffold1-snap-gene-3.65-mRNA-1 transcript offset:0 AED:0.02 eAED:0.02 QI:0|0|0|1|0.75|0.6|5|0|1448
ATGGACGTCCCTGGCCAAGGCTCACAAGTGCCGCCTCTCCTTGATGAGGCCAAGTCACTT
GTCTCCCAACTCTACAATCCGGCCAACACTGGCAACCCTGCTAAGATCAAGGCCATCCAA
GAACAACTGCAGACCCTTCAAAGGAGTCCGCAGGCATGGCTGATTGCCAACTATCTCCTC
GGTGATCAAAGCACAGACCTGAGGTTCTTTGGCGCTTTGACATTTACTGTCAAGATCAAT
CAGGACTGGCAGCAGCTCAGCGAAAGTGAGATCCAGGAAGTCCTGGCCCGTCTCATTGAT
CATTTTGTCTTTCTGGTCAACGGAGGAGAGCAGGCTCTGGTGATCCGCAAGCTGGCTTCC
AGCTTAGCCACGATCTTCCTGAAGCCTAAAGCTCCGTGGACTCATGCAATCAAGAGTCTA
GCGGCCTCTCTGGCAAATGGAAAGTATGTCCCGGAGCAGCAGTGTCAGTCTTTCGACTTG
CAGAATGCGATCCTTCCGGCGATGCCCGAAAGATACGTGGCCAGCCTGCTTTATTTCTGC
AATATCCTTGGCGAAGAAATCAACAGATCCTCGGAGTCTCGCAAACCCGAAGACGCCGAA
CGTATTTCTCAAAATGTGGAAGACGCGTTCGCTCTGGTGAACTTTGTTCTTTACAATATC
CTGCAGCAGCGGGCTACTGGTAATACTATCCCCGAGGGCCCCGGAACAGAGACTATCAAT
TCATACCACTCATGGATGTCCGTCCGAAGTGCATTCCCCTCGCGCAACGCTGTATCCACG
TCGCAGCCTGACACCACAACCAATTACGTTATCCAGACCTTGAATATCCCCAGTCTTTCC
AAAGCTGCAGGGCAGGTCCTGGTTGAAATCCTAGATTGGCGGGACAACACGTTCAAACCG
GACCATCTCGAGTCAATCCTGGAATATCTCGTCAGCGACACCGGTAGCAAACACGTGATG
GGGCTCCTCGACGCCGATTATGATGAGGAGAACATGACGTATCTAGAGCTCCTGCTGGCC
TATGCATCACTGAAGCAGCGGGATTTGCTAACGAAGACTCTTGATCCACAGCATGCGCGA
CTGCTAGAATTGCTGCATACCGCGTTCAGGGCCTCCGGATTCGCAGCAATCGAAGATATG
GCGAGCCCGCTGTTGGTGGAATGGTGGACAGAAGTTGCAGACGACCTCCAGGAAATCATG
CTAGAAGCAGAAGACCAGTCCGCATTCGCATTCGCTAAACAAAATCTGGCTCGCGCTGCC
ACGAACTGTTTCGCCAAGCTGCACTGGCCGGATTTGTTTCTCCTGCGAGAATGGTCCGAT
GATGATCGCGCCGAATTTGCGTCTTTTCGCCGTGACGTCTGCGATTTTCTTCTGGCCATC
TATCCCATGCTAGGAGTTGAGTTGGTCCAGGTATTCCAGGAGCGCGCCACGCAGTCGCTT
GAACAGAAGAAATGGACCACCTTCGAGGCGGCCGTCTTCTGCATTGCCCAGCTTTGCGAG
GCGGTGGATGAAAATCAACATGCGGATCAGTGTCTGAATACGATTTTCTTCAGCGATGAA
TTCGCTCGGTTGTGCGAAAGCAACGAGCTGGAGGTGCCGGATAAGGCCCGCCAAACCCTG
GTGGACATGTTTGGAAAATACCGGTCGTACTTTGAACGGACCCATGCCTTACTTCCCCGG
GTATTGACATTCCTGTTCGCTTCGCTCGAGGTGTCTACGTGCGCCTCGGCCGCATCCCGG
TCCATCTCCTACCTCTGCAAATCCTGCCGTAATGCTCTTACCTTTGAGCTGCCCGCGTTC
ATGGCCCAATTTGAACAGTTCCGCATGAAACACACCGCCACGACCTCCACCATGGAGAAG
GTGTTGGAGGGAATAGCAGCGATCGTACAGACCCTGCCGGCCGACGAAGAGAAAGCCCAC
ATCCTCGAGGGCATTCTAAAATCTTTCCACGAACAGGCGATGCTAGCACGGGATCAAGCC
GCGCGCGGCCTCGTCGATCCCGCCCGCTACCTGGCTCACATGGTGCTTCGGTGCGTGGCC
AGTATTGGCAGAGGCCTCCGAACAGAAAACGAAATCGCCCTAGATGGCGGCCCTGGCGAA
GACAACAACCCCTACCCACCCACATTTTGGAATGCTGGCAACGGCGCTGCCTCGCAGAAC
TTAATTATGCAATGCATGCAACTCCTCGTAACCGACTTCCCCCTGGACGTGGCCATCATC
GAAGCGGCCTGCGACATCCTCAAGGCCGGTTACACCGAACGAACGGGTCCGTACGTCTTC
CCACCAATGGTGACGGTCAACTTCGTCAAGAGCATCCCTTTCGGCAGCGCCGGCACGGAC
ATGGTGATGGGCACGGCCTCGGCGTTCCTCGCCTCCCACGGCGCGCACCCGGAGCACGTT
CGCGAGGAGACGGTGGCGCTGATCGTGCACGTCTACGGCTCGTTCTGCTGGATGCATGAA
AAGCCGGAGTTTTATGACCCCGAGGTGGCCAACAGCGGCATGGACTTCCTGACCCGCCTG
CTGCCCCGGTACCATCCCTACCTTTTCGCGTTGACCAGCACGCCCCCGGAGCCCAGTGCC
GCCGACGCCGACGCCGACGGGCAACTGCAGCGACCGCCAGTGCTCCAGGCCATCCTGAAC
TTCACACTGCTTTCATTGCAGGGCACGGATCCACTTCCCCTACGGTCGGCGTCTCAGTTC
TGGGTCAGCACTATCAATCTCCCCACGGAAGTCGAGTCCGTGCAGGTAGCCATCCGCGAC
AGTCTTCCCGCGCTATGTCGCATTCTCATCGTGCAAGTAGCCGGCCGGTGCGCGCGATCA
GATCTCGACCATCTGTGCGAAGTGCTGCGACGAGTGATTTTCAAACACCAGGGCCACGCT
CGCCCGCATCTGGCGACGGCGTTGTCCGAGTTGCCCGACACCGGCGCGGCGAAGAGCGAG
GCGCAAGTGGCTACTGTTCGTCAGGAGAGGCAGCGCTTCCTTGCGTCGCTGATCGCCGCT
CGAGGCGCCAAGTCGCAAACGGCCCAGCTGACCCGGACTTTTTGGATGAAGAGTCGGGGT
ACGGGGTTCGACTATAACAAAAACAAAACACCAAAGAAAATGCCCCATATAGCCAACACC
CCCGAATCCCTCCTCCCACGCACCGACTCCCTAAACCCATCTACAACATGCCGCGGAACA
ACCAACAACGGACGACCCTGTCGACGACCCCTAACCACCTCCCCAGATAGTCCACCACCG
ATAAAAATCGCCAAATCAGATCCCTCCGTGCTCTTCTGCTGGCAACACAAAGACCAAGCC
GCGTCGATTGTCCAAGAAGCAGCCGCCGCAGCAGGAGTATCCGCAGATCCATCCTCGCAA
ACAAAACCCCGGACTAGTATCGACACGCTCATGGAACGACTCGGCGTGATGGACTTGAAC
GGAGATGGGAGTTCGAAACCGCATCGACGCAGGACACAGAAGAAAAAGAAGAAGACACGG
CGCACGATATGTTGCTGTTTCGAGGTCATCGAGGAAGAAGACCTCCCCGTACCGGCGAGA
CCTGTTCAATCTCCACCGTCTCACCCCCAACCTCAACCCCAAATGACACAAGTATCCACG
CCACCTGTCGACCGTCACCGACAAAAAGACCCCATCTTGAAATGGATCCCAGTAACATTA
TCCGATCAAACAAGCACAGTCCTGGCCAGCGAACTCGAAAAACCGATCTCCGATGCCGAC
GAACCAGGATATATCTATATGTTCTGGATGACGCCGACAGACGGTACGAACAACAACGGC
GAGACGACACGGTCCGGTGGACCAGGAGGGCCACCAACGCGGGAGATCGCATCATCGTTA
CTACCGCCGGAGTCCGGATCCAGTCGACACCAGAACCCGCGGCGGATCAGTGAGGCGTTG
CAGACGGCTCGGGAGATGAATAGCCTGACGAGTAACCCGACAGACACGAGTCCGGGGACG
TTACGGTTGAAGATCGGACGCGCGAATAACGTGCAGCGACGGTTGAACGAGTGGTCGCGA
CAGTGCTCGCATGAACTCACGCTTATTCGGTATTACCCCTATACCCCCTCGACGCCGTCG
CCGTCTCCATCGCCCGCACGGCACGGGGCAGGAGGGAGACACGCGAGCGCTGGAGGGCTG
CAGGCGGGACGAAAGGTGCCGCATGTGCATCGCGTGGAGCGACTGATTCATCTGGAATTG
GCGGATATCAAGGCACGAGACCTAGGCAAGTGTCCGGACTGTGGCAAGGAGCACCGCGAG
TGGTTCGAAGTGCCGGCGGACAAGGCATCTCTGAAACGGGTGGACGACTGCATACGGAGA
TGGGTGGAATGGGCCGAGACTCATTGA
>awe00226 | maker-scaffold1-augustus-gene-3.16-mRNA-1 transcript offset:0 AED:0.08 eAED:0.08 QI:0|0|0|1|0.66|0.5|4|0|560
ATGGAGAATCATCTGCTAGAAGAGGTGGAAGCTTACCTGGGGGAAATGGTCAAGCGTCTT
ACTGATCACCTGAAAGACCAGCTCGTCGGAGTGTATCTATTCGGTTCAGCTAGTTATGAC
GCCTACGAGCCAGGCCGCAGCGACCTTGACGTGCAGGCTGTAGTGAAGAATTCGCTTGAC
ACCGTCGAGAAGCAGACCATCATAAGCCGCTTGAACCAGGACGTCTTGCCTTGCCCGGCT
ACCAAACTCGAGTTTGTAGTCTATGCTCAAAGCTCTGTTTCTCCGGCCAGCCGTCACCCT
CGCTTCGAACTGAATCTGAACACAGGGCCTCACCAGCCCGATCATGTCAGCCTTGATCCC
[truncated: 18,770,712 more chars]
