# Supplementary material for: Sequencing and functional annotation of the whole genome of the filamentous fungus Aspergillus westerdijkiae
Source: BMC Genomics. 2016 Aug 15;17:633. doi: 10.1186/s12864-016-2974-x (PMC4986183; doi:10.1186/s12864-016-2974-x)
Supplement: Additional file 2: — Sequences and coordinates of the predicted proteins and transcripts of A. westerdijkiae. (ZIP 10770 kb) [file 12864_2016_2974_MOESM2_ESM.zip › Aspergillus_westerdijkiae_v1.gff]

##gff-version 3
###
C7564	.	contig	1	3714	.	.	.	ID=C7564;Name=C7564
C7564	maker	gene	296	1736	.	-	.	ID=maker-C7564-augustus-gene-0.1;Name=maker-C7564-augustus-gene-0.1
C7564	maker	mRNA	296	1736	.	-	.	ID=maker-C7564-augustus-gene-0.1-mRNA-1;Parent=maker-C7564-augustus-gene-0.1;Name=maker-C7564-augustus-gene-0.1-mRNA-1;_AED=0.03;_eAED=0.03;_QI=0|0|0|1|1|1|3|0|428
C7564	maker	exon	1516	1736	.	-	.	ID=maker-C7564-augustus-gene-0.1-mRNA-1:exon:12596;Parent=maker-C7564-augustus-gene-0.1-mRNA-1
C7564	maker	exon	1250	1440	.	-	.	ID=maker-C7564-augustus-gene-0.1-mRNA-1:exon:12595;Parent=maker-C7564-augustus-gene-0.1-mRNA-1
C7564	maker	exon	296	1170	.	-	.	ID=maker-C7564-augustus-gene-0.1-mRNA-1:exon:12594;Parent=maker-C7564-augustus-gene-0.1-mRNA-1
C7564	maker	CDS	1516	1736	.	-	0	ID=maker-C7564-augustus-gene-0.1-mRNA-1:cds;Parent=maker-C7564-augustus-gene-0.1-mRNA-1
C7564	maker	CDS	1250	1440	.	-	1	ID=maker-C7564-augustus-gene-0.1-mRNA-1:cds;Parent=maker-C7564-augustus-gene-0.1-mRNA-1
C7564	maker	CDS	296	1170	.	-	2	ID=maker-C7564-augustus-gene-0.1-mRNA-1:cds;Parent=maker-C7564-augustus-gene-0.1-mRNA-1
###
C7280	.	contig	1	2991	.	.	.	ID=C7280;Name=C7280
C7280	maker	gene	765	2218	.	-	.	ID=maker-C7280-augustus-gene-0.3;Name=maker-C7280-augustus-gene-0.3
C7280	maker	mRNA	765	2218	.	-	.	ID=maker-C7280-augustus-gene-0.3-mRNA-1;Parent=maker-C7280-augustus-gene-0.3;Name=maker-C7280-augustus-gene-0.3-mRNA-1;_AED=0.14;_eAED=0.14;_QI=0|0|0|0.75|1|1|4|0|400
C7280	maker	exon	2207	2218	.	-	.	ID=maker-C7280-augustus-gene-0.3-mRNA-1:exon:12579;Parent=maker-C7280-augustus-gene-0.3-mRNA-1
C7280	maker	exon	2076	2148	.	-	.	ID=maker-C7280-augustus-gene-0.3-mRNA-1:exon:12578;Parent=maker-C7280-augustus-gene-0.3-mRNA-1
C7280	maker	exon	993	2016	.	-	.	ID=maker-C7280-augustus-gene-0.3-mRNA-1:exon:12577;Parent=maker-C7280-augustus-gene-0.3-mRNA-1
C7280	maker	exon	765	858	.	-	.	ID=maker-C7280-augustus-gene-0.3-mRNA-1:exon:12576;Parent=maker-C7280-augustus-gene-0.3-mRNA-1
C7280	maker	CDS	2207	2218	.	-	0	ID=maker-C7280-augustus-gene-0.3-mRNA-1:cds;Parent=maker-C7280-augustus-gene-0.3-mRNA-1
C7280	maker	CDS	2076	2148	.	-	0	ID=maker-C7280-augustus-gene-0.3-mRNA-1:cds;Parent=maker-C7280-augustus-gene-0.3-mRNA-1
C7280	maker	CDS	993	2016	.	-	2	ID=maker-C7280-augustus-gene-0.3-mRNA-1:cds;Parent=maker-C7280-augustus-gene-0.3-mRNA-1
C7280	maker	CDS	765	858	.	-	1	ID=maker-C7280-augustus-gene-0.3-mRNA-1:cds;Parent=maker-C7280-augustus-gene-0.3-mRNA-1
###
C7970	.	contig	1	5105	.	.	.	ID=C7970;Name=C7970
C7970	maker	gene	1555	4181	.	-	.	ID=augustus_masked-C7970-processed-gene-0.0;Name=augustus_masked-C7970-processed-gene-0.0
C7970	maker	mRNA	1555	4181	.	-	.	ID=augustus_masked-C7970-processed-gene-0.0-mRNA-1;Parent=augustus_masked-C7970-processed-gene-0.0;Name=augustus_masked-C7970-processed-gene-0.0-mRNA-1;_AED=0.32;_eAED=0.32;_QI=0|0|0|0.4|1|1|5|0|777
C7970	maker	exon	4158	4181	.	-	.	ID=augustus_masked-C7970-processed-gene-0.0-mRNA-1:exon:11778;Parent=augustus_masked-C7970-processed-gene-0.0-mRNA-1
C7970	maker	exon	3827	4083	.	-	.	ID=augustus_masked-C7970-processed-gene-0.0-mRNA-1:exon:11777;Parent=augustus_masked-C7970-processed-gene-0.0-mRNA-1
C7970	maker	exon	2960	3780	.	-	.	ID=augustus_masked-C7970-processed-gene-0.0-mRNA-1:exon:11776;Parent=augustus_masked-C7970-processed-gene-0.0-mRNA-1
C7970	maker	exon	2481	2851	.	-	.	ID=augustus_masked-C7970-processed-gene-0.0-mRNA-1:exon:11775;Parent=augustus_masked-C7970-processed-gene-0.0-mRNA-1
C7970	maker	exon	1555	2415	.	-	.	ID=augustus_masked-C7970-processed-gene-0.0-mRNA-1:exon:11774;Parent=augustus_masked-C7970-processed-gene-0.0-mRNA-1
C7970	maker	CDS	4158	4181	.	-	0	ID=augustus_masked-C7970-processed-gene-0.0-mRNA-1:cds;Parent=augustus_masked-C7970-processed-gene-0.0-mRNA-1
C7970	maker	CDS	3827	4083	.	-	0	ID=augustus_masked-C7970-processed-gene-0.0-mRNA-1:cds;Parent=augustus_masked-C7970-processed-gene-0.0-mRNA-1
C7970	maker	CDS	2960	3780	.	-	1	ID=augustus_masked-C7970-processed-gene-0.0-mRNA-1:cds;Parent=augustus_masked-C7970-processed-gene-0.0-mRNA-1
C7970	maker	CDS	2481	2851	.	-	2	ID=augustus_masked-C7970-processed-gene-0.0-mRNA-1:cds;Parent=augustus_masked-C7970-processed-gene-0.0-mRNA-1
C7970	maker	CDS	1555	2415	.	-	0	ID=augustus_masked-C7970-processed-gene-0.0-mRNA-1:cds;Parent=augustus_masked-C7970-processed-gene-0.0-mRNA-1
###
C7768	.	contig	1	4317	.	.	.	ID=C7768;Name=C7768
C7768	maker	gene	38	1388	.	-	.	ID=augustus_masked-C7768-processed-gene-0.0;Name=augustus_masked-C7768-processed-gene-0.0
C7768	maker	mRNA	38	1388	.	-	.	ID=augustus_masked-C7768-processed-gene-0.0-mRNA-1;Parent=augustus_masked-C7768-processed-gene-0.0;Name=augustus_masked-C7768-processed-gene-0.0-mRNA-1;_AED=1.00;_eAED=1.00;_QI=0|0|0|0|1|1|3|0|349
C7768	maker	exon	919	1388	.	-	.	ID=augustus_masked-C7768-processed-gene-0.0-mRNA-1:exon:12606;Parent=augustus_masked-C7768-processed-gene-0.0-mRNA-1
C7768	maker	exon	387	729	.	-	.	ID=augustus_masked-C7768-processed-gene-0.0-mRNA-1:exon:12605;Parent=augustus_masked-C7768-processed-gene-0.0-mRNA-1
C7768	maker	exon	38	271	.	-	.	ID=augustus_masked-C7768-processed-gene-0.0-mRNA-1:exon:12604;Parent=augustus_masked-C7768-processed-gene-0.0-mRNA-1
C7768	maker	CDS	919	1388	.	-	0	ID=augustus_masked-C7768-processed-gene-0.0-mRNA-1:cds;Parent=augustus_masked-C7768-processed-gene-0.0-mRNA-1
C7768	maker	CDS	387	729	.	-	1	ID=augustus_masked-C7768-processed-gene-0.0-mRNA-1:cds;Parent=augustus_masked-C7768-processed-gene-0.0-mRNA-1
C7768	maker	CDS	38	271	.	-	0	ID=augustus_masked-C7768-processed-gene-0.0-mRNA-1:cds;Parent=augustus_masked-C7768-processed-gene-0.0-mRNA-1
###
C7874	.	contig	1	4762	.	.	.	ID=C7874;Name=C7874
C7874	maker	gene	322	2873	.	+	.	ID=maker-C7874-augustus-gene-0.3;Name=maker-C7874-augustus-gene-0.3
C7874	maker	mRNA	322	2873	.	+	.	ID=maker-C7874-augustus-gene-0.3-mRNA-1;Parent=maker-C7874-augustus-gene-0.3;Name=maker-C7874-augustus-gene-0.3-mRNA-1;_AED=0.05;_eAED=0.05;_QI=0|0|0|1|1|1|6|0|738
C7874	maker	exon	322	627	.	+	.	ID=maker-C7874-augustus-gene-0.3-mRNA-1:exon:12614;Parent=maker-C7874-augustus-gene-0.3-mRNA-1
C7874	maker	exon	705	1508	.	+	.	ID=maker-C7874-augustus-gene-0.3-mRNA-1:exon:12615;Parent=maker-C7874-augustus-gene-0.3-mRNA-1
C7874	maker	exon	1579	1651	.	+	.	ID=maker-C7874-augustus-gene-0.3-mRNA-1:exon:12616;Parent=maker-C7874-augustus-gene-0.3-mRNA-1
C7874	maker	exon	1720	1984	.	+	.	ID=maker-C7874-augustus-gene-0.3-mRNA-1:exon:12617;Parent=maker-C7874-augustus-gene-0.3-mRNA-1
C7874	maker	exon	2039	2151	.	+	.	ID=maker-C7874-augustus-gene-0.3-mRNA-1:exon:12618;Parent=maker-C7874-augustus-gene-0.3-mRNA-1
C7874	maker	exon	2218	2873	.	+	.	ID=maker-C7874-augustus-gene-0.3-mRNA-1:exon:12619;Parent=maker-C7874-augustus-gene-0.3-mRNA-1
C7874	maker	CDS	322	627	.	+	0	ID=maker-C7874-augustus-gene-0.3-mRNA-1:cds;Parent=maker-C7874-augustus-gene-0.3-mRNA-1
C7874	maker	CDS	705	1508	.	+	0	ID=maker-C7874-augustus-gene-0.3-mRNA-1:cds;Parent=maker-C7874-augustus-gene-0.3-mRNA-1
C7874	maker	CDS	1579	1651	.	+	0	ID=maker-C7874-augustus-gene-0.3-mRNA-1:cds;Parent=maker-C7874-augustus-gene-0.3-mRNA-1
C7874	maker	CDS	1720	1984	.	+	2	ID=maker-C7874-augustus-gene-0.3-mRNA-1:cds;Parent=maker-C7874-augustus-gene-0.3-mRNA-1
C7874	maker	CDS	2039	2151	.	+	1	ID=maker-C7874-augustus-gene-0.3-mRNA-1:cds;Parent=maker-C7874-augustus-gene-0.3-mRNA-1
C7874	maker	CDS	2218	2873	.	+	2	ID=maker-C7874-augustus-gene-0.3-mRNA-1:cds;Parent=maker-C7874-augustus-gene-0.3-mRNA-1
###
C7320	.	contig	1	3094	.	.	.	ID=C7320;Name=C7320
C7320	maker	gene	1697	2104	.	+	.	ID=augustus_masked-C7320-processed-gene-0.0;Name=augustus_masked-C7320-processed-gene-0.0
C7320	maker	mRNA	1697	2104	.	+	.	ID=augustus_masked-C7320-processed-gene-0.0-mRNA-1;Parent=augustus_masked-C7320-processed-gene-0.0;Name=augustus_masked-C7320-processed-gene-0.0-mRNA-1;_AED=0.11;_eAED=0.11;_QI=0|-1|0|1|-1|1|1|0|135
C7320	maker	exon	1697	2104	.	+	.	ID=augustus_masked-C7320-processed-gene-0.0-mRNA-1:exon:12580;Parent=augustus_masked-C7320-processed-gene-0.0-mRNA-1
C7320	maker	CDS	1697	2104	.	+	0	ID=augustus_masked-C7320-processed-gene-0.0-mRNA-1:cds;Parent=augustus_masked-C7320-processed-gene-0.0-mRNA-1
###
C6964	.	contig	1	2216	.	.	.	ID=C6964;Name=C6964
C6964	maker	gene	3	1033	.	+	.	ID=maker-C6964-augustus-gene-0.1;Name=maker-C6964-augustus-gene-0.1
C6964	maker	mRNA	3	1033	.	+	.	ID=maker-C6964-augustus-gene-0.1-mRNA-1;Parent=maker-C6964-augustus-gene-0.1;Name=maker-C6964-augustus-gene-0.1-mRNA-1;_AED=0.00;_eAED=0.00;_QI=0|0|0|1|1|1|2|0|316
C6964	maker	exon	3	857	.	+	.	ID=maker-C6964-augustus-gene-0.1-mRNA-1:exon:11693;Parent=maker-C6964-augustus-gene-0.1-mRNA-1
C6964	maker	exon	938	1033	.	+	.	ID=maker-C6964-augustus-gene-0.1-mRNA-1:exon:11694;Parent=maker-C6964-augustus-gene-0.1-mRNA-1
C6964	maker	CDS	3	857	.	+	0	ID=maker-C6964-augustus-gene-0.1-mRNA-1:cds;Parent=maker-C6964-augustus-gene-0.1-mRNA-1
C6964	maker	CDS	938	1033	.	+	0	ID=maker-C6964-augustus-gene-0.1-mRNA-1:cds;Parent=maker-C6964-augustus-gene-0.1-mRNA-1
C6964	maker	gene	1607	2071	.	-	.	ID=augustus_masked-C6964-processed-gene-0.5;Name=augustus_masked-C6964-processed-gene-0.5
C6964	maker	mRNA	1607	2071	.	-	.	ID=augustus_masked-C6964-processed-gene-0.5-mRNA-1;Parent=augustus_masked-C6964-processed-gene-0.5;Name=augustus_masked-C6964-processed-gene-0.5-mRNA-1;_AED=1.00;_eAED=1.00;_QI=0|0|0|0|1|1|2|0|119
C6964	maker	exon	1953	2071	.	-	.	ID=augustus_masked-C6964-processed-gene-0.5-mRNA-1:exon:11696;Parent=augustus_masked-C6964-processed-gene-0.5-mRNA-1
C6964	maker	exon	1607	1847	.	-	.	ID=augustus_masked-C6964-processed-gene-0.5-mRNA-1:exon:11695;Parent=augustus_masked-C6964-processed-gene-0.5-mRNA-1
C6964	maker	CDS	1953	2071	.	-	0	ID=augustus_masked-C6964-processed-gene-0.5-mRNA-1:cds;Parent=augustus_masked-C6964-processed-gene-0.5-mRNA-1
C6964	maker	CDS	1607	1847	.	-	1	ID=augustus_masked-C6964-processed-gene-0.5-mRNA-1:cds;Parent=augustus_masked-C6964-processed-gene-0.5-mRNA-1
###
C7914	.	contig	1	4869	.	.	.	ID=C7914;Name=C7914
C7914	maker	gene	3644	4428	.	+	.	ID=augustus_masked-C7914-processed-gene-0.0;Name=augustus_masked-C7914-processed-gene-0.0
C7914	maker	mRNA	3644	4428	.	+	.	ID=augustus_masked-C7914-processed-gene-0.0-mRNA-1;Parent=augustus_masked-C7914-processed-gene-0.0;Name=augustus_masked-C7914-processed-gene-0.0-mRNA-1;_AED=1.00;_eAED=1.00;_QI=0|0|0|0|1|1|4|0|198
C7914	maker	exon	3644	3831	.	+	.	ID=augustus_masked-C7914-processed-gene-0.0-mRNA-1:exon:11761;Parent=augustus_masked-C7914-processed-gene-0.0-mRNA-1
C7914	maker	exon	3899	4189	.	+	.	ID=augustus_masked-C7914-processed-gene-0.0-mRNA-1:exon:11762;Parent=augustus_masked-C7914-processed-gene-0.0-mRNA-1
C7914	maker	exon	4249	4324	.	+	.	ID=augustus_masked-C7914-processed-gene-0.0-mRNA-1:exon:11763;Parent=augustus_masked-C7914-processed-gene-0.0-mRNA-1
C7914	maker	exon	4387	4428	.	+	.	ID=augustus_masked-C7914-processed-gene-0.0-mRNA-1:exon:11764;Parent=augustus_masked-C7914-processed-gene-0.0-mRNA-1
C7914	maker	CDS	3644	3831	.	+	0	ID=augustus_masked-C7914-processed-gene-0.0-mRNA-1:cds;Parent=augustus_masked-C7914-processed-gene-0.0-mRNA-1
C7914	maker	CDS	3899	4189	.	+	1	ID=augustus_masked-C7914-processed-gene-0.0-mRNA-1:cds;Parent=augustus_masked-C7914-processed-gene-0.0-mRNA-1
C7914	maker	CDS	4249	4324	.	+	1	ID=augustus_masked-C7914-processed-gene-0.0-mRNA-1:cds;Parent=augustus_masked-C7914-processed-gene-0.0-mRNA-1
C7914	maker	CDS	4387	4428	.	+	0	ID=augustus_masked-C7914-processed-gene-0.0-mRNA-1:cds;Parent=augustus_masked-C7914-processed-gene-0.0-mRNA-1
C7914	maker	gene	1369	2137	.	-	.	ID=augustus_masked-C7914-processed-gene-0.1;Name=augustus_masked-C7914-processed-gene-0.1
C7914	maker	mRNA	1369	2137	.	-	.	ID=augustus_masked-C7914-processed-gene-0.1-mRNA-1;Parent=augustus_masked-C7914-processed-gene-0.1;Name=augustus_masked-C7914-processed-gene-0.1-mRNA-1;_AED=1.00;_eAED=1.00;_QI=0|0|0|0|1|1|3|0|218
C7914	maker	exon	1660	2137	.	-	.	ID=augustus_masked-C7914-processed-gene-0.1-mRNA-1:exon:11767;Parent=augustus_masked-C7914-processed-gene-0.1-mRNA-1
C7914	maker	exon	1583	1607	.	-	.	ID=augustus_masked-C7914-processed-gene-0.1-mRNA-1:exon:11766;Parent=augustus_masked-C7914-processed-gene-0.1-mRNA-1
C7914	maker	exon	1369	1519	.	-	.	ID=augustus_masked-C7914-processed-gene-0.1-mRNA-1:exon:11765;Parent=augustus_masked-C7914-processed-gene-0.1-mRNA-1
C7914	maker	CDS	1660	2137	.	-	0	ID=augustus_masked-C7914-processed-gene-0.1-mRNA-1:cds;Parent=augustus_masked-C7914-processed-gene-0.1-mRNA-1
C7914	maker	CDS	1583	1607	.	-	2	ID=augustus_masked-C7914-processed-gene-0.1-mRNA-1:cds;Parent=augustus_masked-C7914-processed-gene-0.1-mRNA-1
C7914	maker	CDS	1369	1519	.	-	1	ID=augustus_masked-C7914-processed-gene-0.1-mRNA-1:cds;Parent=augustus_masked-C7914-processed-gene-0.1-mRNA-1
###
C8292	.	contig	1	6701	.	.	.	ID=C8292;Name=C8292
C8292	maker	gene	127	2174	.	-	.	ID=maker-C8292-augustus-gene-0.3;Name=maker-C8292-augustus-gene-0.3
C8292	maker	mRNA	127	2174	.	-	.	ID=maker-C8292-augustus-gene-0.3-mRNA-1;Parent=maker-C8292-augustus-gene-0.3;Name=maker-C8292-augustus-gene-0.3-mRNA-1;_AED=0.01;_eAED=0.01;_QI=0|0|0|1|1|1|2|0|663
C8292	maker	exon	383	2174	.	-	.	ID=maker-C8292-augustus-gene-0.3-mRNA-1:exon:12673;Parent=maker-C8292-augustus-gene-0.3-mRNA-1
C8292	maker	exon	127	323	.	-	.	ID=maker-C8292-augustus-gene-0.3-mRNA-1:exon:12672;Parent=maker-C8292-augustus-gene-0.3-mRNA-1
C8292	maker	CDS	383	2174	.	-	0	ID=maker-C8292-augustus-gene-0.3-mRNA-1:cds;Parent=maker-C8292-augustus-gene-0.3-mRNA-1
C8292	maker	CDS	127	323	.	-	2	ID=maker-C8292-augustus-gene-0.3-mRNA-1:cds;Parent=maker-C8292-augustus-gene-0.3-mRNA-1
###
scaffold27	.	contig	1	3359036	.	.	.	ID=scaffold27;Name=scaffold27
scaffold27	maker	gene	6891	7952	.	+	.	ID=augustus_masked-scaffold27-processed-gene-0.32;Name=augustus_masked-scaffold27-processed-gene-0.32
scaffold27	maker	mRNA	6891	7952	.	+	.	ID=augustus_masked-scaffold27-processed-gene-0.32-mRNA-1;Parent=augustus_masked-scaffold27-processed-gene-0.32;Name=augustus_masked-scaffold27-processed-gene-0.32-mRNA-1;_AED=0.01;_eAED=0.01;_QI=0|-1|0|1|-1|1|1|0|353
scaffold27	maker	exon	6891	7952	.	+	.	ID=augustus_masked-scaffold27-processed-gene-0.32-mRNA-1:exon:5674;Parent=augustus_masked-scaffold27-processed-gene-0.32-mRNA-1
scaffold27	maker	CDS	6891	7952	.	+	0	ID=augustus_masked-scaffold27-processed-gene-0.32-mRNA-1:cds;Parent=augustus_masked-scaffold27-processed-gene-0.32-mRNA-1
scaffold27	maker	gene	61090	63252	.	+	.	ID=augustus_masked-scaffold27-processed-gene-0.36;Name=augustus_masked-scaffold27-processed-gene-0.36
scaffold27	maker	mRNA	61090	63252	.	+	.	ID=augustus_masked-scaffold27-processed-gene-0.36-mRNA-1;Parent=augustus_masked-scaffold27-processed-gene-0.36;Name=augustus_masked-scaffold27-processed-gene-0.36-mRNA-1;_AED=0.03;_eAED=0.03;_QI=0|0|0|1|1|1|2|0|695
scaffold27	maker	exon	61090	61148	.	+	.	ID=augustus_masked-scaffold27-processed-gene-0.36-mRNA-1:exon:5675;Parent=augustus_masked-scaffold27-processed-gene-0.36-mRNA-1
scaffold27	maker	exon	61224	63252	.	+	.	ID=augustus_masked-scaffold27-processed-gene-0.36-mRNA-1:exon:5676;Parent=augustus_masked-scaffold27-processed-gene-0.36-mRNA-1
scaffold27	maker	CDS	61090	61148	.	+	0	ID=augustus_masked-scaffold27-processed-gene-0.36-mRNA-1:cds;Parent=augustus_masked-scaffold27-processed-gene-0.36-mRNA-1
scaffold27	maker	CDS	61224	63252	.	+	1	ID=augustus_masked-scaffold27-processed-gene-0.36-mRNA-1:cds;Parent=augustus_masked-scaffold27-processed-gene-0.36-mRNA-1
scaffold27	maker	gene	55126	56369	.	+	.	ID=augustus_masked-scaffold27-processed-gene-0.34;Name=augustus_masked-scaffold27-processed-gene-0.34
scaffold27	maker	mRNA	55126	56369	.	+	.	ID=augustus_masked-scaffold27-processed-gene-0.34-mRNA-1;Parent=augustus_masked-scaffold27-processed-gene-0.34;Name=augustus_masked-scaffold27-processed-gene-0.34-mRNA-1;_AED=0.03;_eAED=0.03;_QI=0|0|0|1|1|1|3|0|379
scaffold27	maker	exon	55126	55171	.	+	.	ID=augustus_masked-scaffold27-processed-gene-0.34-mRNA-1:exon:5677;Parent=augustus_masked-scaffold27-processed-gene-0.34-mRNA-1
scaffold27	maker	exon	55225	55465	.	+	.	ID=augustus_masked-scaffold27-processed-gene-0.34-mRNA-1:exon:5678;Parent=augustus_masked-scaffold27-processed-gene-0.34-mRNA-1
scaffold27	maker	exon	55517	56369	.	+	.	ID=augustus_masked-scaffold27-processed-gene-0.34-mRNA-1:exon:5679;Parent=augustus_masked-scaffold27-processed-gene-0.34-mRNA-1
scaffold27	maker	CDS	55126	55171	.	+	0	ID=augustus_masked-scaffold27-processed-gene-0.34-mRNA-1:cds;Parent=augustus_masked-scaffold27-processed-gene-0.34-mRNA-1
scaffold27	maker	CDS	55225	55465	.	+	2	ID=augustus_masked-scaffold27-processed-gene-0.34-mRNA-1:cds;Parent=augustus_masked-scaffold27-processed-gene-0.34-mRNA-1
scaffold27	maker	CDS	55517	56369	.	+	1	ID=augustus_masked-scaffold27-processed-gene-0.34-mRNA-1:cds;Parent=augustus_masked-scaffold27-processed-gene-0.34-mRNA-1
scaffold27	maker	gene	73301	78876	.	+	.	ID=maker-scaffold27-augustus-gene-0.4;Name=maker-scaffold27-augustus-gene-0.4
scaffold27	maker	mRNA	73301	78876	.	+	.	ID=maker-scaffold27-augustus-gene-0.4-mRNA-1;Parent=maker-scaffold27-augustus-gene-0.4;Name=maker-scaffold27-augustus-gene-0.4-mRNA-1;_AED=0.04;_eAED=0.04;_QI=0|0|0|1|0.83|0.71|7|0|1397
scaffold27	maker	exon	73301	73369	.	+	.	ID=maker-scaffold27-augustus-gene-0.4-mRNA-1:exon:5680;Parent=maker-scaffold27-augustus-gene-0.4-mRNA-1
scaffold27	maker	exon	73447	73662	.	+	.	ID=maker-scaffold27-augustus-gene-0.4-mRNA-1:exon:5681;Parent=maker-scaffold27-augustus-gene-0.4-mRNA-1
scaffold27	maker	exon	73729	73832	.	+	.	ID=maker-scaffold27-augustus-gene-0.4-mRNA-1:exon:5682;Parent=maker-scaffold27-augustus-gene-0.4-mRNA-1
scaffold27	maker	exon	74340	75715	.	+	.	ID=maker-scaffold27-augustus-gene-0.4-mRNA-1:exon:5683;Parent=maker-scaffold27-augustus-gene-0.4-mRNA-1
scaffold27	maker	exon	76235	76563	.	+	.	ID=maker-scaffold27-augustus-gene-0.4-mRNA-1:exon:5684;Parent=maker-scaffold27-augustus-gene-0.4-mRNA-1
scaffold27	maker	exon	76660	78590	.	+	.	ID=maker-scaffold27-augustus-gene-0.4-mRNA-1:exon:5685;Parent=maker-scaffold27-augustus-gene-0.4-mRNA-1
scaffold27	maker	exon	78708	78876	.	+	.	ID=maker-scaffold27-augustus-gene-0.4-mRNA-1:exon:5686;Parent=maker-scaffold27-augustus-gene-0.4-mRNA-1
scaffold27	maker	CDS	73301	73369	.	+	0	ID=maker-scaffold27-augustus-gene-0.4-mRNA-1:cds;Parent=maker-scaffold27-augustus-gene-0.4-mRNA-1
scaffold27	maker	CDS	73447	73662	.	+	0	ID=maker-scaffold27-augustus-gene-0.4-mRNA-1:cds;Parent=maker-scaffold27-augustus-gene-0.4-mRNA-1
scaffold27	maker	CDS	73729	73832	.	+	0	ID=maker-scaffold27-augustus-gene-0.4-mRNA-1:cds;Parent=maker-scaffold27-augustus-gene-0.4-mRNA-1
scaffold27	maker	CDS	74340	75715	.	+	1	ID=maker-scaffold27-augustus-gene-0.4-mRNA-1:cds;Parent=maker-scaffold27-augustus-gene-0.4-mRNA-1
scaffold27	maker	CDS	76235	76563	.	+	2	ID=maker-scaffold27-augustus-gene-0.4-mRNA-1:cds;Parent=maker-scaffold27-augustus-gene-0.4-mRNA-1
scaffold27	maker	CDS	76660	78590	.	+	0	ID=maker-scaffold27-augustus-gene-0.4-mRNA-1:cds;Parent=maker-scaffold27-augustus-gene-0.4-mRNA-1
scaffold27	maker	CDS	78708	78876	.	+	1	ID=maker-scaffold27-augustus-gene-0.4-mRNA-1:cds;Parent=maker-scaffold27-augustus-gene-0.4-mRNA-1
scaffold27	maker	gene	58237	60453	.	+	.	ID=maker-scaffold27-augustus-gene-0.3;Name=maker-scaffold27-augustus-gene-0.3
scaffold27	maker	mRNA	58237	60453	.	+	.	ID=maker-scaffold27-augustus-gene-0.3-mRNA-1;Parent=maker-scaffold27-augustus-gene-0.3;Name=maker-scaffold27-augustus-gene-0.3-mRNA-1;_AED=0.06;_eAED=0.06;_QI=0|0|0|1|1|1|3|0|562
scaffold27	maker	exon	58237	58334	.	+	.	ID=maker-scaffold27-augustus-gene-0.3-mRNA-1:exon:5687;Parent=maker-scaffold27-augustus-gene-0.3-mRNA-1
scaffold27	maker	exon	58390	59137	.	+	.	ID=maker-scaffold27-augustus-gene-0.3-mRNA-1:exon:5688;Parent=maker-scaffold27-augustus-gene-0.3-mRNA-1
scaffold27	maker	exon	59611	60453	.	+	.	ID=maker-scaffold27-augustus-gene-0.3-mRNA-1:exon:5689;Parent=maker-scaffold27-augustus-gene-0.3-mRNA-1
scaffold27	maker	CDS	58237	58334	.	+	0	ID=maker-scaffold27-augustus-gene-0.3-mRNA-1:cds;Parent=maker-scaffold27-augustus-gene-0.3-mRNA-1
scaffold27	maker	CDS	58390	59137	.	+	1	ID=maker-scaffold27-augustus-gene-0.3-mRNA-1:cds;Parent=maker-scaffold27-augustus-gene-0.3-mRNA-1
scaffold27	maker	CDS	59611	60453	.	+	0	ID=maker-scaffold27-augustus-gene-0.3-mRNA-1:cds;Parent=maker-scaffold27-augustus-gene-0.3-mRNA-1
scaffold27	maker	gene	15752	19029	.	+	.	ID=maker-scaffold27-snap-gene-0.17;Name=maker-scaffold27-snap-gene-0.17
scaffold27	maker	mRNA	15752	19029	.	+	.	ID=maker-scaffold27-snap-gene-0.17-mRNA-1;Parent=maker-scaffold27-snap-gene-0.17;Name=maker-scaffold27-snap-gene-0.17-mRNA-1;_AED=0.11;_eAED=0.11;_QI=0|0|0|0.85|0.66|0.71|7|0|741
scaffold27	maker	exon	15752	15913	.	+	.	ID=maker-scaffold27-snap-gene-0.17-mRNA-1:exon:5690;Parent=maker-scaffold27-snap-gene-0.17-mRNA-1
scaffold27	maker	exon	15965	16215	.	+	.	ID=maker-scaffold27-snap-gene-0.17-mRNA-1:exon:5691;Parent=maker-scaffold27-snap-gene-0.17-mRNA-1
scaffold27	maker	exon	16274	16917	.	+	.	ID=maker-scaffold27-snap-gene-0.17-mRNA-1:exon:5692;Parent=maker-scaffold27-snap-gene-0.17-mRNA-1
scaffold27	maker	exon	17681	17823	.	+	.	ID=maker-scaffold27-snap-gene-0.17-mRNA-1:exon:5693;Parent=maker-scaffold27-snap-gene-0.17-mRNA-1
scaffold27	maker	exon	17892	18021	.	+	.	ID=maker-scaffold27-snap-gene-0.17-mRNA-1:exon:5694;Parent=maker-scaffold27-snap-gene-0.17-mRNA-1
scaffold27	maker	exon	18077	18203	.	+	.	ID=maker-scaffold27-snap-gene-0.17-mRNA-1:exon:5695;Parent=maker-scaffold27-snap-gene-0.17-mRNA-1
scaffold27	maker	exon	18261	19029	.	+	.	ID=maker-scaffold27-snap-gene-0.17-mRNA-1:exon:5696;Parent=maker-scaffold27-snap-gene-0.17-mRNA-1
scaffold27	maker	CDS	15752	15913	.	+	0	ID=maker-scaffold27-snap-gene-0.17-mRNA-1:cds;Parent=maker-scaffold27-snap-gene-0.17-mRNA-1
scaffold27	maker	CDS	15965	16215	.	+	0	ID=maker-scaffold27-snap-gene-0.17-mRNA-1:cds;Parent=maker-scaffold27-snap-gene-0.17-mRNA-1
scaffold27	maker	CDS	16274	16917	.	+	1	ID=maker-scaffold27-snap-gene-0.17-mRNA-1:cds;Parent=maker-scaffold27-snap-gene-0.17-mRNA-1
scaffold27	maker	CDS	17681	17823	.	+	2	ID=maker-scaffold27-snap-gene-0.17-mRNA-1:cds;Parent=maker-scaffold27-snap-gene-0.17-mRNA-1
scaffold27	maker	CDS	17892	18021	.	+	0	ID=maker-scaffold27-snap-gene-0.17-mRNA-1:cds;Parent=maker-scaffold27-snap-gene-0.17-mRNA-1
scaffold27	maker	CDS	18077	18203	.	+	2	ID=maker-scaffold27-snap-gene-0.17-mRNA-1:cds;Parent=maker-scaffold27-snap-gene-0.17-mRNA-1
scaffold27	maker	CDS	18261	19029	.	+	1	ID=maker-scaffold27-snap-gene-0.17-mRNA-1:cds;Parent=maker-scaffold27-snap-gene-0.17-mRNA-1
scaffold27	maker	gene	1056	1501	.	+	.	ID=maker-scaffold27-snap-gene-0.15;Name=maker-scaffold27-snap-gene-0.15
scaffold27	maker	mRNA	1056	1501	.	+	.	ID=maker-scaffold27-snap-gene-0.15-mRNA-1;Parent=maker-scaffold27-snap-gene-0.15;Name=maker-scaffold27-snap-gene-0.15-mRNA-1;_AED=0.13;_eAED=0.13;_QI=0|0|0|1|0|0.5|2|0|116
scaffold27	maker	exon	1056	1177	.	+	.	ID=maker-scaffold27-snap-gene-0.15-mRNA-1:exon:5697;Parent=maker-scaffold27-snap-gene-0.15-mRNA-1
scaffold27	maker	exon	1273	1501	.	+	.	ID=maker-scaffold27-snap-gene-0.15-mRNA-1:exon:5698;Parent=maker-scaffold27-snap-gene-0.15-mRNA-1
scaffold27	maker	CDS	1056	1177	.	+	0	ID=maker-scaffold27-snap-gene-0.15-mRNA-1:cds;Parent=maker-scaffold27-snap-gene-0.15-mRNA-1
scaffold27	maker	CDS	1273	1501	.	+	1	ID=maker-scaffold27-snap-gene-0.15-mRNA-1:cds;Parent=maker-scaffold27-snap-gene-0.15-mRNA-1
scaffold27	maker	gene	11844	13142	.	+	.	ID=maker-scaffold27-augustus-gene-0.0;Name=maker-scaffold27-augustus-gene-0.0
scaffold27	maker	mRNA	11844	13142	.	+	.	ID=maker-scaffold27-augustus-gene-0.0-mRNA-1;Parent=maker-scaffold27-augustus-gene-0.0;Name=maker-scaffold27-augustus-gene-0.0-mRNA-1;_AED=0.27;_eAED=0.31;_QI=0|0|0|0.75|1|1|4|0|366
scaffold27	maker	exon	11844	12005	.	+	.	ID=maker-scaffold27-augustus-gene-0.0-mRNA-1:exon:5699;Parent=maker-scaffold27-augustus-gene-0.0-mRNA-1
scaffold27	maker	exon	12067	12454	.	+	.	ID=maker-scaffold27-augustus-gene-0.0-mRNA-1:exon:5700;Parent=maker-scaffold27-augustus-gene-0.0-mRNA-1
scaffold27	maker	exon	12521	12638	.	+	.	ID=maker-scaffold27-augustus-gene-0.0-mRNA-1:exon:5701;Parent=maker-scaffold27-augustus-gene-0.0-mRNA-1
scaffold27	maker	exon	12710	13142	.	+	.	ID=maker-scaffold27-augustus-gene-0.0-mRNA-1:exon:5702;Parent=maker-scaffold27-augustus-gene-0.0-mRNA-1
scaffold27	maker	CDS	11844	12005	.	+	0	ID=maker-scaffold27-augustus-gene-0.0-mRNA-1:cds;Parent=maker-scaffold27-augustus-gene-0.0-mRNA-1
scaffold27	maker	CDS	12067	12454	.	+	0	ID=maker-scaffold27-augustus-gene-0.0-mRNA-1:cds;Parent=maker-scaffold27-augustus-gene-0.0-mRNA-1
scaffold27	maker	CDS	12521	12638	.	+	2	ID=maker-scaffold27-augustus-gene-0.0-mRNA-1:cds;Parent=maker-scaffold27-augustus-gene-0.0-mRNA-1
scaffold27	maker	CDS	12710	13142	.	+	1	ID=maker-scaffold27-augustus-gene-0.0-mRNA-1:cds;Parent=maker-scaffold27-augustus-gene-0.0-mRNA-1
scaffold27	maker	gene	14229	15269	.	+	.	ID=snap_masked-scaffold27-processed-gene-0.54;Name=snap_masked-scaffold27-processed-gene-0.54
scaffold27	maker	mRNA	14229	15269	.	+	.	ID=snap_masked-scaffold27-processed-gene-0.54-mRNA-1;Parent=snap_masked-scaffold27-processed-gene-0.54;Name=snap_masked-scaffold27-processed-gene-0.54-mRNA-1;_AED=0.40;_eAED=0.40;_QI=0|-1|0|1|-1|1|1|0|346
scaffold27	maker	exon	14229	15269	.	+	.	ID=snap_masked-scaffold27-processed-gene-0.54-mRNA-1:exon:5703;Parent=snap_masked-scaffold27-processed-gene-0.54-mRNA-1
scaffold27	maker	CDS	14229	15269	.	+	0	ID=snap_masked-scaffold27-processed-gene-0.54-mRNA-1:cds;Parent=snap_masked-scaffold27-processed-gene-0.54-mRNA-1
scaffold27	maker	gene	52983	54812	.	-	.	ID=augustus_masked-scaffold27-processed-gene-0.46;Name=augustus_masked-scaffold27-processed-gene-0.46
scaffold27	maker	mRNA	52983	54812	.	-	.	ID=augustus_masked-scaffold27-processed-gene-0.46-mRNA-1;Parent=augustus_masked-scaffold27-processed-gene-0.46;Name=augustus_masked-scaffold27-processed-gene-0.46-mRNA-1;_AED=0.00;_eAED=0.00;_QI=0|-1|0|1|-1|1|1|0|609
scaffold27	maker	exon	52983	54812	.	-	.	ID=augustus_masked-scaffold27-processed-gene-0.46-mRNA-1:exon:5704;Parent=augustus_masked-scaffold27-processed-gene-0.46-mRNA-1
scaffold27	maker	CDS	52983	54812	.	-	0	ID=augustus_masked-scaffold27-processed-gene-0.46-mRNA-1:cds;Parent=augustus_masked-scaffold27-processed-gene-0.46-mRNA-1
scaffold27	maker	gene	56985	57848	.	-	.	ID=augustus_masked-scaffold27-processed-gene-0.47;Name=augustus_masked-scaffold27-processed-gene-0.47
scaffold27	maker	mRNA	56985	57848	.	-	.	ID=augustus_masked-scaffold27-processed-gene-0.47-mRNA-1;Parent=augustus_masked-scaffold27-processed-gene-0.47;Name=augustus_masked-scaffold27-processed-gene-0.47-mRNA-1;_AED=0.00;_eAED=0.00;_QI=0|-1|0|1|-1|1|1|0|287
scaffold27	maker	exon	56985	57848	.	-	.	ID=augustus_masked-scaffold27-processed-gene-0.47-mRNA-1:exon:5705;Parent=augustus_masked-scaffold27-processed-gene-0.47-mRNA-1
scaffold27	maker	CDS	56985	57848	.	-	0	ID=augustus_masked-scaffold27-processed-gene-0.47-mRNA-1:cds;Parent=augustus_masked-scaffold27-processed-gene-0.47-mRNA-1
scaffold27	maker	gene	32194	33434	.	-	.	ID=maker-scaffold27-augustus-gene-0.6;Name=maker-scaffold27-augustus-gene-0.6
scaffold27	maker	mRNA	32194	33434	.	-	.	ID=maker-scaffold27-augustus-gene-0.6-mRNA-1;Parent=maker-scaffold27-augustus-gene-0.6;Name=maker-scaffold27-augustus-gene-0.6-mRNA-1;_AED=0.00;_eAED=0.00;_QI=0|0|0|1|1|1|3|0|316
scaffold27	maker	exon	33189	33434	.	-	.	ID=maker-scaffold27-augustus-gene-0.6-mRNA-1:exon:5708;Parent=maker-scaffold27-augustus-gene-0.6-mRNA-1
scaffold27	maker	exon	32738	33055	.	-	.	ID=maker-scaffold27-augustus-gene-0.6-mRNA-1:exon:5707;Parent=maker-scaffold27-augustus-gene-0.6-mRNA-1
scaffold27	maker	exon	32194	32580	.	-	.	ID=maker-scaffold27-augustus-gene-0.6-mRNA-1:exon:5706;Parent=maker-scaffold27-augustus-gene-0.6-mRNA-1
scaffold27	maker	CDS	33189	33434	.	-	0	ID=maker-scaffold27-augustus-gene-0.6-mRNA-1:cds;Parent=maker-scaffold27-augustus-gene-0.6-mRNA-1
scaffold27	maker	CDS	32738	33055	.	-	0	ID=maker-scaffold27-augustus-gene-0.6-mRNA-1:cds;Parent=maker-scaffold27-augustus-gene-0.6-mRNA-1
scaffold27	maker	CDS	32194	32580	.	-	0	ID=maker-scaffold27-augustus-gene-0.6-mRNA-1:cds;Parent=maker-scaffold27-augustus-gene-0.6-mRNA-1
scaffold27	maker	gene	38988	39661	.	-	.	ID=maker-scaffold27-augustus-gene-0.7;Name=maker-scaffold27-augustus-gene-0.7
scaffold27	maker	mRNA	38988	39661	.	-	.	ID=maker-scaffold27-augustus-gene-0.7-mRNA-1;Parent=maker-scaffold27-augustus-gene-0.7;Name=maker-scaffold27-augustus-gene-0.7-mRNA-1;_AED=0.00;_eAED=0.00;_QI=0|0|0|1|1|1|2|0|203
scaffold27	maker	exon	39587	39661	.	-	.	ID=maker-scaffold27-augustus-gene-0.7-mRNA-1:exon:5710;Parent=maker-scaffold27-augustus-gene-0.7-mRNA-1
scaffold27	maker	exon	38988	39524	.	-	.	ID=maker-scaffold27-augustus-gene-0.7-mRNA-1:exon:5709;Parent=maker-scaffold27-augustus-gene-0.7-mRNA-1
scaffold27	maker	CDS	39587	39661	.	-	0	ID=maker-scaffold27-augustus-gene-0.7-mRNA-1:cds;Parent=maker-scaffold27-augustus-gene-0.7-mRNA-1
scaffold27	maker	CDS	38988	39524	.	-	0	ID=maker-scaffold27-augustus-gene-0.7-mRNA-1:cds;Parent=maker-scaffold27-augustus-gene-0.7-mRNA-1
scaffold27	maker	gene	79313	82315	.	-	.	ID=maker-scaffold27-augustus-gene-0.11;Name=maker-scaffold27-augustus-gene-0.11
scaffold27	maker	mRNA	79313	82315	.	-	.	ID=maker-scaffold27-augustus-gene-0.11-mRNA-1;Parent=maker-scaffold27-augustus-gene-0.11;Name=maker-scaffold27-augustus-gene-0.11-mRNA-1;_AED=0.01;_eAED=0.01;_QI=0|0|0|1|1|0.66|3|0|953
scaffold27	maker	exon	81936	82315	.	-	.	ID=maker-scaffold27-augustus-gene-0.11-mRNA-1:exon:5713;Parent=maker-scaffold27-augustus-gene-0.11-mRNA-1
scaffold27	maker	exon	79491	81864	.	-	.	ID=maker-scaffold27-augustus-gene-0.11-mRNA-1:exon:5712;Parent=maker-scaffold27-augustus-gene-0.11-mRNA-1
scaffold27	maker	exon	79313	79417	.	-	.	ID=maker-scaffold27-augustus-gene-0.11-mRNA-1:exon:5711;Parent=maker-scaffold27-augustus-gene-0.11-mRNA-1
scaffold27	maker	CDS	81936	82315	.	-	0	ID=maker-scaffold27-augustus-gene-0.11-mRNA-1:cds;Parent=maker-scaffold27-augustus-gene-0.11-mRNA-1
scaffold27	maker	CDS	79491	81864	.	-	1	ID=maker-scaffold27-augustus-gene-0.11-mRNA-1:cds;Parent=maker-scaffold27-augustus-gene-0.11-mRNA-1
scaffold27	maker	CDS	79313	79417	.	-	0	ID=maker-scaffold27-augustus-gene-0.11-mRNA-1:cds;Parent=maker-scaffold27-augustus-gene-0.11-mRNA-1
scaffold27	maker	gene	65740	68840	.	-	.	ID=maker-scaffold27-snap-gene-0.25;Name=maker-scaffold27-snap-gene-0.25
scaffold27	maker	mRNA	65740	68840	.	-	.	ID=maker-scaffold27-snap-gene-0.25-mRNA-1;Parent=maker-scaffold27-snap-gene-0.25;Name=maker-scaffold27-snap-gene-0.25-mRNA-1;_AED=0.01;_eAED=0.01;_QI=0|0|0|1|0.66|0.75|4|0|981
scaffold27	maker	exon	67449	68840	.	-	.	ID=maker-scaffold27-snap-gene-0.25-mRNA-1:exon:5717;Parent=maker-scaffold27-snap-gene-0.25-mRNA-1
scaffold27	maker	exon	66796	67393	.	-	.	ID=maker-scaffold27-snap-gene-0.25-mRNA-1:exon:5716;Parent=maker-scaffold27-snap-gene-0.25-mRNA-1
scaffold27	maker	exon	65888	66722	.	-	.	ID=maker-scaffold27-snap-gene-0.25-mRNA-1:exon:5715;Parent=maker-scaffold27-snap-gene-0.25-mRNA-1
scaffold27	maker	exon	65740	65860	.	-	.	ID=maker-scaffold27-snap-gene-0.25-mRNA-1:exon:5714;Parent=maker-scaffold27-snap-gene-0.25-mRNA-1
scaffold27	maker	CDS	67449	68840	.	-	0	ID=maker-scaffold27-snap-gene-0.25-mRNA-1:cds;Parent=maker-scaffold27-snap-gene-0.25-mRNA-1
scaffold27	maker	CDS	66796	67393	.	-	0	ID=maker-scaffold27-snap-gene-0.25-mRNA-1:cds;Parent=maker-scaffold27-snap-gene-0.25-mRNA-1
scaffold27	maker	CDS	65888	66722	.	-	2	ID=maker-scaffold27-snap-gene-0.25-mRNA-1:cds;Parent=maker-scaffold27-snap-gene-0.25-mRNA-1
scaffold27	maker	CDS	65740	65860	.	-	1	ID=maker-scaffold27-snap-gene-0.25-mRNA-1:cds;Parent=maker-scaffold27-snap-gene-0.25-mRNA-1
scaffold27	maker	gene	33864	36440	.	-	.	ID=augustus_masked-scaffold27-processed-gene-0.42;Name=augustus_masked-scaffold27-processed-gene-0.42
scaffold27	maker	mRNA	33864	36440	.	-	.	ID=augustus_masked-scaffold27-processed-gene-0.42-mRNA-1;Parent=augustus_masked-scaffold27-processed-gene-0.42;Name=augustus_masked-scaffold27-processed-gene-0.42-mRNA-1;_AED=0.01;_eAED=0.01;_QI=0|0|0|1|1|1|2|0|836
scaffold27	maker	exon	36341	36440	.	-	.	ID=augustus_masked-scaffold27-processed-gene-0.42-mRNA-1:exon:5719;Parent=augustus_masked-scaffold27-processed-gene-0.42-mRNA-1
scaffold27	maker	exon	33864	36274	.	-	.	ID=augustus_masked-scaffold27-processed-gene-0.42-mRNA-1:exon:5718;Parent=augustus_masked-scaffold27-processed-gene-0.42-mRNA-1
scaffold27	maker	CDS	36341	36440	.	-	0	ID=augustus_masked-scaffold27-processed-gene-0.42-mRNA-1:cds;Parent=augustus_masked-scaffold27-processed-gene-0.42-mRNA-1
scaffold27	maker	CDS	33864	36274	.	-	2	ID=augustus_masked-scaffold27-processed-gene-0.42-mRNA-1:cds;Parent=augustus_masked-scaffold27-processed-gene-0.42-mRNA-1
scaffold27	maker	gene	86665	89759	.	-	.	ID=maker-scaffold27-augustus-gene-0.14;Name=maker-scaffold27-augustus-gene-0.14
scaffold27	maker	mRNA	86665	89759	.	-	.	ID=maker-scaffold27-augustus-gene-0.14-mRNA-1;Parent=maker-scaffold27-augustus-gene-0.14;Name=maker-scaffold27-augustus-gene-0.14-mRNA-1;_AED=0.02;_eAED=0.02;_QI=0|0|0|1|1|1|3|0|977
scaffold27	maker	exon	89631	89759	.	-	.	ID=maker-scaffold27-augustus-gene-0.14-mRNA-1:exon:5722;Parent=maker-scaffold27-augustus-gene-0.14-mRNA-1
scaffold27	maker	exon	86901	89553	.	-	.	ID=maker-scaffold27-augustus-gene-0.14-mRNA-1:exon:5721;Parent=maker-scaffold27-augustus-gene-0.14-mRNA-1
scaffold27	maker	exon	86665	86816	.	-	.	ID=maker-scaffold27-augustus-gene-0.14-mRNA-1:exon:5720;Parent=maker-scaffold27-augustus-gene-0.14-mRNA-1
scaffold27	maker	CDS	89631	89759	.	-	0	ID=maker-scaffold27-augustus-gene-0.14-mRNA-1:cds;Parent=maker-scaffold27-augustus-gene-0.14-mRNA-1
scaffold27	maker	CDS	86901	89553	.	-	0	ID=maker-scaffold27-augustus-gene-0.14-mRNA-1:cds;Parent=maker-scaffold27-augustus-gene-0.14-mRNA-1
scaffold27	maker	CDS	86665	86816	.	-	2	ID=maker-scaffold27-augustus-gene-0.14-mRNA-1:cds;Parent=maker-scaffold27-augustus-gene-0.14-mRNA-1
scaffold27	maker	gene	72274	72944	.	-	.	ID=maker-scaffold27-augustus-gene-0.10;Name=maker-scaffold27-augustus-gene-0.10
scaffold27	maker	mRNA	72274	72944	.	-	.	ID=maker-scaffold27-augustus-gene-0.10-mRNA-1;Parent=maker-scaffold27-augustus-gene-0.10;Name=maker-scaffold27-augustus-gene-0.10-mRNA-1;_AED=0.02;_eAED=0.02;_QI=0|0|0|1|1|1|2|0|202
scaffold27	maker	exon	72378	72944	.	-	.	ID=maker-scaffold27-augustus-gene-0.10-mRNA-1:exon:5724;Parent=maker-scaffold27-augustus-gene-0.10-mRNA-1
scaffold27	maker	exon	72274	72315	.	-	.	ID=maker-scaffold27-augustus-gene-0.10-mRNA-1:exon:5723;Parent=maker-scaffold27-augustus-gene-0.10-mRNA-1
scaffold27	maker	CDS	72378	72944	.	-	0	ID=maker-scaffold27-augustus-gene-0.10-mRNA-1:cds;Parent=maker-scaffold27-augustus-gene-0.10-mRNA-1
scaffold27	maker	CDS	72274	72315	.	-	0	ID=maker-scaffold27-augustus-gene-0.10-mRNA-1:cds;Parent=maker-scaffold27-augustus-gene-0.10-mRNA-1
scaffold27	maker	gene	8522	10345	.	-	.	ID=maker-scaffold27-snap-gene-0.21;Name=maker-scaffold27-snap-gene-0.21
scaffold27	maker	mRNA	8522	10345	.	-	.	ID=maker-scaffold27-snap-gene-0.21-mRNA-1;Parent=maker-scaffold27-snap-gene-0.21;Name=maker-scaffold27-snap-gene-0.21-mRNA-1;_AED=0.03;_eAED=0.03;_QI=0|0|0|0.66|1|1|3|0|561
scaffold27	maker	exon	10299	10345	.	-	.	ID=maker-scaffold27-snap-gene-0.21-mRNA-1:exon:5727;Parent=maker-scaffold27-snap-gene-0.21-mRNA-1
scaffold27	maker	exon	8722	10228	.	-	.	ID=maker-scaffold27-snap-gene-0.21-mRNA-1:exon:5726;Parent=maker-scaffold27-snap-gene-0.21-mRNA-1
scaffold27	maker	exon	8522	8653	.	-	.	ID=maker-scaffold27-snap-gene-0.21-mRNA-1:exon:5725;Parent=maker-scaffold27-snap-gene-0.21-mRNA-1
scaffold27	maker	CDS	10299	10345	.	-	0	ID=maker-scaffold27-snap-gene-0.21-mRNA-1:cds;Parent=maker-scaffold27-snap-gene-0.21-mRNA-1
scaffold27	maker	CDS	8722	10228	.	-	1	ID=maker-scaffold27-snap-gene-0.21-mRNA-1:cds;Parent=maker-scaffold27-snap-gene-0.21-mRNA-1
scaffold27	maker	CDS	8522	8653	.	-	0	ID=maker-scaffold27-snap-gene-0.21-mRNA-1:cds;Parent=maker-scaffold27-snap-gene-0.21-mRNA-1
scaffold27	maker	gene	40661	45098	.	-	.	ID=maker-scaffold27-augustus-gene-0.8;Name=maker-scaffold27-augustus-gene-0.8
scaffold27	maker	mRNA	40661	45098	.	-	.	ID=maker-scaffold27-augustus-gene-0.8-mRNA-1;Parent=maker-scaffold27-augustus-gene-0.8;Name=maker-scaffold27-augustus-gene-0.8-mRNA-1;_AED=0.04;_eAED=0.04;_QI=0|0|0|0.85|0.83|0.71|7|0|982
scaffold27	maker	exon	44870	45098	.	-	.	ID=maker-scaffold27-augustus-gene-0.8-mRNA-1:exon:5734;Parent=maker-scaffold27-augustus-gene-0.8-mRNA-1
scaffold27	maker	exon	43416	44806	.	-	.	ID=maker-scaffold27-augustus-gene-0.8-mRNA-1:exon:5733;Parent=maker-scaffold27-augustus-gene-0.8-mRNA-1
scaffold27	maker	exon	42183	42250	.	-	.	ID=maker-scaffold27-augustus-gene-0.8-mRNA-1:exon:5732;Parent=maker-scaffold27-augustus-gene-0.8-mRNA-1
scaffold27	maker	exon	42087	42113	.	-	.	ID=maker-scaffold27-augustus-gene-0.8-mRNA-1:exon:5731;Parent=maker-scaffold27-augustus-gene-0.8-mRNA-1
scaffold27	maker	exon	41526	42019	.	-	.	ID=maker-scaffold27-augustus-gene-0.8-mRNA-1:exon:5730;Parent=maker-scaffold27-augustus-gene-0.8-mRNA-1
scaffold27	maker	exon	41456	41467	.	-	.	ID=maker-scaffold27-augustus-gene-0.8-mRNA-1:exon:5729;Parent=maker-scaffold27-augustus-gene-0.8-mRNA-1
scaffold27	maker	exon	40661	41388	.	-	.	ID=maker-scaffold27-augustus-gene-0.8-mRNA-1:exon:5728;Parent=maker-scaffold27-augustus-gene-0.8-mRNA-1
scaffold27	maker	CDS	44870	45098	.	-	0	ID=maker-scaffold27-augustus-gene-0.8-mRNA-1:cds;Parent=maker-scaffold27-augustus-gene-0.8-mRNA-1
scaffold27	maker	CDS	43416	44806	.	-	2	ID=maker-scaffold27-augustus-gene-0.8-mRNA-1:cds;Parent=maker-scaffold27-augustus-gene-0.8-mRNA-1
scaffold27	maker	CDS	42183	42250	.	-	0	ID=maker-scaffold27-augustus-gene-0.8-mRNA-1:cds;Parent=maker-scaffold27-augustus-gene-0.8-mRNA-1
scaffold27	maker	CDS	42087	42113	.	-	1	ID=maker-scaffold27-augustus-gene-0.8-mRNA-1:cds;Parent=maker-scaffold27-augustus-gene-0.8-mRNA-1
scaffold27	maker	CDS	41526	42019	.	-	1	ID=maker-scaffold27-augustus-gene-0.8-mRNA-1:cds;Parent=maker-scaffold27-augustus-gene-0.8-mRNA-1
scaffold27	maker	CDS	41456	41467	.	-	2	ID=maker-scaffold27-augustus-gene-0.8-mRNA-1:cds;Parent=maker-scaffold27-augustus-gene-0.8-mRNA-1
scaffold27	maker	CDS	40661	41388	.	-	2	ID=maker-scaffold27-augustus-gene-0.8-mRNA-1:cds;Parent=maker-scaffold27-augustus-gene-0.8-mRNA-1
scaffold27	maker	gene	83257	85141	.	-	.	ID=snap_masked-scaffold27-processed-gene-0.72;Name=snap_masked-scaffold27-processed-gene-0.72
scaffold27	maker	mRNA	83257	85141	.	-	.	ID=snap_masked-scaffold27-processed-gene-0.72-mRNA-1;Parent=snap_masked-scaffold27-processed-gene-0.72;Name=snap_masked-scaffold27-processed-gene-0.72-mRNA-1;_AED=0.05;_eAED=0.05;_QI=0|0|0|1|1|1|5|0|550
scaffold27	maker	exon	85045	85141	.	-	.	ID=snap_masked-scaffold27-processed-gene-0.72-mRNA-1:exon:5739;Parent=snap_masked-scaffold27-processed-gene-0.72-mRNA-1
scaffold27	maker	exon	84736	84988	.	-	.	ID=snap_masked-scaffold27-processed-gene-0.72-mRNA-1:exon:5738;Parent=snap_masked-scaffold27-processed-gene-0.72-mRNA-1
scaffold27	maker	exon	84229	84679	.	-	.	ID=snap_masked-scaffold27-processed-gene-0.72-mRNA-1:exon:5737;Parent=snap_masked-scaffold27-processed-gene-0.72-mRNA-1
scaffold27	maker	exon	83905	84169	.	-	.	ID=snap_masked-scaffold27-processed-gene-0.72-mRNA-1:exon:5736;Parent=snap_masked-scaffold27-processed-gene-0.72-mRNA-1
scaffold27	maker	exon	83257	83843	.	-	.	ID=snap_masked-scaffold27-processed-gene-0.72-mRNA-1:exon:5735;Parent=snap_masked-scaffold27-processed-gene-0.72-mRNA-1
scaffold27	maker	CDS	85045	85141	.	-	0	ID=snap_masked-scaffold27-processed-gene-0.72-mRNA-1:cds;Parent=snap_masked-scaffold27-processed-gene-0.72-mRNA-1
scaffold27	maker	CDS	84736	84988	.	-	2	ID=snap_masked-scaffold27-processed-gene-0.72-mRNA-1:cds;Parent=snap_masked-scaffold27-processed-gene-0.72-mRNA-1
scaffold27	maker	CDS	84229	84679	.	-	1	ID=snap_masked-scaffold27-processed-gene-0.72-mRNA-1:cds;Parent=snap_masked-scaffold27-processed-gene-0.72-mRNA-1
scaffold27	maker	CDS	83905	84169	.	-	0	ID=snap_masked-scaffold27-processed-gene-0.72-mRNA-1:cds;Parent=snap_masked-scaffold27-processed-gene-0.72-mRNA-1
scaffold27	maker	CDS	83257	83843	.	-	2	ID=snap_masked-scaffold27-processed-gene-0.72-mRNA-1:cds;Parent=snap_masked-scaffold27-processed-gene-0.72-mRNA-1
scaffold27	maker	gene	69358	70053	.	+	.	ID=augustus_masked-scaffold27-processed-gene-0.37;Name=augustus_masked-scaffold27-processed-gene-0.37
scaffold27	maker	mRNA	69358	70053	.	+	.	ID=augustus_masked-scaffold27-processed-gene-0.37-mRNA-1;Parent=augustus_masked-scaffold27-processed-gene-0.37;Name=augustus_masked-scaffold27-processed-gene-0.37-mRNA-1;_AED=1.00;_eAED=1.00;_QI=0|-1|0|0|-1|1|1|0|231
scaffold27	maker	exon	69358	70053	.	+	.	ID=augustus_masked-scaffold27-processed-gene-0.37-mRNA-1:exon:5740;Parent=augustus_masked-scaffold27-processed-gene-0.37-mRNA-1
scaffold27	maker	CDS	69358	70053	.	+	0	ID=augustus_masked-scaffold27-processed-gene-0.37-mRNA-1:cds;Parent=augustus_masked-scaffold27-processed-gene-0.37-mRNA-1
scaffold27	maker	gene	63569	64105	.	-	.	ID=snap_masked-scaffold27-processed-gene-0.69;Name=snap_masked-scaffold27-processed-gene-0.69
scaffold27	maker	mRNA	63569	64105	.	-	.	ID=snap_masked-scaffold27-processed-gene-0.69-mRNA-1;Parent=snap_masked-scaffold27-processed-gene-0.69;Name=snap_masked-scaffold27-processed-gene-0.69-mRNA-1;_AED=1.00;_eAED=1.00;_QI=0|0|0|0|1|1|2|0|156
scaffold27	maker	exon	63819	64105	.	-	.	ID=snap_masked-scaffold27-processed-gene-0.69-mRNA-1:exon:5742;Parent=snap_masked-scaffold27-processed-gene-0.69-mRNA-1
scaffold27	maker	exon	63569	63752	.	-	.	ID=snap_masked-scaffold27-processed-gene-0.69-mRNA-1:exon:5741;Parent=snap_masked-scaffold27-processed-gene-0.69-mRNA-1
scaffold27	maker	CDS	63819	64105	.	-	0	ID=snap_masked-scaffold27-processed-gene-0.69-mRNA-1:cds;Parent=snap_masked-scaffold27-processed-gene-0.69-mRNA-1
scaffold27	maker	CDS	63569	63752	.	-	1	ID=snap_masked-scaffold27-processed-gene-0.69-mRNA-1:cds;Parent=snap_masked-scaffold27-processed-gene-0.69-mRNA-1
###
scaffold27	maker	gene	147168	148343	.	+	.	ID=augustus_masked-scaffold27-processed-gene-1.59;Name=augustus_masked-scaffold27-processed-gene-1.59
scaffold27	maker	mRNA	147168	148343	.	+	.	ID=augustus_masked-scaffold27-processed-gene-1.59-mRNA-1;Parent=augustus_masked-scaffold27-processed-gene-1.59;Name=augustus_masked-scaffold27-processed-gene-1.59-mRNA-1;_AED=0.00;_eAED=0.00;_QI=0|-1|0|1|-1|1|1|0|391
scaffold27	maker	exon	147168	148343	.	+	.	ID=augustus_masked-scaffold27-processed-gene-1.59-mRNA-1:exon:5743;Parent=augustus_masked-scaffold27-processed-gene-1.59-mRNA-1
scaffold27	maker	CDS	147168	148343	.	+	0	ID=augustus_masked-scaffold27-processed-gene-1.59-mRNA-1:cds;Parent=augustus_masked-scaffold27-processed-gene-1.59-mRNA-1
scaffold27	maker	gene	169296	175170	.	+	.	ID=maker-scaffold27-augustus-gene-1.7;Name=maker-scaffold27-augustus-gene-1.7
scaffold27	maker	mRNA	169296	175170	.	+	.	ID=maker-scaffold27-augustus-gene-1.7-mRNA-1;Parent=maker-scaffold27-augustus-gene-1.7;Name=maker-scaffold27-augustus-gene-1.7-mRNA-1;_AED=0.00;_eAED=0.01;_QI=0|0|0|0.75|0.66|0.5|4|0|1532
scaffold27	maker	exon	169296	169301	.	+	.	ID=maker-scaffold27-augustus-gene-1.7-mRNA-1:exon:5744;Parent=maker-scaffold27-augustus-gene-1.7-mRNA-1
scaffold27	maker	exon	169373	171665	.	+	.	ID=maker-scaffold27-augustus-gene-1.7-mRNA-1:exon:5745;Parent=maker-scaffold27-augustus-gene-1.7-mRNA-1
scaffold27	maker	exon	172815	172984	.	+	.	ID=maker-scaffold27-augustus-gene-1.7-mRNA-1:exon:5746;Parent=maker-scaffold27-augustus-gene-1.7-mRNA-1
scaffold27	maker	exon	173041	175170	.	+	.	ID=maker-scaffold27-augustus-gene-1.7-mRNA-1:exon:5747;Parent=maker-scaffold27-augustus-gene-1.7-mRNA-1
scaffold27	maker	CDS	169296	169301	.	+	0	ID=maker-scaffold27-augustus-gene-1.7-mRNA-1:cds;Parent=maker-scaffold27-augustus-gene-1.7-mRNA-1
scaffold27	maker	CDS	169373	171665	.	+	0	ID=maker-scaffold27-augustus-gene-1.7-mRNA-1:cds;Parent=maker-scaffold27-augustus-gene-1.7-mRNA-1
scaffold27	maker	CDS	172815	172984	.	+	2	ID=maker-scaffold27-augustus-gene-1.7-mRNA-1:cds;Parent=maker-scaffold27-augustus-gene-1.7-mRNA-1
scaffold27	maker	CDS	173041	175170	.	+	0	ID=maker-scaffold27-augustus-gene-1.7-mRNA-1:cds;Parent=maker-scaffold27-augustus-gene-1.7-mRNA-1
scaffold27	maker	gene	177895	178371	.	+	.	ID=augustus_masked-scaffold27-processed-gene-1.67;Name=augustus_masked-scaffold27-processed-gene-1.67
scaffold27	maker	mRNA	177895	178371	.	+	.	ID=augustus_masked-scaffold27-processed-gene-1.67-mRNA-1;Parent=augustus_masked-scaffold27-processed-gene-1.67;Name=augustus_masked-scaffold27-processed-gene-1.67-mRNA-1;_AED=0.00;_eAED=0.01;_QI=0|-1|0|1|-1|1|1|0|158
scaffold27	maker	exon	177895	178371	.	+	.	ID=augustus_masked-scaffold27-processed-gene-1.67-mRNA-1:exon:5748;Parent=augustus_masked-scaffold27-processed-gene-1.67-mRNA-1
scaffold27	maker	CDS	177895	178371	.	+	0	ID=augustus_masked-scaffold27-processed-gene-1.67-mRNA-1:cds;Parent=augustus_masked-scaffold27-processed-gene-1.67-mRNA-1
scaffold27	maker	gene	131752	136044	.	+	.	ID=maker-scaffold27-augustus-gene-1.1;Name=maker-scaffold27-augustus-gene-1.1
scaffold27	maker	mRNA	131752	136044	.	+	.	ID=maker-scaffold27-augustus-gene-1.1-mRNA-1;Parent=maker-scaffold27-augustus-gene-1.1;Name=maker-scaffold27-augustus-gene-1.1-mRNA-1;_AED=0.01;_eAED=0.01;_QI=0|0|0|1|1|1|3|0|1391
scaffold27	maker	exon	131752	132015	.	+	.	ID=maker-scaffold27-augustus-gene-1.1-mRNA-1:exon:5749;Parent=maker-scaffold27-augustus-gene-1.1-mRNA-1
scaffold27	maker	exon	132071	134656	.	+	.	ID=maker-scaffold27-augustus-gene-1.1-mRNA-1:exon:5750;Parent=maker-scaffold27-augustus-gene-1.1-mRNA-1
scaffold27	maker	exon	134719	136044	.	+	.	ID=maker-scaffold27-augustus-gene-1.1-mRNA-1:exon:5751;Parent=maker-scaffold27-augustus-gene-1.1-mRNA-1
scaffold27	maker	CDS	131752	132015	.	+	0	ID=maker-scaffold27-augustus-gene-1.1-mRNA-1:cds;Parent=maker-scaffold27-augustus-gene-1.1-mRNA-1
scaffold27	maker	CDS	132071	134656	.	+	0	ID=maker-scaffold27-augustus-gene-1.1-mRNA-1:cds;Parent=maker-scaffold27-augustus-gene-1.1-mRNA-1
scaffold27	maker	CDS	134719	136044	.	+	0	ID=maker-scaffold27-augustus-gene-1.1-mRNA-1:cds;Parent=maker-scaffold27-augustus-gene-1.1-mRNA-1
scaffold27	maker	gene	167672	168319	.	+	.	ID=augustus_masked-scaffold27-processed-gene-1.64;Name=augustus_masked-scaffold27-processed-gene-1.64
scaffold27	maker	mRNA	167672	168319	.	+	.	ID=augustus_masked-scaffold27-processed-gene-1.64-mRNA-1;Parent=augustus_masked-scaffold27-processed-gene-1.64;Name=augustus_masked-scaffold27-processed-gene-1.64-mRNA-1;_AED=0.02;_eAED=0.02;_QI=0|-1|0|1|-1|1|1|0|215
scaffold27	maker	exon	167672	168319	.	+	.	ID=augustus_masked-scaffold27-processed-gene-1.64-mRNA-1:exon:5752;Parent=augustus_masked-scaffold27-processed-gene-1.64-mRNA-1
scaffold27	maker	CDS	167672	168319	.	+	0	ID=augustus_masked-scaffold27-processed-gene-1.64-mRNA-1:cds;Parent=augustus_masked-scaffold27-processed-gene-1.64-mRNA-1
scaffold27	maker	gene	159779	162127	.	+	.	ID=snap_masked-scaffold27-processed-gene-1.38;Name=snap_masked-scaffold27-processed-gene-1.38
scaffold27	maker	mRNA	159779	162127	.	+	.	ID=snap_masked-scaffold27-processed-gene-1.38-mRNA-1;Parent=snap_masked-scaffold27-processed-gene-1.38;Name=snap_masked-scaffold27-processed-gene-1.38-mRNA-1;_AED=0.04;_eAED=0.04;_QI=0|0|0|0.66|1|1|3|0|598
scaffold27	maker	exon	159779	159793	.	+	.	ID=snap_masked-scaffold27-processed-gene-1.38-mRNA-1:exon:5753;Parent=snap_masked-scaffold27-processed-gene-1.38-mRNA-1
scaffold27	maker	exon	160268	160817	.	+	.	ID=snap_masked-scaffold27-processed-gene-1.38-mRNA-1:exon:5754;Parent=snap_masked-scaffold27-processed-gene-1.38-mRNA-1
scaffold27	maker	exon	160896	162127	.	+	.	ID=snap_masked-scaffold27-processed-gene-1.38-mRNA-1:exon:5755;Parent=snap_masked-scaffold27-processed-gene-1.38-mRNA-1
scaffold27	maker	CDS	159779	159793	.	+	0	ID=snap_masked-scaffold27-processed-gene-1.38-mRNA-1:cds;Parent=snap_masked-scaffold27-processed-gene-1.38-mRNA-1
scaffold27	maker	CDS	160268	160817	.	+	0	ID=snap_masked-scaffold27-processed-gene-1.38-mRNA-1:cds;Parent=snap_masked-scaffold27-processed-gene-1.38-mRNA-1
scaffold27	maker	CDS	160896	162127	.	+	2	ID=snap_masked-scaffold27-processed-gene-1.38-mRNA-1:cds;Parent=snap_masked-scaffold27-processed-gene-1.38-mRNA-1
scaffold27	maker	gene	121095	123356	.	+	.	ID=augustus_masked-scaffold27-processed-gene-1.55;Name=augustus_masked-scaffold27-processed-gene-1.55
scaffold27	maker	mRNA	121095	123356	.	+	.	ID=augustus_masked-scaffold27-processed-gene-1.55-mRNA-1;Parent=augustus_masked-scaffold27-processed-gene-1.55;Name=augustus_masked-scaffold27-processed-gene-1.55-mRNA-1;_AED=0.05;_eAED=0.05;_QI=0|0|0|1|1|1|4|0|684
scaffold27	maker	exon	121095	121209	.	+	.	ID=augustus_masked-scaffold27-processed-gene-1.55-mRNA-1:exon:5756;Parent=augustus_masked-scaffold27-processed-gene-1.55-mRNA-1
scaffold27	maker	exon	121278	121294	.	+	.	ID=augustus_masked-scaffold27-processed-gene-1.55-mRNA-1:exon:5757;Parent=augustus_masked-scaffold27-processed-gene-1.55-mRNA-1
scaffold27	maker	exon	121377	121487	.	+	.	ID=augustus_masked-scaffold27-processed-gene-1.55-mRNA-1:exon:5758;Parent=augustus_masked-scaffold27-processed-gene-1.55-mRNA-1
scaffold27	maker	exon	121545	123356	.	+	.	ID=augustus_masked-scaffold27-processed-gene-1.55-mRNA-1:exon:5759;Parent=augustus_masked-scaffold27-processed-gene-1.55-mRNA-1
scaffold27	maker	CDS	121095	121209	.	+	0	ID=augustus_masked-scaffold27-processed-gene-1.55-mRNA-1:cds;Parent=augustus_masked-scaffold27-processed-gene-1.55-mRNA-1
scaffold27	maker	CDS	121278	121294	.	+	2	ID=augustus_masked-scaffold27-processed-gene-1.55-mRNA-1:cds;Parent=augustus_masked-scaffold27-processed-gene-1.55-mRNA-1
scaffold27	maker	CDS	121377	121487	.	+	0	ID=augustus_masked-scaffold27-processed-gene-1.55-mRNA-1:cds;Parent=augustus_masked-scaffold27-processed-gene-1.55-mRNA-1
scaffold27	maker	CDS	121545	123356	.	+	0	ID=augustus_masked-scaffold27-processed-gene-1.55-mRNA-1:cds;Parent=augustus_masked-scaffold27-processed-gene-1.55-mRNA-1
scaffold27	maker	gene	184629	184916	.	+	.	ID=snap_masked-scaffold27-processed-gene-1.43;Name=snap_masked-scaffold27-processed-gene-1.43
scaffold27	maker	mRNA	184629	184916	.	+	.	ID=snap_masked-scaffold27-processed-gene-1.43-mRNA-1;Parent=snap_masked-scaffold27-processed-gene-1.43;Name=snap_masked-scaffold27-processed-gene-1.43-mRNA-1;_AED=0.08;_eAED=0.08;_QI=0|-1|0|1|-1|1|1|0|95
scaffold27	maker	exon	184629	184916	.	+	.	ID=snap_masked-scaffold27-processed-gene-1.43-mRNA-1:exon:5760;Parent=snap_masked-scaffold27-processed-gene-1.43-mRNA-1
scaffold27	maker	CDS	184629	184916	.	+	0	ID=snap_masked-scaffold27-processed-gene-1.43-mRNA-1:cds;Parent=snap_masked-scaffold27-processed-gene-1.43-mRNA-1
scaffold27	maker	gene	154229	156393	.	+	.	ID=maker-scaffold27-augustus-gene-1.5;Name=maker-scaffold27-augustus-gene-1.5
scaffold27	maker	mRNA	154229	156393	.	+	.	ID=maker-scaffold27-augustus-gene-1.5-mRNA-1;Parent=maker-scaffold27-augustus-gene-1.5;Name=maker-scaffold27-augustus-gene-1.5-mRNA-1;_AED=0.06;_eAED=0.08;_QI=0|0|0|1|1|1|5|0|638
scaffold27	maker	exon	154229	154309	.	+	.	ID=maker-scaffold27-augustus-gene-1.5-mRNA-1:exon:5761;Parent=maker-scaffold27-augustus-gene-1.5-mRNA-1
scaffold27	maker	exon	154368	154475	.	+	.	ID=maker-scaffold27-augustus-gene-1.5-mRNA-1:exon:5762;Parent=maker-scaffold27-augustus-gene-1.5-mRNA-1
scaffold27	maker	exon	154538	154869	.	+	.	ID=maker-scaffold27-augustus-gene-1.5-mRNA-1:exon:5763;Parent=maker-scaffold27-augustus-gene-1.5-mRNA-1
scaffold27	maker	exon	154921	155831	.	+	.	ID=maker-scaffold27-augustus-gene-1.5-mRNA-1:exon:5764;Parent=maker-scaffold27-augustus-gene-1.5-mRNA-1
scaffold27	maker	exon	155909	156393	.	+	.	ID=maker-scaffold27-augustus-gene-1.5-mRNA-1:exon:5765;Parent=maker-scaffold27-augustus-gene-1.5-mRNA-1
scaffold27	maker	CDS	154229	154309	.	+	0	ID=maker-scaffold27-augustus-gene-1.5-mRNA-1:cds;Parent=maker-scaffold27-augustus-gene-1.5-mRNA-1
scaffold27	maker	CDS	154368	154475	.	+	0	ID=maker-scaffold27-augustus-gene-1.5-mRNA-1:cds;Parent=maker-scaffold27-augustus-gene-1.5-mRNA-1
scaffold27	maker	CDS	154538	154869	.	+	0	ID=maker-scaffold27-augustus-gene-1.5-mRNA-1:cds;Parent=maker-scaffold27-augustus-gene-1.5-mRNA-1
scaffold27	maker	CDS	154921	155831	.	+	1	ID=maker-scaffold27-augustus-gene-1.5-mRNA-1:cds;Parent=maker-scaffold27-augustus-gene-1.5-mRNA-1
scaffold27	maker	CDS	155909	156393	.	+	2	ID=maker-scaffold27-augustus-gene-1.5-mRNA-1:cds;Parent=maker-scaffold27-augustus-gene-1.5-mRNA-1
scaffold27	maker	gene	128066	129561	.	+	.	ID=maker-scaffold27-augustus-gene-1.0;Name=maker-scaffold27-augustus-gene-1.0
scaffold27	maker	mRNA	128066	129561	.	+	.	ID=maker-scaffold27-augustus-gene-1.0-mRNA-1;Parent=maker-scaffold27-augustus-gene-1.0;Name=maker-scaffold27-augustus-gene-1.0-mRNA-1;_AED=0.09;_eAED=0.09;_QI=0|0|0|1|1|1|3|0|452
scaffold27	maker	exon	128066	128554	.	+	.	ID=maker-scaffold27-augustus-gene-1.0-mRNA-1:exon:5766;Parent=maker-scaffold27-augustus-gene-1.0-mRNA-1
scaffold27	maker	exon	128633	129334	.	+	.	ID=maker-scaffold27-augustus-gene-1.0-mRNA-1:exon:5767;Parent=maker-scaffold27-augustus-gene-1.0-mRNA-1
scaffold27	maker	exon	129394	129561	.	+	.	ID=maker-scaffold27-augustus-gene-1.0-mRNA-1:exon:5768;Parent=maker-scaffold27-augustus-gene-1.0-mRNA-1
scaffold27	maker	CDS	128066	128554	.	+	0	ID=maker-scaffold27-augustus-gene-1.0-mRNA-1:cds;Parent=maker-scaffold27-augustus-gene-1.0-mRNA-1
scaffold27	maker	CDS	128633	129334	.	+	0	ID=maker-scaffold27-augustus-gene-1.0-mRNA-1:cds;Parent=maker-scaffold27-augustus-gene-1.0-mRNA-1
scaffold27	maker	CDS	129394	129561	.	+	0	ID=maker-scaffold27-augustus-gene-1.0-mRNA-1:cds;Parent=maker-scaffold27-augustus-gene-1.0-mRNA-1
scaffold27	maker	gene	141741	143925	.	+	.	ID=maker-scaffold27-snap-gene-1.17;Name=maker-scaffold27-snap-gene-1.17
scaffold27	maker	mRNA	141741	143925	.	+	.	ID=maker-scaffold27-snap-gene-1.17-mRNA-1;Parent=maker-scaffold27-snap-gene-1.17;Name=maker-scaffold27-snap-gene-1.17-mRNA-1;_AED=0.05;_eAED=0.09;_QI=7|0|0|1|1|1|6|0|606
scaffold27	maker	exon	141741	141945	.	+	.	ID=maker-scaffold27-snap-gene-1.17-mRNA-1:exon:5769;Parent=maker-scaffold27-snap-gene-1.17-mRNA-1
scaffold27	maker	exon	141995	142063	.	+	.	ID=maker-scaffold27-snap-gene-1.17-mRNA-1:exon:5770;Parent=maker-scaffold27-snap-gene-1.17-mRNA-1
scaffold27	maker	exon	142123	142551	.	+	.	ID=maker-scaffold27-snap-gene-1.17-mRNA-1:exon:5771;Parent=maker-scaffold27-snap-gene-1.17-mRNA-1
scaffold27	maker	exon	142604	142830	.	+	.	ID=maker-scaffold27-snap-gene-1.17-mRNA-1:exon:5772;Parent=maker-scaffold27-snap-gene-1.17-mRNA-1
scaffold27	maker	exon	142892	143453	.	+	.	ID=maker-scaffold27-snap-gene-1.17-mRNA-1:exon:5773;Parent=maker-scaffold27-snap-gene-1.17-mRNA-1
scaffold27	maker	exon	143593	143925	.	+	.	ID=maker-scaffold27-snap-gene-1.17-mRNA-1:exon:5774;Parent=maker-scaffold27-snap-gene-1.17-mRNA-1
scaffold27	maker	CDS	141748	141945	.	+	0	ID=maker-scaffold27-snap-gene-1.17-mRNA-1:cds;Parent=maker-scaffold27-snap-gene-1.17-mRNA-1
scaffold27	maker	CDS	141995	142063	.	+	0	ID=maker-scaffold27-snap-gene-1.17-mRNA-1:cds;Parent=maker-scaffold27-snap-gene-1.17-mRNA-1
scaffold27	maker	CDS	142123	142551	.	+	0	ID=maker-scaffold27-snap-gene-1.17-mRNA-1:cds;Parent=maker-scaffold27-snap-gene-1.17-mRNA-1
scaffold27	maker	CDS	142604	142830	.	+	0	ID=maker-scaffold27-snap-gene-1.17-mRNA-1:cds;Parent=maker-scaffold27-snap-gene-1.17-mRNA-1
scaffold27	maker	CDS	142892	143453	.	+	1	ID=maker-scaffold27-snap-gene-1.17-mRNA-1:cds;Parent=maker-scaffold27-snap-gene-1.17-mRNA-1
scaffold27	maker	CDS	143593	143925	.	+	0	ID=maker-scaffold27-snap-gene-1.17-mRNA-1:cds;Parent=maker-scaffold27-snap-gene-1.17-mRNA-1
scaffold27	maker	gene	152013	153217	.	+	.	ID=augustus_masked-scaffold27-processed-gene-1.61;Name=augustus_masked-scaffold27-processed-gene-1.61
scaffold27	maker	mRNA	152013	153217	.	+	.	ID=augustus_masked-scaffold27-processed-gene-1.61-mRNA-1;Parent=augustus_masked-scaffold27-processed-gene-1.61;Name=augustus_masked-scaffold27-processed-gene-1.61-mRNA-1;_AED=0.12;_eAED=0.12;_QI=0|0|0|0.85|1|1|7|0|272
scaffold27	maker	exon	152013	152065	.	+	.	ID=augustus_masked-scaffold27-processed-gene-1.61-mRNA-1:exon:5775;Parent=augustus_masked-scaffold27-processed-gene-1.61-mRNA-1
scaffold27	maker	exon	152134	152146	.	+	.	ID=augustus_masked-scaffold27-processed-gene-1.61-mRNA-1:exon:5776;Parent=augustus_masked-scaffold27-processed-gene-1.61-mRNA-1
scaffold27	maker	exon	152203	152263	.	+	.	ID=augustus_masked-scaffold27-processed-gene-1.61-mRNA-1:exon:5777;Parent=augustus_masked-scaffold27-processed-gene-1.61-mRNA-1
scaffold27	maker	exon	152323	152463	.	+	.	ID=augustus_masked-scaffold27-processed-gene-1.61-mRNA-1:exon:5778;Parent=augustus_masked-scaffold27-processed-gene-1.61-mRNA-1
scaffold27	maker	exon	152539	152820	.	+	.	ID=augustus_masked-scaffold27-processed-gene-1.61-mRNA-1:exon:5779;Parent=augustus_masked-scaffold27-processed-gene-1.61-mRNA-1
scaffold27	maker	exon	152894	153011	.	+	.	ID=augustus_masked-scaffold27-processed-gene-1.61-mRNA-1:exon:5780;Parent=augustus_masked-scaffold27-processed-gene-1.61-mRNA-1
scaffold27	maker	exon	153067	153217	.	+	.	ID=augustus_masked-scaffold27-processed-gene-1.61-mRNA-1:exon:5781;Parent=augustus_masked-scaffold27-processed-gene-1.61-mRNA-1
scaffold27	maker	CDS	152013	152065	.	+	0	ID=augustus_masked-scaffold27-processed-gene-1.61-mRNA-1:cds;Parent=augustus_masked-scaffold27-processed-gene-1.61-mRNA-1
scaffold27	maker	CDS	152134	152146	.	+	1	ID=augustus_masked-scaffold27-processed-gene-1.61-mRNA-1:cds;Parent=augustus_masked-scaffold27-processed-gene-1.61-mRNA-1
scaffold27	maker	CDS	152203	152263	.	+	0	ID=augustus_masked-scaffold27-processed-gene-1.61-mRNA-1:cds;Parent=augustus_masked-scaffold27-processed-gene-1.61-mRNA-1
scaffold27	maker	CDS	152323	152463	.	+	2	ID=augustus_masked-scaffold27-processed-gene-1.61-mRNA-1:cds;Parent=augustus_masked-scaffold27-processed-gene-1.61-mRNA-1
scaffold27	maker	CDS	152539	152820	.	+	2	ID=augustus_masked-scaffold27-processed-gene-1.61-mRNA-1:cds;Parent=augustus_masked-scaffold27-processed-gene-1.61-mRNA-1
scaffold27	maker	CDS	152894	153011	.	+	2	ID=augustus_masked-scaffold27-processed-gene-1.61-mRNA-1:cds;Parent=augustus_masked-scaffold27-processed-gene-1.61-mRNA-1
scaffold27	maker	CDS	153067	153217	.	+	1	ID=augustus_masked-scaffold27-processed-gene-1.61-mRNA-1:cds;Parent=augustus_masked-scaffold27-processed-gene-1.61-mRNA-1
scaffold27	maker	gene	149982	151156	.	+	.	ID=maker-scaffold27-augustus-gene-1.3;Name=maker-scaffold27-augustus-gene-1.3
scaffold27	maker	mRNA	149982	151156	.	+	.	ID=maker-scaffold27-augustus-gene-1.3-mRNA-1;Parent=maker-scaffold27-augustus-gene-1.3;Name=maker-scaffold27-augustus-gene-1.3-mRNA-1;_AED=0.18;_eAED=0.22;_QI=0|0|0|1|0.75|0.6|5|0|233
scaffold27	maker	exon	149982	150248	.	+	.	ID=maker-scaffold27-augustus-gene-1.3-mRNA-1:exon:5782;Parent=maker-scaffold27-augustus-gene-1.3-mRNA-1
scaffold27	maker	exon	150560	150623	.	+	.	ID=maker-scaffold27-augustus-gene-1.3-mRNA-1:exon:5783;Parent=maker-scaffold27-augustus-gene-1.3-mRNA-1
scaffold27	maker	exon	150673	150873	.	+	.	ID=maker-scaffold27-augustus-gene-1.3-mRNA-1:exon:5784;Parent=maker-scaffold27-augustus-gene-1.3-mRNA-1
scaffold27	maker	exon	150930	151055	.	+	.	ID=maker-scaffold27-augustus-gene-1.3-mRNA-1:exon:5785;Parent=maker-scaffold27-augustus-gene-1.3-mRNA-1
scaffold27	maker	exon	151113	151156	.	+	.	ID=maker-scaffold27-augustus-gene-1.3-mRNA-1:exon:5786;Parent=maker-scaffold27-augustus-gene-1.3-mRNA-1
scaffold27	maker	CDS	149982	150248	.	+	0	ID=maker-scaffold27-augustus-gene-1.3-mRNA-1:cds;Parent=maker-scaffold27-augustus-gene-1.3-mRNA-1
scaffold27	maker	CDS	150560	150623	.	+	0	ID=maker-scaffold27-augustus-gene-1.3-mRNA-1:cds;Parent=maker-scaffold27-augustus-gene-1.3-mRNA-1
scaffold27	maker	CDS	150673	150873	.	+	2	ID=maker-scaffold27-augustus-gene-1.3-mRNA-1:cds;Parent=maker-scaffold27-augustus-gene-1.3-mRNA-1
scaffold27	maker	CDS	150930	151055	.	+	2	ID=maker-scaffold27-augustus-gene-1.3-mRNA-1:cds;Parent=maker-scaffold27-augustus-gene-1.3-mRNA-1
scaffold27	maker	CDS	151113	151156	.	+	2	ID=maker-scaffold27-augustus-gene-1.3-mRNA-1:cds;Parent=maker-scaffold27-augustus-gene-1.3-mRNA-1
scaffold27	maker	gene	157176	158738	.	-	.	ID=augustus_masked-scaffold27-processed-gene-1.71;Name=augustus_masked-scaffold27-processed-gene-1.71
scaffold27	maker	mRNA	157176	158738	.	-	.	ID=augustus_masked-scaffold27-processed-gene-1.71-mRNA-1;Parent=augustus_masked-scaffold27-processed-gene-1.71;Name=augustus_masked-scaffold27-processed-gene-1.71-mRNA-1;_AED=0.00;_eAED=0.00;_QI=0|-1|0|1|-1|1|1|0|520
scaffold27	maker	exon	157176	158738	.	-	.	ID=augustus_masked-scaffold27-processed-gene-1.71-mRNA-1:exon:5787;Parent=augustus_masked-scaffold27-processed-gene-1.71-mRNA-1
scaffold27	maker	CDS	157176	158738	.	-	0	ID=augustus_masked-scaffold27-processed-gene-1.71-mRNA-1:cds;Parent=augustus_masked-scaffold27-processed-gene-1.71-mRNA-1
scaffold27	maker	gene	187635	188687	.	-	.	ID=augustus_masked-scaffold27-processed-gene-1.75;Name=augustus_masked-scaffold27-processed-gene-1.75
scaffold27	maker	mRNA	187635	188687	.	-	.	ID=augustus_masked-scaffold27-processed-gene-1.75-mRNA-1;Parent=augustus_masked-scaffold27-processed-gene-1.75;Name=augustus_masked-scaffold27-processed-gene-1.75-mRNA-1;_AED=0.01;_eAED=0.01;_QI=0|-1|0|1|-1|1|1|0|350
scaffold27	maker	exon	187635	188687	.	-	.	ID=augustus_masked-scaffold27-processed-gene-1.75-mRNA-1:exon:5788;Parent=augustus_masked-scaffold27-processed-gene-1.75-mRNA-1
scaffold27	maker	CDS	187635	188687	.	-	0	ID=augustus_masked-scaffold27-processed-gene-1.75-mRNA-1:cds;Parent=augustus_masked-scaffold27-processed-gene-1.75-mRNA-1
scaffold27	maker	gene	166123	166762	.	-	.	ID=maker-scaffold27-augustus-gene-1.13;Name=maker-scaffold27-augustus-gene-1.13
scaffold27	maker	mRNA	166123	166762	.	-	.	ID=maker-scaffold27-augustus-gene-1.13-mRNA-1;Parent=maker-scaffold27-augustus-gene-1.13;Name=maker-scaffold27-augustus-gene-1.13-mRNA-1;_AED=0.02;_eAED=0.02;_QI=0|0|0|1|1|1|2|0|182
scaffold27	maker	exon	166693	166762	.	-	.	ID=maker-scaffold27-augustus-gene-1.13-mRNA-1:exon:5790;Parent=maker-scaffold27-augustus-gene-1.13-mRNA-1
scaffold27	maker	exon	166123	166601	.	-	.	ID=maker-scaffold27-augustus-gene-1.13-mRNA-1:exon:5789;Parent=maker-scaffold27-augustus-gene-1.13-mRNA-1
scaffold27	maker	CDS	166693	166762	.	-	0	ID=maker-scaffold27-augustus-gene-1.13-mRNA-1:cds;Parent=maker-scaffold27-augustus-gene-1.13-mRNA-1
scaffold27	maker	CDS	166123	166601	.	-	2	ID=maker-scaffold27-augustus-gene-1.13-mRNA-1:cds;Parent=maker-scaffold27-augustus-gene-1.13-mRNA-1
scaffold27	maker	gene	99076	100914	.	-	.	ID=augustus_masked-scaffold27-processed-gene-1.54;Name=augustus_masked-scaffold27-processed-gene-1.54
scaffold27	maker	mRNA	99076	100914	.	-	.	ID=augustus_masked-scaffold27-processed-gene-1.54-mRNA-1;Parent=augustus_masked-scaffold27-processed-gene-1.54;Name=augustus_masked-scaffold27-processed-gene-1.54-mRNA-1;_AED=0.02;_eAED=0.02;_QI=0|0|0|1|1|1|2|0|590
scaffold27	maker	exon	100362	100914	.	-	.	ID=augustus_masked-scaffold27-processed-gene-1.54-mRNA-1:exon:5792;Parent=augustus_masked-scaffold27-processed-gene-1.54-mRNA-1
scaffold27	maker	exon	99076	100295	.	-	.	ID=augustus_masked-scaffold27-processed-gene-1.54-mRNA-1:exon:5791;Parent=augustus_masked-scaffold27-processed-gene-1.54-mRNA-1
scaffold27	maker	CDS	100362	100914	.	-	0	ID=augustus_masked-scaffold27-processed-gene-1.54-mRNA-1:cds;Parent=augustus_masked-scaffold27-processed-gene-1.54-mRNA-1
scaffold27	maker	CDS	99076	100295	.	-	2	ID=augustus_masked-scaffold27-processed-gene-1.54-mRNA-1:cds;Parent=augustus_masked-scaffold27-processed-gene-1.54-mRNA-1
scaffold27	maker	gene	125000	127447	.	-	.	ID=maker-scaffold27-snap-gene-1.25;Name=maker-scaffold27-snap-gene-1.25
scaffold27	maker	mRNA	125000	127447	.	-	.	ID=maker-scaffold27-snap-gene-1.25-mRNA-1;Parent=maker-scaffold27-snap-gene-1.25;Name=maker-scaffold27-snap-gene-1.25-mRNA-1;_AED=0.04;_eAED=0.04;_QI=0|0|0|1|1|0.8|5|0|739
scaffold27	maker	exon	127253	127447	.	-	.	ID=maker-scaffold27-snap-gene-1.25-mRNA-1:exon:5797;Parent=maker-scaffold27-snap-gene-1.25-mRNA-1
scaffold27	maker	exon	126954	127184	.	-	.	ID=maker-scaffold27-snap-gene-1.25-mRNA-1:exon:5796;Parent=maker-scaffold27-snap-gene-1.25-mRNA-1
scaffold27	maker	exon	126686	126900	.	-	.	ID=maker-scaffold27-snap-gene-1.25-mRNA-1:exon:5795;Parent=maker-scaffold27-snap-gene-1.25-mRNA-1
scaffold27	maker	exon	126481	126627	.	-	.	ID=maker-scaffold27-snap-gene-1.25-mRNA-1:exon:5794;Parent=maker-scaffold27-snap-gene-1.25-mRNA-1
scaffold27	maker	exon	125000	126431	.	-	.	ID=maker-scaffold27-snap-gene-1.25-mRNA-1:exon:5793;Parent=maker-scaffold27-snap-gene-1.25-mRNA-1
scaffold27	maker	CDS	127253	127447	.	-	0	ID=maker-scaffold27-snap-gene-1.25-mRNA-1:cds;Parent=maker-scaffold27-snap-gene-1.25-mRNA-1
scaffold27	maker	CDS	126954	127184	.	-	0	ID=maker-scaffold27-snap-gene-1.25-mRNA-1:cds;Parent=maker-scaffold27-snap-gene-1.25-mRNA-1
scaffold27	maker	CDS	126686	126900	.	-	0	ID=maker-scaffold27-snap-gene-1.25-mRNA-1:cds;Parent=maker-scaffold27-snap-gene-1.25-mRNA-1
scaffold27	maker	CDS	126481	126627	.	-	1	ID=maker-scaffold27-snap-gene-1.25-mRNA-1:cds;Parent=maker-scaffold27-snap-gene-1.25-mRNA-1
scaffold27	maker	CDS	125000	126431	.	-	1	ID=maker-scaffold27-snap-gene-1.25-mRNA-1:cds;Parent=maker-scaffold27-snap-gene-1.25-mRNA-1
scaffold27	maker	gene	91678	97391	.	-	.	ID=maker-scaffold27-augustus-gene-1.8;Name=maker-scaffold27-augustus-gene-1.8
scaffold27	maker	mRNA	91678	97391	.	-	.	ID=maker-scaffold27-augustus-gene-1.8-mRNA-1;Parent=maker-scaffold27-augustus-gene-1.8;Name=maker-scaffold27-augustus-gene-1.8-mRNA-1;_AED=0.07;_eAED=0.07;_QI=0|0|0|0.6|0.75|0.6|5|0|1767
scaffold27	maker	exon	95087	97391	.	-	.	ID=maker-scaffold27-augustus-gene-1.8-mRNA-1:exon:5802;Parent=maker-scaffold27-augustus-gene-1.8-mRNA-1
scaffold27	maker	exon	94837	94954	.	-	.	ID=maker-scaffold27-augustus-gene-1.8-mRNA-1:exon:5801;Parent=maker-scaffold27-augustus-gene-1.8-mRNA-1
scaffold27	maker	exon	94661	94780	.	-	.	ID=maker-scaffold27-augustus-gene-1.8-mRNA-1:exon:5800;Parent=maker-scaffold27-augustus-gene-1.8-mRNA-1
scaffold27	maker	exon	93905	94575	.	-	.	ID=maker-scaffold27-augustus-gene-1.8-mRNA-1:exon:5799;Parent=maker-scaffold27-augustus-gene-1.8-mRNA-1
scaffold27	maker	exon	91678	93767	.	-	.	ID=maker-scaffold27-augustus-gene-1.8-mRNA-1:exon:5798;Parent=maker-scaffold27-augustus-gene-1.8-mRNA-1
scaffold27	maker	CDS	95087	97391	.	-	0	ID=maker-scaffold27-augustus-gene-1.8-mRNA-1:cds;Parent=maker-scaffold27-augustus-gene-1.8-mRNA-1
scaffold27	maker	CDS	94837	94954	.	-	2	ID=maker-scaffold27-augustus-gene-1.8-mRNA-1:cds;Parent=maker-scaffold27-augustus-gene-1.8-mRNA-1
scaffold27	maker	CDS	94661	94780	.	-	1	ID=maker-scaffold27-augustus-gene-1.8-mRNA-1:cds;Parent=maker-scaffold27-augustus-gene-1.8-mRNA-1
scaffold27	maker	CDS	93905	94575	.	-	1	ID=maker-scaffold27-augustus-gene-1.8-mRNA-1:cds;Parent=maker-scaffold27-augustus-gene-1.8-mRNA-1
scaffold27	maker	CDS	91678	93767	.	-	2	ID=maker-scaffold27-augustus-gene-1.8-mRNA-1:cds;Parent=maker-scaffold27-augustus-gene-1.8-mRNA-1
scaffold27	maker	gene	117021	118223	.	-	.	ID=maker-scaffold27-augustus-gene-1.10;Name=maker-scaffold27-augustus-gene-1.10
scaffold27	maker	mRNA	117021	118223	.	-	.	ID=maker-scaffold27-augustus-gene-1.10-mRNA-1;Parent=maker-scaffold27-augustus-gene-1.10;Name=maker-scaffold27-augustus-gene-1.10-mRNA-1;_AED=0.09;_eAED=0.09;_QI=0|0|0|1|1|1|2|0|365
scaffold27	maker	exon	117870	118223	.	-	.	ID=maker-scaffold27-augustus-gene-1.10-mRNA-1:exon:5804;Parent=maker-scaffold27-augustus-gene-1.10-mRNA-1
scaffold27	maker	exon	117021	117764	.	-	.	ID=maker-scaffold27-augustus-gene-1.10-mRNA-1:exon:5803;Parent=maker-scaffold27-augustus-gene-1.10-mRNA-1
scaffold27	maker	CDS	117870	118223	.	-	0	ID=maker-scaffold27-augustus-gene-1.10-mRNA-1:cds;Parent=maker-scaffold27-augustus-gene-1.10-mRNA-1
scaffold27	maker	CDS	117021	117764	.	-	0	ID=maker-scaffold27-augustus-gene-1.10-mRNA-1:cds;Parent=maker-scaffold27-augustus-gene-1.10-mRNA-1
scaffold27	maker	gene	136552	138858	.	-	.	ID=augustus_masked-scaffold27-processed-gene-1.70;Name=augustus_masked-scaffold27-processed-gene-1.70
scaffold27	maker	mRNA	136552	138858	.	-	.	ID=augustus_masked-scaffold27-processed-gene-1.70-mRNA-1;Parent=augustus_masked-scaffold27-processed-gene-1.70;Name=augustus_masked-scaffold27-processed-gene-1.70-mRNA-1;_AED=0.10;_eAED=0.10;_QI=0|0|0|1|1|1|7|0|593
scaffold27	maker	exon	138650	138858	.	-	.	ID=augustus_masked-scaffold27-processed-gene-1.70-mRNA-1:exon:5811;Parent=augustus_masked-scaffold27-processed-gene-1.70-mRNA-1
scaffold27	maker	exon	138242	138597	.	-	.	ID=augustus_masked-scaffold27-processed-gene-1.70-mRNA-1:exon:5810;Parent=augustus_masked-scaffold27-processed-gene-1.70-mRNA-1
scaffold27	maker	exon	138018	138193	.	-	.	ID=augustus_masked-scaffold27-processed-gene-1.70-mRNA-1:exon:5809;Parent=augustus_masked-scaffold27-processed-gene-1.70-mRNA-1
scaffold27	maker	exon	137764	137967	.	-	.	ID=augustus_masked-scaffold27-processed-gene-1.70-mRNA-1:exon:5808;Parent=augustus_masked-scaffold27-processed-gene-1.70-mRNA-1
scaffold27	maker	exon	137576	137710	.	-	.	ID=augustus_masked-scaffold27-processed-gene-1.70-mRNA-1:exon:5807;Parent=augustus_masked-scaffold27-processed-gene-1.70-mRNA-1
scaffold27	maker	exon	137036	137459	.	-	.	ID=augustus_masked-scaffold27-processed-gene-1.70-mRNA-1:exon:5806;Parent=augustus_masked-scaffold27-processed-gene-1.70-mRNA-1
scaffold27	maker	exon	136552	136829	.	-	.	ID=augustus_masked-scaffold27-processed-gene-1.70-mRNA-1:exon:5805;Parent=augustus_masked-scaffold27-processed-gene-1.70-mRNA-1
scaffold27	maker	CDS	138650	138858	.	-	0	ID=augustus_masked-scaffold27-processed-gene-1.70-mRNA-1:cds;Parent=augustus_masked-scaffold27-processed-gene-1.70-mRNA-1
scaffold27	maker	CDS	138242	138597	.	-	1	ID=augustus_masked-scaffold27-processed-gene-1.70-mRNA-1:cds;Parent=augustus_masked-scaffold27-processed-gene-1.70-mRNA-1
scaffold27	maker	CDS	138018	138193	.	-	2	ID=augustus_masked-scaffold27-processed-gene-1.70-mRNA-1:cds;Parent=augustus_masked-scaffold27-processed-gene-1.70-mRNA-1
scaffold27	maker	CDS	137764	137967	.	-	0	ID=augustus_masked-scaffold27-processed-gene-1.70-mRNA-1:cds;Parent=augustus_masked-scaffold27-processed-gene-1.70-mRNA-1
scaffold27	maker	CDS	137576	137710	.	-	0	ID=augustus_masked-scaffold27-processed-gene-1.70-mRNA-1:cds;Parent=augustus_masked-scaffold27-processed-gene-1.70-mRNA-1
scaffold27	maker	CDS	137036	137459	.	-	0	ID=augustus_masked-scaffold27-processed-gene-1.70-mRNA-1:cds;Parent=augustus_masked-scaffold27-processed-gene-1.70-mRNA-1
scaffold27	maker	CDS	136552	136829	.	-	2	ID=augustus_masked-scaffold27-processed-gene-1.70-mRNA-1:cds;Parent=augustus_masked-scaffold27-processed-gene-1.70-mRNA-1
scaffold27	maker	gene	180603	183053	.	-	.	ID=maker-scaffold27-augustus-gene-1.14;Name=maker-scaffold27-augustus-gene-1.14
scaffold27	maker	mRNA	180603	183053	.	-	.	ID=maker-scaffold27-augustus-gene-1.14-mRNA-1;Parent=maker-scaffold27-augustus-gene-1.14;Name=maker-scaffold27-augustus-gene-1.14-mRNA-1;_AED=0.10;_eAED=0.10;_QI=0|0|0|0.87|0.85|0.75|8|0|683
scaffold27	maker	exon	182951	183053	.	-	.	ID=maker-scaffold27-augustus-gene-1.14-mRNA-1:exon:5819;Parent=maker-scaffold27-augustus-gene-1.14-mRNA-1
scaffold27	maker	exon	182818	182881	.	-	.	ID=maker-scaffold27-augustus-gene-1.14-mRNA-1:exon:5818;Parent=maker-scaffold27-augustus-gene-1.14-mRNA-1
scaffold27	maker	exon	182711	182770	.	-	.	ID=maker-scaffold27-augustus-gene-1.14-mRNA-1:exon:5817;Parent=maker-scaffold27-augustus-gene-1.14-mRNA-1
scaffold27	maker	exon	182274	182650	.	-	.	ID=maker-scaffold27-augustus-gene-1.14-mRNA-1:exon:5816;Parent=maker-scaffold27-augustus-gene-1.14-mRNA-1
scaffold27	maker	exon	181905	182221	.	-	.	ID=maker-scaffold27-augustus-gene-1.14-mRNA-1:exon:5815;Parent=maker-scaffold27-augustus-gene-1.14-mRNA-1
scaffold27	maker	exon	181437	181847	.	-	.	ID=maker-scaffold27-augustus-gene-1.14-mRNA-1:exon:5814;Parent=maker-scaffold27-augustus-gene-1.14-mRNA-1
scaffold27	maker	exon	181155	181384	.	-	.	ID=maker-scaffold27-augustus-gene-1.14-mRNA-1:exon:5813;Parent=maker-scaffold27-augustus-gene-1.14-mRNA-1
scaffold27	maker	exon	180603	181092	.	-	.	ID=maker-scaffold27-augustus-gene-1.14-mRNA-1:exon:5812;Parent=maker-scaffold27-augustus-gene-1.14-mRNA-1
scaffold27	maker	CDS	182951	183053	.	-	0	ID=maker-scaffold27-augustus-gene-1.14-mRNA-1:cds;Parent=maker-scaffold27-augustus-gene-1.14-mRNA-1
scaffold27	maker	CDS	182818	182881	.	-	2	ID=maker-scaffold27-augustus-gene-1.14-mRNA-1:cds;Parent=maker-scaffold27-augustus-gene-1.14-mRNA-1
scaffold27	maker	CDS	182711	182770	.	-	1	ID=maker-scaffold27-augustus-gene-1.14-mRNA-1:cds;Parent=maker-scaffold27-augustus-gene-1.14-mRNA-1
scaffold27	maker	CDS	182274	182650	.	-	1	ID=maker-scaffold27-augustus-gene-1.14-mRNA-1:cds;Parent=maker-scaffold27-augustus-gene-1.14-mRNA-1
scaffold27	maker	CDS	181905	182221	.	-	2	ID=maker-scaffold27-augustus-gene-1.14-mRNA-1:cds;Parent=maker-scaffold27-augustus-gene-1.14-mRNA-1
scaffold27	maker	CDS	181437	181847	.	-	0	ID=maker-scaffold27-augustus-gene-1.14-mRNA-1:cds;Parent=maker-scaffold27-augustus-gene-1.14-mRNA-1
scaffold27	maker	CDS	181155	181384	.	-	0	ID=maker-scaffold27-augustus-gene-1.14-mRNA-1:cds;Parent=maker-scaffold27-augustus-gene-1.14-mRNA-1
scaffold27	maker	CDS	180603	181092	.	-	1	ID=maker-scaffold27-augustus-gene-1.14-mRNA-1:cds;Parent=maker-scaffold27-augustus-gene-1.14-mRNA-1
scaffold27	maker	gene	163125	164112	.	-	.	ID=augustus_masked-scaffold27-processed-gene-1.72;Name=augustus_masked-scaffold27-processed-gene-1.72
scaffold27	maker	mRNA	163125	164112	.	-	.	ID=augustus_masked-scaffold27-processed-gene-1.72-mRNA-1;Parent=augustus_masked-scaffold27-processed-gene-1.72;Name=augustus_masked-scaffold27-processed-gene-1.72-mRNA-1;_AED=1.00;_eAED=1.00;_QI=0|0|0|0|1|1|2|0|304
scaffold27	maker	exon	164081	164112	.	-	.	ID=augustus_masked-scaffold27-processed-gene-1.72-mRNA-1:exon:5821;Parent=augustus_masked-scaffold27-processed-gene-1.72-mRNA-1
scaffold27	maker	exon	163125	164007	.	-	.	ID=augustus_masked-scaffold27-processed-gene-1.72-mRNA-1:exon:5820;Parent=augustus_masked-scaffold27-processed-gene-1.72-mRNA-1
scaffold27	maker	CDS	164081	164112	.	-	0	ID=augustus_masked-scaffold27-processed-gene-1.72-mRNA-1:cds;Parent=augustus_masked-scaffold27-processed-gene-1.72-mRNA-1
scaffold27	maker	CDS	163125	164007	.	-	1	ID=augustus_masked-scaffold27-processed-gene-1.72-mRNA-1:cds;Parent=augustus_masked-scaffold27-processed-gene-1.72-mRNA-1
###
scaffold27	maker	gene	245383	246979	.	+	.	ID=snap_masked-scaffold27-processed-gene-2.9;Name=snap_masked-scaffold27-processed-gene-2.9
scaffold27	maker	mRNA	245383	246979	.	+	.	ID=snap_masked-scaffold27-processed-gene-2.9-mRNA-1;Parent=snap_masked-scaffold27-processed-gene-2.9;Name=snap_masked-scaffold27-processed-gene-2.9-mRNA-1;_AED=0.01;_eAED=0.01;_QI=0|0|0|1|1|1|2|0|521
scaffold27	maker	exon	245383	246525	.	+	.	ID=snap_masked-scaffold27-processed-gene-2.9-mRNA-1:exon:5822;Parent=snap_masked-scaffold27-processed-gene-2.9-mRNA-1
scaffold27	maker	exon	246557	246979	.	+	.	ID=snap_masked-scaffold27-processed-gene-2.9-mRNA-1:exon:5823;Parent=snap_masked-scaffold27-processed-gene-2.9-mRNA-1
scaffold27	maker	CDS	245383	246525	.	+	0	ID=snap_masked-scaffold27-processed-gene-2.9-mRNA-1:cds;Parent=snap_masked-scaffold27-processed-gene-2.9-mRNA-1
scaffold27	maker	CDS	246557	246979	.	+	0	ID=snap_masked-scaffold27-processed-gene-2.9-mRNA-1:cds;Parent=snap_masked-scaffold27-processed-gene-2.9-mRNA-1
scaffold27	maker	gene	288760	289522	.	+	.	ID=augustus_masked-scaffold27-processed-gene-2.45;Name=augustus_masked-scaffold27-processed-gene-2.45
scaffold27	maker	mRNA	288760	289522	.	+	.	ID=augustus_masked-scaffold27-processed-gene-2.45-mRNA-1;Parent=augustus_masked-scaffold27-processed-gene-2.45;Name=augustus_masked-scaffold27-processed-gene-2.45-mRNA-1;_AED=0.01;_eAED=0.01;_QI=0|0|0|1|1|1|2|0|238
scaffold27	maker	exon	288760	288895	.	+	.	ID=augustus_masked-scaffold27-processed-gene-2.45-mRNA-1:exon:5824;Parent=augustus_masked-scaffold27-processed-gene-2.45-mRNA-1
scaffold27	maker	exon	288942	289522	.	+	.	ID=augustus_masked-scaffold27-processed-gene-2.45-mRNA-1:exon:5825;Parent=augustus_masked-scaffold27-processed-gene-2.45-mRNA-1
scaffold27	maker	CDS	288760	288895	.	+	0	ID=augustus_masked-scaffold27-processed-gene-2.45-mRNA-1:cds;Parent=augustus_masked-scaffold27-processed-gene-2.45-mRNA-1
scaffold27	maker	CDS	288942	289522	.	+	2	ID=augustus_masked-scaffold27-processed-gene-2.45-mRNA-1:cds;Parent=augustus_masked-scaffold27-processed-gene-2.45-mRNA-1
scaffold27	maker	gene	208579	209540	.	+	.	ID=snap_masked-scaffold27-processed-gene-2.4;Name=snap_masked-scaffold27-processed-gene-2.4
scaffold27	maker	mRNA	208579	209540	.	+	.	ID=snap_masked-scaffold27-processed-gene-2.4-mRNA-1;Parent=snap_masked-scaffold27-processed-gene-2.4;Name=snap_masked-scaffold27-processed-gene-2.4-mRNA-1;_AED=0.03;_eAED=0.03;_QI=0|0|0|1|1|1|2|0|304
scaffold27	maker	exon	208579	208718	.	+	.	ID=snap_masked-scaffold27-processed-gene-2.4-mRNA-1:exon:5826;Parent=snap_masked-scaffold27-processed-gene-2.4-mRNA-1
scaffold27	maker	exon	208766	209540	.	+	.	ID=snap_masked-scaffold27-processed-gene-2.4-mRNA-1:exon:5827;Parent=snap_masked-scaffold27-processed-gene-2.4-mRNA-1
scaffold27	maker	CDS	208579	208718	.	+	0	ID=snap_masked-scaffold27-processed-gene-2.4-mRNA-1:cds;Parent=snap_masked-scaffold27-processed-gene-2.4-mRNA-1
scaffold27	maker	CDS	208766	209540	.	+	1	ID=snap_masked-scaffold27-processed-gene-2.4-mRNA-1:cds;Parent=snap_masked-scaffold27-processed-gene-2.4-mRNA-1
scaffold27	maker	gene	189223	191435	.	+	.	ID=maker-scaffold27-augustus-gene-2.60;Name=maker-scaffold27-augustus-gene-2.60
scaffold27	maker	mRNA	189223	191435	.	+	.	ID=maker-scaffold27-augustus-gene-2.60-mRNA-1;Parent=maker-scaffold27-augustus-gene-2.60;Name=maker-scaffold27-augustus-gene-2.60-mRNA-1;_AED=0.03;_eAED=0.03;_QI=0|0|0|1|1|1|4|0|682
scaffold27	maker	exon	189223	189562	.	+	.	ID=maker-scaffold27-augustus-gene-2.60-mRNA-1:exon:5828;Parent=maker-scaffold27-augustus-gene-2.60-mRNA-1
scaffold27	maker	exon	189625	190136	.	+	.	ID=maker-scaffold27-augustus-gene-2.60-mRNA-1:exon:5829;Parent=maker-scaffold27-augustus-gene-2.60-mRNA-1
scaffold27	maker	exon	190183	191186	.	+	.	ID=maker-scaffold27-augustus-gene-2.60-mRNA-1:exon:5830;Parent=maker-scaffold27-augustus-gene-2.60-mRNA-1
scaffold27	maker	exon	191243	191435	.	+	.	ID=maker-scaffold27-augustus-gene-2.60-mRNA-1:exon:5831;Parent=maker-scaffold27-augustus-gene-2.60-mRNA-1
scaffold27	maker	CDS	189223	189562	.	+	0	ID=maker-scaffold27-augustus-gene-2.60-mRNA-1:cds;Parent=maker-scaffold27-augustus-gene-2.60-mRNA-1
scaffold27	maker	CDS	189625	190136	.	+	2	ID=maker-scaffold27-augustus-gene-2.60-mRNA-1:cds;Parent=maker-scaffold27-augustus-gene-2.60-mRNA-1
scaffold27	maker	CDS	190183	191186	.	+	0	ID=maker-scaffold27-augustus-gene-2.60-mRNA-1:cds;Parent=maker-scaffold27-augustus-gene-2.60-mRNA-1
scaffold27	maker	CDS	191243	191435	.	+	1	ID=maker-scaffold27-augustus-gene-2.60-mRNA-1:cds;Parent=maker-scaffold27-augustus-gene-2.60-mRNA-1
scaffold27	maker	gene	241676	242832	.	+	.	ID=maker-scaffold27-augustus-gene-2.66;Name=maker-scaffold27-augustus-gene-2.66
scaffold27	maker	mRNA	241676	242832	.	+	.	ID=maker-scaffold27-augustus-gene-2.66-mRNA-1;Parent=maker-scaffold27-augustus-gene-2.66;Name=maker-scaffold27-augustus-gene-2.66-mRNA-1;_AED=0.04;_eAED=0.05;_QI=0|0|0|0.66|1|1|3|0|345
scaffold27	maker	exon	241676	241718	.	+	.	ID=maker-scaffold27-augustus-gene-2.66-mRNA-1:exon:5832;Parent=maker-scaffold27-augustus-gene-2.66-mRNA-1
scaffold27	maker	exon	241782	242160	.	+	.	ID=maker-scaffold27-augustus-gene-2.66-mRNA-1:exon:5833;Parent=maker-scaffold27-augustus-gene-2.66-mRNA-1
scaffold27	maker	exon	242217	242832	.	+	.	ID=maker-scaffold27-augustus-gene-2.66-mRNA-1:exon:5834;Parent=maker-scaffold27-augustus-gene-2.66-mRNA-1
scaffold27	maker	CDS	241676	241718	.	+	0	ID=maker-scaffold27-augustus-gene-2.66-mRNA-1:cds;Parent=maker-scaffold27-augustus-gene-2.66-mRNA-1
scaffold27	maker	CDS	241782	242160	.	+	2	ID=maker-scaffold27-augustus-gene-2.66-mRNA-1:cds;Parent=maker-scaffold27-augustus-gene-2.66-mRNA-1
scaffold27	maker	CDS	242217	242832	.	+	1	ID=maker-scaffold27-augustus-gene-2.66-mRNA-1:cds;Parent=maker-scaffold27-augustus-gene-2.66-mRNA-1
scaffold27	maker	gene	252517	253617	.	+	.	ID=maker-scaffold27-augustus-gene-2.69;Name=maker-scaffold27-augustus-gene-2.69
scaffold27	maker	mRNA	252517	253617	.	+	.	ID=maker-scaffold27-augustus-gene-2.69-mRNA-1;Parent=maker-scaffold27-augustus-gene-2.69;Name=maker-scaffold27-augustus-gene-2.69-mRNA-1;_AED=0.05;_eAED=0.05;_QI=0|0|0|1|1|1|3|0|296
scaffold27	maker	exon	252517	252916	.	+	.	ID=maker-scaffold27-augustus-gene-2.69-mRNA-1:exon:5835;Parent=maker-scaffold27-augustus-gene-2.69-mRNA-1
scaffold27	maker	exon	253038	253486	.	+	.	ID=maker-scaffold27-augustus-gene-2.69-mRNA-1:exon:5836;Parent=maker-scaffold27-augustus-gene-2.69-mRNA-1
scaffold27	maker	exon	253576	253617	.	+	.	ID=maker-scaffold27-augustus-gene-2.69-mRNA-1:exon:5837;Parent=maker-scaffold27-augustus-gene-2.69-mRNA-1
scaffold27	maker	CDS	252517	252916	.	+	0	ID=maker-scaffold27-augustus-gene-2.69-mRNA-1:cds;Parent=maker-scaffold27-augustus-gene-2.69-mRNA-1
scaffold27	maker	CDS	253038	253486	.	+	2	ID=maker-scaffold27-augustus-gene-2.69-mRNA-1:cds;Parent=maker-scaffold27-augustus-gene-2.69-mRNA-1
scaffold27	maker	CDS	253576	253617	.	+	0	ID=maker-scaffold27-augustus-gene-2.69-mRNA-1:cds;Parent=maker-scaffold27-augustus-gene-2.69-mRNA-1
scaffold27	maker	gene	226559	227895	.	+	.	ID=maker-scaffold27-snap-gene-2.82;Name=maker-scaffold27-snap-gene-2.82
scaffold27	maker	mRNA	226559	227895	.	+	.	ID=maker-scaffold27-snap-gene-2.82-mRNA-1;Parent=maker-scaffold27-snap-gene-2.82;Name=maker-scaffold27-snap-gene-2.82-mRNA-1;_AED=0.05;_eAED=0.06;_QI=0|0|0|1|1|1|3|0|386
scaffold27	maker	exon	226559	226728	.	+	.	ID=maker-scaffold27-snap-gene-2.82-mRNA-1:exon:5838;Parent=maker-scaffold27-snap-gene-2.82-mRNA-1
scaffold27	maker	exon	226791	227268	.	+	.	ID=maker-scaffold27-snap-gene-2.82-mRNA-1:exon:5839;Parent=maker-scaffold27-snap-gene-2.82-mRNA-1
scaffold27	maker	exon	227383	227895	.	+	.	ID=maker-scaffold27-snap-gene-2.82-mRNA-1:exon:5840;Parent=maker-scaffold27-snap-gene-2.82-mRNA-1
scaffold27	maker	CDS	226559	226728	.	+	0	ID=maker-scaffold27-snap-gene-2.82-mRNA-1:cds;Parent=maker-scaffold27-snap-gene-2.82-mRNA-1
scaffold27	maker	CDS	226791	227268	.	+	1	ID=maker-scaffold27-snap-gene-2.82-mRNA-1:cds;Parent=maker-scaffold27-snap-gene-2.82-mRNA-1
scaffold27	maker	CDS	227383	227895	.	+	0	ID=maker-scaffold27-snap-gene-2.82-mRNA-1:cds;Parent=maker-scaffold27-snap-gene-2.82-mRNA-1
scaffold27	maker	gene	215967	217526	.	+	.	ID=snap_masked-scaffold27-processed-gene-2.5;Name=snap_masked-scaffold27-processed-gene-2.5
scaffold27	maker	mRNA	215967	217526	.	+	.	ID=snap_masked-scaffold27-processed-gene-2.5-mRNA-1;Parent=snap_masked-scaffold27-processed-gene-2.5;Name=snap_masked-scaffold27-processed-gene-2.5-mRNA-1;_AED=0.05;_eAED=0.06;_QI=0|0|0|1|1|1|3|0|483
scaffold27	maker	exon	215967	216137	.	+	.	ID=snap_masked-scaffold27-processed-gene-2.5-mRNA-1:exon:5841;Parent=snap_masked-scaffold27-processed-gene-2.5-mRNA-1
scaffold27	maker	exon	216188	216324	.	+	.	ID=snap_masked-scaffold27-processed-gene-2.5-mRNA-1:exon:5842;Parent=snap_masked-scaffold27-processed-gene-2.5-mRNA-1
scaffold27	maker	exon	216383	217526	.	+	.	ID=snap_masked-scaffold27-processed-gene-2.5-mRNA-1:exon:5843;Parent=snap_masked-scaffold27-processed-gene-2.5-mRNA-1
scaffold27	maker	CDS	215967	216137	.	+	0	ID=snap_masked-scaffold27-processed-gene-2.5-mRNA-1:cds;Parent=snap_masked-scaffold27-processed-gene-2.5-mRNA-1
scaffold27	maker	CDS	216188	216324	.	+	0	ID=snap_masked-scaffold27-processed-gene-2.5-mRNA-1:cds;Parent=snap_masked-scaffold27-processed-gene-2.5-mRNA-1
scaffold27	maker	CDS	216383	217526	.	+	1	ID=snap_masked-scaffold27-processed-gene-2.5-mRNA-1:cds;Parent=snap_masked-scaffold27-processed-gene-2.5-mRNA-1
scaffold27	maker	gene	248965	250288	.	+	.	ID=maker-scaffold27-snap-gene-2.86;Name=maker-scaffold27-snap-gene-2.86
scaffold27	maker	mRNA	248965	250288	.	+	.	ID=maker-scaffold27-snap-gene-2.86-mRNA-1;Parent=maker-scaffold27-snap-gene-2.86;Name=maker-scaffold27-snap-gene-2.86-mRNA-1;_AED=0.06;_eAED=0.09;_QI=0|0|0|1|1|0.66|3|0|387
scaffold27	maker	exon	248965	249249	.	+	.	ID=maker-scaffold27-snap-gene-2.86-mRNA-1:exon:5844;Parent=maker-scaffold27-snap-gene-2.86-mRNA-1
scaffold27	maker	exon	249323	249792	.	+	.	ID=maker-scaffold27-snap-gene-2.86-mRNA-1:exon:5845;Parent=maker-scaffold27-snap-gene-2.86-mRNA-1
scaffold27	maker	exon	249880	250288	.	+	.	ID=maker-scaffold27-snap-gene-2.86-mRNA-1:exon:5846;Parent=maker-scaffold27-snap-gene-2.86-mRNA-1
scaffold27	maker	CDS	248965	249249	.	+	0	ID=maker-scaffold27-snap-gene-2.86-mRNA-1:cds;Parent=maker-scaffold27-snap-gene-2.86-mRNA-1
scaffold27	maker	CDS	249323	249792	.	+	0	ID=maker-scaffold27-snap-gene-2.86-mRNA-1:cds;Parent=maker-scaffold27-snap-gene-2.86-mRNA-1
scaffold27	maker	CDS	249880	250288	.	+	1	ID=maker-scaffold27-snap-gene-2.86-mRNA-1:cds;Parent=maker-scaffold27-snap-gene-2.86-mRNA-1
scaffold27	maker	gene	205860	206658	.	+	.	ID=snap_masked-scaffold27-processed-gene-2.3;Name=snap_masked-scaffold27-processed-gene-2.3
scaffold27	maker	mRNA	205860	206658	.	+	.	ID=snap_masked-scaffold27-processed-gene-2.3-mRNA-1;Parent=snap_masked-scaffold27-processed-gene-2.3;Name=snap_masked-scaffold27-processed-gene-2.3-mRNA-1;_AED=0.17;_eAED=0.17;_QI=0|0|0|1|1|1|4|0|170
scaffold27	maker	exon	205860	205880	.	+	.	ID=snap_masked-scaffold27-processed-gene-2.3-mRNA-1:exon:5847;Parent=snap_masked-scaffold27-processed-gene-2.3-mRNA-1
scaffold27	maker	exon	205941	206120	.	+	.	ID=snap_masked-scaffold27-processed-gene-2.3-mRNA-1:exon:5848;Parent=snap_masked-scaffold27-processed-gene-2.3-mRNA-1
scaffold27	maker	exon	206285	206476	.	+	.	ID=snap_masked-scaffold27-processed-gene-2.3-mRNA-1:exon:5849;Parent=snap_masked-scaffold27-processed-gene-2.3-mRNA-1
scaffold27	maker	exon	206539	206658	.	+	.	ID=snap_masked-scaffold27-processed-gene-2.3-mRNA-1:exon:5850;Parent=snap_masked-scaffold27-processed-gene-2.3-mRNA-1
scaffold27	maker	CDS	205860	205880	.	+	0	ID=snap_masked-scaffold27-processed-gene-2.3-mRNA-1:cds;Parent=snap_masked-scaffold27-processed-gene-2.3-mRNA-1
scaffold27	maker	CDS	205941	206120	.	+	0	ID=snap_masked-scaffold27-processed-gene-2.3-mRNA-1:cds;Parent=snap_masked-scaffold27-processed-gene-2.3-mRNA-1
scaffold27	maker	CDS	206285	206476	.	+	0	ID=snap_masked-scaffold27-processed-gene-2.3-mRNA-1:cds;Parent=snap_masked-scaffold27-processed-gene-2.3-mRNA-1
scaffold27	maker	CDS	206539	206658	.	+	0	ID=snap_masked-scaffold27-processed-gene-2.3-mRNA-1:cds;Parent=snap_masked-scaffold27-processed-gene-2.3-mRNA-1
scaffold27	maker	gene	238568	239692	.	+	.	ID=maker-scaffold27-snap-gene-2.83;Name=maker-scaffold27-snap-gene-2.83
scaffold27	maker	mRNA	238568	239692	.	+	.	ID=maker-scaffold27-snap-gene-2.83-mRNA-1;Parent=maker-scaffold27-snap-gene-2.83;Name=maker-scaffold27-snap-gene-2.83-mRNA-1;_AED=0.19;_eAED=0.19;_QI=0|0|0|1|1|1|3|0|303
scaffold27	maker	exon	238568	238682	.	+	.	ID=maker-scaffold27-snap-gene-2.83-mRNA-1:exon:5851;Parent=maker-scaffold27-snap-gene-2.83-mRNA-1
scaffold27	maker	exon	238798	239150	.	+	.	ID=maker-scaffold27-snap-gene-2.83-mRNA-1:exon:5852;Parent=maker-scaffold27-snap-gene-2.83-mRNA-1
scaffold27	maker	exon	239249	239692	.	+	.	ID=maker-scaffold27-snap-gene-2.83-mRNA-1:exon:5853;Parent=maker-scaffold27-snap-gene-2.83-mRNA-1
scaffold27	maker	CDS	238568	238682	.	+	0	ID=maker-scaffold27-snap-gene-2.83-mRNA-1:cds;Parent=maker-scaffold27-snap-gene-2.83-mRNA-1
scaffold27	maker	CDS	238798	239150	.	+	2	ID=maker-scaffold27-snap-gene-2.83-mRNA-1:cds;Parent=maker-scaffold27-snap-gene-2.83-mRNA-1
scaffold27	maker	CDS	239249	239692	.	+	0	ID=maker-scaffold27-snap-gene-2.83-mRNA-1:cds;Parent=maker-scaffold27-snap-gene-2.83-mRNA-1
scaffold27	maker	gene	257729	263200	.	+	.	ID=maker-scaffold27-augustus-gene-2.71;Name=maker-scaffold27-augustus-gene-2.71
scaffold27	maker	mRNA	257729	263200	.	+	.	ID=maker-scaffold27-augustus-gene-2.71-mRNA-1;Parent=maker-scaffold27-augustus-gene-2.71;Name=maker-scaffold27-augustus-gene-2.71-mRNA-1;_AED=0.17;_eAED=0.20;_QI=13|0|0|1|0.94|0.83|18|0|1142
scaffold27	maker	exon	257729	257929	.	+	.	ID=maker-scaffold27-augustus-gene-2.71-mRNA-1:exon:5854;Parent=maker-scaffold27-augustus-gene-2.71-mRNA-1
scaffold27	maker	exon	257978	257996	.	+	.	ID=maker-scaffold27-augustus-gene-2.71-mRNA-1:exon:5855;Parent=maker-scaffold27-augustus-gene-2.71-mRNA-1
scaffold27	maker	exon	258047	258236	.	+	.	ID=maker-scaffold27-augustus-gene-2.71-mRNA-1:exon:5856;Parent=maker-scaffold27-augustus-gene-2.71-mRNA-1
scaffold27	maker	exon	258282	258328	.	+	.	ID=maker-scaffold27-augustus-gene-2.71-mRNA-1:exon:5857;Parent=maker-scaffold27-augustus-gene-2.71-mRNA-1
scaffold27	maker	exon	258378	258432	.	+	.	ID=maker-scaffold27-augustus-gene-2.71-mRNA-1:exon:5858;Parent=maker-scaffold27-augustus-gene-2.71-mRNA-1
scaffold27	maker	exon	258482	258600	.	+	.	ID=maker-scaffold27-augustus-gene-2.71-mRNA-1:exon:5859;Parent=maker-scaffold27-augustus-gene-2.71-mRNA-1
scaffold27	maker	exon	258647	258913	.	+	.	ID=maker-scaffold27-augustus-gene-2.71-mRNA-1:exon:5860;Parent=maker-scaffold27-augustus-gene-2.71-mRNA-1
scaffold27	maker	exon	258960	259081	.	+	.	ID=maker-scaffold27-augustus-gene-2.71-mRNA-1:exon:5861;Parent=maker-scaffold27-augustus-gene-2.71-mRNA-1
scaffold27	maker	exon	259129	259301	.	+	.	ID=maker-scaffold27-augustus-gene-2.71-mRNA-1:exon:5862;Parent=maker-scaffold27-augustus-gene-2.71-mRNA-1
scaffold27	maker	exon	259350	259415	.	+	.	ID=maker-scaffold27-augustus-gene-2.71-mRNA-1:exon:5863;Parent=maker-scaffold27-augustus-gene-2.71-mRNA-1
scaffold27	maker	exon	259468	259548	.	+	.	ID=maker-scaffold27-augustus-gene-2.71-mRNA-1:exon:5864;Parent=maker-scaffold27-augustus-gene-2.71-mRNA-1
scaffold27	maker	exon	259610	259805	.	+	.	ID=maker-scaffold27-augustus-gene-2.71-mRNA-1:exon:5865;Parent=maker-scaffold27-augustus-gene-2.71-mRNA-1
scaffold27	maker	exon	260363	260556	.	+	.	ID=maker-scaffold27-augustus-gene-2.71-mRNA-1:exon:5866;Parent=maker-scaffold27-augustus-gene-2.71-mRNA-1
scaffold27	maker	exon	260760	260956	.	+	.	ID=maker-scaffold27-augustus-gene-2.71-mRNA-1:exon:5867;Parent=maker-scaffold27-augustus-gene-2.71-mRNA-1
scaffold27	maker	exon	261027	261872	.	+	.	ID=maker-scaffold27-augustus-gene-2.71-mRNA-1:exon:5868;Parent=maker-scaffold27-augustus-gene-2.71-mRNA-1
scaffold27	maker	exon	261977	262229	.	+	.	ID=maker-scaffold27-augustus-gene-2.71-mRNA-1:exon:5869;Parent=maker-scaffold27-augustus-gene-2.71-mRNA-1
scaffold27	maker	exon	262565	262898	.	+	.	ID=maker-scaffold27-augustus-gene-2.71-mRNA-1:exon:5870;Parent=maker-scaffold27-augustus-gene-2.71-mRNA-1
scaffold27	maker	exon	263122	263200	.	+	.	ID=maker-scaffold27-augustus-gene-2.71-mRNA-1:exon:5871;Parent=maker-scaffold27-augustus-gene-2.71-mRNA-1
scaffold27	maker	CDS	257742	257929	.	+	0	ID=maker-scaffold27-augustus-gene-2.71-mRNA-1:cds;Parent=maker-scaffold27-augustus-gene-2.71-mRNA-1
scaffold27	maker	CDS	257978	257996	.	+	1	ID=maker-scaffold27-augustus-gene-2.71-mRNA-1:cds;Parent=maker-scaffold27-augustus-gene-2.71-mRNA-1
scaffold27	maker	CDS	258047	258236	.	+	0	ID=maker-scaffold27-augustus-gene-2.71-mRNA-1:cds;Parent=maker-scaffold27-augustus-gene-2.71-mRNA-1
scaffold27	maker	CDS	258282	258328	.	+	2	ID=maker-scaffold27-augustus-gene-2.71-mRNA-1:cds;Parent=maker-scaffold27-augustus-gene-2.71-mRNA-1
scaffold27	maker	CDS	258378	258432	.	+	0	ID=maker-scaffold27-augustus-gene-2.71-mRNA-1:cds;Parent=maker-scaffold27-augustus-gene-2.71-mRNA-1
scaffold27	maker	CDS	258482	258600	.	+	2	ID=maker-scaffold27-augustus-gene-2.71-mRNA-1:cds;Parent=maker-scaffold27-augustus-gene-2.71-mRNA-1
scaffold27	maker	CDS	258647	258913	.	+	0	ID=maker-scaffold27-augustus-gene-2.71-mRNA-1:cds;Parent=maker-scaffold27-augustus-gene-2.71-mRNA-1
scaffold27	maker	CDS	258960	259081	.	+	0	ID=maker-scaffold27-augustus-gene-2.71-mRNA-1:cds;Parent=maker-scaffold27-augustus-gene-2.71-mRNA-1
scaffold27	maker	CDS	259129	259301	.	+	1	ID=maker-scaffold27-augustus-gene-2.71-mRNA-1:cds;Parent=maker-scaffold27-augustus-gene-2.71-mRNA-1
scaffold27	maker	CDS	259350	259415	.	+	2	ID=maker-scaffold27-augustus-gene-2.71-mRNA-1:cds;Parent=maker-scaffold27-augustus-gene-2.71-mRNA-1
scaffold27	maker	CDS	259468	259548	.	+	2	ID=maker-scaffold27-augustus-gene-2.71-mRNA-1:cds;Parent=maker-scaffold27-augustus-gene-2.71-mRNA-1
scaffold27	maker	CDS	259610	259805	.	+	2	ID=maker-scaffold27-augustus-gene-2.71-mRNA-1:cds;Parent=maker-scaffold27-augustus-gene-2.71-mRNA-1
scaffold27	maker	CDS	260363	260556	.	+	1	ID=maker-scaffold27-augustus-gene-2.71-mRNA-1:cds;Parent=maker-scaffold27-augustus-gene-2.71-mRNA-1
scaffold27	maker	CDS	260760	260956	.	+	2	ID=maker-scaffold27-augustus-gene-2.71-mRNA-1:cds;Parent=maker-scaffold27-augustus-gene-2.71-mRNA-1
scaffold27	maker	CDS	261027	261872	.	+	0	ID=maker-scaffold27-augustus-gene-2.71-mRNA-1:cds;Parent=maker-scaffold27-augustus-gene-2.71-mRNA-1
scaffold27	maker	CDS	261977	262229	.	+	0	ID=maker-scaffold27-augustus-gene-2.71-mRNA-1:cds;Parent=maker-scaffold27-augustus-gene-2.71-mRNA-1
scaffold27	maker	CDS	262565	262898	.	+	2	ID=maker-scaffold27-augustus-gene-2.71-mRNA-1:cds;Parent=maker-scaffold27-augustus-gene-2.71-mRNA-1
scaffold27	maker	CDS	263122	263200	.	+	1	ID=maker-scaffold27-augustus-gene-2.71-mRNA-1:cds;Parent=maker-scaffold27-augustus-gene-2.71-mRNA-1
scaffold27	maker	gene	287078	288552	.	-	.	ID=maker-scaffold27-augustus-gene-2.79;Name=maker-scaffold27-augustus-gene-2.79
scaffold27	maker	mRNA	287078	288552	.	-	.	ID=maker-scaffold27-augustus-gene-2.79-mRNA-1;Parent=maker-scaffold27-augustus-gene-2.79;Name=maker-scaffold27-augustus-gene-2.79-mRNA-1;_AED=0.01;_eAED=0.01;_QI=0|0|0|1|1|1|2|0|474
scaffold27	maker	exon	288317	288552	.	-	.	ID=maker-scaffold27-augustus-gene-2.79-mRNA-1:exon:5873;Parent=maker-scaffold27-augustus-gene-2.79-mRNA-1
scaffold27	maker	exon	287078	288266	.	-	.	ID=maker-scaffold27-augustus-gene-2.79-mRNA-1:exon:5872;Parent=maker-scaffold27-augustus-gene-2.79-mRNA-1
scaffold27	maker	CDS	288317	288552	.	-	0	ID=maker-scaffold27-augustus-gene-2.79-mRNA-1:cds;Parent=maker-scaffold27-augustus-gene-2.79-mRNA-1
scaffold27	maker	CDS	287078	288266	.	-	1	ID=maker-scaffold27-augustus-gene-2.79-mRNA-1:cds;Parent=maker-scaffold27-augustus-gene-2.79-mRNA-1
scaffold27	maker	gene	228488	232063	.	-	.	ID=augustus_masked-scaffold27-processed-gene-2.51;Name=augustus_masked-scaffold27-processed-gene-2.51
scaffold27	maker	mRNA	228488	232063	.	-	.	ID=augustus_masked-scaffold27-processed-gene-2.51-mRNA-1;Parent=augustus_masked-scaffold27-processed-gene-2.51;Name=augustus_masked-scaffold27-processed-gene-2.51-mRNA-1;_AED=0.01;_eAED=0.01;_QI=0|-1|0|1|-1|1|1|0|1191
scaffold27	maker	exon	228488	232063	.	-	.	ID=augustus_masked-scaffold27-processed-gene-2.51-mRNA-1:exon:5874;Parent=augustus_masked-scaffold27-processed-gene-2.51-mRNA-1
scaffold27	maker	CDS	228488	232063	.	-	0	ID=augustus_masked-scaffold27-processed-gene-2.51-mRNA-1:cds;Parent=augustus_masked-scaffold27-processed-gene-2.51-mRNA-1
scaffold27	maker	gene	279925	280775	.	-	.	ID=maker-scaffold27-snap-gene-2.98;Name=maker-scaffold27-snap-gene-2.98
scaffold27	maker	mRNA	279925	280775	.	-	.	ID=maker-scaffold27-snap-gene-2.98-mRNA-1;Parent=maker-scaffold27-snap-gene-2.98;Name=maker-scaffold27-snap-gene-2.98-mRNA-1;_AED=0.02;_eAED=0.02;_QI=0|0|0|1|1|0.5|2|0|262
scaffold27	maker	exon	280595	280775	.	-	.	ID=maker-scaffold27-snap-gene-2.98-mRNA-1:exon:5876;Parent=maker-scaffold27-snap-gene-2.98-mRNA-1
scaffold27	maker	exon	279925	280532	.	-	.	ID=maker-scaffold27-snap-gene-2.98-mRNA-1:exon:5875;Parent=maker-scaffold27-snap-gene-2.98-mRNA-1
scaffold27	maker	CDS	280595	280775	.	-	0	ID=maker-scaffold27-snap-gene-2.98-mRNA-1:cds;Parent=maker-scaffold27-snap-gene-2.98-mRNA-1
scaffold27	maker	CDS	279925	280532	.	-	2	ID=maker-scaffold27-snap-gene-2.98-mRNA-1:cds;Parent=maker-scaffold27-snap-gene-2.98-mRNA-1
scaffold27	maker	gene	201070	204390	.	-	.	ID=augustus_masked-scaffold27-processed-gene-2.46;Name=augustus_masked-scaffold27-processed-gene-2.46
scaffold27	maker	mRNA	201070	204390	.	-	.	ID=augustus_masked-scaffold27-processed-gene-2.46-mRNA-1;Parent=augustus_masked-scaffold27-processed-gene-2.46;Name=augustus_masked-scaffold27-processed-gene-2.46-mRNA-1;_AED=0.03;_eAED=0.03;_QI=0|0|0|1|1|1|3|0|1051
scaffold27	maker	exon	204139	204390	.	-	.	ID=augustus_masked-scaffold27-processed-gene-2.46-mRNA-1:exon:5879;Parent=augustus_masked-scaffold27-processed-gene-2.46-mRNA-1
scaffold27	maker	exon	203792	204057	.	-	.	ID=augustus_masked-scaffold27-processed-gene-2.46-mRNA-1:exon:5878;Parent=augustus_masked-scaffold27-processed-gene-2.46-mRNA-1
scaffold27	maker	exon	201070	203707	.	-	.	ID=augustus_masked-scaffold27-processed-gene-2.46-mRNA-1:exon:5877;Parent=augustus_masked-scaffold27-processed-gene-2.46-mRNA-1
scaffold27	maker	CDS	204139	204390	.	-	0	ID=augustus_masked-scaffold27-processed-gene-2.46-mRNA-1:cds;Parent=augustus_masked-scaffold27-processed-gene-2.46-mRNA-1
scaffold27	maker	CDS	203792	204057	.	-	0	ID=augustus_masked-scaffold27-processed-gene-2.46-mRNA-1:cds;Parent=augustus_masked-scaffold27-processed-gene-2.46-mRNA-1
scaffold27	maker	CDS	201070	203707	.	-	1	ID=augustus_masked-scaffold27-processed-gene-2.46-mRNA-1:cds;Parent=augustus_masked-scaffold27-processed-gene-2.46-mRNA-1
scaffold27	maker	gene	191603	192842	.	-	.	ID=maker-scaffold27-augustus-gene-2.74;Name=maker-scaffold27-augustus-gene-2.74
scaffold27	maker	mRNA	191603	192842	.	-	.	ID=maker-scaffold27-augustus-gene-2.74-mRNA-1;Parent=maker-scaffold27-augustus-gene-2.74;Name=maker-scaffold27-augustus-gene-2.74-mRNA-1;_AED=0.05;_eAED=0.05;_QI=0|0|0|1|0|0.5|2|0|358
scaffold27	maker	exon	191958	192842	.	-	.	ID=maker-scaffold27-augustus-gene-2.74-mRNA-1:exon:5881;Parent=maker-scaffold27-augustus-gene-2.74-mRNA-1
scaffold27	maker	exon	191603	191791	.	-	.	ID=maker-scaffold27-augustus-gene-2.74-mRNA-1:exon:5880;Parent=maker-scaffold27-augustus-gene-2.74-mRNA-1
scaffold27	maker	CDS	191958	192842	.	-	0	ID=maker-scaffold27-augustus-gene-2.74-mRNA-1:cds;Parent=maker-scaffold27-augustus-gene-2.74-mRNA-1
scaffold27	maker	CDS	191603	191791	.	-	0	ID=maker-scaffold27-augustus-gene-2.74-mRNA-1:cds;Parent=maker-scaffold27-augustus-gene-2.74-mRNA-1
scaffold27	maker	gene	220726	222591	.	-	.	ID=augustus_masked-scaffold27-processed-gene-2.49;Name=augustus_masked-scaffold27-processed-gene-2.49
scaffold27	maker	mRNA	220726	222591	.	-	.	ID=augustus_masked-scaffold27-processed-gene-2.49-mRNA-1;Parent=augustus_masked-scaffold27-processed-gene-2.49;Name=augustus_masked-scaffold27-processed-gene-2.49-mRNA-1;_AED=0.07;_eAED=0.07;_QI=0|0|0|1|1|1|4|0|546
scaffold27	maker	exon	221689	222591	.	-	.	ID=augustus_masked-scaffold27-processed-gene-2.49-mRNA-1:exon:5885;Parent=augustus_masked-scaffold27-processed-gene-2.49-mRNA-1
scaffold27	maker	exon	221190	221607	.	-	.	ID=augustus_masked-scaffold27-processed-gene-2.49-mRNA-1:exon:5884;Parent=augustus_masked-scaffold27-processed-gene-2.49-mRNA-1
scaffold27	maker	exon	221013	221114	.	-	.	ID=augustus_masked-scaffold27-processed-gene-2.49-mRNA-1:exon:5883;Parent=augustus_masked-scaffold27-processed-gene-2.49-mRNA-1
scaffold27	maker	exon	220726	220943	.	-	.	ID=augustus_masked-scaffold27-processed-gene-2.49-mRNA-1:exon:5882;Parent=augustus_masked-scaffold27-processed-gene-2.49-mRNA-1
scaffold27	maker	CDS	221689	222591	.	-	0	ID=augustus_masked-scaffold27-processed-gene-2.49-mRNA-1:cds;Parent=augustus_masked-scaffold27-processed-gene-2.49-mRNA-1
scaffold27	maker	CDS	221190	221607	.	-	0	ID=augustus_masked-scaffold27-processed-gene-2.49-mRNA-1:cds;Parent=augustus_masked-scaffold27-processed-gene-2.49-mRNA-1
scaffold27	maker	CDS	221013	221114	.	-	2	ID=augustus_masked-scaffold27-processed-gene-2.49-mRNA-1:cds;Parent=augustus_masked-scaffold27-processed-gene-2.49-mRNA-1
scaffold27	maker	CDS	220726	220943	.	-	2	ID=augustus_masked-scaffold27-processed-gene-2.49-mRNA-1:cds;Parent=augustus_masked-scaffold27-processed-gene-2.49-mRNA-1
scaffold27	maker	gene	255692	256812	.	-	.	ID=maker-scaffold27-augustus-gene-2.77;Name=maker-scaffold27-augustus-gene-2.77
scaffold27	maker	mRNA	255692	256812	.	-	.	ID=maker-scaffold27-augustus-gene-2.77-mRNA-1;Parent=maker-scaffold27-augustus-gene-2.77;Name=maker-scaffold27-augustus-gene-2.77-mRNA-1;_AED=0.09;_eAED=0.09;_QI=0|0|0|1|1|1|4|0|304
scaffold27	maker	exon	256376	256812	.	-	.	ID=maker-scaffold27-augustus-gene-2.77-mRNA-1:exon:5889;Parent=maker-scaffold27-augustus-gene-2.77-mRNA-1
scaffold27	maker	exon	256141	256303	.	-	.	ID=maker-scaffold27-augustus-gene-2.77-mRNA-1:exon:5888;Parent=maker-scaffold27-augustus-gene-2.77-mRNA-1
scaffold27	maker	exon	255978	256091	.	-	.	ID=maker-scaffold27-augustus-gene-2.77-mRNA-1:exon:5887;Parent=maker-scaffold27-augustus-gene-2.77-mRNA-1
scaffold27	maker	exon	255692	255892	.	-	.	ID=maker-scaffold27-augustus-gene-2.77-mRNA-1:exon:5886;Parent=maker-scaffold27-augustus-gene-2.77-mRNA-1
scaffold27	maker	CDS	256376	256812	.	-	0	ID=maker-scaffold27-augustus-gene-2.77-mRNA-1:cds;Parent=maker-scaffold27-augustus-gene-2.77-mRNA-1
scaffold27	maker	CDS	256141	256303	.	-	1	ID=maker-scaffold27-augustus-gene-2.77-mRNA-1:cds;Parent=maker-scaffold27-augustus-gene-2.77-mRNA-1
scaffold27	maker	CDS	255978	256091	.	-	0	ID=maker-scaffold27-augustus-gene-2.77-mRNA-1:cds;Parent=maker-scaffold27-augustus-gene-2.77-mRNA-1
scaffold27	maker	CDS	255692	255892	.	-	0	ID=maker-scaffold27-augustus-gene-2.77-mRNA-1:cds;Parent=maker-scaffold27-augustus-gene-2.77-mRNA-1
scaffold27	maker	gene	242915	248179	.	-	.	ID=maker-scaffold27-snap-gene-2.96;Name=maker-scaffold27-snap-gene-2.96
scaffold27	maker	mRNA	242915	248179	.	-	.	ID=maker-scaffold27-snap-gene-2.96-mRNA-1;Parent=maker-scaffold27-snap-gene-2.96;Name=maker-scaffold27-snap-gene-2.96-mRNA-1;_AED=0.11;_eAED=0.11;_QI=0|0|0|1|0.66|0.5|4|0|436
scaffold27	maker	exon	247762	248179	.	-	.	ID=maker-scaffold27-snap-gene-2.96-mRNA-1:exon:5893;Parent=maker-scaffold27-snap-gene-2.96-mRNA-1
scaffold27	maker	exon	247386	247604	.	-	.	ID=maker-scaffold27-snap-gene-2.96-mRNA-1:exon:5892;Parent=maker-scaffold27-snap-gene-2.96-mRNA-1
scaffold27	maker	exon	243714	243775	.	-	.	ID=maker-scaffold27-snap-gene-2.96-mRNA-1:exon:5891;Parent=maker-scaffold27-snap-gene-2.96-mRNA-1
scaffold27	maker	exon	242915	243526	.	-	.	ID=maker-scaffold27-snap-gene-2.96-mRNA-1:exon:5890;Parent=maker-scaffold27-snap-gene-2.96-mRNA-1
scaffold27	maker	CDS	247762	248179	.	-	0	ID=maker-scaffold27-snap-gene-2.96-mRNA-1:cds;Parent=maker-scaffold27-snap-gene-2.96-mRNA-1
scaffold27	maker	CDS	247386	247604	.	-	2	ID=maker-scaffold27-snap-gene-2.96-mRNA-1:cds;Parent=maker-scaffold27-snap-gene-2.96-mRNA-1
scaffold27	maker	CDS	243714	243775	.	-	2	ID=maker-scaffold27-snap-gene-2.96-mRNA-1:cds;Parent=maker-scaffold27-snap-gene-2.96-mRNA-1
scaffold27	maker	CDS	242915	243526	.	-	0	ID=maker-scaffold27-snap-gene-2.96-mRNA-1:cds;Parent=maker-scaffold27-snap-gene-2.96-mRNA-1
scaffold27	maker	gene	219603	219972	.	-	.	ID=augustus_masked-scaffold27-processed-gene-2.48;Name=augustus_masked-scaffold27-processed-gene-2.48
scaffold27	maker	mRNA	219603	219972	.	-	.	ID=augustus_masked-scaffold27-processed-gene-2.48-mRNA-1;Parent=augustus_masked-scaffold27-processed-gene-2.48;Name=augustus_masked-scaffold27-processed-gene-2.48-mRNA-1;_AED=0.12;_eAED=0.12;_QI=0|0|0|0.5|1|1|2|0|95
scaffold27	maker	exon	219717	219972	.	-	.	ID=augustus_masked-scaffold27-processed-gene-2.48-mRNA-1:exon:5895;Parent=augustus_masked-scaffold27-processed-gene-2.48-mRNA-1
scaffold27	maker	exon	219603	219634	.	-	.	ID=augustus_masked-scaffold27-processed-gene-2.48-mRNA-1:exon:5894;Parent=augustus_masked-scaffold27-processed-gene-2.48-mRNA-1
scaffold27	maker	CDS	219717	219972	.	-	0	ID=augustus_masked-scaffold27-processed-gene-2.48-mRNA-1:cds;Parent=augustus_masked-scaffold27-processed-gene-2.48-mRNA-1
scaffold27	maker	CDS	219603	219634	.	-	2	ID=augustus_masked-scaffold27-processed-gene-2.48-mRNA-1:cds;Parent=augustus_masked-scaffold27-processed-gene-2.48-mRNA-1
scaffold27	maker	gene	286269	286610	.	-	.	ID=augustus_masked-scaffold27-processed-gene-2.58;Name=augustus_masked-scaffold27-processed-gene-2.58
scaffold27	maker	mRNA	286269	286610	.	-	.	ID=augustus_masked-scaffold27-processed-gene-2.58-mRNA-1;Parent=augustus_masked-scaffold27-processed-gene-2.58;Name=augustus_masked-scaffold27-processed-gene-2.58-mRNA-1;_AED=0.13;_eAED=0.13;_QI=0|-1|0|1|-1|1|1|0|113
scaffold27	maker	exon	286269	286610	.	-	.	ID=augustus_masked-scaffold27-processed-gene-2.58-mRNA-1:exon:5896;Parent=augustus_masked-scaffold27-processed-gene-2.58-mRNA-1
scaffold27	maker	CDS	286269	286610	.	-	0	ID=augustus_masked-scaffold27-processed-gene-2.58-mRNA-1:cds;Parent=augustus_masked-scaffold27-processed-gene-2.58-mRNA-1
scaffold27	maker	gene	223040	224537	.	-	.	ID=maker-scaffold27-snap-gene-2.94;Name=maker-scaffold27-snap-gene-2.94
scaffold27	maker	mRNA	223040	224537	.	-	.	ID=maker-scaffold27-snap-gene-2.94-mRNA-1;Parent=maker-scaffold27-snap-gene-2.94;Name=maker-scaffold27-snap-gene-2.94-mRNA-1;_AED=0.17;_eAED=0.17;_QI=0|0|0|1|1|1|9|0|310
scaffold27	maker	exon	224297	224537	.	-	.	ID=maker-scaffold27-snap-gene-2.94-mRNA-1:exon:5905;Parent=maker-scaffold27-snap-gene-2.94-mRNA-1
scaffold27	maker	exon	224203	224243	.	-	.	ID=maker-scaffold27-snap-gene-2.94-mRNA-1:exon:5904;Parent=maker-scaffold27-snap-gene-2.94-mRNA-1
scaffold27	maker	exon	224089	224137	.	-	.	ID=maker-scaffold27-snap-gene-2.94-mRNA-1:exon:5903;Parent=maker-scaffold27-snap-gene-2.94-mRNA-1
scaffold27	maker	exon	223917	224038	.	-	.	ID=maker-scaffold27-snap-gene-2.94-mRNA-1:exon:5902;Parent=maker-scaffold27-snap-gene-2.94-mRNA-1
scaffold27	maker	exon	223722	223867	.	-	.	ID=maker-scaffold27-snap-gene-2.94-mRNA-1:exon:5901;Parent=maker-scaffold27-snap-gene-2.94-mRNA-1
scaffold27	maker	exon	223584	223672	.	-	.	ID=maker-scaffold27-snap-gene-2.94-mRNA-1:exon:5900;Parent=maker-scaffold27-snap-gene-2.94-mRNA-1
scaffold27	maker	exon	223289	223377	.	-	.	ID=maker-scaffold27-snap-gene-2.94-mRNA-1:exon:5899;Parent=maker-scaffold27-snap-gene-2.94-mRNA-1
scaffold27	maker	exon	223179	223244	.	-	.	ID=maker-scaffold27-snap-gene-2.94-mRNA-1:exon:5898;Parent=maker-scaffold27-snap-gene-2.94-mRNA-1
scaffold27	maker	exon	223040	223129	.	-	.	ID=maker-scaffold27-snap-gene-2.94-mRNA-1:exon:5897;Parent=maker-scaffold27-snap-gene-2.94-mRNA-1
scaffold27	maker	CDS	224297	224537	.	-	0	ID=maker-scaffold27-snap-gene-2.94-mRNA-1:cds;Parent=maker-scaffold27-snap-gene-2.94-mRNA-1
scaffold27	maker	CDS	224203	224243	.	-	2	ID=maker-scaffold27-snap-gene-2.94-mRNA-1:cds;Parent=maker-scaffold27-snap-gene-2.94-mRNA-1
scaffold27	maker	CDS	224089	224137	.	-	0	ID=maker-scaffold27-snap-gene-2.94-mRNA-1:cds;Parent=maker-scaffold27-snap-gene-2.94-mRNA-1
scaffold27	maker	CDS	223917	224038	.	-	2	ID=maker-scaffold27-snap-gene-2.94-mRNA-1:cds;Parent=maker-scaffold27-snap-gene-2.94-mRNA-1
scaffold27	maker	CDS	223722	223867	.	-	0	ID=maker-scaffold27-snap-gene-2.94-mRNA-1:cds;Parent=maker-scaffold27-snap-gene-2.94-mRNA-1
scaffold27	maker	CDS	223584	223672	.	-	1	ID=maker-scaffold27-snap-gene-2.94-mRNA-1:cds;Parent=maker-scaffold27-snap-gene-2.94-mRNA-1
scaffold27	maker	CDS	223289	223377	.	-	2	ID=maker-scaffold27-snap-gene-2.94-mRNA-1:cds;Parent=maker-scaffold27-snap-gene-2.94-mRNA-1
scaffold27	maker	CDS	223179	223244	.	-	0	ID=maker-scaffold27-snap-gene-2.94-mRNA-1:cds;Parent=maker-scaffold27-snap-gene-2.94-mRNA-1
scaffold27	maker	CDS	223040	223129	.	-	0	ID=maker-scaffold27-snap-gene-2.94-mRNA-1:cds;Parent=maker-scaffold27-snap-gene-2.94-mRNA-1
scaffold27	maker	gene	240132	240743	.	-	.	ID=augustus_masked-scaffold27-processed-gene-2.52;Name=augustus_masked-scaffold27-processed-gene-2.52
scaffold27	maker	mRNA	240132	240743	.	-	.	ID=augustus_masked-scaffold27-processed-gene-2.52-mRNA-1;Parent=augustus_masked-scaffold27-processed-gene-2.52;Name=augustus_masked-scaffold27-processed-gene-2.52-mRNA-1;_AED=0.25;_eAED=0.25;_QI=0|0|0|1|1|1|3|0|154
scaffold27	maker	exon	240428	240743	.	-	.	ID=augustus_masked-scaffold27-processed-gene-2.52-mRNA-1:exon:5908;Parent=augustus_masked-scaffold27-processed-gene-2.52-mRNA-1
scaffold27	maker	exon	240264	240355	.	-	.	ID=augustus_masked-scaffold27-processed-gene-2.52-mRNA-1:exon:5907;Parent=augustus_masked-scaffold27-processed-gene-2.52-mRNA-1
scaffold27	maker	exon	240132	240188	.	-	.	ID=augustus_masked-scaffold27-processed-gene-2.52-mRNA-1:exon:5906;Parent=augustus_masked-scaffold27-processed-gene-2.52-mRNA-1
scaffold27	maker	CDS	240428	240743	.	-	0	ID=augustus_masked-scaffold27-processed-gene-2.52-mRNA-1:cds;Parent=augustus_masked-scaffold27-processed-gene-2.52-mRNA-1
scaffold27	maker	CDS	240264	240355	.	-	2	ID=augustus_masked-scaffold27-processed-gene-2.52-mRNA-1:cds;Parent=augustus_masked-scaffold27-processed-gene-2.52-mRNA-1
scaffold27	maker	CDS	240132	240188	.	-	0	ID=augustus_masked-scaffold27-processed-gene-2.52-mRNA-1:cds;Parent=augustus_masked-scaffold27-processed-gene-2.52-mRNA-1
scaffold27	maker	gene	284684	286066	.	+	.	ID=maker-scaffold27-snap-gene-2.90;Name=maker-scaffold27-snap-gene-2.90
scaffold27	maker	mRNA	284684	286066	.	+	.	ID=maker-scaffold27-snap-gene-2.90-mRNA-1;Parent=maker-scaffold27-snap-gene-2.90;Name=maker-scaffold27-snap-gene-2.90-mRNA-1;_AED=0.16;_eAED=0.16;_QI=0|0|0|1|0|0|2|0|447
scaffold27	maker	exon	284684	284844	.	+	.	ID=maker-scaffold27-snap-gene-2.90-mRNA-1:exon:5909;Parent=maker-scaffold27-snap-gene-2.90-mRNA-1
scaffold27	maker	exon	284884	286066	.	+	.	ID=maker-scaffold27-snap-gene-2.90-mRNA-1:exon:5910;Parent=maker-scaffold27-snap-gene-2.90-mRNA-1
scaffold27	maker	CDS	284684	284844	.	+	0	ID=maker-scaffold27-snap-gene-2.90-mRNA-1:cds;Parent=maker-scaffold27-snap-gene-2.90-mRNA-1
scaffold27	maker	CDS	284884	286066	.	+	1	ID=maker-scaffold27-snap-gene-2.90-mRNA-1:cds;Parent=maker-scaffold27-snap-gene-2.90-mRNA-1
scaffold27	maker	gene	284080	284674	.	+	.	ID=maker-scaffold27-snap-gene-2.91;Name=maker-scaffold27-snap-gene-2.91
scaffold27	maker	mRNA	284080	284674	.	+	.	ID=maker-scaffold27-snap-gene-2.91-mRNA-1;Parent=maker-scaffold27-snap-gene-2.91;Name=maker-scaffold27-snap-gene-2.91-mRNA-1;_AED=0.39;_eAED=0.40;_QI=0|0|0|0.5|0|0|2|0|158
scaffold27	maker	exon	284080	284098	.	+	.	ID=maker-scaffold27-snap-gene-2.91-mRNA-1:exon:5911;Parent=maker-scaffold27-snap-gene-2.91-mRNA-1
scaffold27	maker	exon	284217	284674	.	+	.	ID=maker-scaffold27-snap-gene-2.91-mRNA-1:exon:5912;Parent=maker-scaffold27-snap-gene-2.91-mRNA-1
scaffold27	maker	CDS	284080	284098	.	+	0	ID=maker-scaffold27-snap-gene-2.91-mRNA-1:cds;Parent=maker-scaffold27-snap-gene-2.91-mRNA-1
scaffold27	maker	CDS	284217	284674	.	+	2	ID=maker-scaffold27-snap-gene-2.91-mRNA-1:cds;Parent=maker-scaffold27-snap-gene-2.91-mRNA-1
scaffold27	maker	gene	276374	279521	.	+	.	ID=snap_masked-scaffold27-processed-gene-2.15;Name=snap_masked-scaffold27-processed-gene-2.15
scaffold27	maker	mRNA	276374	279521	.	+	.	ID=snap_masked-scaffold27-processed-gene-2.15-mRNA-1;Parent=snap_masked-scaffold27-processed-gene-2.15;Name=snap_masked-scaffold27-processed-gene-2.15-mRNA-1;_AED=1.00;_eAED=1.00;_QI=0|0|0|0|1|1|3|0|853
scaffold27	maker	exon	276374	276397	.	+	.	ID=snap_masked-scaffold27-processed-gene-2.15-mRNA-1:exon:5913;Parent=snap_masked-scaffold27-processed-gene-2.15-mRNA-1
scaffold27	maker	exon	276430	277992	.	+	.	ID=snap_masked-scaffold27-processed-gene-2.15-mRNA-1:exon:5914;Parent=snap_masked-scaffold27-processed-gene-2.15-mRNA-1
scaffold27	maker	exon	278547	279521	.	+	.	ID=snap_masked-scaffold27-processed-gene-2.15-mRNA-1:exon:5915;Parent=snap_masked-scaffold27-processed-gene-2.15-mRNA-1
scaffold27	maker	CDS	276374	276397	.	+	0	ID=snap_masked-scaffold27-processed-gene-2.15-mRNA-1:cds;Parent=snap_masked-scaffold27-processed-gene-2.15-mRNA-1
scaffold27	maker	CDS	276430	277992	.	+	0	ID=snap_masked-scaffold27-processed-gene-2.15-mRNA-1:cds;Parent=snap_masked-scaffold27-processed-gene-2.15-mRNA-1
scaffold27	maker	CDS	278547	279521	.	+	0	ID=snap_masked-scaffold27-processed-gene-2.15-mRNA-1:cds;Parent=snap_masked-scaffold27-processed-gene-2.15-mRNA-1
scaffold27	maker	gene	196181	197416	.	+	.	ID=augustus_masked-scaffold27-processed-gene-2.30;Name=augustus_masked-scaffold27-processed-gene-2.30
scaffold27	maker	mRNA	196181	197416	.	+	.	ID=augustus_masked-scaffold27-processed-gene-2.30-mRNA-1;Parent=augustus_masked-scaffold27-processed-gene-2.30;Name=augustus_masked-scaffold27-processed-gene-2.30-mRNA-1;_AED=1.00;_eAED=1.00;_QI=0|0|0|0|1|1|2|0|391
scaffold27	maker	exon	196181	197005	.	+	.	ID=augustus_masked-scaffold27-processed-gene-2.30-mRNA-1:exon:5916;Parent=augustus_masked-scaffold27-processed-gene-2.30-mRNA-1
scaffold27	maker	exon	197066	197416	.	+	.	ID=augustus_masked-scaffold27-processed-gene-2.30-mRNA-1:exon:5917;Parent=augustus_masked-scaffold27-processed-gene-2.30-mRNA-1
scaffold27	maker	CDS	196181	197005	.	+	0	ID=augustus_masked-scaffold27-processed-gene-2.30-mRNA-1:cds;Parent=augustus_masked-scaffold27-processed-gene-2.30-mRNA-1
scaffold27	maker	CDS	197066	197416	.	+	0	ID=augustus_masked-scaffold27-processed-gene-2.30-mRNA-1:cds;Parent=augustus_masked-scaffold27-processed-gene-2.30-mRNA-1
scaffold27	maker	gene	193378	194620	.	+	.	ID=augustus_masked-scaffold27-processed-gene-2.29;Name=augustus_masked-scaffold27-processed-gene-2.29
scaffold27	maker	mRNA	193378	194620	.	+	.	ID=augustus_masked-scaffold27-processed-gene-2.29-mRNA-1;Parent=augustus_masked-scaffold27-processed-gene-2.29;Name=augustus_masked-scaffold27-processed-gene-2.29-mRNA-1;_AED=1.00;_eAED=1.00;_QI=0|0|0|0|1|1|6|0|313
scaffold27	maker	exon	193378	193478	.	+	.	ID=augustus_masked-scaffold27-processed-gene-2.29-mRNA-1:exon:5918;Parent=augustus_masked-scaffold27-processed-gene-2.29-mRNA-1
scaffold27	maker	exon	193571	193925	.	+	.	ID=augustus_masked-scaffold27-processed-gene-2.29-mRNA-1:exon:5919;Parent=augustus_masked-scaffold27-processed-gene-2.29-mRNA-1
scaffold27	maker	exon	193983	194033	.	+	.	ID=augustus_masked-scaffold27-processed-gene-2.29-mRNA-1:exon:5920;Parent=augustus_masked-scaffold27-processed-gene-2.29-mRNA-1
scaffold27	maker	exon	194085	194396	.	+	.	ID=augustus_masked-scaffold27-processed-gene-2.29-mRNA-1:exon:5921;Parent=augustus_masked-scaffold27-processed-gene-2.29-mRNA-1
scaffold27	maker	exon	194451	194528	.	+	.	ID=augustus_masked-scaffold27-processed-gene-2.29-mRNA-1:exon:5922;Parent=augustus_masked-scaffold27-processed-gene-2.29-mRNA-1
scaffold27	maker	exon	194576	194620	.	+	.	ID=augustus_masked-scaffold27-processed-gene-2.29-mRNA-1:exon:5923;Parent=augustus_masked-scaffold27-processed-gene-2.29-mRNA-1
scaffold27	maker	CDS	193378	193478	.	+	0	ID=augustus_masked-scaffold27-processed-gene-2.29-mRNA-1:cds;Parent=augustus_masked-scaffold27-processed-gene-2.29-mRNA-1
scaffold27	maker	CDS	193571	193925	.	+	1	ID=augustus_masked-scaffold27-processed-gene-2.29-mRNA-1:cds;Parent=augustus_masked-scaffold27-processed-gene-2.29-mRNA-1
scaffold27	maker	CDS	193983	194033	.	+	0	ID=augustus_masked-scaffold27-processed-gene-2.29-mRNA-1:cds;Parent=augustus_masked-scaffold27-processed-gene-2.29-mRNA-1
scaffold27	maker	CDS	194085	194396	.	+	0	ID=augustus_masked-scaffold27-processed-gene-2.29-mRNA-1:cds;Parent=augustus_masked-scaffold27-processed-gene-2.29-mRNA-1
scaffold27	maker	CDS	194451	194528	.	+	0	ID=augustus_masked-scaffold27-processed-gene-2.29-mRNA-1:cds;Parent=augustus_masked-scaffold27-processed-gene-2.29-mRNA-1
scaffold27	maker	CDS	194576	194620	.	+	0	ID=augustus_masked-scaffold27-processed-gene-2.29-mRNA-1:cds;Parent=augustus_masked-scaffold27-processed-gene-2.29-mRNA-1
scaffold27	maker	gene	267484	268055	.	+	.	ID=snap_masked-scaffold27-processed-gene-2.14;Name=snap_masked-scaffold27-processed-gene-2.14
scaffold27	maker	mRNA	267484	268055	.	+	.	ID=snap_masked-scaffold27-processed-gene-2.14-mRNA-1;Parent=snap_masked-scaffold27-processed-gene-2.14;Name=snap_masked-scaffold27-processed-gene-2.14-mRNA-1;_AED=1.00;_eAED=1.00;_QI=0|0|0|0|1|1|2|0|158
scaffold27	maker	exon	267484	267943	.	+	.	ID=snap_masked-scaffold27-processed-gene-2.14-mRNA-1:exon:5924;Parent=snap_masked-scaffold27-processed-gene-2.14-mRNA-1
scaffold27	maker	exon	268039	268055	.	+	.	ID=snap_masked-scaffold27-processed-gene-2.14-mRNA-1:exon:5925;Parent=snap_masked-scaffold27-processed-gene-2.14-mRNA-1
scaffold27	maker	CDS	267484	267943	.	+	0	ID=snap_masked-scaffold27-processed-gene-2.14-mRNA-1:cds;Parent=snap_masked-scaffold27-processed-gene-2.14-mRNA-1
scaffold27	maker	CDS	268039	268055	.	+	2	ID=snap_masked-scaffold27-processed-gene-2.14-mRNA-1:cds;Parent=snap_masked-scaffold27-processed-gene-2.14-mRNA-1
scaffold27	maker	gene	218853	219197	.	+	.	ID=augustus_masked-scaffold27-processed-gene-2.35;Name=augustus_masked-scaffold27-processed-gene-2.35
scaffold27	maker	mRNA	218853	219197	.	+	.	ID=augustus_masked-scaffold27-processed-gene-2.35-mRNA-1;Parent=augustus_masked-scaffold27-processed-gene-2.35;Name=augustus_masked-scaffold27-processed-gene-2.35-mRNA-1;_AED=1.00;_eAED=1.00;_QI=0|-1|0|0|-1|1|1|0|114
scaffold27	maker	exon	218853	219197	.	+	.	ID=augustus_masked-scaffold27-processed-gene-2.35-mRNA-1:exon:5926;Parent=augustus_masked-scaffold27-processed-gene-2.35-mRNA-1
scaffold27	maker	CDS	218853	219197	.	+	0	ID=augustus_masked-scaffold27-processed-gene-2.35-mRNA-1:cds;Parent=augustus_masked-scaffold27-processed-gene-2.35-mRNA-1
scaffold27	maker	gene	210472	211032	.	-	.	ID=augustus_masked-scaffold27-processed-gene-2.47;Name=augustus_masked-scaffold27-processed-gene-2.47
scaffold27	maker	mRNA	210472	211032	.	-	.	ID=augustus_masked-scaffold27-processed-gene-2.47-mRNA-1;Parent=augustus_masked-scaffold27-processed-gene-2.47;Name=augustus_masked-scaffold27-processed-gene-2.47-mRNA-1;_AED=1.00;_eAED=1.00;_QI=0|-1|0|0|-1|1|1|0|186
scaffold27	maker	exon	210472	211032	.	-	.	ID=augustus_masked-scaffold27-processed-gene-2.47-mRNA-1:exon:5927;Parent=augustus_masked-scaffold27-processed-gene-2.47-mRNA-1
scaffold27	maker	CDS	210472	211032	.	-	0	ID=augustus_masked-scaffold27-processed-gene-2.47-mRNA-1:cds;Parent=augustus_masked-scaffold27-processed-gene-2.47-mRNA-1
scaffold27	maker	gene	254645	255175	.	-	.	ID=augustus_masked-scaffold27-processed-gene-2.55;Name=augustus_masked-scaffold27-processed-gene-2.55
scaffold27	maker	mRNA	254645	255175	.	-	.	ID=augustus_masked-scaffold27-processed-gene-2.55-mRNA-1;Parent=augustus_masked-scaffold27-processed-gene-2.55;Name=augustus_masked-scaffold27-processed-gene-2.55-mRNA-1;_AED=1.00;_eAED=1.00;_QI=0|-1|0|0|-1|1|1|0|176
scaffold27	maker	exon	254645	255175	.	-	.	ID=augustus_masked-scaffold27-processed-gene-2.55-mRNA-1:exon:5928;Parent=augustus_masked-scaffold27-processed-gene-2.55-mRNA-1
scaffold27	maker	CDS	254645	255175	.	-	0	ID=augustus_masked-scaffold27-processed-gene-2.55-mRNA-1:cds;Parent=augustus_masked-scaffold27-processed-gene-2.55-mRNA-1
scaffold27	maker	gene	237338	237724	.	-	.	ID=snap_masked-scaffold27-processed-gene-2.21;Name=snap_masked-scaffold27-processed-gene-2.21
scaffold27	maker	mRNA	237338	237724	.	-	.	ID=snap_masked-scaffold27-processed-gene-2.21-mRNA-1;Parent=snap_masked-scaffold27-processed-gene-2.21;Name=snap_masked-scaffold27-processed-gene-2.21-mRNA-1;_AED=1.00;_eAED=1.00;_QI=0|-1|0|0|-1|1|1|0|128
scaffold27	maker	exon	237338	237724	.	-	.	ID=snap_masked-scaffold27-processed-gene-2.21-mRNA-1:exon:5929;Parent=snap_masked-scaffold27-processed-gene-2.21-mRNA-1
scaffold27	maker	CDS	237338	237724	.	-	0	ID=snap_masked-scaffold27-processed-gene-2.21-mRNA-1:cds;Parent=snap_masked-scaffold27-processed-gene-2.21-mRNA-1
###
scaffold27	maker	gene	348488	351025	.	+	.	ID=augustus_masked-scaffold27-processed-gene-3.62;Name=augustus_masked-scaffold27-processed-gene-3.62
scaffold27	maker	mRNA	348488	351025	.	+	.	ID=augustus_masked-scaffold27-processed-gene-3.62-mRNA-1;Parent=augustus_masked-scaffold27-processed-gene-3.62;Name=augustus_masked-scaffold27-processed-gene-3.62-mRNA-1;_AED=0.01;_eAED=0.01;_QI=0|-1|0|1|-1|1|1|0|845
scaffold27	maker	exon	348488	351025	.	+	.	ID=augustus_masked-scaffold27-processed-gene-3.62-mRNA-1:exon:5930;Parent=augustus_masked-scaffold27-processed-gene-3.62-mRNA-1
scaffold27	maker	CDS	348488	351025	.	+	0	ID=augustus_masked-scaffold27-processed-gene-3.62-mRNA-1:cds;Parent=augustus_masked-scaffold27-processed-gene-3.62-mRNA-1
scaffold27	maker	gene	295135	297529	.	+	.	ID=maker-scaffold27-augustus-gene-3.28;Name=maker-scaffold27-augustus-gene-3.28
scaffold27	maker	mRNA	295135	297529	.	+	.	ID=maker-scaffold27-augustus-gene-3.28-mRNA-1;Parent=maker-scaffold27-augustus-gene-3.28;Name=maker-scaffold27-augustus-gene-3.28-mRNA-1;_AED=0.01;_eAED=0.01;_QI=0|0|0|1|1|1|2|0|767
scaffold27	maker	exon	295135	295602	.	+	.	ID=maker-scaffold27-augustus-gene-3.28-mRNA-1:exon:5931;Parent=maker-scaffold27-augustus-gene-3.28-mRNA-1
scaffold27	maker	exon	295694	297529	.	+	.	ID=maker-scaffold27-augustus-gene-3.28-mRNA-1:exon:5932;Parent=maker-scaffold27-augustus-gene-3.28-mRNA-1
scaffold27	maker	CDS	295135	295602	.	+	0	ID=maker-scaffold27-augustus-gene-3.28-mRNA-1:cds;Parent=maker-scaffold27-augustus-gene-3.28-mRNA-1
scaffold27	maker	CDS	295694	297529	.	+	0	ID=maker-scaffold27-augustus-gene-3.28-mRNA-1:cds;Parent=maker-scaffold27-augustus-gene-3.28-mRNA-1
scaffold27	maker	gene	356359	357448	.	+	.	ID=maker-scaffold27-augustus-gene-3.35;Name=maker-scaffold27-augustus-gene-3.35
scaffold27	maker	mRNA	356359	357448	.	+	.	ID=maker-scaffold27-augustus-gene-3.35-mRNA-1;Parent=maker-scaffold27-augustus-gene-3.35;Name=maker-scaffold27-augustus-gene-3.35-mRNA-1;_AED=0.01;_eAED=0.01;_QI=0|0|0|1|1|1|2|0|342
scaffold27	maker	exon	356359	357189	.	+	.	ID=maker-scaffold27-augustus-gene-3.35-mRNA-1:exon:5933;Parent=maker-scaffold27-augustus-gene-3.35-mRNA-1
scaffold27	maker	exon	357251	357448	.	+	.	ID=maker-scaffold27-augustus-gene-3.35-mRNA-1:exon:5934;Parent=maker-scaffold27-augustus-gene-3.35-mRNA-1
scaffold27	maker	CDS	356359	357189	.	+	0	ID=maker-scaffold27-augustus-gene-3.35-mRNA-1:cds;Parent=maker-scaffold27-augustus-gene-3.35-mRNA-1
scaffold27	maker	CDS	357251	357448	.	+	0	ID=maker-scaffold27-augustus-gene-3.35-mRNA-1:cds;Parent=maker-scaffold27-augustus-gene-3.35-mRNA-1
scaffold27	maker	gene	364989	366457	.	+	.	ID=maker-scaffold27-augustus-gene-3.37;Name=maker-scaffold27-augustus-gene-3.37
scaffold27	maker	mRNA	364989	366457	.	+	.	ID=maker-scaffold27-augustus-gene-3.37-mRNA-1;Parent=maker-scaffold27-augustus-gene-3.37;Name=maker-scaffold27-augustus-gene-3.37-mRNA-1;_AED=0.02;_eAED=0.02;_QI=0|0|0|1|1|1|3|0|437
scaffold27	maker	exon	364989	365055	.	+	.	ID=maker-scaffold27-augustus-gene-3.37-mRNA-1:exon:5935;Parent=maker-scaffold27-augustus-gene-3.37-mRNA-1
scaffold27	maker	exon	365160	366030	.	+	.	ID=maker-scaffold27-augustus-gene-3.37-mRNA-1:exon:5936;Parent=maker-scaffold27-augustus-gene-3.37-mRNA-1
scaffold27	maker	exon	366082	366457	.	+	.	ID=maker-scaffold27-augustus-gene-3.37-mRNA-1:exon:5937;Parent=maker-scaffold27-augustus-gene-3.37-mRNA-1
scaffold27	maker	CDS	364989	365055	.	+	0	ID=maker-scaffold27-augustus-gene-3.37-mRNA-1:cds;Parent=maker-scaffold27-augustus-gene-3.37-mRNA-1
scaffold27	maker	CDS	365160	366030	.	+	2	ID=maker-scaffold27-augustus-gene-3.37-mRNA-1:cds;Parent=maker-scaffold27-augustus-gene-3.37-mRNA-1
scaffold27	maker	CDS	366082	366457	.	+	1	ID=maker-scaffold27-augustus-gene-3.37-mRNA-1:cds;Parent=maker-scaffold27-augustus-gene-3.37-mRNA-1
scaffold27	maker	gene	362593	364352	.	+	.	ID=maker-scaffold27-augustus-gene-3.36;Name=maker-scaffold27-augustus-gene-3.36
scaffold27	maker	mRNA	362593	364352	.	+	.	ID=maker-scaffold27-augustus-gene-3.36-mRNA-1;Parent=maker-scaffold27-augustus-gene-3.36;Name=maker-scaffold27-augustus-gene-3.36-mRNA-1;_AED=0.02;_eAED=0.02;_QI=0|0|0|1|1|1|2|0|563
scaffold27	maker	exon	362593	362927	.	+	.	ID=maker-scaffold27-augustus-gene-3.36-mRNA-1:exon:5938;Parent=maker-scaffold27-augustus-gene-3.36-mRNA-1
scaffold27	maker	exon	362996	364352	.	+	.	ID=maker-scaffold27-augustus-gene-3.36-mRNA-1:exon:5939;Parent=maker-scaffold27-augustus-gene-3.36-mRNA-1
scaffold27	maker	CDS	362593	362927	.	+	0	ID=maker-scaffold27-augustus-gene-3.36-mRNA-1:cds;Parent=maker-scaffold27-augustus-gene-3.36-mRNA-1
scaffold27	maker	CDS	362996	364352	.	+	1	ID=maker-scaffold27-augustus-gene-3.36-mRNA-1:cds;Parent=maker-scaffold27-augustus-gene-3.36-mRNA-1
scaffold27	maker	gene	301760	302587	.	+	.	ID=augustus_masked-scaffold27-processed-gene-3.54;Name=augustus_masked-scaffold27-processed-gene-3.54
scaffold27	maker	mRNA	301760	302587	.	+	.	ID=augustus_masked-scaffold27-processed-gene-3.54-mRNA-1;Parent=augustus_masked-scaffold27-processed-gene-3.54;Name=augustus_masked-scaffold27-processed-gene-3.54-mRNA-1;_AED=0.03;_eAED=0.03;_QI=0|-1|0|1|-1|1|1|0|275
scaffold27	maker	exon	301760	302587	.	+	.	ID=augustus_masked-scaffold27-processed-gene-3.54-mRNA-1:exon:5940;Parent=augustus_masked-scaffold27-processed-gene-3.54-mRNA-1
scaffold27	maker	CDS	301760	302587	.	+	0	ID=augustus_masked-scaffold27-processed-gene-3.54-mRNA-1:cds;Parent=augustus_masked-scaffold27-processed-gene-3.54-mRNA-1
scaffold27	maker	gene	320428	322410	.	+	.	ID=maker-scaffold27-snap-gene-3.3;Name=maker-scaffold27-snap-gene-3.3
scaffold27	maker	mRNA	320428	322410	.	+	.	ID=maker-scaffold27-snap-gene-3.3-mRNA-1;Parent=maker-scaffold27-snap-gene-3.3;Name=maker-scaffold27-snap-gene-3.3-mRNA-1;_AED=0.03;_eAED=0.03;_QI=0|0|0|1|1|1|3|0|567
scaffold27	maker	exon	320428	320486	.	+	.	ID=maker-scaffold27-snap-gene-3.3-mRNA-1:exon:5941;Parent=maker-scaffold27-snap-gene-3.3-mRNA-1
scaffold27	maker	exon	320648	321018	.	+	.	ID=maker-scaffold27-snap-gene-3.3-mRNA-1:exon:5942;Parent=maker-scaffold27-snap-gene-3.3-mRNA-1
scaffold27	maker	exon	321137	322410	.	+	.	ID=maker-scaffold27-snap-gene-3.3-mRNA-1:exon:5943;Parent=maker-scaffold27-snap-gene-3.3-mRNA-1
scaffold27	maker	CDS	320428	320486	.	+	0	ID=maker-scaffold27-snap-gene-3.3-mRNA-1:cds;Parent=maker-scaffold27-snap-gene-3.3-mRNA-1
scaffold27	maker	CDS	320648	321018	.	+	1	ID=maker-scaffold27-snap-gene-3.3-mRNA-1:cds;Parent=maker-scaffold27-snap-gene-3.3-mRNA-1
scaffold27	maker	CDS	321137	322410	.	+	2	ID=maker-scaffold27-snap-gene-3.3-mRNA-1:cds;Parent=maker-scaffold27-snap-gene-3.3-mRNA-1
scaffold27	maker	gene	386097	388075	.	+	.	ID=augustus_masked-scaffold27-processed-gene-3.70;Name=augustus_masked-scaffold27-processed-gene-3.70
scaffold27	maker	mRNA	386097	388075	.	+	.	ID=augustus_masked-scaffold27-processed-gene-3.70-mRNA-1;Parent=augustus_masked-scaffold27-processed-gene-3.70;Name=augustus_masked-scaffold27-processed-gene-3.70-mRNA-1;_AED=0.05;_eAED=0.05;_QI=0|0|0|1|1|1|4|0|602
scaffold27	maker	exon	386097	386806	.	+	.	ID=augustus_masked-scaffold27-processed-gene-3.70-mRNA-1:exon:5944;Parent=augustus_masked-scaffold27-processed-gene-3.70-mRNA-1
scaffold27	maker	exon	386879	387673	.	+	.	ID=augustus_masked-scaffold27-processed-gene-3.70-mRNA-1:exon:5945;Parent=augustus_masked-scaffold27-processed-gene-3.70-mRNA-1
scaffold27	maker	exon	387721	387978	.	+	.	ID=augustus_masked-scaffold27-processed-gene-3.70-mRNA-1:exon:5946;Parent=augustus_masked-scaffold27-processed-gene-3.70-mRNA-1
scaffold27	maker	exon	388030	388075	.	+	.	ID=augustus_masked-scaffold27-processed-gene-3.70-mRNA-1:exon:5947;Parent=augustus_masked-scaffold27-processed-gene-3.70-mRNA-1
scaffold27	maker	CDS	386097	386806	.	+	0	ID=augustus_masked-scaffold27-processed-gene-3.70-mRNA-1:cds;Parent=augustus_masked-scaffold27-processed-gene-3.70-mRNA-1
scaffold27	maker	CDS	386879	387673	.	+	1	ID=augustus_masked-scaffold27-processed-gene-3.70-mRNA-1:cds;Parent=augustus_masked-scaffold27-processed-gene-3.70-mRNA-1
scaffold27	maker	CDS	387721	387978	.	+	1	ID=augustus_masked-scaffold27-processed-gene-3.70-mRNA-1:cds;Parent=augustus_masked-scaffold27-processed-gene-3.70-mRNA-1
scaffold27	maker	CDS	388030	388075	.	+	1	ID=augustus_masked-scaffold27-processed-gene-3.70-mRNA-1:cds;Parent=augustus_masked-scaffold27-processed-gene-3.70-mRNA-1
scaffold27	maker	gene	341490	342922	.	+	.	ID=maker-scaffold27-augustus-gene-3.34;Name=maker-scaffold27-augustus-gene-3.34
scaffold27	maker	mRNA	341490	342922	.	+	.	ID=maker-scaffold27-augustus-gene-3.34-mRNA-1;Parent=maker-scaffold27-augustus-gene-3.34;Name=maker-scaffold27-augustus-gene-3.34-mRNA-1;_AED=0.05;_eAED=0.05;_QI=0|0|0|1|1|1|3|0|433
scaffold27	maker	exon	341490	341783	.	+	.	ID=maker-scaffold27-augustus-gene-3.34-mRNA-1:exon:5948;Parent=maker-scaffold27-augustus-gene-3.34-mRNA-1
scaffold27	maker	exon	341832	342452	.	+	.	ID=maker-scaffold27-augustus-gene-3.34-mRNA-1:exon:5949;Parent=maker-scaffold27-augustus-gene-3.34-mRNA-1
scaffold27	maker	exon	342536	342922	.	+	.	ID=maker-scaffold27-augustus-gene-3.34-mRNA-1:exon:5950;Parent=maker-scaffold27-augustus-gene-3.34-mRNA-1
scaffold27	maker	CDS	341490	341783	.	+	0	ID=maker-scaffold27-augustus-gene-3.34-mRNA-1:cds;Parent=maker-scaffold27-augustus-gene-3.34-mRNA-1
scaffold27	maker	CDS	341832	342452	.	+	0	ID=maker-scaffold27-augustus-gene-3.34-mRNA-1:cds;Parent=maker-scaffold27-augustus-gene-3.34-mRNA-1
scaffold27	maker	CDS	342536	342922	.	+	0	ID=maker-scaffold27-augustus-gene-3.34-mRNA-1:cds;Parent=maker-scaffold27-augustus-gene-3.34-mRNA-1
scaffold27	maker	gene	298096	298773	.	+	.	ID=snap_masked-scaffold27-processed-gene-3.87;Name=snap_masked-scaffold27-processed-gene-3.87
scaffold27	maker	mRNA	298096	298773	.	+	.	ID=snap_masked-scaffold27-processed-gene-3.87-mRNA-1;Parent=snap_masked-scaffold27-processed-gene-3.87;Name=snap_masked-scaffold27-processed-gene-3.87-mRNA-1;_AED=0.05;_eAED=0.05;_QI=0|0|0|1|1|1|2|0|204
scaffold27	maker	exon	298096	298141	.	+	.	ID=snap_masked-scaffold27-processed-gene-3.87-mRNA-1:exon:5951;Parent=snap_masked-scaffold27-processed-gene-3.87-mRNA-1
scaffold27	maker	exon	298205	298773	.	+	.	ID=snap_masked-scaffold27-processed-gene-3.87-mRNA-1:exon:5952;Parent=snap_masked-scaffold27-processed-gene-3.87-mRNA-1
scaffold27	maker	CDS	298096	298141	.	+	0	ID=snap_masked-scaffold27-processed-gene-3.87-mRNA-1:cds;Parent=snap_masked-scaffold27-processed-gene-3.87-mRNA-1
scaffold27	maker	CDS	298205	298773	.	+	2	ID=snap_masked-scaffold27-processed-gene-3.87-mRNA-1:cds;Parent=snap_masked-scaffold27-processed-gene-3.87-mRNA-1
scaffold27	maker	gene	290781	293841	.	+	.	ID=maker-scaffold27-snap-gene-3.0;Name=maker-scaffold27-snap-gene-3.0
scaffold27	maker	mRNA	290781	293841	.	+	.	ID=maker-scaffold27-snap-gene-3.0-mRNA-1;Parent=maker-scaffold27-snap-gene-3.0;Name=maker-scaffold27-snap-gene-3.0-mRNA-1;_AED=0.06;_eAED=0.06;_QI=0|0|0|1|0.8|0.66|6|0|749
scaffold27	maker	exon	290781	290894	.	+	.	ID=maker-scaffold27-snap-gene-3.0-mRNA-1:exon:5953;Parent=maker-scaffold27-snap-gene-3.0-mRNA-1
scaffold27	maker	exon	290947	291152	.	+	.	ID=maker-scaffold27-snap-gene-3.0-mRNA-1:exon:5954;Parent=maker-scaffold27-snap-gene-3.0-mRNA-1
scaffold27	maker	exon	291217	291383	.	+	.	ID=maker-scaffold27-snap-gene-3.0-mRNA-1:exon:5955;Parent=maker-scaffold27-snap-gene-3.0-mRNA-1
scaffold27	maker	exon	291410	292222	.	+	.	ID=maker-scaffold27-snap-gene-3.0-mRNA-1:exon:5956;Parent=maker-scaffold27-snap-gene-3.0-mRNA-1
scaffold27	maker	exon	292273	292562	.	+	.	ID=maker-scaffold27-snap-gene-3.0-mRNA-1:exon:5957;Parent=maker-scaffold27-snap-gene-3.0-mRNA-1
scaffold27	maker	exon	293185	293841	.	+	.	ID=maker-scaffold27-snap-gene-3.0-mRNA-1:exon:5958;Parent=maker-scaffold27-snap-gene-3.0-mRNA-1
scaffold27	maker	CDS	290781	290894	.	+	0	ID=maker-scaffold27-snap-gene-3.0-mRNA-1:cds;Parent=maker-scaffold27-snap-gene-3.0-mRNA-1
scaffold27	maker	CDS	290947	291152	.	+	0	ID=maker-scaffold27-snap-gene-3.0-mRNA-1:cds;Parent=maker-scaffold27-snap-gene-3.0-mRNA-1
scaffold27	maker	CDS	291217	291383	.	+	1	ID=maker-scaffold27-snap-gene-3.0-mRNA-1:cds;Parent=maker-scaffold27-snap-gene-3.0-mRNA-1
scaffold27	maker	CDS	291410	292222	.	+	2	ID=maker-scaffold27-snap-gene-3.0-mRNA-1:cds;Parent=maker-scaffold27-snap-gene-3.0-mRNA-1
scaffold27	maker	CDS	292273	292562	.	+	2	ID=maker-scaffold27-snap-gene-3.0-mRNA-1:cds;Parent=maker-scaffold27-snap-gene-3.0-mRNA-1
scaffold27	maker	CDS	293185	293841	.	+	0	ID=maker-scaffold27-snap-gene-3.0-mRNA-1:cds;Parent=maker-scaffold27-snap-gene-3.0-mRNA-1
scaffold27	maker	gene	337941	338778	.	+	.	ID=snap_masked-scaffold27-processed-gene-3.95;Name=snap_masked-scaffold27-processed-gene-3.95
scaffold27	maker	mRNA	337941	338778	.	+	.	ID=snap_masked-scaffold27-processed-gene-3.95-mRNA-1;Parent=snap_masked-scaffold27-processed-gene-3.95;Name=snap_masked-scaffold27-processed-gene-3.95-mRNA-1;_AED=0.08;_eAED=0.10;_QI=0|0|0|1|1|1|4|0|231
scaffold27	maker	exon	337941	337973	.	+	.	ID=snap_masked-scaffold27-processed-gene-3.95-mRNA-1:exon:5959;Parent=snap_masked-scaffold27-processed-gene-3.95-mRNA-1
scaffold27	maker	exon	338033	338057	.	+	.	ID=snap_masked-scaffold27-processed-gene-3.95-mRNA-1:exon:5960;Parent=snap_masked-scaffold27-processed-gene-3.95-mRNA-1
scaffold27	maker	exon	338130	338756	.	+	.	ID=snap_masked-scaffold27-processed-gene-3.95-mRNA-1:exon:5961;Parent=snap_masked-scaffold27-processed-gene-3.95-mRNA-1
scaffold27	maker	exon	338768	338778	.	+	.	ID=snap_masked-scaffold27-processed-gene-3.95-mRNA-1:exon:5962;Parent=snap_masked-scaffold27-processed-gene-3.95-mRNA-1
scaffold27	maker	CDS	337941	337973	.	+	0	ID=snap_masked-scaffold27-processed-gene-3.95-mRNA-1:cds;Parent=snap_masked-scaffold27-processed-gene-3.95-mRNA-1
scaffold27	maker	CDS	338033	338057	.	+	0	ID=snap_masked-scaffold27-processed-gene-3.95-mRNA-1:cds;Parent=snap_masked-scaffold27-processed-gene-3.95-mRNA-1
scaffold27	maker	CDS	338130	338756	.	+	2	ID=snap_masked-scaffold27-processed-gene-3.95-mRNA-1:cds;Parent=snap_masked-scaffold27-processed-gene-3.95-mRNA-1
scaffold27	maker	CDS	338768	338778	.	+	2	ID=snap_masked-scaffold27-processed-gene-3.95-mRNA-1:cds;Parent=snap_masked-scaffold27-processed-gene-3.95-mRNA-1
scaffold27	maker	gene	366962	367971	.	+	.	ID=maker-scaffold27-snap-gene-3.12;Name=maker-scaffold27-snap-gene-3.12
scaffold27	maker	mRNA	366962	367971	.	+	.	ID=maker-scaffold27-snap-gene-3.12-mRNA-1;Parent=maker-scaffold27-snap-gene-3.12;Name=maker-scaffold27-snap-gene-3.12-mRNA-1;_AED=0.12;_eAED=0.12;_QI=0|0|0|1|1|1|3|0|279
scaffold27	maker	exon	366962	367383	.	+	.	ID=maker-scaffold27-snap-gene-3.12-mRNA-1:exon:5963;Parent=maker-scaffold27-snap-gene-3.12-mRNA-1
scaffold27	maker	exon	367466	367830	.	+	.	ID=maker-scaffold27-snap-gene-3.12-mRNA-1:exon:5964;Parent=maker-scaffold27-snap-gene-3.12-mRNA-1
scaffold27	maker	exon	367919	367971	.	+	.	ID=maker-scaffold27-snap-gene-3.12-mRNA-1:exon:5965;Parent=maker-scaffold27-snap-gene-3.12-mRNA-1
scaffold27	maker	CDS	366962	367383	.	+	0	ID=maker-scaffold27-snap-gene-3.12-mRNA-1:cds;Parent=maker-scaffold27-snap-gene-3.12-mRNA-1
scaffold27	maker	CDS	367466	367830	.	+	1	ID=maker-scaffold27-snap-gene-3.12-mRNA-1:cds;Parent=maker-scaffold27-snap-gene-3.12-mRNA-1
scaffold27	maker	CDS	367919	367971	.	+	2	ID=maker-scaffold27-snap-gene-3.12-mRNA-1:cds;Parent=maker-scaffold27-snap-gene-3.12-mRNA-1
scaffold27	maker	gene	322851	325852	.	+	.	ID=maker-scaffold27-augustus-gene-3.32;Name=maker-scaffold27-augustus-gene-3.32
scaffold27	maker	mRNA	322851	325852	.	+	.	ID=maker-scaffold27-augustus-gene-3.32-mRNA-1;Parent=maker-scaffold27-augustus-gene-3.32;Name=maker-scaffold27-augustus-gene-3.32-mRNA-1;_AED=0.11;_eAED=0.13;_QI=0|0|0|1|0.66|0.5|4|0|683
scaffold27	maker	exon	322851	323081	.	+	.	ID=maker-scaffold27-augustus-gene-3.32-mRNA-1:exon:5966;Parent=maker-scaffold27-augustus-gene-3.32-mRNA-1
scaffold27	maker	exon	323226	323551	.	+	.	ID=maker-scaffold27-augustus-gene-3.32-mRNA-1:exon:5967;Parent=maker-scaffold27-augustus-gene-3.32-mRNA-1
scaffold27	maker	exon	324219	324721	.	+	.	ID=maker-scaffold27-augustus-gene-3.32-mRNA-1:exon:5968;Parent=maker-scaffold27-augustus-gene-3.32-mRNA-1
scaffold27	maker	exon	324861	325852	.	+	.	ID=maker-scaffold27-augustus-gene-3.32-mRNA-1:exon:5969;Parent=maker-scaffold27-augustus-gene-3.32-mRNA-1
scaffold27	maker	CDS	322851	323081	.	+	0	ID=maker-scaffold27-augustus-gene-3.32-mRNA-1:cds;Parent=maker-scaffold27-augustus-gene-3.32-mRNA-1
scaffold27	maker	CDS	323226	323551	.	+	0	ID=maker-scaffold27-augustus-gene-3.32-mRNA-1:cds;Parent=maker-scaffold27-augustus-gene-3.32-mRNA-1
scaffold27	maker	CDS	324219	324721	.	+	1	ID=maker-scaffold27-augustus-gene-3.32-mRNA-1:cds;Parent=maker-scaffold27-augustus-gene-3.32-mRNA-1
scaffold27	maker	CDS	324861	325852	.	+	2	ID=maker-scaffold27-augustus-gene-3.32-mRNA-1:cds;Parent=maker-scaffold27-augustus-gene-3.32-mRNA-1
scaffold27	maker	gene	335360	336724	.	+	.	ID=maker-scaffold27-augustus-gene-3.33;Name=maker-scaffold27-augustus-gene-3.33
scaffold27	maker	mRNA	335360	336724	.	+	.	ID=maker-scaffold27-augustus-gene-3.33-mRNA-1;Parent=maker-scaffold27-augustus-gene-3.33;Name=maker-scaffold27-augustus-gene-3.33-mRNA-1;_AED=0.14;_eAED=0.14;_QI=0|0|0|1|0.5|0.66|3|0|343
scaffold27	maker	exon	335360	335539	.	+	.	ID=maker-scaffold27-augustus-gene-3.33-mRNA-1:exon:5970;Parent=maker-scaffold27-augustus-gene-3.33-mRNA-1
scaffold27	maker	exon	335598	336233	.	+	.	ID=maker-scaffold27-augustus-gene-3.33-mRNA-1:exon:5971;Parent=maker-scaffold27-augustus-gene-3.33-mRNA-1
scaffold27	maker	exon	336509	336724	.	+	.	ID=maker-scaffold27-augustus-gene-3.33-mRNA-1:exon:5972;Parent=maker-scaffold27-augustus-gene-3.33-mRNA-1
scaffold27	maker	CDS	335360	335539	.	+	0	ID=maker-scaffold27-augustus-gene-3.33-mRNA-1:cds;Parent=maker-scaffold27-augustus-gene-3.33-mRNA-1
scaffold27	maker	CDS	335598	336233	.	+	0	ID=maker-scaffold27-augustus-gene-3.33-mRNA-1:cds;Parent=maker-scaffold27-augustus-gene-3.33-mRNA-1
scaffold27	maker	CDS	336509	336724	.	+	0	ID=maker-scaffold27-augustus-gene-3.33-mRNA-1:cds;Parent=maker-scaffold27-augustus-gene-3.33-mRNA-1
scaffold27	maker	gene	318503	320084	.	+	.	ID=maker-scaffold27-augustus-gene-3.30;Name=maker-scaffold27-augustus-gene-3.30
scaffold27	maker	mRNA	318503	320084	.	+	.	ID=maker-scaffold27-augustus-gene-3.30-mRNA-1;Parent=maker-scaffold27-augustus-gene-3.30;Name=maker-scaffold27-augustus-gene-3.30-mRNA-1;_AED=0.16;_eAED=0.17;_QI=0|0|0|0.77|0.87|0.88|9|0|370
scaffold27	maker	exon	318503	318865	.	+	.	ID=maker-scaffold27-augustus-gene-3.30-mRNA-1:exon:5973;Parent=maker-scaffold27-augustus-gene-3.30-mRNA-1
scaffold27	maker	exon	318937	319178	.	+	.	ID=maker-scaffold27-augustus-gene-3.30-mRNA-1:exon:5974;Parent=maker-scaffold27-augustus-gene-3.30-mRNA-1
scaffold27	maker	exon	319240	319480	.	+	.	ID=maker-scaffold27-augustus-gene-3.30-mRNA-1:exon:5975;Parent=maker-scaffold27-augustus-gene-3.30-mRNA-1
scaffold27	maker	exon	319540	319564	.	+	.	ID=maker-scaffold27-augustus-gene-3.30-mRNA-1:exon:5976;Parent=maker-scaffold27-augustus-gene-3.30-mRNA-1
scaffold27	maker	exon	319620	319665	.	+	.	ID=maker-scaffold27-augustus-gene-3.30-mRNA-1:exon:5977;Parent=maker-scaffold27-augustus-gene-3.30-mRNA-1
scaffold27	maker	exon	319724	319787	.	+	.	ID=maker-scaffold27-augustus-gene-3.30-mRNA-1:exon:5978;Parent=maker-scaffold27-augustus-gene-3.30-mRNA-1
scaffold27	maker	exon	319843	319874	.	+	.	ID=maker-scaffold27-augustus-gene-3.30-mRNA-1:exon:5979;Parent=maker-scaffold27-augustus-gene-3.30-mRNA-1
scaffold27	maker	exon	319925	319983	.	+	.	ID=maker-scaffold27-augustus-gene-3.30-mRNA-1:exon:5980;Parent=maker-scaffold27-augustus-gene-3.30-mRNA-1
scaffold27	maker	exon	320044	320084	.	+	.	ID=maker-scaffold27-augustus-gene-3.30-mRNA-1:exon:5981;Parent=maker-scaffold27-augustus-gene-3.30-mRNA-1
scaffold27	maker	CDS	318503	318865	.	+	0	ID=maker-scaffold27-augustus-gene-3.30-mRNA-1:cds;Parent=maker-scaffold27-augustus-gene-3.30-mRNA-1
scaffold27	maker	CDS	318937	319178	.	+	0	ID=maker-scaffold27-augustus-gene-3.30-mRNA-1:cds;Parent=maker-scaffold27-augustus-gene-3.30-mRNA-1
scaffold27	maker	CDS	319240	319480	.	+	1	ID=maker-scaffold27-augustus-gene-3.30-mRNA-1:cds;Parent=maker-scaffold27-augustus-gene-3.30-mRNA-1
scaffold27	maker	CDS	319540	319564	.	+	0	ID=maker-scaffold27-augustus-gene-3.30-mRNA-1:cds;Parent=maker-scaffold27-augustus-gene-3.30-mRNA-1
scaffold27	maker	CDS	319620	319665	.	+	2	ID=maker-scaffold27-augustus-gene-3.30-mRNA-1:cds;Parent=maker-scaffold27-augustus-gene-3.30-mRNA-1
scaffold27	maker	CDS	319724	319787	.	+	1	ID=maker-scaffold27-augustus-gene-3.30-mRNA-1:cds;Parent=maker-scaffold27-augustus-gene-3.30-mRNA-1
scaffold27	maker	CDS	319843	319874	.	+	0	ID=maker-scaffold27-augustus-gene-3.30-mRNA-1:cds;Parent=maker-scaffold27-augustus-gene-3.30-mRNA-1
scaffold27	maker	CDS	319925	319983	.	+	1	ID=maker-scaffold27-augustus-gene-3.30-mRNA-1:cds;Parent=maker-scaffold27-augustus-gene-3.30-mRNA-1
scaffold27	maker	CDS	320044	320084	.	+	2	ID=maker-scaffold27-augustus-gene-3.30-mRNA-1:cds;Parent=maker-scaffold27-augustus-gene-3.30-mRNA-1
scaffold27	maker	gene	381893	382846	.	+	.	ID=maker-scaffold27-augustus-gene-3.41;Name=maker-scaffold27-augustus-gene-3.41
scaffold27	maker	mRNA	381893	382846	.	+	.	ID=maker-scaffold27-augustus-gene-3.41-mRNA-1;Parent=maker-scaffold27-augustus-gene-3.41;Name=maker-scaffold27-augustus-gene-3.41-mRNA-1;_AED=0.27;_eAED=0.27;_QI=0|0|0|0.83|1|1|6|0|149
scaffold27	maker	exon	381893	381895	.	+	.	ID=maker-scaffold27-augustus-gene-3.41-mRNA-1:exon:5982;Parent=maker-scaffold27-augustus-gene-3.41-mRNA-1
scaffold27	maker	exon	382021	382077	.	+	.	ID=maker-scaffold27-augustus-gene-3.41-mRNA-1:exon:5983;Parent=maker-scaffold27-augustus-gene-3.41-mRNA-1
scaffold27	maker	exon	382197	382212	.	+	.	ID=maker-scaffold27-augustus-gene-3.41-mRNA-1:exon:5984;Parent=maker-scaffold27-augustus-gene-3.41-mRNA-1
scaffold27	maker	exon	382357	382482	.	+	.	ID=maker-scaffold27-augustus-gene-3.41-mRNA-1:exon:5985;Parent=maker-scaffold27-augustus-gene-3.41-mRNA-1
scaffold27	maker	exon	382543	382755	.	+	.	ID=maker-scaffold27-augustus-gene-3.41-mRNA-1:exon:5986;Parent=maker-scaffold27-augustus-gene-3.41-mRNA-1
scaffold27	maker	exon	382812	382846	.	+	.	ID=maker-scaffold27-augustus-gene-3.41-mRNA-1:exon:5987;Parent=maker-scaffold27-augustus-gene-3.41-mRNA-1
scaffold27	maker	CDS	381893	381895	.	+	0	ID=maker-scaffold27-augustus-gene-3.41-mRNA-1:cds;Parent=maker-scaffold27-augustus-gene-3.41-mRNA-1
scaffold27	maker	CDS	382021	382077	.	+	0	ID=maker-scaffold27-augustus-gene-3.41-mRNA-1:cds;Parent=maker-scaffold27-augustus-gene-3.41-mRNA-1
scaffold27	maker	CDS	382197	382212	.	+	0	ID=maker-scaffold27-augustus-gene-3.41-mRNA-1:cds;Parent=maker-scaffold27-augustus-gene-3.41-mRNA-1
scaffold27	maker	CDS	382357	382482	.	+	2	ID=maker-scaffold27-augustus-gene-3.41-mRNA-1:cds;Parent=maker-scaffold27-augustus-gene-3.41-mRNA-1
scaffold27	maker	CDS	382543	382755	.	+	2	ID=maker-scaffold27-augustus-gene-3.41-mRNA-1:cds;Parent=maker-scaffold27-augustus-gene-3.41-mRNA-1
scaffold27	maker	CDS	382812	382846	.	+	2	ID=maker-scaffold27-augustus-gene-3.41-mRNA-1:cds;Parent=maker-scaffold27-augustus-gene-3.41-mRNA-1
scaffold27	maker	gene	373944	375463	.	+	.	ID=maker-scaffold27-augustus-gene-3.39;Name=maker-scaffold27-augustus-gene-3.39
scaffold27	maker	mRNA	373944	375463	.	+	.	ID=maker-scaffold27-augustus-gene-3.39-mRNA-1;Parent=maker-scaffold27-augustus-gene-3.39;Name=maker-scaffold27-augustus-gene-3.39-mRNA-1;_AED=0.31;_eAED=0.31;_QI=0|0|0|1|1|1|2|0|486
scaffold27	maker	exon	373944	374902	.	+	.	ID=maker-scaffold27-augustus-gene-3.39-mRNA-1:exon:5988;Parent=maker-scaffold27-augustus-gene-3.39-mRNA-1
scaffold27	maker	exon	374962	375463	.	+	.	ID=maker-scaffold27-augustus-gene-3.39-mRNA-1:exon:5989;Parent=maker-scaffold27-augustus-gene-3.39-mRNA-1
scaffold27	maker	CDS	373944	374902	.	+	0	ID=maker-scaffold27-augustus-gene-3.39-mRNA-1:cds;Parent=maker-scaffold27-augustus-gene-3.39-mRNA-1
scaffold27	maker	CDS	374962	375463	.	+	1	ID=maker-scaffold27-augustus-gene-3.39-mRNA-1:cds;Parent=maker-scaffold27-augustus-gene-3.39-mRNA-1
scaffold27	maker	gene	377450	378910	.	+	.	ID=augustus_masked-scaffold27-processed-gene-3.68;Name=augustus_masked-scaffold27-processed-gene-3.68
scaffold27	maker	mRNA	377450	378910	.	+	.	ID=augustus_masked-scaffold27-processed-gene-3.68-mRNA-1;Parent=augustus_masked-scaffold27-processed-gene-3.68;Name=augustus_masked-scaffold27-processed-gene-3.68-mRNA-1;_AED=0.34;_eAED=0.34;_QI=0|0|0|1|1|1|5|0|414
scaffold27	maker	exon	377450	377547	.	+	.	ID=augustus_masked-scaffold27-processed-gene-3.68-mRNA-1:exon:5990;Parent=augustus_masked-scaffold27-processed-gene-3.68-mRNA-1
scaffold27	maker	exon	377613	377704	.	+	.	ID=augustus_masked-scaffold27-processed-gene-3.68-mRNA-1:exon:5991;Parent=augustus_masked-scaffold27-processed-gene-3.68-mRNA-1
scaffold27	maker	exon	377757	377815	.	+	.	ID=augustus_masked-scaffold27-processed-gene-3.68-mRNA-1:exon:5992;Parent=augustus_masked-scaffold27-processed-gene-3.68-mRNA-1
scaffold27	maker	exon	377866	378007	.	+	.	ID=augustus_masked-scaffold27-processed-gene-3.68-mRNA-1:exon:5993;Parent=augustus_masked-scaffold27-processed-gene-3.68-mRNA-1
scaffold27	maker	exon	378057	378910	.	+	.	ID=augustus_masked-scaffold27-processed-gene-3.68-mRNA-1:exon:5994;Parent=augustus_masked-scaffold27-processed-gene-3.68-mRNA-1
scaffold27	maker	CDS	377450	377547	.	+	0	ID=augustus_masked-scaffold27-processed-gene-3.68-mRNA-1:cds;Parent=augustus_masked-scaffold27-processed-gene-3.68-mRNA-1
scaffold27	maker	CDS	377613	377704	.	+	1	ID=augustus_masked-scaffold27-processed-gene-3.68-mRNA-1:cds;Parent=augustus_masked-scaffold27-processed-gene-3.68-mRNA-1
scaffold27	maker	CDS	377757	377815	.	+	2	ID=augustus_masked-scaffold27-processed-gene-3.68-mRNA-1:cds;Parent=augustus_masked-scaffold27-processed-gene-3.68-mRNA-1
scaffold27	maker	CDS	377866	378007	.	+	0	ID=augustus_masked-scaffold27-processed-gene-3.68-mRNA-1:cds;Parent=augustus_masked-scaffold27-processed-gene-3.68-mRNA-1
scaffold27	maker	CDS	378057	378910	.	+	2	ID=augustus_masked-scaffold27-processed-gene-3.68-mRNA-1:cds;Parent=augustus_masked-scaffold27-processed-gene-3.68-mRNA-1
scaffold27	maker	gene	368907	370378	.	-	.	ID=maker-scaffold27-augustus-gene-3.49;Name=maker-scaffold27-augustus-gene-3.49
scaffold27	maker	mRNA	368907	370378	.	-	.	ID=maker-scaffold27-augustus-gene-3.49-mRNA-1;Parent=maker-scaffold27-augustus-gene-3.49;Name=maker-scaffold27-augustus-gene-3.49-mRNA-1;_AED=0.00;_eAED=0.00;_QI=0|0|0|1|1|1|2|0|468
scaffold27	maker	exon	370197	370378	.	-	.	ID=maker-scaffold27-augustus-gene-3.49-mRNA-1:exon:5996;Parent=maker-scaffold27-augustus-gene-3.49-mRNA-1
scaffold27	maker	exon	368907	370131	.	-	.	ID=maker-scaffold27-augustus-gene-3.49-mRNA-1:exon:5995;Parent=maker-scaffold27-augustus-gene-3.49-mRNA-1
scaffold27	maker	CDS	370197	370378	.	-	0	ID=maker-scaffold27-augustus-gene-3.49-mRNA-1:cds;Parent=maker-scaffold27-augustus-gene-3.49-mRNA-1
scaffold27	maker	CDS	368907	370131	.	-	1	ID=maker-scaffold27-augustus-gene-3.49-mRNA-1:cds;Parent=maker-scaffold27-augustus-gene-3.49-mRNA-1
scaffold27	maker	gene	383410	384438	.	-	.	ID=augustus_masked-scaffold27-processed-gene-3.84;Name=augustus_masked-scaffold27-processed-gene-3.84
scaffold27	maker	mRNA	383410	384438	.	-	.	ID=augustus_masked-scaffold27-processed-gene-3.84-mRNA-1;Parent=augustus_masked-scaffold27-processed-gene-3.84;Name=augustus_masked-scaffold27-processed-gene-3.84-mRNA-1;_AED=0.01;_eAED=0.01;_QI=0|-1|0|1|-1|1|1|0|342
scaffold27	maker	exon	383410	384438	.	-	.	ID=augustus_masked-scaffold27-processed-gene-3.84-mRNA-1:exon:5997;Parent=augustus_masked-scaffold27-processed-gene-3.84-mRNA-1
scaffold27	maker	CDS	383410	384438	.	-	0	ID=augustus_masked-scaffold27-processed-gene-3.84-mRNA-1:cds;Parent=augustus_masked-scaffold27-processed-gene-3.84-mRNA-1
scaffold27	maker	gene	311716	313940	.	-	.	ID=maker-scaffold27-augustus-gene-3.42;Name=maker-scaffold27-augustus-gene-3.42
scaffold27	maker	mRNA	311716	313940	.	-	.	ID=maker-scaffold27-augustus-gene-3.42-mRNA-1;Parent=maker-scaffold27-augustus-gene-3.42;Name=maker-scaffold27-augustus-gene-3.42-mRNA-1;_AED=0.01;_eAED=0.01;_QI=0|0|0|1|1|1|2|0|717
scaffold27	maker	exon	313790	313940	.	-	.	ID=maker-scaffold27-augustus-gene-3.42-mRNA-1:exon:5999;Parent=maker-scaffold27-augustus-gene-3.42-mRNA-1
scaffold27	maker	exon	311716	313718	.	-	.	ID=maker-scaffold27-augustus-gene-3.42-mRNA-1:exon:5998;Parent=maker-scaffold27-augustus-gene-3.42-mRNA-1
scaffold27	maker	CDS	313790	313940	.	-	0	ID=maker-scaffold27-augustus-gene-3.42-mRNA-1:cds;Parent=maker-scaffold27-augustus-gene-3.42-mRNA-1
scaffold27	maker	CDS	311716	313718	.	-	2	ID=maker-scaffold27-augustus-gene-3.42-mRNA-1:cds;Parent=maker-scaffold27-augustus-gene-3.42-mRNA-1
scaffold27	maker	gene	358419	360522	.	-	.	ID=maker-scaffold27-augustus-gene-3.48;Name=maker-scaffold27-augustus-gene-3.48
scaffold27	maker	mRNA	358419	360522	.	-	.	ID=maker-scaffold27-augustus-gene-3.48-mRNA-1;Parent=maker-scaffold27-augustus-gene-3.48;Name=maker-scaffold27-augustus-gene-3.48-mRNA-1;_AED=0.01;_eAED=0.01;_QI=0|0|0|1|1|1|3|0|668
scaffold27	maker	exon	359230	360522	.	-	.	ID=maker-scaffold27-augustus-gene-3.48-mRNA-1:exon:6002;Parent=maker-scaffold27-augustus-gene-3.48-mRNA-1
scaffold27	maker	exon	358893	359182	.	-	.	ID=maker-scaffold27-augustus-gene-3.48-mRNA-1:exon:6001;Parent=maker-scaffold27-augustus-gene-3.48-mRNA-1
scaffold27	maker	exon	358419	358842	.	-	.	ID=maker-scaffold27-augustus-gene-3.48-mRNA-1:exon:6000;Parent=maker-scaffold27-augustus-gene-3.48-mRNA-1
scaffold27	maker	CDS	359230	360522	.	-	0	ID=maker-scaffold27-augustus-gene-3.48-mRNA-1:cds;Parent=maker-scaffold27-augustus-gene-3.48-mRNA-1
scaffold27	maker	CDS	358893	359182	.	-	0	ID=maker-scaffold27-augustus-gene-3.48-mRNA-1:cds;Parent=maker-scaffold27-augustus-gene-3.48-mRNA-1
scaffold27	maker	CDS	358419	358842	.	-	1	ID=maker-scaffold27-augustus-gene-3.48-mRNA-1:cds;Parent=maker-scaffold27-augustus-gene-3.48-mRNA-1
scaffold27	maker	gene	376009	376956	.	-	.	ID=maker-scaffold27-augustus-gene-3.51;Name=maker-scaffold27-augustus-gene-3.51
scaffold27	maker	mRNA	376009	376956	.	-	.	ID=maker-scaffold27-augustus-gene-3.51-mRNA-1;Parent=maker-scaffold27-augustus-gene-3.51;Name=maker-scaffold27-augustus-gene-3.51-mRNA-1;_AED=0.04;_eAED=0.04;_QI=0|0|0|1|1|1|4|0|245
scaffold27	maker	exon	376917	376956	.	-	.	ID=maker-scaffold27-augustus-gene-3.51-mRNA-1:exon:6006;Parent=maker-scaffold27-augustus-gene-3.51-mRNA-1
scaffold27	maker	exon	376619	376863	.	-	.	ID=maker-scaffold27-augustus-gene-3.51-mRNA-1:exon:6005;Parent=maker-scaffold27-augustus-gene-3.51-mRNA-1
scaffold27	maker	exon	376456	376556	.	-	.	ID=maker-scaffold27-augustus-gene-3.51-mRNA-1:exon:6004;Parent=maker-scaffold27-augustus-gene-3.51-mRNA-1
scaffold27	maker	exon	376009	376360	.	-	.	ID=maker-scaffold27-augustus-gene-3.51-mRNA-1:exon:6003;Parent=maker-scaffold27-augustus-gene-3.51-mRNA-1
scaffold27	maker	CDS	376917	376956	.	-	0	ID=maker-scaffold27-augustus-gene-3.51-mRNA-1:cds;Parent=maker-scaffold27-augustus-gene-3.51-mRNA-1
scaffold27	maker	CDS	376619	376863	.	-	2	ID=maker-scaffold27-augustus-gene-3.51-mRNA-1:cds;Parent=maker-scaffold27-augustus-gene-3.51-mRNA-1
scaffold27	maker	CDS	376456	376556	.	-	0	ID=maker-scaffold27-augustus-gene-3.51-mRNA-1:cds;Parent=maker-scaffold27-augustus-gene-3.51-mRNA-1
scaffold27	maker	CDS	376009	376360	.	-	1	ID=maker-scaffold27-augustus-gene-3.51-mRNA-1:cds;Parent=maker-scaffold27-augustus-gene-3.51-mRNA-1
scaffold27	maker	gene	339435	341000	.	-	.	ID=maker-scaffold27-augustus-gene-3.45;Name=maker-scaffold27-augustus-gene-3.45
scaffold27	maker	mRNA	339435	341000	.	-	.	ID=maker-scaffold27-augustus-gene-3.45-mRNA-1;Parent=maker-scaffold27-augustus-gene-3.45;Name=maker-scaffold27-augustus-gene-3.45-mRNA-1;_AED=0.05;_eAED=0.05;_QI=0|0|0|1|1|1|4|0|463
scaffold27	maker	exon	340838	341000	.	-	.	ID=maker-scaffold27-augustus-gene-3.45-mRNA-1:exon:6010;Parent=maker-scaffold27-augustus-gene-3.45-mRNA-1
scaffold27	maker	exon	340437	340774	.	-	.	ID=maker-scaffold27-augustus-gene-3.45-mRNA-1:exon:6009;Parent=maker-scaffold27-augustus-gene-3.45-mRNA-1
scaffold27	maker	exon	339907	340384	.	-	.	ID=maker-scaffold27-augustus-gene-3.45-mRNA-1:exon:6008;Parent=maker-scaffold27-augustus-gene-3.45-mRNA-1
scaffold27	maker	exon	339435	339847	.	-	.	ID=maker-scaffold27-augustus-gene-3.45-mRNA-1:exon:6007;Parent=maker-scaffold27-augustus-gene-3.45-mRNA-1
scaffold27	maker	CDS	340838	341000	.	-	0	ID=maker-scaffold27-augustus-gene-3.45-mRNA-1:cds;Parent=maker-scaffold27-augustus-gene-3.45-mRNA-1
scaffold27	maker	CDS	340437	340774	.	-	2	ID=maker-scaffold27-augustus-gene-3.45-mRNA-1:cds;Parent=maker-scaffold27-augustus-gene-3.45-mRNA-1
scaffold27	maker	CDS	339907	340384	.	-	0	ID=maker-scaffold27-augustus-gene-3.45-mRNA-1:cds;Parent=maker-scaffold27-augustus-gene-3.45-mRNA-1
scaffold27	maker	CDS	339435	339847	.	-	2	ID=maker-scaffold27-augustus-gene-3.45-mRNA-1:cds;Parent=maker-scaffold27-augustus-gene-3.45-mRNA-1
scaffold27	maker	gene	305774	307132	.	-	.	ID=augustus_masked-scaffold27-processed-gene-3.71;Name=augustus_masked-scaffold27-processed-gene-3.71
scaffold27	maker	mRNA	305774	307132	.	-	.	ID=augustus_masked-scaffold27-processed-gene-3.71-mRNA-1;Parent=augustus_masked-scaffold27-processed-gene-3.71;Name=augustus_masked-scaffold27-processed-gene-3.71-mRNA-1;_AED=0.06;_eAED=0.06;_QI=0|-1|0|1|-1|1|1|0|452
scaffold27	maker	exon	305774	307132	.	-	.	ID=augustus_masked-scaffold27-processed-gene-3.71-mRNA-1:exon:6011;Parent=augustus_masked-scaffold27-processed-gene-3.71-mRNA-1
scaffold27	maker	CDS	305774	307132	.	-	0	ID=augustus_masked-scaffold27-processed-gene-3.71-mRNA-1:cds;Parent=augustus_masked-scaffold27-processed-gene-3.71-mRNA-1
scaffold27	maker	gene	370953	373413	.	-	.	ID=maker-scaffold27-augustus-gene-3.50;Name=maker-scaffold27-augustus-gene-3.50
scaffold27	maker	mRNA	370953	373413	.	-	.	ID=maker-scaffold27-augustus-gene-3.50-mRNA-1;Parent=maker-scaffold27-augustus-gene-3.50;Name=maker-scaffold27-augustus-gene-3.50-mRNA-1;_AED=0.07;_eAED=0.07;_QI=0|0|0|1|1|1|3|0|785
scaffold27	maker	exon	372178	373413	.	-	.	ID=maker-scaffold27-augustus-gene-3.50-mRNA-1:exon:6014;Parent=maker-scaffold27-augustus-gene-3.50-mRNA-1
scaffold27	maker	exon	371492	372127	.	-	.	ID=maker-scaffold27-augustus-gene-3.50-mRNA-1:exon:6013;Parent=maker-scaffold27-augustus-gene-3.50-mRNA-1
scaffold27	maker	exon	370953	371438	.	-	.	ID=maker-scaffold27-augustus-gene-3.50-mRNA-1:exon:6012;Parent=maker-scaffold27-augustus-gene-3.50-mRNA-1
scaffold27	maker	CDS	372178	373413	.	-	0	ID=maker-scaffold27-augustus-gene-3.50-mRNA-1:cds;Parent=maker-scaffold27-augustus-gene-3.50-mRNA-1
scaffold27	maker	CDS	371492	372127	.	-	0	ID=maker-scaffold27-augustus-gene-3.50-mRNA-1:cds;Parent=maker-scaffold27-augustus-gene-3.50-mRNA-1
scaffold27	maker	CDS	370953	371438	.	-	0	ID=maker-scaffold27-augustus-gene-3.50-mRNA-1:cds;Parent=maker-scaffold27-augustus-gene-3.50-mRNA-1
scaffold27	maker	gene	379351	380785	.	-	.	ID=maker-scaffold27-augustus-gene-3.52;Name=maker-scaffold27-augustus-gene-3.52
scaffold27	maker	mRNA	379351	380785	.	-	.	ID=maker-scaffold27-augustus-gene-3.52-mRNA-1;Parent=maker-scaffold27-augustus-gene-3.52;Name=maker-scaffold27-augustus-gene-3.52-mRNA-1;_AED=0.08;_eAED=0.08;_QI=0|0|0|1|1|1|4|0|393
scaffold27	maker	exon	380763	380785	.	-	.	ID=maker-scaffold27-augustus-gene-3.52-mRNA-1:exon:6018;Parent=maker-scaffold27-augustus-gene-3.52-mRNA-1
scaffold27	maker	exon	380131	380663	.	-	.	ID=maker-scaffold27-augustus-gene-3.52-mRNA-1:exon:6017;Parent=maker-scaffold27-augustus-gene-3.52-mRNA-1
scaffold27	maker	exon	379723	380063	.	-	.	ID=maker-scaffold27-augustus-gene-3.52-mRNA-1:exon:6016;Parent=maker-scaffold27-augustus-gene-3.52-mRNA-1
scaffold27	maker	exon	379351	379635	.	-	.	ID=maker-scaffold27-augustus-gene-3.52-mRNA-1:exon:6015;Parent=maker-scaffold27-augustus-gene-3.52-mRNA-1
scaffold27	maker	CDS	380763	380785	.	-	0	ID=maker-scaffold27-augustus-gene-3.52-mRNA-1:cds;Parent=maker-scaffold27-augustus-gene-3.52-mRNA-1
scaffold27	maker	CDS	380131	380663	.	-	1	ID=maker-scaffold27-augustus-gene-3.52-mRNA-1:cds;Parent=maker-scaffold27-augustus-gene-3.52-mRNA-1
scaffold27	maker	CDS	379723	380063	.	-	2	ID=maker-scaffold27-augustus-gene-3.52-mRNA-1:cds;Parent=maker-scaffold27-augustus-gene-3.52-mRNA-1
scaffold27	maker	CDS	379351	379635	.	-	0	ID=maker-scaffold27-augustus-gene-3.52-mRNA-1:cds;Parent=maker-scaffold27-augustus-gene-3.52-mRNA-1
scaffold27	maker	gene	344420	348079	.	-	.	ID=maker-scaffold27-augustus-gene-3.47;Name=maker-scaffold27-augustus-gene-3.47
scaffold27	maker	mRNA	344420	348079	.	-	.	ID=maker-scaffold27-augustus-gene-3.47-mRNA-1;Parent=maker-scaffold27-augustus-gene-3.47;Name=maker-scaffold27-augustus-gene-3.47-mRNA-1;_AED=0.08;_eAED=0.09;_QI=0|0|0|1|0.77|0.8|10|0|821
scaffold27	maker	exon	348051	348079	.	-	.	ID=maker-scaffold27-augustus-gene-3.47-mRNA-1:exon:6028;Parent=maker-scaffold27-augustus-gene-3.47-mRNA-1
scaffold27	maker	exon	347804	347882	.	-	.	ID=maker-scaffold27-augustus-gene-3.47-mRNA-1:exon:6027;Parent=maker-scaffold27-augustus-gene-3.47-mRNA-1
scaffold27	maker	exon	347671	347731	.	-	.	ID=maker-scaffold27-augustus-gene-3.47-mRNA-1:exon:6026;Parent=maker-scaffold27-augustus-gene-3.47-mRNA-1
scaffold27	maker	exon	347459	347614	.	-	.	ID=maker-scaffold27-augustus-gene-3.47-mRNA-1:exon:6025;Parent=maker-scaffold27-augustus-gene-3.47-mRNA-1
scaffold27	maker	exon	346685	346835	.	-	.	ID=maker-scaffold27-augustus-gene-3.47-mRNA-1:exon:6024;Parent=maker-scaffold27-augustus-gene-3.47-mRNA-1
scaffold27	maker	exon	346465	346636	.	-	.	ID=maker-scaffold27-augustus-gene-3.47-mRNA-1:exon:6023;Parent=maker-scaffold27-augustus-gene-3.47-mRNA-1
scaffold27	maker	exon	346351	346406	.	-	.	ID=maker-scaffold27-augustus-gene-3.47-mRNA-1:exon:6022;Parent=maker-scaffold27-augustus-gene-3.47-mRNA-1
scaffold27	maker	exon	345880	346298	.	-	.	ID=maker-scaffold27-augustus-gene-3.47-mRNA-1:exon:6021;Parent=maker-scaffold27-augustus-gene-3.47-mRNA-1
scaffold27	maker	exon	344930	345819	.	-	.	ID=maker-scaffold27-augustus-gene-3.47-mRNA-1:exon:6020;Parent=maker-scaffold27-augustus-gene-3.47-mRNA-1
scaffold27	maker	exon	344420	344872	.	-	.	ID=maker-scaffold27-augustus-gene-3.47-mRNA-1:exon:6019;Parent=maker-scaffold27-augustus-gene-3.47-mRNA-1
scaffold27	maker	CDS	348051	348079	.	-	0	ID=maker-scaffold27-augustus-gene-3.47-mRNA-1:cds;Parent=maker-scaffold27-augustus-gene-3.47-mRNA-1
scaffold27	maker	CDS	347804	347882	.	-	1	ID=maker-scaffold27-augustus-gene-3.47-mRNA-1:cds;Parent=maker-scaffold27-augustus-gene-3.47-mRNA-1
scaffold27	maker	CDS	347671	347731	.	-	0	ID=maker-scaffold27-augustus-gene-3.47-mRNA-1:cds;Parent=maker-scaffold27-augustus-gene-3.47-mRNA-1
scaffold27	maker	CDS	347459	347614	.	-	2	ID=maker-scaffold27-augustus-gene-3.47-mRNA-1:cds;Parent=maker-scaffold27-augustus-gene-3.47-mRNA-1
scaffold27	maker	CDS	346685	346835	.	-	2	ID=maker-scaffold27-augustus-gene-3.47-mRNA-1:cds;Parent=maker-scaffold27-augustus-gene-3.47-mRNA-1
scaffold27	maker	CDS	346465	346636	.	-	1	ID=maker-scaffold27-augustus-gene-3.47-mRNA-1:cds;Parent=maker-scaffold27-augustus-gene-3.47-mRNA-1
scaffold27	maker	CDS	346351	346406	.	-	0	ID=maker-scaffold27-augustus-gene-3.47-mRNA-1:cds;Parent=maker-scaffold27-augustus-gene-3.47-mRNA-1
scaffold27	maker	CDS	345880	346298	.	-	1	ID=maker-scaffold27-augustus-gene-3.47-mRNA-1:cds;Parent=maker-scaffold27-augustus-gene-3.47-mRNA-1
scaffold27	maker	CDS	344930	345819	.	-	2	ID=maker-scaffold27-augustus-gene-3.47-mRNA-1:cds;Parent=maker-scaffold27-augustus-gene-3.47-mRNA-1
scaffold27	maker	CDS	344420	344872	.	-	0	ID=maker-scaffold27-augustus-gene-3.47-mRNA-1:cds;Parent=maker-scaffold27-augustus-gene-3.47-mRNA-1
scaffold27	maker	gene	336518	337582	.	-	.	ID=maker-scaffold27-augustus-gene-3.44;Name=maker-scaffold27-augustus-gene-3.44
scaffold27	maker	mRNA	336518	337582	.	-	.	ID=maker-scaffold27-augustus-gene-3.44-mRNA-1;Parent=maker-scaffold27-augustus-gene-3.44;Name=maker-scaffold27-augustus-gene-3.44-mRNA-1;_AED=0.11;_eAED=0.11;_QI=0|0|0|1|1|1|4|0|287
scaffold27	maker	exon	337537	337582	.	-	.	ID=maker-scaffold27-augustus-gene-3.44-mRNA-1:exon:6032;Parent=maker-scaffold27-augustus-gene-3.44-mRNA-1
scaffold27	maker	exon	337410	337464	.	-	.	ID=maker-scaffold27-augustus-gene-3.44-mRNA-1:exon:6031;Parent=maker-scaffold27-augustus-gene-3.44-mRNA-1
scaffold27	maker	exon	337007	337347	.	-	.	ID=maker-scaffold27-augustus-gene-3.44-mRNA-1:exon:6030;Parent=maker-scaffold27-augustus-gene-3.44-mRNA-1
scaffold27	maker	exon	336518	336939	.	-	.	ID=maker-scaffold27-augustus-gene-3.44-mRNA-1:exon:6029;Parent=maker-scaffold27-augustus-gene-3.44-mRNA-1
scaffold27	maker	CDS	337537	337582	.	-	0	ID=maker-scaffold27-augustus-gene-3.44-mRNA-1:cds;Parent=maker-scaffold27-augustus-gene-3.44-mRNA-1
scaffold27	maker	CDS	337410	337464	.	-	2	ID=maker-scaffold27-augustus-gene-3.44-mRNA-1:cds;Parent=maker-scaffold27-augustus-gene-3.44-mRNA-1
scaffold27	maker	CDS	337007	337347	.	-	1	ID=maker-scaffold27-augustus-gene-3.44-mRNA-1:cds;Parent=maker-scaffold27-augustus-gene-3.44-mRNA-1
scaffold27	maker	CDS	336518	336939	.	-	2	ID=maker-scaffold27-augustus-gene-3.44-mRNA-1:cds;Parent=maker-scaffold27-augustus-gene-3.44-mRNA-1
scaffold27	maker	gene	326397	327961	.	-	.	ID=maker-scaffold27-snap-gene-3.17;Name=maker-scaffold27-snap-gene-3.17
scaffold27	maker	mRNA	326397	327961	.	-	.	ID=maker-scaffold27-snap-gene-3.17-mRNA-1;Parent=maker-scaffold27-snap-gene-3.17;Name=maker-scaffold27-snap-gene-3.17-mRNA-1;_AED=0.02;_eAED=0.02;_QI=0|0|0|1|0|0|2|0|464
scaffold27	maker	exon	327558	327961	.	-	.	ID=maker-scaffold27-snap-gene-3.17-mRNA-1:exon:6034;Parent=maker-scaffold27-snap-gene-3.17-mRNA-1
scaffold27	maker	exon	326397	327387	.	-	.	ID=maker-scaffold27-snap-gene-3.17-mRNA-1:exon:6033;Parent=maker-scaffold27-snap-gene-3.17-mRNA-1
scaffold27	maker	CDS	327558	327961	.	-	0	ID=maker-scaffold27-snap-gene-3.17-mRNA-1:cds;Parent=maker-scaffold27-snap-gene-3.17-mRNA-1
scaffold27	maker	CDS	326397	327387	.	-	1	ID=maker-scaffold27-snap-gene-3.17-mRNA-1:cds;Parent=maker-scaffold27-snap-gene-3.17-mRNA-1
scaffold27	maker	gene	307534	309048	.	+	.	ID=augustus_masked-scaffold27-processed-gene-3.55;Name=augustus_masked-scaffold27-processed-gene-3.55
scaffold27	maker	mRNA	307534	309048	.	+	.	ID=augustus_masked-scaffold27-processed-gene-3.55-mRNA-1;Parent=augustus_masked-scaffold27-processed-gene-3.55;Name=augustus_masked-scaffold27-processed-gene-3.55-mRNA-1;_AED=1.00;_eAED=1.00;_QI=0|-1|0|0|-1|1|1|0|504
scaffold27	maker	exon	307534	309048	.	+	.	ID=augustus_masked-scaffold27-processed-gene-3.55-mRNA-1:exon:6035;Parent=augustus_masked-scaffold27-processed-gene-3.55-mRNA-1
scaffold27	maker	CDS	307534	309048	.	+	0	ID=augustus_masked-scaffold27-processed-gene-3.55-mRNA-1:cds;Parent=augustus_masked-scaffold27-processed-gene-3.55-mRNA-1
scaffold27	maker	gene	333110	335029	.	-	.	ID=augustus_masked-scaffold27-processed-gene-3.75;Name=augustus_masked-scaffold27-processed-gene-3.75
scaffold27	maker	mRNA	333110	335029	.	-	.	ID=augustus_masked-scaffold27-processed-gene-3.75-mRNA-1;Parent=augustus_masked-scaffold27-processed-gene-3.75;Name=augustus_masked-scaffold27-processed-gene-3.75-mRNA-1;_AED=1.00;_eAED=1.00;_QI=0|-1|0|0|-1|1|1|0|639
scaffold27	maker	exon	333110	335029	.	-	.	ID=augustus_masked-scaffold27-processed-gene-3.75-mRNA-1:exon:6036;Parent=augustus_masked-scaffold27-processed-gene-3.75-mRNA-1
scaffold27	maker	CDS	333110	335029	.	-	0	ID=augustus_masked-scaffold27-processed-gene-3.75-mRNA-1:cds;Parent=augustus_masked-scaffold27-processed-gene-3.75-mRNA-1
###
scaffold27	maker	gene	451379	452317	.	+	.	ID=augustus_masked-scaffold27-processed-gene-4.32;Name=augustus_masked-scaffold27-processed-gene-4.32
scaffold27	maker	mRNA	451379	452317	.	+	.	ID=augustus_masked-scaffold27-processed-gene-4.32-mRNA-1;Parent=augustus_masked-scaffold27-processed-gene-4.32;Name=augustus_masked-scaffold27-processed-gene-4.32-mRNA-1;_AED=0.00;_eAED=0.00;_QI=0|-1|0|1|-1|1|1|0|312
scaffold27	maker	exon	451379	452317	.	+	.	ID=augustus_masked-scaffold27-processed-gene-4.32-mRNA-1:exon:6037;Parent=augustus_masked-scaffold27-processed-gene-4.32-mRNA-1
scaffold27	maker	CDS	451379	452317	.	+	0	ID=augustus_masked-scaffold27-processed-gene-4.32-mRNA-1:cds;Parent=augustus_masked-scaffold27-processed-gene-4.32-mRNA-1
scaffold27	maker	gene	474068	475195	.	+	.	ID=augustus_masked-scaffold27-processed-gene-4.36;Name=augustus_masked-scaffold27-processed-gene-4.36
scaffold27	maker	mRNA	474068	475195	.	+	.	ID=augustus_masked-scaffold27-processed-gene-4.36-mRNA-1;Parent=augustus_masked-scaffold27-processed-gene-4.36;Name=augustus_masked-scaffold27-processed-gene-4.36-mRNA-1;_AED=0.01;_eAED=0.01;_QI=0|-1|0|1|-1|1|1|0|375
scaffold27	maker	exon	474068	475195	.	+	.	ID=augustus_masked-scaffold27-processed-gene-4.36-mRNA-1:exon:6038;Parent=augustus_masked-scaffold27-processed-gene-4.36-mRNA-1
scaffold27	maker	CDS	474068	475195	.	+	0	ID=augustus_masked-scaffold27-processed-gene-4.36-mRNA-1:cds;Parent=augustus_masked-scaffold27-processed-gene-4.36-mRNA-1
scaffold27	maker	gene	396858	398926	.	+	.	ID=snap_masked-scaffold27-processed-gene-4.54;Name=snap_masked-scaffold27-processed-gene-4.54
scaffold27	maker	mRNA	396858	398926	.	+	.	ID=snap_masked-scaffold27-processed-gene-4.54-mRNA-1;Parent=snap_masked-scaffold27-processed-gene-4.54;Name=snap_masked-scaffold27-processed-gene-4.54-mRNA-1;_AED=0.01;_eAED=0.01;_QI=0|0|0|0.5|1|1|2|0|650
scaffold27	maker	exon	396858	396861	.	+	.	ID=snap_masked-scaffold27-processed-gene-4.54-mRNA-1:exon:6039;Parent=snap_masked-scaffold27-processed-gene-4.54-mRNA-1
scaffold27	maker	exon	396978	398926	.	+	.	ID=snap_masked-scaffold27-processed-gene-4.54-mRNA-1:exon:6040;Parent=snap_masked-scaffold27-processed-gene-4.54-mRNA-1
scaffold27	maker	CDS	396858	396861	.	+	0	ID=snap_masked-scaffold27-processed-gene-4.54-mRNA-1:cds;Parent=snap_masked-scaffold27-processed-gene-4.54-mRNA-1
scaffold27	maker	CDS	396978	398926	.	+	2	ID=snap_masked-scaffold27-processed-gene-4.54-mRNA-1:cds;Parent=snap_masked-scaffold27-processed-gene-4.54-mRNA-1
scaffold27	maker	gene	469619	470741	.	+	.	ID=maker-scaffold27-augustus-gene-4.6;Name=maker-scaffold27-augustus-gene-4.6
scaffold27	maker	mRNA	469619	470741	.	+	.	ID=maker-scaffold27-augustus-gene-4.6-mRNA-1;Parent=maker-scaffold27-augustus-gene-4.6;Name=maker-scaffold27-augustus-gene-4.6-mRNA-1;_AED=0.01;_eAED=0.02;_QI=0|0|0|1|1|1|2|0|350
scaffold27	maker	exon	469619	469985	.	+	.	ID=maker-scaffold27-augustus-gene-4.6-mRNA-1:exon:6041;Parent=maker-scaffold27-augustus-gene-4.6-mRNA-1
scaffold27	maker	exon	470056	470741	.	+	.	ID=maker-scaffold27-augustus-gene-4.6-mRNA-1:exon:6042;Parent=maker-scaffold27-augustus-gene-4.6-mRNA-1
scaffold27	maker	CDS	469619	469985	.	+	0	ID=maker-scaffold27-augustus-gene-4.6-mRNA-1:cds;Parent=maker-scaffold27-augustus-gene-4.6-mRNA-1
scaffold27	maker	CDS	470056	470741	.	+	2	ID=maker-scaffold27-augustus-gene-4.6-mRNA-1:cds;Parent=maker-scaffold27-augustus-gene-4.6-mRNA-1
scaffold27	maker	gene	485520	486678	.	+	.	ID=snap_masked-scaffold27-processed-gene-4.64;Name=snap_masked-scaffold27-processed-gene-4.64
scaffold27	maker	mRNA	485520	486678	.	+	.	ID=snap_masked-scaffold27-processed-gene-4.64-mRNA-1;Parent=snap_masked-scaffold27-processed-gene-4.64;Name=snap_masked-scaffold27-processed-gene-4.64-mRNA-1;_AED=0.05;_eAED=0.05;_QI=0|0|0|1|1|1|3|0|346
scaffold27	maker	exon	485520	485884	.	+	.	ID=snap_masked-scaffold27-processed-gene-4.64-mRNA-1:exon:6043;Parent=snap_masked-scaffold27-processed-gene-4.64-mRNA-1
scaffold27	maker	exon	485942	486266	.	+	.	ID=snap_masked-scaffold27-processed-gene-4.64-mRNA-1:exon:6044;Parent=snap_masked-scaffold27-processed-gene-4.64-mRNA-1
scaffold27	maker	exon	486328	486678	.	+	.	ID=snap_masked-scaffold27-processed-gene-4.64-mRNA-1:exon:6045;Parent=snap_masked-scaffold27-processed-gene-4.64-mRNA-1
scaffold27	maker	CDS	485520	485884	.	+	0	ID=snap_masked-scaffold27-processed-gene-4.64-mRNA-1:cds;Parent=snap_masked-scaffold27-processed-gene-4.64-mRNA-1
scaffold27	maker	CDS	485942	486266	.	+	1	ID=snap_masked-scaffold27-processed-gene-4.64-mRNA-1:cds;Parent=snap_masked-scaffold27-processed-gene-4.64-mRNA-1
scaffold27	maker	CDS	486328	486678	.	+	0	ID=snap_masked-scaffold27-processed-gene-4.64-mRNA-1:cds;Parent=snap_masked-scaffold27-processed-gene-4.64-mRNA-1
scaffold27	maker	gene	431808	434029	.	+	.	ID=maker-scaffold27-augustus-gene-4.2;Name=maker-scaffold27-augustus-gene-4.2
scaffold27	maker	mRNA	431808	434029	.	+	.	ID=maker-scaffold27-augustus-gene-4.2-mRNA-1;Parent=maker-scaffold27-augustus-gene-4.2;Name=maker-scaffold27-augustus-gene-4.2-mRNA-1;_AED=0.06;_eAED=0.06;_QI=0|0|0|1|1|1|5|0|638
scaffold27	maker	exon	431808	432055	.	+	.	ID=maker-scaffold27-augustus-gene-4.2-mRNA-1:exon:6046;Parent=maker-scaffold27-augustus-gene-4.2-mRNA-1
scaffold27	maker	exon	432193	432594	.	+	.	ID=maker-scaffold27-augustus-gene-4.2-mRNA-1:exon:6047;Parent=maker-scaffold27-augustus-gene-4.2-mRNA-1
scaffold27	maker	exon	432655	433080	.	+	.	ID=maker-scaffold27-augustus-gene-4.2-mRNA-1:exon:6048;Parent=maker-scaffold27-augustus-gene-4.2-mRNA-1
scaffold27	maker	exon	433139	433368	.	+	.	ID=maker-scaffold27-augustus-gene-4.2-mRNA-1:exon:6049;Parent=maker-scaffold27-augustus-gene-4.2-mRNA-1
scaffold27	maker	exon	433419	434029	.	+	.	ID=maker-scaffold27-augustus-gene-4.2-mRNA-1:exon:6050;Parent=maker-scaffold27-augustus-gene-4.2-mRNA-1
scaffold27	maker	CDS	431808	432055	.	+	0	ID=maker-scaffold27-augustus-gene-4.2-mRNA-1:cds;Parent=maker-scaffold27-augustus-gene-4.2-mRNA-1
scaffold27	maker	CDS	432193	432594	.	+	1	ID=maker-scaffold27-augustus-gene-4.2-mRNA-1:cds;Parent=maker-scaffold27-augustus-gene-4.2-mRNA-1
scaffold27	maker	CDS	432655	433080	.	+	1	ID=maker-scaffold27-augustus-gene-4.2-mRNA-1:cds;Parent=maker-scaffold27-augustus-gene-4.2-mRNA-1
scaffold27	maker	CDS	433139	433368	.	+	1	ID=maker-scaffold27-augustus-gene-4.2-mRNA-1:cds;Parent=maker-scaffold27-augustus-gene-4.2-mRNA-1
scaffold27	maker	CDS	433419	434029	.	+	2	ID=maker-scaffold27-augustus-gene-4.2-mRNA-1:cds;Parent=maker-scaffold27-augustus-gene-4.2-mRNA-1
scaffold27	maker	gene	453637	455192	.	+	.	ID=maker-scaffold27-augustus-gene-4.3;Name=maker-scaffold27-augustus-gene-4.3
scaffold27	maker	mRNA	453637	455192	.	+	.	ID=maker-scaffold27-augustus-gene-4.3-mRNA-1;Parent=maker-scaffold27-augustus-gene-4.3;Name=maker-scaffold27-augustus-gene-4.3-mRNA-1;_AED=0.08;_eAED=0.08;_QI=0|0|0|1|0.66|0.75|4|0|460
scaffold27	maker	exon	453637	453801	.	+	.	ID=maker-scaffold27-augustus-gene-4.3-mRNA-1:exon:6051;Parent=maker-scaffold27-augustus-gene-4.3-mRNA-1
scaffold27	maker	exon	453869	454433	.	+	.	ID=maker-scaffold27-augustus-gene-4.3-mRNA-1:exon:6052;Parent=maker-scaffold27-augustus-gene-4.3-mRNA-1
scaffold27	maker	exon	454481	454609	.	+	.	ID=maker-scaffold27-augustus-gene-4.3-mRNA-1:exon:6053;Parent=maker-scaffold27-augustus-gene-4.3-mRNA-1
scaffold27	maker	exon	454669	455192	.	+	.	ID=maker-scaffold27-augustus-gene-4.3-mRNA-1:exon:6054;Parent=maker-scaffold27-augustus-gene-4.3-mRNA-1
scaffold27	maker	CDS	453637	453801	.	+	0	ID=maker-scaffold27-augustus-gene-4.3-mRNA-1:cds;Parent=maker-scaffold27-augustus-gene-4.3-mRNA-1
scaffold27	maker	CDS	453869	454433	.	+	0	ID=maker-scaffold27-augustus-gene-4.3-mRNA-1:cds;Parent=maker-scaffold27-augustus-gene-4.3-mRNA-1
scaffold27	maker	CDS	454481	454609	.	+	2	ID=maker-scaffold27-augustus-gene-4.3-mRNA-1:cds;Parent=maker-scaffold27-augustus-gene-4.3-mRNA-1
scaffold27	maker	CDS	454669	455192	.	+	2	ID=maker-scaffold27-augustus-gene-4.3-mRNA-1:cds;Parent=maker-scaffold27-augustus-gene-4.3-mRNA-1
scaffold27	maker	gene	411557	413053	.	+	.	ID=maker-scaffold27-augustus-gene-4.0;Name=maker-scaffold27-augustus-gene-4.0
scaffold27	maker	mRNA	411557	413053	.	+	.	ID=maker-scaffold27-augustus-gene-4.0-mRNA-1;Parent=maker-scaffold27-augustus-gene-4.0;Name=maker-scaffold27-augustus-gene-4.0-mRNA-1;_AED=0.13;_eAED=0.13;_QI=0|0|0|1|1|1|3|0|311
scaffold27	maker	exon	411557	411661	.	+	.	ID=maker-scaffold27-augustus-gene-4.0-mRNA-1:exon:6055;Parent=maker-scaffold27-augustus-gene-4.0-mRNA-1
scaffold27	maker	exon	411744	412502	.	+	.	ID=maker-scaffold27-augustus-gene-4.0-mRNA-1:exon:6056;Parent=maker-scaffold27-augustus-gene-4.0-mRNA-1
scaffold27	maker	exon	412982	413053	.	+	.	ID=maker-scaffold27-augustus-gene-4.0-mRNA-1:exon:6057;Parent=maker-scaffold27-augustus-gene-4.0-mRNA-1
scaffold27	maker	CDS	411557	411661	.	+	0	ID=maker-scaffold27-augustus-gene-4.0-mRNA-1:cds;Parent=maker-scaffold27-augustus-gene-4.0-mRNA-1
scaffold27	maker	CDS	411744	412502	.	+	0	ID=maker-scaffold27-augustus-gene-4.0-mRNA-1:cds;Parent=maker-scaffold27-augustus-gene-4.0-mRNA-1
scaffold27	maker	CDS	412982	413053	.	+	0	ID=maker-scaffold27-augustus-gene-4.0-mRNA-1:cds;Parent=maker-scaffold27-augustus-gene-4.0-mRNA-1
scaffold27	maker	gene	464528	465806	.	+	.	ID=maker-scaffold27-augustus-gene-4.5;Name=maker-scaffold27-augustus-gene-4.5
scaffold27	maker	mRNA	464528	465806	.	+	.	ID=maker-scaffold27-augustus-gene-4.5-mRNA-1;Parent=maker-scaffold27-augustus-gene-4.5;Name=maker-scaffold27-augustus-gene-4.5-mRNA-1;_AED=0.09;_eAED=0.18;_QI=0|0|0|1|1|1|5|0|340
scaffold27	maker	exon	464528	464794	.	+	.	ID=maker-scaffold27-augustus-gene-4.5-mRNA-1:exon:6058;Parent=maker-scaffold27-augustus-gene-4.5-mRNA-1
scaffold27	maker	exon	464851	465031	.	+	.	ID=maker-scaffold27-augustus-gene-4.5-mRNA-1:exon:6059;Parent=maker-scaffold27-augustus-gene-4.5-mRNA-1
scaffold27	maker	exon	465106	465278	.	+	.	ID=maker-scaffold27-augustus-gene-4.5-mRNA-1:exon:6060;Parent=maker-scaffold27-augustus-gene-4.5-mRNA-1
scaffold27	maker	exon	465341	465440	.	+	.	ID=maker-scaffold27-augustus-gene-4.5-mRNA-1:exon:6061;Parent=maker-scaffold27-augustus-gene-4.5-mRNA-1
scaffold27	maker	exon	465505	465806	.	+	.	ID=maker-scaffold27-augustus-gene-4.5-mRNA-1:exon:6062;Parent=maker-scaffold27-augustus-gene-4.5-mRNA-1
scaffold27	maker	CDS	464528	464794	.	+	0	ID=maker-scaffold27-augustus-gene-4.5-mRNA-1:cds;Parent=maker-scaffold27-augustus-gene-4.5-mRNA-1
scaffold27	maker	CDS	464851	465031	.	+	0	ID=maker-scaffold27-augustus-gene-4.5-mRNA-1:cds;Parent=maker-scaffold27-augustus-gene-4.5-mRNA-1
scaffold27	maker	CDS	465106	465278	.	+	2	ID=maker-scaffold27-augustus-gene-4.5-mRNA-1:cds;Parent=maker-scaffold27-augustus-gene-4.5-mRNA-1
scaffold27	maker	CDS	465341	465440	.	+	0	ID=maker-scaffold27-augustus-gene-4.5-mRNA-1:cds;Parent=maker-scaffold27-augustus-gene-4.5-mRNA-1
scaffold27	maker	CDS	465505	465806	.	+	2	ID=maker-scaffold27-augustus-gene-4.5-mRNA-1:cds;Parent=maker-scaffold27-augustus-gene-4.5-mRNA-1
scaffold27	maker	gene	444411	447386	.	+	.	ID=augustus_masked-scaffold27-processed-gene-4.30;Name=augustus_masked-scaffold27-processed-gene-4.30
scaffold27	maker	mRNA	444411	447386	.	+	.	ID=augustus_masked-scaffold27-processed-gene-4.30-mRNA-1;Parent=augustus_masked-scaffold27-processed-gene-4.30;Name=augustus_masked-scaffold27-processed-gene-4.30-mRNA-1;_AED=0.26;_eAED=0.26;_QI=0|0|0|0.5|1|1|4|0|270
scaffold27	maker	exon	444411	444481	.	+	.	ID=augustus_masked-scaffold27-processed-gene-4.30-mRNA-1:exon:6063;Parent=augustus_masked-scaffold27-processed-gene-4.30-mRNA-1
scaffold27	maker	exon	445656	445782	.	+	.	ID=augustus_masked-scaffold27-processed-gene-4.30-mRNA-1:exon:6064;Parent=augustus_masked-scaffold27-processed-gene-4.30-mRNA-1
scaffold27	maker	exon	445846	446272	.	+	.	ID=augustus_masked-scaffold27-processed-gene-4.30-mRNA-1:exon:6065;Parent=augustus_masked-scaffold27-processed-gene-4.30-mRNA-1
scaffold27	maker	exon	447199	447386	.	+	.	ID=augustus_masked-scaffold27-processed-gene-4.30-mRNA-1:exon:6066;Parent=augustus_masked-scaffold27-processed-gene-4.30-mRNA-1
scaffold27	maker	CDS	444411	444481	.	+	0	ID=augustus_masked-scaffold27-processed-gene-4.30-mRNA-1:cds;Parent=augustus_masked-scaffold27-processed-gene-4.30-mRNA-1
scaffold27	maker	CDS	445656	445782	.	+	1	ID=augustus_masked-scaffold27-processed-gene-4.30-mRNA-1:cds;Parent=augustus_masked-scaffold27-processed-gene-4.30-mRNA-1
scaffold27	maker	CDS	445846	446272	.	+	0	ID=augustus_masked-scaffold27-processed-gene-4.30-mRNA-1:cds;Parent=augustus_masked-scaffold27-processed-gene-4.30-mRNA-1
scaffold27	maker	CDS	447199	447386	.	+	2	ID=augustus_masked-scaffold27-processed-gene-4.30-mRNA-1:cds;Parent=augustus_masked-scaffold27-processed-gene-4.30-mRNA-1
scaffold27	maker	gene	392157	392814	.	+	.	ID=snap_masked-scaffold27-processed-gene-4.53;Name=snap_masked-scaffold27-processed-gene-4.53
scaffold27	maker	mRNA	392157	392814	.	+	.	ID=snap_masked-scaffold27-processed-gene-4.53-mRNA-1;Parent=snap_masked-scaffold27-processed-gene-4.53;Name=snap_masked-scaffold27-processed-gene-4.53-mRNA-1;_AED=0.35;_eAED=0.37;_QI=0|0|0|1|1|1|3|0|188
scaffold27	maker	exon	392157	392438	.	+	.	ID=snap_masked-scaffold27-processed-gene-4.53-mRNA-1:exon:6067;Parent=snap_masked-scaffold27-processed-gene-4.53-mRNA-1
scaffold27	maker	exon	392507	392779	.	+	.	ID=snap_masked-scaffold27-processed-gene-4.53-mRNA-1:exon:6068;Parent=snap_masked-scaffold27-processed-gene-4.53-mRNA-1
scaffold27	maker	exon	392803	392814	.	+	.	ID=snap_masked-scaffold27-processed-gene-4.53-mRNA-1:exon:6069;Parent=snap_masked-scaffold27-processed-gene-4.53-mRNA-1
scaffold27	maker	CDS	392157	392438	.	+	0	ID=snap_masked-scaffold27-processed-gene-4.53-mRNA-1:cds;Parent=snap_masked-scaffold27-processed-gene-4.53-mRNA-1
scaffold27	maker	CDS	392507	392779	.	+	0	ID=snap_masked-scaffold27-processed-gene-4.53-mRNA-1:cds;Parent=snap_masked-scaffold27-processed-gene-4.53-mRNA-1
scaffold27	maker	CDS	392803	392814	.	+	0	ID=snap_masked-scaffold27-processed-gene-4.53-mRNA-1:cds;Parent=snap_masked-scaffold27-processed-gene-4.53-mRNA-1
scaffold27	maker	gene	439151	440041	.	-	.	ID=augustus_masked-scaffold27-processed-gene-4.41;Name=augustus_masked-scaffold27-processed-gene-4.41
scaffold27	maker	mRNA	439151	440041	.	-	.	ID=augustus_masked-scaffold27-processed-gene-4.41-mRNA-1;Parent=augustus_masked-scaffold27-processed-gene-4.41;Name=augustus_masked-scaffold27-processed-gene-4.41-mRNA-1;_AED=0.00;_eAED=0.00;_QI=0|-1|0|1|-1|1|1|0|296
scaffold27	maker	exon	439151	440041	.	-	.	ID=augustus_masked-scaffold27-processed-gene-4.41-mRNA-1:exon:6070;Parent=augustus_masked-scaffold27-processed-gene-4.41-mRNA-1
scaffold27	maker	CDS	439151	440041	.	-	0	ID=augustus_masked-scaffold27-processed-gene-4.41-mRNA-1:cds;Parent=augustus_masked-scaffold27-processed-gene-4.41-mRNA-1
scaffold27	maker	gene	458013	459292	.	-	.	ID=maker-scaffold27-augustus-gene-4.11;Name=maker-scaffold27-augustus-gene-4.11
scaffold27	maker	mRNA	458013	459292	.	-	.	ID=maker-scaffold27-augustus-gene-4.11-mRNA-1;Parent=maker-scaffold27-augustus-gene-4.11;Name=maker-scaffold27-augustus-gene-4.11-mRNA-1;_AED=0.01;_eAED=0.01;_QI=0|0|0|1|1|1|2|0|401
scaffold27	maker	exon	459125	459292	.	-	.	ID=maker-scaffold27-augustus-gene-4.11-mRNA-1:exon:6072;Parent=maker-scaffold27-augustus-gene-4.11-mRNA-1
scaffold27	maker	exon	458013	459050	.	-	.	ID=maker-scaffold27-augustus-gene-4.11-mRNA-1:exon:6071;Parent=maker-scaffold27-augustus-gene-4.11-mRNA-1
scaffold27	maker	CDS	459125	459292	.	-	0	ID=maker-scaffold27-augustus-gene-4.11-mRNA-1:cds;Parent=maker-scaffold27-augustus-gene-4.11-mRNA-1
scaffold27	maker	CDS	458013	459050	.	-	0	ID=maker-scaffold27-augustus-gene-4.11-mRNA-1:cds;Parent=maker-scaffold27-augustus-gene-4.11-mRNA-1
scaffold27	maker	gene	449395	450890	.	-	.	ID=maker-scaffold27-augustus-gene-4.9;Name=maker-scaffold27-augustus-gene-4.9
scaffold27	maker	mRNA	449395	450890	.	-	.	ID=maker-scaffold27-augustus-gene-4.9-mRNA-1;Parent=maker-scaffold27-augustus-gene-4.9;Name=maker-scaffold27-augustus-gene-4.9-mRNA-1;_AED=0.03;_eAED=0.03;_QI=0|0|0|1|1|0.66|3|0|460
scaffold27	maker	exon	450803	450890	.	-	.	ID=maker-scaffold27-augustus-gene-4.9-mRNA-1:exon:6075;Parent=maker-scaffold27-augustus-gene-4.9-mRNA-1
scaffold27	maker	exon	450152	450746	.	-	.	ID=maker-scaffold27-augustus-gene-4.9-mRNA-1:exon:6074;Parent=maker-scaffold27-augustus-gene-4.9-mRNA-1
scaffold27	maker	exon	449395	450091	.	-	.	ID=maker-scaffold27-augustus-gene-4.9-mRNA-1:exon:6073;Parent=maker-scaffold27-augustus-gene-4.9-mRNA-1
scaffold27	maker	CDS	450803	450890	.	-	0	ID=maker-scaffold27-augustus-gene-4.9-mRNA-1:cds;Parent=maker-scaffold27-augustus-gene-4.9-mRNA-1
scaffold27	maker	CDS	450152	450746	.	-	2	ID=maker-scaffold27-augustus-gene-4.9-mRNA-1:cds;Parent=maker-scaffold27-augustus-gene-4.9-mRNA-1
scaffold27	maker	CDS	449395	450091	.	-	1	ID=maker-scaffold27-augustus-gene-4.9-mRNA-1:cds;Parent=maker-scaffold27-augustus-gene-4.9-mRNA-1
scaffold27	maker	gene	462737	463693	.	-	.	ID=augustus_masked-scaffold27-processed-gene-4.47;Name=augustus_masked-scaffold27-processed-gene-4.47
scaffold27	maker	mRNA	462737	463693	.	-	.	ID=augustus_masked-scaffold27-processed-gene-4.47-mRNA-1;Parent=augustus_masked-scaffold27-processed-gene-4.47;Name=augustus_masked-scaffold27-processed-gene-4.47-mRNA-1;_AED=0.03;_eAED=0.03;_QI=0|0|0|1|1|1|2|0|299
scaffold27	maker	exon	463400	463693	.	-	.	ID=augustus_masked-scaffold27-processed-gene-4.47-mRNA-1:exon:6077;Parent=augustus_masked-scaffold27-processed-gene-4.47-mRNA-1
scaffold27	maker	exon	462737	463342	.	-	.	ID=augustus_masked-scaffold27-processed-gene-4.47-mRNA-1:exon:6076;Parent=augustus_masked-scaffold27-processed-gene-4.47-mRNA-1
scaffold27	maker	CDS	463400	463693	.	-	0	ID=augustus_masked-scaffold27-processed-gene-4.47-mRNA-1:cds;Parent=augustus_masked-scaffold27-processed-gene-4.47-mRNA-1
scaffold27	maker	CDS	462737	463342	.	-	0	ID=augustus_masked-scaffold27-processed-gene-4.47-mRNA-1:cds;Parent=augustus_masked-scaffold27-processed-gene-4.47-mRNA-1
scaffold27	maker	gene	481899	482636	.	-	.	ID=augustus_masked-scaffold27-processed-gene-4.51;Name=augustus_masked-scaffold27-processed-gene-4.51
scaffold27	maker	mRNA	481899	482636	.	-	.	ID=augustus_masked-scaffold27-processed-gene-4.51-mRNA-1;Parent=augustus_masked-scaffold27-processed-gene-4.51;Name=augustus_masked-scaffold27-processed-gene-4.51-mRNA-1;_AED=0.05;_eAED=0.05;_QI=0|-1|0|1|-1|1|1|0|245
scaffold27	maker	exon	481899	482636	.	-	.	ID=augustus_masked-scaffold27-processed-gene-4.51-mRNA-1:exon:6078;Parent=augustus_masked-scaffold27-processed-gene-4.51-mRNA-1
scaffold27	maker	CDS	481899	482636	.	-	0	ID=augustus_masked-scaffold27-processed-gene-4.51-mRNA-1:cds;Parent=augustus_masked-scaffold27-processed-gene-4.51-mRNA-1
scaffold27	maker	gene	455638	457084	.	-	.	ID=maker-scaffold27-snap-gene-4.22;Name=maker-scaffold27-snap-gene-4.22
scaffold27	maker	mRNA	455638	457084	.	-	.	ID=maker-scaffold27-snap-gene-4.22-mRNA-1;Parent=maker-scaffold27-snap-gene-4.22;Name=maker-scaffold27-snap-gene-4.22-mRNA-1;_AED=0.05;_eAED=0.06;_QI=0|0|0|1|0.66|0.75|4|0|358
scaffold27	maker	exon	456911	457084	.	-	.	ID=maker-scaffold27-snap-gene-4.22-mRNA-1:exon:6082;Parent=maker-scaffold27-snap-gene-4.22-mRNA-1
scaffold27	maker	exon	456723	456858	.	-	.	ID=maker-scaffold27-snap-gene-4.22-mRNA-1:exon:6081;Parent=maker-scaffold27-snap-gene-4.22-mRNA-1
scaffold27	maker	exon	456184	456603	.	-	.	ID=maker-scaffold27-snap-gene-4.22-mRNA-1:exon:6080;Parent=maker-scaffold27-snap-gene-4.22-mRNA-1
scaffold27	maker	exon	455638	455984	.	-	.	ID=maker-scaffold27-snap-gene-4.22-mRNA-1:exon:6079;Parent=maker-scaffold27-snap-gene-4.22-mRNA-1
scaffold27	maker	CDS	456911	457084	.	-	0	ID=maker-scaffold27-snap-gene-4.22-mRNA-1:cds;Parent=maker-scaffold27-snap-gene-4.22-mRNA-1
scaffold27	maker	CDS	456723	456858	.	-	0	ID=maker-scaffold27-snap-gene-4.22-mRNA-1:cds;Parent=maker-scaffold27-snap-gene-4.22-mRNA-1
scaffold27	maker	CDS	456184	456603	.	-	2	ID=maker-scaffold27-snap-gene-4.22-mRNA-1:cds;Parent=maker-scaffold27-snap-gene-4.22-mRNA-1
scaffold27	maker	CDS	455638	455984	.	-	2	ID=maker-scaffold27-snap-gene-4.22-mRNA-1:cds;Parent=maker-scaffold27-snap-gene-4.22-mRNA-1
scaffold27	maker	gene	466336	468640	.	-	.	ID=maker-scaffold27-snap-gene-4.24;Name=maker-scaffold27-snap-gene-4.24
scaffold27	maker	mRNA	466336	468640	.	-	.	ID=maker-scaffold27-snap-gene-4.24-mRNA-1;Parent=maker-scaffold27-snap-gene-4.24;Name=maker-scaffold27-snap-gene-4.24-mRNA-1;_AED=0.04;_eAED=0.06;_QI=0|0|0|1|0.5|0.4|5|0|673
scaffold27	maker	exon	468585	468640	.	-	.	ID=maker-scaffold27-snap-gene-4.24-mRNA-1:exon:6087;Parent=maker-scaffold27-snap-gene-4.24-mRNA-1
scaffold27	maker	exon	468047	468480	.	-	.	ID=maker-scaffold27-snap-gene-4.24-mRNA-1:exon:6086;Parent=maker-scaffold27-snap-gene-4.24-mRNA-1
scaffold27	maker	exon	467187	467992	.	-	.	ID=maker-scaffold27-snap-gene-4.24-mRNA-1:exon:6085;Parent=maker-scaffold27-snap-gene-4.24-mRNA-1
scaffold27	maker	exon	466902	467134	.	-	.	ID=maker-scaffold27-snap-gene-4.24-mRNA-1:exon:6084;Parent=maker-scaffold27-snap-gene-4.24-mRNA-1
scaffold27	maker	exon	466336	466828	.	-	.	ID=maker-scaffold27-snap-gene-4.24-mRNA-1:exon:6083;Parent=maker-scaffold27-snap-gene-4.24-mRNA-1
scaffold27	maker	CDS	468585	468640	.	-	0	ID=maker-scaffold27-snap-gene-4.24-mRNA-1:cds;Parent=maker-scaffold27-snap-gene-4.24-mRNA-1
scaffold27	maker	CDS	468047	468480	.	-	1	ID=maker-scaffold27-snap-gene-4.24-mRNA-1:cds;Parent=maker-scaffold27-snap-gene-4.24-mRNA-1
scaffold27	maker	CDS	467187	467992	.	-	2	ID=maker-scaffold27-snap-gene-4.24-mRNA-1:cds;Parent=maker-scaffold27-snap-gene-4.24-mRNA-1
scaffold27	maker	CDS	466902	467134	.	-	0	ID=maker-scaffold27-snap-gene-4.24-mRNA-1:cds;Parent=maker-scaffold27-snap-gene-4.24-mRNA-1
scaffold27	maker	CDS	466336	466828	.	-	1	ID=maker-scaffold27-snap-gene-4.24-mRNA-1:cds;Parent=maker-scaffold27-snap-gene-4.24-mRNA-1
scaffold27	maker	gene	424551	426269	.	-	.	ID=maker-scaffold27-snap-gene-4.20;Name=maker-scaffold27-snap-gene-4.20
scaffold27	maker	mRNA	424551	426269	.	-	.	ID=maker-scaffold27-snap-gene-4.20-mRNA-1;Parent=maker-scaffold27-snap-gene-4.20;Name=maker-scaffold27-snap-gene-4.20-mRNA-1;_AED=0.12;_eAED=0.12;_QI=0|0|0|1|0.8|0.83|6|0|465
scaffold27	maker	exon	426106	426269	.	-	.	ID=maker-scaffold27-snap-gene-4.20-mRNA-1:exon:6093;Parent=maker-scaffold27-snap-gene-4.20-mRNA-1
scaffold27	maker	exon	425890	426006	.	-	.	ID=maker-scaffold27-snap-gene-4.20-mRNA-1:exon:6092;Parent=maker-scaffold27-snap-gene-4.20-mRNA-1
scaffold27	maker	exon	425500	425831	.	-	.	ID=maker-scaffold27-snap-gene-4.20-mRNA-1:exon:6091;Parent=maker-scaffold27-snap-gene-4.20-mRNA-1
scaffold27	maker	exon	425302	425445	.	-	.	ID=maker-scaffold27-snap-gene-4.20-mRNA-1:exon:6090;Parent=maker-scaffold27-snap-gene-4.20-mRNA-1
scaffold27	maker	exon	424839	425251	.	-	.	ID=maker-scaffold27-snap-gene-4.20-mRNA-1:exon:6089;Parent=maker-scaffold27-snap-gene-4.20-mRNA-1
scaffold27	maker	exon	424551	424778	.	-	.	ID=maker-scaffold27-snap-gene-4.20-mRNA-1:exon:6088;Parent=maker-scaffold27-snap-gene-4.20-mRNA-1
scaffold27	maker	CDS	426106	426269	.	-	0	ID=maker-scaffold27-snap-gene-4.20-mRNA-1:cds;Parent=maker-scaffold27-snap-gene-4.20-mRNA-1
scaffold27	maker	CDS	425890	426006	.	-	1	ID=maker-scaffold27-snap-gene-4.20-mRNA-1:cds;Parent=maker-scaffold27-snap-gene-4.20-mRNA-1
scaffold27	maker	CDS	425500	425831	.	-	1	ID=maker-scaffold27-snap-gene-4.20-mRNA-1:cds;Parent=maker-scaffold27-snap-gene-4.20-mRNA-1
scaffold27	maker	CDS	425302	425445	.	-	2	ID=maker-scaffold27-snap-gene-4.20-mRNA-1:cds;Parent=maker-scaffold27-snap-gene-4.20-mRNA-1
scaffold27	maker	CDS	424839	425251	.	-	2	ID=maker-scaffold27-snap-gene-4.20-mRNA-1:cds;Parent=maker-scaffold27-snap-gene-4.20-mRNA-1
scaffold27	maker	CDS	424551	424778	.	-	0	ID=maker-scaffold27-snap-gene-4.20-mRNA-1:cds;Parent=maker-scaffold27-snap-gene-4.20-mRNA-1
scaffold27	maker	gene	388199	390046	.	-	.	ID=maker-scaffold27-snap-gene-4.19;Name=maker-scaffold27-snap-gene-4.19
scaffold27	maker	mRNA	388199	390046	.	-	.	ID=maker-scaffold27-snap-gene-4.19-mRNA-1;Parent=maker-scaffold27-snap-gene-4.19;Name=maker-scaffold27-snap-gene-4.19-mRNA-1;_AED=0.14;_eAED=0.14;_QI=0|0|0|1|0.5|0.6|5|0|408
scaffold27	maker	exon	389840	390046	.	-	.	ID=maker-scaffold27-snap-gene-4.19-mRNA-1:exon:6098;Parent=maker-scaffold27-snap-gene-4.19-mRNA-1
scaffold27	maker	exon	389561	389665	.	-	.	ID=maker-scaffold27-snap-gene-4.19-mRNA-1:exon:6097;Parent=maker-scaffold27-snap-gene-4.19-mRNA-1
scaffold27	maker	exon	389213	389437	.	-	.	ID=maker-scaffold27-snap-gene-4.19-mRNA-1:exon:6096;Parent=maker-scaffold27-snap-gene-4.19-mRNA-1
scaffold27	maker	exon	389003	389085	.	-	.	ID=maker-scaffold27-snap-gene-4.19-mRNA-1:exon:6095;Parent=maker-scaffold27-snap-gene-4.19-mRNA-1
scaffold27	maker	exon	388199	388805	.	-	.	ID=maker-scaffold27-snap-gene-4.19-mRNA-1:exon:6094;Parent=maker-scaffold27-snap-gene-4.19-mRNA-1
scaffold27	maker	CDS	389840	390046	.	-	0	ID=maker-scaffold27-snap-gene-4.19-mRNA-1:cds;Parent=maker-scaffold27-snap-gene-4.19-mRNA-1
scaffold27	maker	CDS	389561	389665	.	-	0	ID=maker-scaffold27-snap-gene-4.19-mRNA-1:cds;Parent=maker-scaffold27-snap-gene-4.19-mRNA-1
scaffold27	maker	CDS	389213	389437	.	-	0	ID=maker-scaffold27-snap-gene-4.19-mRNA-1:cds;Parent=maker-scaffold27-snap-gene-4.19-mRNA-1
scaffold27	maker	CDS	389003	389085	.	-	0	ID=maker-scaffold27-snap-gene-4.19-mRNA-1:cds;Parent=maker-scaffold27-snap-gene-4.19-mRNA-1
scaffold27	maker	CDS	388199	388805	.	-	1	ID=maker-scaffold27-snap-gene-4.19-mRNA-1:cds;Parent=maker-scaffold27-snap-gene-4.19-mRNA-1
scaffold27	maker	gene	475730	476992	.	-	.	ID=maker-scaffold27-snap-gene-4.25;Name=maker-scaffold27-snap-gene-4.25
scaffold27	maker	mRNA	475730	476992	.	-	.	ID=maker-scaffold27-snap-gene-4.25-mRNA-1;Parent=maker-scaffold27-snap-gene-4.25;Name=maker-scaffold27-snap-gene-4.25-mRNA-1;_AED=0.14;_eAED=0.24;_QI=0|0|0|0.75|1|1|4|0|265
scaffold27	maker	exon	476705	476992	.	-	.	ID=maker-scaffold27-snap-gene-4.25-mRNA-1:exon:6102;Parent=maker-scaffold27-snap-gene-4.25-mRNA-1
scaffold27	maker	exon	476590	476644	.	-	.	ID=maker-scaffold27-snap-gene-4.25-mRNA-1:exon:6101;Parent=maker-scaffold27-snap-gene-4.25-mRNA-1
scaffold27	maker	exon	476206	476539	.	-	.	ID=maker-scaffold27-snap-gene-4.25-mRNA-1:exon:6100;Parent=maker-scaffold27-snap-gene-4.25-mRNA-1
scaffold27	maker	exon	475730	475850	.	-	.	ID=maker-scaffold27-snap-gene-4.25-mRNA-1:exon:6099;Parent=maker-scaffold27-snap-gene-4.25-mRNA-1
scaffold27	maker	CDS	476705	476992	.	-	0	ID=maker-scaffold27-snap-gene-4.25-mRNA-1:cds;Parent=maker-scaffold27-snap-gene-4.25-mRNA-1
scaffold27	maker	CDS	476590	476644	.	-	0	ID=maker-scaffold27-snap-gene-4.25-mRNA-1:cds;Parent=maker-scaffold27-snap-gene-4.25-mRNA-1
scaffold27	maker	CDS	476206	476539	.	-	2	ID=maker-scaffold27-snap-gene-4.25-mRNA-1:cds;Parent=maker-scaffold27-snap-gene-4.25-mRNA-1
scaffold27	maker	CDS	475730	475850	.	-	1	ID=maker-scaffold27-snap-gene-4.25-mRNA-1:cds;Parent=maker-scaffold27-snap-gene-4.25-mRNA-1
scaffold27	maker	gene	478038	481514	.	+	.	ID=augustus_masked-scaffold27-processed-gene-4.37;Name=augustus_masked-scaffold27-processed-gene-4.37
scaffold27	maker	mRNA	478038	481514	.	+	.	ID=augustus_masked-scaffold27-processed-gene-4.37-mRNA-1;Parent=augustus_masked-scaffold27-processed-gene-4.37;Name=augustus_masked-scaffold27-processed-gene-4.37-mRNA-1;_AED=1.00;_eAED=1.00;_QI=0|0|0|0|1|1|3|0|910
scaffold27	maker	exon	478038	479360	.	+	.	ID=augustus_masked-scaffold27-processed-gene-4.37-mRNA-1:exon:6103;Parent=augustus_masked-scaffold27-processed-gene-4.37-mRNA-1
scaffold27	maker	exon	480055	480304	.	+	.	ID=augustus_masked-scaffold27-processed-gene-4.37-mRNA-1:exon:6104;Parent=augustus_masked-scaffold27-processed-gene-4.37-mRNA-1
scaffold27	maker	exon	480355	481514	.	+	.	ID=augustus_masked-scaffold27-processed-gene-4.37-mRNA-1:exon:6105;Parent=augustus_masked-scaffold27-processed-gene-4.37-mRNA-1
scaffold27	maker	CDS	478038	479360	.	+	0	ID=augustus_masked-scaffold27-processed-gene-4.37-mRNA-1:cds;Parent=augustus_masked-scaffold27-processed-gene-4.37-mRNA-1
scaffold27	maker	CDS	480055	480304	.	+	0	ID=augustus_masked-scaffold27-processed-gene-4.37-mRNA-1:cds;Parent=augustus_masked-scaffold27-processed-gene-4.37-mRNA-1
scaffold27	maker	CDS	480355	481514	.	+	2	ID=augustus_masked-scaffold27-processed-gene-4.37-mRNA-1:cds;Parent=augustus_masked-scaffold27-processed-gene-4.37-mRNA-1
scaffold27	maker	gene	447682	448818	.	+	.	ID=augustus_masked-scaffold27-processed-gene-4.31;Name=augustus_masked-scaffold27-processed-gene-4.31
scaffold27	maker	mRNA	447682	448818	.	+	.	ID=augustus_masked-scaffold27-processed-gene-4.31-mRNA-1;Parent=augustus_masked-scaffold27-processed-gene-4.31;Name=augustus_masked-scaffold27-processed-gene-4.31-mRNA-1;_AED=1.00;_eAED=1.00;_QI=0|-1|0|0|-1|1|1|0|378
scaffold27	maker	exon	447682	448818	.	+	.	ID=augustus_masked-scaffold27-processed-gene-4.31-mRNA-1:exon:6106;Parent=augustus_masked-scaffold27-processed-gene-4.31-mRNA-1
scaffold27	maker	CDS	447682	448818	.	+	0	ID=augustus_masked-scaffold27-processed-gene-4.31-mRNA-1:cds;Parent=augustus_masked-scaffold27-processed-gene-4.31-mRNA-1
scaffold27	maker	gene	435789	438402	.	-	.	ID=augustus_masked-scaffold27-processed-gene-4.40;Name=augustus_masked-scaffold27-processed-gene-4.40
scaffold27	maker	mRNA	435789	438402	.	-	.	ID=augustus_masked-scaffold27-processed-gene-4.40-mRNA-1;Parent=augustus_masked-scaffold27-processed-gene-4.40;Name=augustus_masked-scaffold27-processed-gene-4.40-mRNA-1;_AED=1.00;_eAED=1.00;_QI=0|0|0|0|1|1|4|0|673
scaffold27	maker	exon	438148	438402	.	-	.	ID=augustus_masked-scaffold27-processed-gene-4.40-mRNA-1:exon:6110;Parent=augustus_masked-scaffold27-processed-gene-4.40-mRNA-1
scaffold27	maker	exon	437464	437657	.	-	.	ID=augustus_masked-scaffold27-processed-gene-4.40-mRNA-1:exon:6109;Parent=augustus_masked-scaffold27-processed-gene-4.40-mRNA-1
scaffold27	maker	exon	436593	437412	.	-	.	ID=augustus_masked-scaffold27-processed-gene-4.40-mRNA-1:exon:6108;Parent=augustus_masked-scaffold27-processed-gene-4.40-mRNA-1
scaffold27	maker	exon	435789	436541	.	-	.	ID=augustus_masked-scaffold27-processed-gene-4.40-mRNA-1:exon:6107;Parent=augustus_masked-scaffold27-processed-gene-4.40-mRNA-1
scaffold27	maker	CDS	438148	438402	.	-	0	ID=augustus_masked-scaffold27-processed-gene-4.40-mRNA-1:cds;Parent=augustus_masked-scaffold27-processed-gene-4.40-mRNA-1
scaffold27	maker	CDS	437464	437657	.	-	0	ID=augustus_masked-scaffold27-processed-gene-4.40-mRNA-1:cds;Parent=augustus_masked-scaffold27-processed-gene-4.40-mRNA-1
scaffold27	maker	CDS	436593	437412	.	-	1	ID=augustus_masked-scaffold27-processed-gene-4.40-mRNA-1:cds;Parent=augustus_masked-scaffold27-processed-gene-4.40-mRNA-1
scaffold27	maker	CDS	435789	436541	.	-	0	ID=augustus_masked-scaffold27-processed-gene-4.40-mRNA-1:cds;Parent=augustus_masked-scaffold27-processed-gene-4.40-mRNA-1
scaffold27	maker	gene	471094	473529	.	-	.	ID=augustus_masked-scaffold27-processed-gene-4.49;Name=augustus_masked-scaffold27-processed-gene-4.49
scaffold27	maker	mRNA	471094	473529	.	-	.	ID=augustus_masked-scaffold27-processed-gene-4.49-mRNA-1;Parent=augustus_masked-scaffold27-processed-gene-4.49;Name=augustus_masked-scaffold27-processed-gene-4.49-mRNA-1;_AED=1.00;_eAED=1.00;_QI=0|0|0|0|1|1|4|0|377
scaffold27	maker	exon	473484	473529	.	-	.	ID=augustus_masked-scaffold27-processed-gene-4.49-mRNA-1:exon:6114;Parent=augustus_masked-scaffold27-processed-gene-4.49-mRNA-1
scaffold27	maker	exon	472016	472370	.	-	.	ID=augustus_masked-scaffold27-processed-gene-4.49-mRNA-1:exon:6113;Parent=augustus_masked-scaffold27-processed-gene-4.49-mRNA-1
scaffold27	maker	exon	471171	471889	.	-	.	ID=augustus_masked-scaffold27-processed-gene-4.49-mRNA-1:exon:6112;Parent=augustus_masked-scaffold27-processed-gene-4.49-mRNA-1
scaffold27	maker	exon	471094	471107	.	-	.	ID=augustus_masked-scaffold27-processed-gene-4.49-mRNA-1:exon:6111;Parent=augustus_masked-scaffold27-processed-gene-4.49-mRNA-1
scaffold27	maker	CDS	473484	473529	.	-	0	ID=augustus_masked-scaffold27-processed-gene-4.49-mRNA-1:cds;Parent=augustus_masked-scaffold27-processed-gene-4.49-mRNA-1
scaffold27	maker	CDS	472016	472370	.	-	2	ID=augustus_masked-scaffold27-processed-gene-4.49-mRNA-1:cds;Parent=augustus_masked-scaffold27-processed-gene-4.49-mRNA-1
scaffold27	maker	CDS	471171	471889	.	-	1	ID=augustus_masked-scaffold27-processed-gene-4.49-mRNA-1:cds;Parent=augustus_masked-scaffold27-processed-gene-4.49-mRNA-1
scaffold27	maker	CDS	471094	471107	.	-	2	ID=augustus_masked-scaffold27-processed-gene-4.49-mRNA-1:cds;Parent=augustus_masked-scaffold27-processed-gene-4.49-mRNA-1
scaffold27	maker	gene	443665	444310	.	-	.	ID=augustus_masked-scaffold27-processed-gene-4.42;Name=augustus_masked-scaffold27-processed-gene-4.42
scaffold27	maker	mRNA	443665	444310	.	-	.	ID=augustus_masked-scaffold27-processed-gene-4.42-mRNA-1;Parent=augustus_masked-scaffold27-processed-gene-4.42;Name=augustus_masked-scaffold27-processed-gene-4.42-mRNA-1;_AED=1.00;_eAED=1.00;_QI=0|0|0|0|1|1|2|0|178
scaffold27	maker	exon	444157	444310	.	-	.	ID=augustus_masked-scaffold27-processed-gene-4.42-mRNA-1:exon:6116;Parent=augustus_masked-scaffold27-processed-gene-4.42-mRNA-1
scaffold27	maker	exon	443665	444047	.	-	.	ID=augustus_masked-scaffold27-processed-gene-4.42-mRNA-1:exon:6115;Parent=augustus_masked-scaffold27-processed-gene-4.42-mRNA-1
scaffold27	maker	CDS	444157	444310	.	-	0	ID=augustus_masked-scaffold27-processed-gene-4.42-mRNA-1:cds;Parent=augustus_masked-scaffold27-processed-gene-4.42-mRNA-1
scaffold27	maker	CDS	443665	444047	.	-	2	ID=augustus_masked-scaffold27-processed-gene-4.42-mRNA-1:cds;Parent=augustus_masked-scaffold27-processed-gene-4.42-mRNA-1
scaffold27	maker	gene	488081	488741	.	-	.	ID=augustus_masked-scaffold27-processed-gene-4.52;Name=augustus_masked-scaffold27-processed-gene-4.52
scaffold27	maker	mRNA	488081	488741	.	-	.	ID=augustus_masked-scaffold27-processed-gene-4.52-mRNA-1;Parent=augustus_masked-scaffold27-processed-gene-4.52;Name=augustus_masked-scaffold27-processed-gene-4.52-mRNA-1;_AED=1.00;_eAED=1.00;_QI=0|0|0|0|1|1|4|0|166
scaffold27	maker	exon	488554	488741	.	-	.	ID=augustus_masked-scaffold27-processed-gene-4.52-mRNA-1:exon:6120;Parent=augustus_masked-scaffold27-processed-gene-4.52-mRNA-1
scaffold27	maker	exon	488411	488500	.	-	.	ID=augustus_masked-scaffold27-processed-gene-4.52-mRNA-1:exon:6119;Parent=augustus_masked-scaffold27-processed-gene-4.52-mRNA-1
scaffold27	maker	exon	488319	488352	.	-	.	ID=augustus_masked-scaffold27-processed-gene-4.52-mRNA-1:exon:6118;Parent=augustus_masked-scaffold27-processed-gene-4.52-mRNA-1
scaffold27	maker	exon	488081	488269	.	-	.	ID=augustus_masked-scaffold27-processed-gene-4.52-mRNA-1:exon:6117;Parent=augustus_masked-scaffold27-processed-gene-4.52-mRNA-1
scaffold27	maker	CDS	488554	488741	.	-	0	ID=augustus_masked-scaffold27-processed-gene-4.52-mRNA-1:cds;Parent=augustus_masked-scaffold27-processed-gene-4.52-mRNA-1
scaffold27	maker	CDS	488411	488500	.	-	1	ID=augustus_masked-scaffold27-processed-gene-4.52-mRNA-1:cds;Parent=augustus_masked-scaffold27-processed-gene-4.52-mRNA-1
scaffold27	maker	CDS	488319	488352	.	-	1	ID=augustus_masked-scaffold27-processed-gene-4.52-mRNA-1:cds;Parent=augustus_masked-scaffold27-processed-gene-4.52-mRNA-1
scaffold27	maker	CDS	488081	488269	.	-	0	ID=augustus_masked-scaffold27-processed-gene-4.52-mRNA-1:cds;Parent=augustus_masked-scaffold27-processed-gene-4.52-mRNA-1
scaffold27	maker	gene	460882	461343	.	-	.	ID=augustus_masked-scaffold27-processed-gene-4.46;Name=augustus_masked-scaffold27-processed-gene-4.46
scaffold27	maker	mRNA	460882	461343	.	-	.	ID=augustus_masked-scaffold27-processed-gene-4.46-mRNA-1;Parent=augustus_masked-scaffold27-processed-gene-4.46;Name=augustus_masked-scaffold27-processed-gene-4.46-mRNA-1;_AED=1.00;_eAED=1.00;_QI=0|-1|0|0|-1|1|1|0|153
scaffold27	maker	exon	460882	461343	.	-	.	ID=augustus_masked-scaffold27-processed-gene-4.46-mRNA-1:exon:6121;Parent=augustus_masked-scaffold27-processed-gene-4.46-mRNA-1
scaffold27	maker	CDS	460882	461343	.	-	0	ID=augustus_masked-scaffold27-processed-gene-4.46-mRNA-1:cds;Parent=augustus_masked-scaffold27-processed-gene-4.46-mRNA-1
###
scaffold27	maker	gene	563903	568993	.	+	.	ID=augustus_masked-scaffold27-processed-gene-5.44;Name=augustus_masked-scaffold27-processed-gene-5.44
scaffold27	maker	mRNA	563903	568993	.	+	.	ID=augustus_masked-scaffold27-processed-gene-5.44-mRNA-1;Parent=augustus_masked-scaffold27-processed-gene-5.44;Name=augustus_masked-scaffold27-processed-gene-5.44-mRNA-1;_AED=0.00;_eAED=0.00;_QI=0|-1|0|1|-1|1|1|0|1696
scaffold27	maker	exon	563903	568993	.	+	.	ID=augustus_masked-scaffold27-processed-gene-5.44-mRNA-1:exon:6122;Parent=augustus_masked-scaffold27-processed-gene-5.44-mRNA-1
scaffold27	maker	CDS	563903	568993	.	+	0	ID=augustus_masked-scaffold27-processed-gene-5.44-mRNA-1:cds;Parent=augustus_masked-scaffold27-processed-gene-5.44-mRNA-1
scaffold27	maker	gene	508626	511196	.	+	.	ID=augustus_masked-scaffold27-processed-gene-5.33;Name=augustus_masked-scaffold27-processed-gene-5.33
scaffold27	maker	mRNA	508626	511196	.	+	.	ID=augustus_masked-scaffold27-processed-gene-5.33-mRNA-1;Parent=augustus_masked-scaffold27-processed-gene-5.33;Name=augustus_masked-scaffold27-processed-gene-5.33-mRNA-1;_AED=0.00;_eAED=0.00;_QI=0|-1|0|1|-1|1|1|0|856
scaffold27	maker	exon	508626	511196	.	+	.	ID=augustus_masked-scaffold27-processed-gene-5.33-mRNA-1:exon:6123;Parent=augustus_masked-scaffold27-processed-gene-5.33-mRNA-1
scaffold27	maker	CDS	508626	511196	.	+	0	ID=augustus_masked-scaffold27-processed-gene-5.33-mRNA-1:cds;Parent=augustus_masked-scaffold27-processed-gene-5.33-mRNA-1
scaffold27	maker	gene	502999	504501	.	+	.	ID=augustus_masked-scaffold27-processed-gene-5.31;Name=augustus_masked-scaffold27-processed-gene-5.31
scaffold27	maker	mRNA	502999	504501	.	+	.	ID=augustus_masked-scaffold27-processed-gene-5.31-mRNA-1;Parent=augustus_masked-scaffold27-processed-gene-5.31;Name=augustus_masked-scaffold27-processed-gene-5.31-mRNA-1;_AED=0.00;_eAED=0.00;_QI=0|-1|0|1|-1|1|1|0|500
scaffold27	maker	exon	502999	504501	.	+	.	ID=augustus_masked-scaffold27-processed-gene-5.31-mRNA-1:exon:6124;Parent=augustus_masked-scaffold27-processed-gene-5.31-mRNA-1
scaffold27	maker	CDS	502999	504501	.	+	0	ID=augustus_masked-scaffold27-processed-gene-5.31-mRNA-1:cds;Parent=augustus_masked-scaffold27-processed-gene-5.31-mRNA-1
scaffold27	maker	gene	494922	495638	.	+	.	ID=augustus_masked-scaffold27-processed-gene-5.26;Name=augustus_masked-scaffold27-processed-gene-5.26
scaffold27	maker	mRNA	494922	495638	.	+	.	ID=augustus_masked-scaffold27-processed-gene-5.26-mRNA-1;Parent=augustus_masked-scaffold27-processed-gene-5.26;Name=augustus_masked-scaffold27-processed-gene-5.26-mRNA-1;_AED=0.00;_eAED=0.00;_QI=0|-1|0|1|-1|1|1|0|238
scaffold27	maker	exon	494922	495638	.	+	.	ID=augustus_masked-scaffold27-processed-gene-5.26-mRNA-1:exon:6125;Parent=augustus_masked-scaffold27-processed-gene-5.26-mRNA-1
scaffold27	maker	CDS	494922	495638	.	+	0	ID=augustus_masked-scaffold27-processed-gene-5.26-mRNA-1:cds;Parent=augustus_masked-scaffold27-processed-gene-5.26-mRNA-1
scaffold27	maker	gene	505171	507252	.	+	.	ID=augustus_masked-scaffold27-processed-gene-5.32;Name=augustus_masked-scaffold27-processed-gene-5.32
scaffold27	maker	mRNA	505171	507252	.	+	.	ID=augustus_masked-scaffold27-processed-gene-5.32-mRNA-1;Parent=augustus_masked-scaffold27-processed-gene-5.32;Name=augustus_masked-scaffold27-processed-gene-5.32-mRNA-1;_AED=0.00;_eAED=0.01;_QI=0|-1|0|1|-1|1|1|0|693
scaffold27	maker	exon	505171	507252	.	+	.	ID=augustus_masked-scaffold27-processed-gene-5.32-mRNA-1:exon:6126;Parent=augustus_masked-scaffold27-processed-gene-5.32-mRNA-1
scaffold27	maker	CDS	505171	507252	.	+	0	ID=augustus_masked-scaffold27-processed-gene-5.32-mRNA-1:cds;Parent=augustus_masked-scaffold27-processed-gene-5.32-mRNA-1
scaffold27	maker	gene	573924	575811	.	+	.	ID=maker-scaffold27-augustus-gene-5.20;Name=maker-scaffold27-augustus-gene-5.20
scaffold27	maker	mRNA	573924	575811	.	+	.	ID=maker-scaffold27-augustus-gene-5.20-mRNA-1;Parent=maker-scaffold27-augustus-gene-5.20;Name=maker-scaffold27-augustus-gene-5.20-mRNA-1;_AED=0.01;_eAED=0.01;_QI=0|0|0|1|1|1|2|0|606
scaffold27	maker	exon	573924	574255	.	+	.	ID=maker-scaffold27-augustus-gene-5.20-mRNA-1:exon:6127;Parent=maker-scaffold27-augustus-gene-5.20-mRNA-1
scaffold27	maker	exon	574323	575811	.	+	.	ID=maker-scaffold27-augustus-gene-5.20-mRNA-1:exon:6128;Parent=maker-scaffold27-augustus-gene-5.20-mRNA-1
scaffold27	maker	CDS	573924	574255	.	+	0	ID=maker-scaffold27-augustus-gene-5.20-mRNA-1:cds;Parent=maker-scaffold27-augustus-gene-5.20-mRNA-1
scaffold27	maker	CDS	574323	575811	.	+	1	ID=maker-scaffold27-augustus-gene-5.20-mRNA-1:cds;Parent=maker-scaffold27-augustus-gene-5.20-mRNA-1
scaffold27	maker	gene	532762	534137	.	+	.	ID=maker-scaffold27-augustus-gene-5.15;Name=maker-scaffold27-augustus-gene-5.15
scaffold27	maker	mRNA	532762	534137	.	+	.	ID=maker-scaffold27-augustus-gene-5.15-mRNA-1;Parent=maker-scaffold27-augustus-gene-5.15;Name=maker-scaffold27-augustus-gene-5.15-mRNA-1;_AED=0.02;_eAED=0.02;_QI=0|0|0|1|1|1|2|0|435
scaffold27	maker	exon	532762	533477	.	+	.	ID=maker-scaffold27-augustus-gene-5.15-mRNA-1:exon:6129;Parent=maker-scaffold27-augustus-gene-5.15-mRNA-1
scaffold27	maker	exon	533546	534137	.	+	.	ID=maker-scaffold27-augustus-gene-5.15-mRNA-1:exon:6130;Parent=maker-scaffold27-augustus-gene-5.15-mRNA-1
scaffold27	maker	CDS	532762	533477	.	+	0	ID=maker-scaffold27-augustus-gene-5.15-mRNA-1:cds;Parent=maker-scaffold27-augustus-gene-5.15-mRNA-1
scaffold27	maker	CDS	533546	534137	.	+	1	ID=maker-scaffold27-augustus-gene-5.15-mRNA-1:cds;Parent=maker-scaffold27-augustus-gene-5.15-mRNA-1
scaffold27	maker	gene	550385	552528	.	+	.	ID=maker-scaffold27-snap-gene-5.4;Name=maker-scaffold27-snap-gene-5.4
scaffold27	maker	mRNA	550385	552528	.	+	.	ID=maker-scaffold27-snap-gene-5.4-mRNA-1;Parent=maker-scaffold27-snap-gene-5.4;Name=maker-scaffold27-snap-gene-5.4-mRNA-1;_AED=0.02;_eAED=0.03;_QI=0|0|0|1|1|1|4|0|654
scaffold27	maker	exon	550385	550705	.	+	.	ID=maker-scaffold27-snap-gene-5.4-mRNA-1:exon:6131;Parent=maker-scaffold27-snap-gene-5.4-mRNA-1
scaffold27	maker	exon	550773	551046	.	+	.	ID=maker-scaffold27-snap-gene-5.4-mRNA-1:exon:6132;Parent=maker-scaffold27-snap-gene-5.4-mRNA-1
scaffold27	maker	exon	551098	551242	.	+	.	ID=maker-scaffold27-snap-gene-5.4-mRNA-1:exon:6133;Parent=maker-scaffold27-snap-gene-5.4-mRNA-1
scaffold27	maker	exon	551304	552528	.	+	.	ID=maker-scaffold27-snap-gene-5.4-mRNA-1:exon:6134;Parent=maker-scaffold27-snap-gene-5.4-mRNA-1
scaffold27	maker	CDS	550385	550705	.	+	0	ID=maker-scaffold27-snap-gene-5.4-mRNA-1:cds;Parent=maker-scaffold27-snap-gene-5.4-mRNA-1
scaffold27	maker	CDS	550773	551046	.	+	0	ID=maker-scaffold27-snap-gene-5.4-mRNA-1:cds;Parent=maker-scaffold27-snap-gene-5.4-mRNA-1
scaffold27	maker	CDS	551098	551242	.	+	2	ID=maker-scaffold27-snap-gene-5.4-mRNA-1:cds;Parent=maker-scaffold27-snap-gene-5.4-mRNA-1
scaffold27	maker	CDS	551304	552528	.	+	1	ID=maker-scaffold27-snap-gene-5.4-mRNA-1:cds;Parent=maker-scaffold27-snap-gene-5.4-mRNA-1
scaffold27	maker	gene	499085	500269	.	+	.	ID=augustus_masked-scaffold27-processed-gene-5.27;Name=augustus_masked-scaffold27-processed-gene-5.27
scaffold27	maker	mRNA	499085	500269	.	+	.	ID=augustus_masked-scaffold27-processed-gene-5.27-mRNA-1;Parent=augustus_masked-scaffold27-processed-gene-5.27;Name=augustus_masked-scaffold27-processed-gene-5.27-mRNA-1;_AED=0.03;_eAED=0.03;_QI=0|0|0|1|1|1|2|0|375
scaffold27	maker	exon	499085	499636	.	+	.	ID=augustus_masked-scaffold27-processed-gene-5.27-mRNA-1:exon:6135;Parent=augustus_masked-scaffold27-processed-gene-5.27-mRNA-1
scaffold27	maker	exon	499694	500269	.	+	.	ID=augustus_masked-scaffold27-processed-gene-5.27-mRNA-1:exon:6136;Parent=augustus_masked-scaffold27-processed-gene-5.27-mRNA-1
scaffold27	maker	CDS	499085	499636	.	+	0	ID=augustus_masked-scaffold27-processed-gene-5.27-mRNA-1:cds;Parent=augustus_masked-scaffold27-processed-gene-5.27-mRNA-1
scaffold27	maker	CDS	499694	500269	.	+	0	ID=augustus_masked-scaffold27-processed-gene-5.27-mRNA-1:cds;Parent=augustus_masked-scaffold27-processed-gene-5.27-mRNA-1
scaffold27	maker	gene	521311	523792	.	+	.	ID=augustus_masked-scaffold27-processed-gene-5.36;Name=augustus_masked-scaffold27-processed-gene-5.36
scaffold27	maker	mRNA	521311	523792	.	+	.	ID=augustus_masked-scaffold27-processed-gene-5.36-mRNA-1;Parent=augustus_masked-scaffold27-processed-gene-5.36;Name=augustus_masked-scaffold27-processed-gene-5.36-mRNA-1;_AED=0.03;_eAED=0.03;_QI=0|0|0|1|1|1|5|0|740
scaffold27	maker	exon	521311	521504	.	+	.	ID=augustus_masked-scaffold27-processed-gene-5.36-mRNA-1:exon:6137;Parent=augustus_masked-scaffold27-processed-gene-5.36-mRNA-1
scaffold27	maker	exon	521567	521676	.	+	.	ID=augustus_masked-scaffold27-processed-gene-5.36-mRNA-1:exon:6138;Parent=augustus_masked-scaffold27-processed-gene-5.36-mRNA-1
scaffold27	maker	exon	521748	522230	.	+	.	ID=augustus_masked-scaffold27-processed-gene-5.36-mRNA-1:exon:6139;Parent=augustus_masked-scaffold27-processed-gene-5.36-mRNA-1
scaffold27	maker	exon	522286	522803	.	+	.	ID=augustus_masked-scaffold27-processed-gene-5.36-mRNA-1:exon:6140;Parent=augustus_masked-scaffold27-processed-gene-5.36-mRNA-1
scaffold27	maker	exon	522875	523792	.	+	.	ID=augustus_masked-scaffold27-processed-gene-5.36-mRNA-1:exon:6141;Parent=augustus_masked-scaffold27-processed-gene-5.36-mRNA-1
scaffold27	maker	CDS	521311	521504	.	+	0	ID=augustus_masked-scaffold27-processed-gene-5.36-mRNA-1:cds;Parent=augustus_masked-scaffold27-processed-gene-5.36-mRNA-1
scaffold27	maker	CDS	521567	521676	.	+	1	ID=augustus_masked-scaffold27-processed-gene-5.36-mRNA-1:cds;Parent=augustus_masked-scaffold27-processed-gene-5.36-mRNA-1
scaffold27	maker	CDS	521748	522230	.	+	2	ID=augustus_masked-scaffold27-processed-gene-5.36-mRNA-1:cds;Parent=augustus_masked-scaffold27-processed-gene-5.36-mRNA-1
scaffold27	maker	CDS	522286	522803	.	+	2	ID=augustus_masked-scaffold27-processed-gene-5.36-mRNA-1:cds;Parent=augustus_masked-scaffold27-processed-gene-5.36-mRNA-1
scaffold27	maker	CDS	522875	523792	.	+	0	ID=augustus_masked-scaffold27-processed-gene-5.36-mRNA-1:cds;Parent=augustus_masked-scaffold27-processed-gene-5.36-mRNA-1
scaffold27	maker	gene	524516	526196	.	+	.	ID=maker-scaffold27-augustus-gene-5.14;Name=maker-scaffold27-augustus-gene-5.14
scaffold27	maker	mRNA	524516	526196	.	+	.	ID=maker-scaffold27-augustus-gene-5.14-mRNA-1;Parent=maker-scaffold27-augustus-gene-5.14;Name=maker-scaffold27-augustus-gene-5.14-mRNA-1;_AED=0.05;_eAED=0.05;_QI=0|0|0|1|1|1|5|0|470
scaffold27	maker	exon	524516	524700	.	+	.	ID=maker-scaffold27-augustus-gene-5.14-mRNA-1:exon:6142;Parent=maker-scaffold27-augustus-gene-5.14-mRNA-1
scaffold27	maker	exon	524769	524885	.	+	.	ID=maker-scaffold27-augustus-gene-5.14-mRNA-1:exon:6143;Parent=maker-scaffold27-augustus-gene-5.14-mRNA-1
scaffold27	maker	exon	524957	525515	.	+	.	ID=maker-scaffold27-augustus-gene-5.14-mRNA-1:exon:6144;Parent=maker-scaffold27-augustus-gene-5.14-mRNA-1
scaffold27	maker	exon	525580	525990	.	+	.	ID=maker-scaffold27-augustus-gene-5.14-mRNA-1:exon:6145;Parent=maker-scaffold27-augustus-gene-5.14-mRNA-1
scaffold27	maker	exon	526056	526196	.	+	.	ID=maker-scaffold27-augustus-gene-5.14-mRNA-1:exon:6146;Parent=maker-scaffold27-augustus-gene-5.14-mRNA-1
scaffold27	maker	CDS	524516	524700	.	+	0	ID=maker-scaffold27-augustus-gene-5.14-mRNA-1:cds;Parent=maker-scaffold27-augustus-gene-5.14-mRNA-1
scaffold27	maker	CDS	524769	524885	.	+	1	ID=maker-scaffold27-augustus-gene-5.14-mRNA-1:cds;Parent=maker-scaffold27-augustus-gene-5.14-mRNA-1
scaffold27	maker	CDS	524957	525515	.	+	1	ID=maker-scaffold27-augustus-gene-5.14-mRNA-1:cds;Parent=maker-scaffold27-augustus-gene-5.14-mRNA-1
scaffold27	maker	CDS	525580	525990	.	+	0	ID=maker-scaffold27-augustus-gene-5.14-mRNA-1:cds;Parent=maker-scaffold27-augustus-gene-5.14-mRNA-1
scaffold27	maker	CDS	526056	526196	.	+	0	ID=maker-scaffold27-augustus-gene-5.14-mRNA-1:cds;Parent=maker-scaffold27-augustus-gene-5.14-mRNA-1
scaffold27	maker	gene	526787	527608	.	+	.	ID=augustus_masked-scaffold27-processed-gene-5.38;Name=augustus_masked-scaffold27-processed-gene-5.38
scaffold27	maker	mRNA	526787	527608	.	+	.	ID=augustus_masked-scaffold27-processed-gene-5.38-mRNA-1;Parent=augustus_masked-scaffold27-processed-gene-5.38;Name=augustus_masked-scaffold27-processed-gene-5.38-mRNA-1;_AED=0.05;_eAED=0.05;_QI=0|-1|0|1|-1|1|1|0|273
scaffold27	maker	exon	526787	527608	.	+	.	ID=augustus_masked-scaffold27-processed-gene-5.38-mRNA-1:exon:6147;Parent=augustus_masked-scaffold27-processed-gene-5.38-mRNA-1
scaffold27	maker	CDS	526787	527608	.	+	0	ID=augustus_masked-scaffold27-processed-gene-5.38-mRNA-1:cds;Parent=augustus_masked-scaffold27-processed-gene-5.38-mRNA-1
scaffold27	maker	gene	511621	512346	.	+	.	ID=augustus_masked-scaffold27-processed-gene-5.34;Name=augustus_masked-scaffold27-processed-gene-5.34
scaffold27	maker	mRNA	511621	512346	.	+	.	ID=augustus_masked-scaffold27-processed-gene-5.34-mRNA-1;Parent=augustus_masked-scaffold27-processed-gene-5.34;Name=augustus_masked-scaffold27-processed-gene-5.34-mRNA-1;_AED=0.05;_eAED=0.05;_QI=0|0|0|1|1|1|2|0|216
scaffold27	maker	exon	511621	511666	.	+	.	ID=augustus_masked-scaffold27-processed-gene-5.34-mRNA-1:exon:6148;Parent=augustus_masked-scaffold27-processed-gene-5.34-mRNA-1
scaffold27	maker	exon	511742	512346	.	+	.	ID=augustus_masked-scaffold27-processed-gene-5.34-mRNA-1:exon:6149;Parent=augustus_masked-scaffold27-processed-gene-5.34-mRNA-1
scaffold27	maker	CDS	511621	511666	.	+	0	ID=augustus_masked-scaffold27-processed-gene-5.34-mRNA-1:cds;Parent=augustus_masked-scaffold27-processed-gene-5.34-mRNA-1
scaffold27	maker	CDS	511742	512346	.	+	2	ID=augustus_masked-scaffold27-processed-gene-5.34-mRNA-1:cds;Parent=augustus_masked-scaffold27-processed-gene-5.34-mRNA-1
scaffold27	maker	gene	543124	545378	.	+	.	ID=maker-scaffold27-augustus-gene-5.16;Name=maker-scaffold27-augustus-gene-5.16
scaffold27	maker	mRNA	543124	545378	.	+	.	ID=maker-scaffold27-augustus-gene-5.16-mRNA-1;Parent=maker-scaffold27-augustus-gene-5.16;Name=maker-scaffold27-augustus-gene-5.16-mRNA-1;_AED=0.02;_eAED=0.06;_QI=0|0|0|1|1|1|3|0|688
scaffold27	maker	exon	543124	544109	.	+	.	ID=maker-scaffold27-augustus-gene-5.16-mRNA-1:exon:6150;Parent=maker-scaffold27-augustus-gene-5.16-mRNA-1
scaffold27	maker	exon	544173	544623	.	+	.	ID=maker-scaffold27-augustus-gene-5.16-mRNA-1:exon:6151;Parent=maker-scaffold27-augustus-gene-5.16-mRNA-1
scaffold27	maker	exon	544749	545378	.	+	.	ID=maker-scaffold27-augustus-gene-5.16-mRNA-1:exon:6152;Parent=maker-scaffold27-augustus-gene-5.16-mRNA-1
scaffold27	maker	CDS	543124	544109	.	+	0	ID=maker-scaffold27-augustus-gene-5.16-mRNA-1:cds;Parent=maker-scaffold27-augustus-gene-5.16-mRNA-1
scaffold27	maker	CDS	544173	544623	.	+	1	ID=maker-scaffold27-augustus-gene-5.16-mRNA-1:cds;Parent=maker-scaffold27-augustus-gene-5.16-mRNA-1
scaffold27	maker	CDS	544749	545378	.	+	0	ID=maker-scaffold27-augustus-gene-5.16-mRNA-1:cds;Parent=maker-scaffold27-augustus-gene-5.16-mRNA-1
scaffold27	maker	gene	559455	561611	.	+	.	ID=maker-scaffold27-augustus-gene-5.19;Name=maker-scaffold27-augustus-gene-5.19
scaffold27	maker	mRNA	559455	561611	.	+	.	ID=maker-scaffold27-augustus-gene-5.19-mRNA-1;Parent=maker-scaffold27-augustus-gene-5.19;Name=maker-scaffold27-augustus-gene-5.19-mRNA-1;_AED=0.05;_eAED=0.06;_QI=0|0|0|1|1|1|4|0|641
scaffold27	maker	exon	559455	560018	.	+	.	ID=maker-scaffold27-augustus-gene-5.19-mRNA-1:exon:6153;Parent=maker-scaffold27-augustus-gene-5.19-mRNA-1
scaffold27	maker	exon	560146	561001	.	+	.	ID=maker-scaffold27-augustus-gene-5.19-mRNA-1:exon:6154;Parent=maker-scaffold27-augustus-gene-5.19-mRNA-1
scaffold27	maker	exon	561054	561121	.	+	.	ID=maker-scaffold27-augustus-gene-5.19-mRNA-1:exon:6155;Parent=maker-scaffold27-augustus-gene-5.19-mRNA-1
scaffold27	maker	exon	561174	561611	.	+	.	ID=maker-scaffold27-augustus-gene-5.19-mRNA-1:exon:6156;Parent=maker-scaffold27-augustus-gene-5.19-mRNA-1
scaffold27	maker	CDS	559455	560018	.	+	0	ID=maker-scaffold27-augustus-gene-5.19-mRNA-1:cds;Parent=maker-scaffold27-augustus-gene-5.19-mRNA-1
scaffold27	maker	CDS	560146	561001	.	+	0	ID=maker-scaffold27-augustus-gene-5.19-mRNA-1:cds;Parent=maker-scaffold27-augustus-gene-5.19-mRNA-1
scaffold27	maker	CDS	561054	561121	.	+	2	ID=maker-scaffold27-augustus-gene-5.19-mRNA-1:cds;Parent=maker-scaffold27-augustus-gene-5.19-mRNA-1
scaffold27	maker	CDS	561174	561611	.	+	0	ID=maker-scaffold27-augustus-gene-5.19-mRNA-1:cds;Parent=maker-scaffold27-augustus-gene-5.19-mRNA-1
scaffold27	maker	gene	577904	580588	.	+	.	ID=maker-scaffold27-augustus-gene-5.21;Name=maker-scaffold27-augustus-gene-5.21
scaffold27	maker	mRNA	577904	580588	.	+	.	ID=maker-scaffold27-augustus-gene-5.21-mRNA-1;Parent=maker-scaffold27-augustus-gene-5.21;Name=maker-scaffold27-augustus-gene-5.21-mRNA-1;_AED=0.09;_eAED=0.09;_QI=0|0|0|1|0.83|0.71|7|0|573
scaffold27	maker	exon	577904	577960	.	+	.	ID=maker-scaffold27-augustus-gene-5.21-mRNA-1:exon:6157;Parent=maker-scaffold27-augustus-gene-5.21-mRNA-1
scaffold27	maker	exon	578043	578103	.	+	.	ID=maker-scaffold27-augustus-gene-5.21-mRNA-1:exon:6158;Parent=maker-scaffold27-augustus-gene-5.21-mRNA-1
scaffold27	maker	exon	578202	578331	.	+	.	ID=maker-scaffold27-augustus-gene-5.21-mRNA-1:exon:6159;Parent=maker-scaffold27-augustus-gene-5.21-mRNA-1
scaffold27	maker	exon	578410	578468	.	+	.	ID=maker-scaffold27-augustus-gene-5.21-mRNA-1:exon:6160;Parent=maker-scaffold27-augustus-gene-5.21-mRNA-1
scaffold27	maker	exon	578958	579965	.	+	.	ID=maker-scaffold27-augustus-gene-5.21-mRNA-1:exon:6161;Parent=maker-scaffold27-augustus-gene-5.21-mRNA-1
scaffold27	maker	exon	580072	580398	.	+	.	ID=maker-scaffold27-augustus-gene-5.21-mRNA-1:exon:6162;Parent=maker-scaffold27-augustus-gene-5.21-mRNA-1
scaffold27	maker	exon	580509	580588	.	+	.	ID=maker-scaffold27-augustus-gene-5.21-mRNA-1:exon:6163;Parent=maker-scaffold27-augustus-gene-5.21-mRNA-1
scaffold27	maker	CDS	577904	577960	.	+	0	ID=maker-scaffold27-augustus-gene-5.21-mRNA-1:cds;Parent=maker-scaffold27-augustus-gene-5.21-mRNA-1
scaffold27	maker	CDS	578043	578103	.	+	0	ID=maker-scaffold27-augustus-gene-5.21-mRNA-1:cds;Parent=maker-scaffold27-augustus-gene-5.21-mRNA-1
scaffold27	maker	CDS	578202	578331	.	+	2	ID=maker-scaffold27-augustus-gene-5.21-mRNA-1:cds;Parent=maker-scaffold27-augustus-gene-5.21-mRNA-1
scaffold27	maker	CDS	578410	578468	.	+	1	ID=maker-scaffold27-augustus-gene-5.21-mRNA-1:cds;Parent=maker-scaffold27-augustus-gene-5.21-mRNA-1
scaffold27	maker	CDS	578958	579965	.	+	2	ID=maker-scaffold27-augustus-gene-5.21-mRNA-1:cds;Parent=maker-scaffold27-augustus-gene-5.21-mRNA-1
scaffold27	maker	CDS	580072	580398	.	+	2	ID=maker-scaffold27-augustus-gene-5.21-mRNA-1:cds;Parent=maker-scaffold27-augustus-gene-5.21-mRNA-1
scaffold27	maker	CDS	580509	580588	.	+	2	ID=maker-scaffold27-augustus-gene-5.21-mRNA-1:cds;Parent=maker-scaffold27-augustus-gene-5.21-mRNA-1
scaffold27	maker	gene	536242	538623	.	+	.	ID=augustus_masked-scaffold27-processed-gene-5.40;Name=augustus_masked-scaffold27-processed-gene-5.40
scaffold27	maker	mRNA	536242	538623	.	+	.	ID=augustus_masked-scaffold27-processed-gene-5.40-mRNA-1;Parent=augustus_masked-scaffold27-processed-gene-5.40;Name=augustus_masked-scaffold27-processed-gene-5.40-mRNA-1;_AED=0.11;_eAED=0.11;_QI=0|0|0|0.71|1|1|7|0|604
scaffold27	maker	exon	536242	536488	.	+	.	ID=augustus_masked-scaffold27-processed-gene-5.40-mRNA-1:exon:6164;Parent=augustus_masked-scaffold27-processed-gene-5.40-mRNA-1
scaffold27	maker	exon	536536	536822	.	+	.	ID=augustus_masked-scaffold27-processed-gene-5.40-mRNA-1:exon:6165;Parent=augustus_masked-scaffold27-processed-gene-5.40-mRNA-1
scaffold27	maker	exon	536883	536976	.	+	.	ID=augustus_masked-scaffold27-processed-gene-5.40-mRNA-1:exon:6166;Parent=augustus_masked-scaffold27-processed-gene-5.40-mRNA-1
scaffold27	maker	exon	537031	537695	.	+	.	ID=augustus_masked-scaffold27-processed-gene-5.40-mRNA-1:exon:6167;Parent=augustus_masked-scaffold27-processed-gene-5.40-mRNA-1
scaffold27	maker	exon	537804	538255	.	+	.	ID=augustus_masked-scaffold27-processed-gene-5.40-mRNA-1:exon:6168;Parent=augustus_masked-scaffold27-processed-gene-5.40-mRNA-1
scaffold27	maker	exon	538503	538541	.	+	.	ID=augustus_masked-scaffold27-processed-gene-5.40-mRNA-1:exon:6169;Parent=augustus_masked-scaffold27-processed-gene-5.40-mRNA-1
scaffold27	maker	exon	538593	538623	.	+	.	ID=augustus_masked-scaffold27-processed-gene-5.40-mRNA-1:exon:6170;Parent=augustus_masked-scaffold27-processed-gene-5.40-mRNA-1
scaffold27	maker	CDS	536242	536488	.	+	0	ID=augustus_masked-scaffold27-processed-gene-5.40-mRNA-1:cds;Parent=augustus_masked-scaffold27-processed-gene-5.40-mRNA-1
scaffold27	maker	CDS	536536	536822	.	+	2	ID=augustus_masked-scaffold27-processed-gene-5.40-mRNA-1:cds;Parent=augustus_masked-scaffold27-processed-gene-5.40-mRNA-1
scaffold27	maker	CDS	536883	536976	.	+	0	ID=augustus_masked-scaffold27-processed-gene-5.40-mRNA-1:cds;Parent=augustus_masked-scaffold27-processed-gene-5.40-mRNA-1
scaffold27	maker	CDS	537031	537695	.	+	2	ID=augustus_masked-scaffold27-processed-gene-5.40-mRNA-1:cds;Parent=augustus_masked-scaffold27-processed-gene-5.40-mRNA-1
scaffold27	maker	CDS	537804	538255	.	+	0	ID=augustus_masked-scaffold27-processed-gene-5.40-mRNA-1:cds;Parent=augustus_masked-scaffold27-processed-gene-5.40-mRNA-1
scaffold27	maker	CDS	538503	538541	.	+	1	ID=augustus_masked-scaffold27-processed-gene-5.40-mRNA-1:cds;Parent=augustus_masked-scaffold27-processed-gene-5.40-mRNA-1
scaffold27	maker	CDS	538593	538623	.	+	1	ID=augustus_masked-scaffold27-processed-gene-5.40-mRNA-1:cds;Parent=augustus_masked-scaffold27-processed-gene-5.40-mRNA-1
scaffold27	maker	gene	546430	547863	.	-	.	ID=augustus_masked-scaffold27-processed-gene-5.53;Name=augustus_masked-scaffold27-processed-gene-5.53
scaffold27	maker	mRNA	546430	547863	.	-	.	ID=augustus_masked-scaffold27-processed-gene-5.53-mRNA-1;Parent=augustus_masked-scaffold27-processed-gene-5.53;Name=augustus_masked-scaffold27-processed-gene-5.53-mRNA-1;_AED=0.00;_eAED=0.00;_QI=0|-1|0|1|-1|1|1|0|477
scaffold27	maker	exon	546430	547863	.	-	.	ID=augustus_masked-scaffold27-processed-gene-5.53-mRNA-1:exon:6171;Parent=augustus_masked-scaffold27-processed-gene-5.53-mRNA-1
scaffold27	maker	CDS	546430	547863	.	-	0	ID=augustus_masked-scaffold27-processed-gene-5.53-mRNA-1:cds;Parent=augustus_masked-scaffold27-processed-gene-5.53-mRNA-1
scaffold27	maker	gene	556199	557425	.	-	.	ID=augustus_masked-scaffold27-processed-gene-5.55;Name=augustus_masked-scaffold27-processed-gene-5.55
scaffold27	maker	mRNA	556199	557425	.	-	.	ID=augustus_masked-scaffold27-processed-gene-5.55-mRNA-1;Parent=augustus_masked-scaffold27-processed-gene-5.55;Name=augustus_masked-scaffold27-processed-gene-5.55-mRNA-1;_AED=0.00;_eAED=0.00;_QI=0|-1|0|1|-1|1|1|0|408
scaffold27	maker	exon	556199	557425	.	-	.	ID=augustus_masked-scaffold27-processed-gene-5.55-mRNA-1:exon:6172;Parent=augustus_masked-scaffold27-processed-gene-5.55-mRNA-1
scaffold27	maker	CDS	556199	557425	.	-	0	ID=augustus_masked-scaffold27-processed-gene-5.55-mRNA-1:cds;Parent=augustus_masked-scaffold27-processed-gene-5.55-mRNA-1
scaffold27	maker	gene	492306	493103	.	-	.	ID=augustus_masked-scaffold27-processed-gene-5.29;Name=augustus_masked-scaffold27-processed-gene-5.29
scaffold27	maker	mRNA	492306	493103	.	-	.	ID=augustus_masked-scaffold27-processed-gene-5.29-mRNA-1;Parent=augustus_masked-scaffold27-processed-gene-5.29;Name=augustus_masked-scaffold27-processed-gene-5.29-mRNA-1;_AED=0.00;_eAED=0.00;_QI=0|-1|0|1|-1|1|1|0|265
scaffold27	maker	exon	492306	493103	.	-	.	ID=augustus_masked-scaffold27-processed-gene-5.29-mRNA-1:exon:6173;Parent=augustus_masked-scaffold27-processed-gene-5.29-mRNA-1
scaffold27	maker	CDS	492306	493103	.	-	0	ID=augustus_masked-scaffold27-processed-gene-5.29-mRNA-1:cds;Parent=augustus_masked-scaffold27-processed-gene-5.29-mRNA-1
scaffold27	maker	gene	576825	577574	.	-	.	ID=augustus_masked-scaffold27-processed-gene-5.56;Name=augustus_masked-scaffold27-processed-gene-5.56
scaffold27	maker	mRNA	576825	577574	.	-	.	ID=augustus_masked-scaffold27-processed-gene-5.56-mRNA-1;Parent=augustus_masked-scaffold27-processed-gene-5.56;Name=augustus_masked-scaffold27-processed-gene-5.56-mRNA-1;_AED=0.00;_eAED=0.00;_QI=0|-1|0|1|-1|1|1|0|249
scaffold27	maker	exon	576825	577574	.	-	.	ID=augustus_masked-scaffold27-processed-gene-5.56-mRNA-1:exon:6174;Parent=augustus_masked-scaffold27-processed-gene-5.56-mRNA-1
scaffold27	maker	CDS	576825	577574	.	-	0	ID=augustus_masked-scaffold27-processed-gene-5.56-mRNA-1:cds;Parent=augustus_masked-scaffold27-processed-gene-5.56-mRNA-1
scaffold27	maker	gene	538679	541778	.	-	.	ID=maker-scaffold27-augustus-gene-5.24;Name=maker-scaffold27-augustus-gene-5.24
scaffold27	maker	mRNA	538679	541778	.	-	.	ID=maker-scaffold27-augustus-gene-5.24-mRNA-1;Parent=maker-scaffold27-augustus-gene-5.24;Name=maker-scaffold27-augustus-gene-5.24-mRNA-1;_AED=0.01;_eAED=0.01;_QI=0|0|0|1|1|1|4|0|984
scaffold27	maker	exon	541084	541778	.	-	.	ID=maker-scaffold27-augustus-gene-5.24-mRNA-1:exon:6178;Parent=maker-scaffold27-augustus-gene-5.24-mRNA-1
scaffold27	maker	exon	540626	541036	.	-	.	ID=maker-scaffold27-augustus-gene-5.24-mRNA-1:exon:6177;Parent=maker-scaffold27-augustus-gene-5.24-mRNA-1
scaffold27	maker	exon	540404	540574	.	-	.	ID=maker-scaffold27-augustus-gene-5.24-mRNA-1:exon:6176;Parent=maker-scaffold27-augustus-gene-5.24-mRNA-1
scaffold27	maker	exon	538679	540356	.	-	.	ID=maker-scaffold27-augustus-gene-5.24-mRNA-1:exon:6175;Parent=maker-scaffold27-augustus-gene-5.24-mRNA-1
scaffold27	maker	CDS	541084	541778	.	-	0	ID=maker-scaffold27-augustus-gene-5.24-mRNA-1:cds;Parent=maker-scaffold27-augustus-gene-5.24-mRNA-1
scaffold27	maker	CDS	540626	541036	.	-	1	ID=maker-scaffold27-augustus-gene-5.24-mRNA-1:cds;Parent=maker-scaffold27-augustus-gene-5.24-mRNA-1
scaffold27	maker	CDS	540404	540574	.	-	1	ID=maker-scaffold27-augustus-gene-5.24-mRNA-1:cds;Parent=maker-scaffold27-augustus-gene-5.24-mRNA-1
scaffold27	maker	CDS	538679	540356	.	-	1	ID=maker-scaffold27-augustus-gene-5.24-mRNA-1:cds;Parent=maker-scaffold27-augustus-gene-5.24-mRNA-1
scaffold27	maker	gene	517338	518594	.	-	.	ID=augustus_masked-scaffold27-processed-gene-5.49;Name=augustus_masked-scaffold27-processed-gene-5.49
scaffold27	maker	mRNA	517338	518594	.	-	.	ID=augustus_masked-scaffold27-processed-gene-5.49-mRNA-1;Parent=augustus_masked-scaffold27-processed-gene-5.49;Name=augustus_masked-scaffold27-processed-gene-5.49-mRNA-1;_AED=0.02;_eAED=0.02;_QI=0|-1|0|1|-1|1|1|0|418
scaffold27	maker	exon	517338	518594	.	-	.	ID=augustus_masked-scaffold27-processed-gene-5.49-mRNA-1:exon:6179;Parent=augustus_masked-scaffold27-processed-gene-5.49-mRNA-1
scaffold27	maker	CDS	517338	518594	.	-	0	ID=augustus_masked-scaffold27-processed-gene-5.49-mRNA-1:cds;Parent=augustus_masked-scaffold27-processed-gene-5.49-mRNA-1
scaffold27	maker	gene	527759	529825	.	-	.	ID=augustus_masked-scaffold27-processed-gene-5.50;Name=augustus_masked-scaffold27-processed-gene-5.50
scaffold27	maker	mRNA	527759	529825	.	-	.	ID=augustus_masked-scaffold27-processed-gene-5.50-mRNA-1;Parent=augustus_masked-scaffold27-processed-gene-5.50;Name=augustus_masked-scaffold27-processed-gene-5.50-mRNA-1;_AED=0.03;_eAED=0.03;_QI=0|0|0|1|1|1|3|0|646
scaffold27	maker	exon	529710	529825	.	-	.	ID=augustus_masked-scaffold27-processed-gene-5.50-mRNA-1:exon:6182;Parent=augustus_masked-scaffold27-processed-gene-5.50-mRNA-1
scaffold27	maker	exon	527938	529634	.	-	.	ID=augustus_masked-scaffold27-processed-gene-5.50-mRNA-1:exon:6181;Parent=augustus_masked-scaffold27-processed-gene-5.50-mRNA-1
scaffold27	maker	exon	527759	527886	.	-	.	ID=augustus_masked-scaffold27-processed-gene-5.50-mRNA-1:exon:6180;Parent=augustus_masked-scaffold27-processed-gene-5.50-mRNA-1
scaffold27	maker	CDS	529710	529825	.	-	0	ID=augustus_masked-scaffold27-processed-gene-5.50-mRNA-1:cds;Parent=augustus_masked-scaffold27-processed-gene-5.50-mRNA-1
scaffold27	maker	CDS	527938	529634	.	-	1	ID=augustus_masked-scaffold27-processed-gene-5.50-mRNA-1:cds;Parent=augustus_masked-scaffold27-processed-gene-5.50-mRNA-1
scaffold27	maker	CDS	527759	527886	.	-	2	ID=augustus_masked-scaffold27-processed-gene-5.50-mRNA-1:cds;Parent=augustus_masked-scaffold27-processed-gene-5.50-mRNA-1
scaffold27	maker	gene	534273	536021	.	-	.	ID=maker-scaffold27-augustus-gene-5.23;Name=maker-scaffold27-augustus-gene-5.23
scaffold27	maker	mRNA	534273	536021	.	-	.	ID=maker-scaffold27-augustus-gene-5.23-mRNA-1;Parent=maker-scaffold27-augustus-gene-5.23;Name=maker-scaffold27-augustus-gene-5.23-mRNA-1;_AED=0.08;_eAED=0.08;_QI=0|0|0|1|1|1|6|0|494
scaffold27	maker	exon	535872	536021	.	-	.	ID=maker-scaffold27-augustus-gene-5.23-mRNA-1:exon:6188;Parent=maker-scaffold27-augustus-gene-5.23-mRNA-1
scaffold27	maker	exon	535665	535819	.	-	.	ID=maker-scaffold27-augustus-gene-5.23-mRNA-1:exon:6187;Parent=maker-scaffold27-augustus-gene-5.23-mRNA-1
scaffold27	maker	exon	535499	535607	.	-	.	ID=maker-scaffold27-augustus-gene-5.23-mRNA-1:exon:6186;Parent=maker-scaffold27-augustus-gene-5.23-mRNA-1
scaffold27	maker	exon	535217	535445	.	-	.	ID=maker-scaffold27-augustus-gene-5.23-mRNA-1:exon:6185;Parent=maker-scaffold27-augustus-gene-5.23-mRNA-1
scaffold27	maker	exon	534613	535163	.	-	.	ID=maker-scaffold27-augustus-gene-5.23-mRNA-1:exon:6184;Parent=maker-scaffold27-augustus-gene-5.23-mRNA-1
scaffold27	maker	exon	534273	534563	.	-	.	ID=maker-scaffold27-augustus-gene-5.23-mRNA-1:exon:6183;Parent=maker-scaffold27-augustus-gene-5.23-mRNA-1
scaffold27	maker	CDS	535872	536021	.	-	0	ID=maker-scaffold27-augustus-gene-5.23-mRNA-1:cds;Parent=maker-scaffold27-augustus-gene-5.23-mRNA-1
scaffold27	maker	CDS	535665	535819	.	-	0	ID=maker-scaffold27-augustus-gene-5.23-mRNA-1:cds;Parent=maker-scaffold27-augustus-gene-5.23-mRNA-1
scaffold27	maker	CDS	535499	535607	.	-	1	ID=maker-scaffold27-augustus-gene-5.23-mRNA-1:cds;Parent=maker-scaffold27-augustus-gene-5.23-mRNA-1
scaffold27	maker	CDS	535217	535445	.	-	0	ID=maker-scaffold27-augustus-gene-5.23-mRNA-1:cds;Parent=maker-scaffold27-augustus-gene-5.23-mRNA-1
scaffold27	maker	CDS	534613	535163	.	-	2	ID=maker-scaffold27-augustus-gene-5.23-mRNA-1:cds;Parent=maker-scaffold27-augustus-gene-5.23-mRNA-1
scaffold27	maker	CDS	534273	534563	.	-	0	ID=maker-scaffold27-augustus-gene-5.23-mRNA-1:cds;Parent=maker-scaffold27-augustus-gene-5.23-mRNA-1
scaffold27	maker	gene	512314	515134	.	-	.	ID=maker-scaffold27-augustus-gene-5.22;Name=maker-scaffold27-augustus-gene-5.22
scaffold27	maker	mRNA	512314	515134	.	-	.	ID=maker-scaffold27-augustus-gene-5.22-mRNA-1;Parent=maker-scaffold27-augustus-gene-5.22;Name=maker-scaffold27-augustus-gene-5.22-mRNA-1;_AED=0.08;_eAED=0.08;_QI=0|0|0|0.83|0.6|0.5|6|0|713
scaffold27	maker	exon	514870	515134	.	-	.	ID=maker-scaffold27-augustus-gene-5.22-mRNA-1:exon:6194;Parent=maker-scaffold27-augustus-gene-5.22-mRNA-1
scaffold27	maker	exon	514690	514821	.	-	.	ID=maker-scaffold27-augustus-gene-5.22-mRNA-1:exon:6193;Parent=maker-scaffold27-augustus-gene-5.22-mRNA-1
scaffold27	maker	exon	514319	514630	.	-	.	ID=maker-scaffold27-augustus-gene-5.22-mRNA-1:exon:6192;Parent=maker-scaffold27-augustus-gene-5.22-mRNA-1
scaffold27	maker	exon	513486	514261	.	-	.	ID=maker-scaffold27-augustus-gene-5.22-mRNA-1:exon:6191;Parent=maker-scaffold27-augustus-gene-5.22-mRNA-1
scaffold27	maker	exon	512455	513037	.	-	.	ID=maker-scaffold27-augustus-gene-5.22-mRNA-1:exon:6190;Parent=maker-scaffold27-augustus-gene-5.22-mRNA-1
scaffold27	maker	exon	512314	512384	.	-	.	ID=maker-scaffold27-augustus-gene-5.22-mRNA-1:exon:6189;Parent=maker-scaffold27-augustus-gene-5.22-mRNA-1
scaffold27	maker	CDS	514870	515134	.	-	0	ID=maker-scaffold27-augustus-gene-5.22-mRNA-1:cds;Parent=maker-scaffold27-augustus-gene-5.22-mRNA-1
scaffold27	maker	CDS	514690	514821	.	-	2	ID=maker-scaffold27-augustus-gene-5.22-mRNA-1:cds;Parent=maker-scaffold27-augustus-gene-5.22-mRNA-1
scaffold27	maker	CDS	514319	514630	.	-	2	ID=maker-scaffold27-augustus-gene-5.22-mRNA-1:cds;Parent=maker-scaffold27-augustus-gene-5.22-mRNA-1
scaffold27	maker	CDS	513486	514261	.	-	2	ID=maker-scaffold27-augustus-gene-5.22-mRNA-1:cds;Parent=maker-scaffold27-augustus-gene-5.22-mRNA-1
scaffold27	maker	CDS	512455	513037	.	-	0	ID=maker-scaffold27-augustus-gene-5.22-mRNA-1:cds;Parent=maker-scaffold27-augustus-gene-5.22-mRNA-1
scaffold27	maker	CDS	512314	512384	.	-	2	ID=maker-scaffold27-augustus-gene-5.22-mRNA-1:cds;Parent=maker-scaffold27-augustus-gene-5.22-mRNA-1
scaffold27	maker	gene	580853	581865	.	-	.	ID=maker-scaffold27-augustus-gene-5.25;Name=maker-scaffold27-augustus-gene-5.25
scaffold27	maker	mRNA	580853	581865	.	-	.	ID=maker-scaffold27-augustus-gene-5.25-mRNA-1;Parent=maker-scaffold27-augustus-gene-5.25;Name=maker-scaffold27-augustus-gene-5.25-mRNA-1;_AED=0.10;_eAED=0.10;_QI=0|0|0|1|1|1|3|0|250
scaffold27	maker	exon	581321	581865	.	-	.	ID=maker-scaffold27-augustus-gene-5.25-mRNA-1:exon:6197;Parent=maker-scaffold27-augustus-gene-5.25-mRNA-1
scaffold27	maker	exon	581057	581196	.	-	.	ID=maker-scaffold27-augustus-gene-5.25-mRNA-1:exon:6196;Parent=maker-scaffold27-augustus-gene-5.25-mRNA-1
scaffold27	maker	exon	580853	580920	.	-	.	ID=maker-scaffold27-augustus-gene-5.25-mRNA-1:exon:6195;Parent=maker-scaffold27-augustus-gene-5.25-mRNA-1
scaffold27	maker	CDS	581321	581865	.	-	0	ID=maker-scaffold27-augustus-gene-5.25-mRNA-1:cds;Parent=maker-scaffold27-augustus-gene-5.25-mRNA-1
scaffold27	maker	CDS	581057	581196	.	-	1	ID=maker-scaffold27-augustus-gene-5.25-mRNA-1:cds;Parent=maker-scaffold27-augustus-gene-5.25-mRNA-1
scaffold27	maker	CDS	580853	580920	.	-	2	ID=maker-scaffold27-augustus-gene-5.25-mRNA-1:cds;Parent=maker-scaffold27-augustus-gene-5.25-mRNA-1
scaffold27	maker	gene	490299	490721	.	-	.	ID=augustus_masked-scaffold27-processed-gene-5.28;Name=augustus_masked-scaffold27-processed-gene-5.28
scaffold27	maker	mRNA	490299	490721	.	-	.	ID=augustus_masked-scaffold27-processed-gene-5.28-mRNA-1;Parent=augustus_masked-scaffold27-processed-gene-5.28;Name=augustus_masked-scaffold27-processed-gene-5.28-mRNA-1;_AED=0.18;_eAED=0.18;_QI=0|-1|0|1|-1|1|1|0|140
scaffold27	maker	exon	490299	490721	.	-	.	ID=augustus_masked-scaffold27-processed-gene-5.28-mRNA-1:exon:6198;Parent=augustus_masked-scaffold27-processed-gene-5.28-mRNA-1
scaffold27	maker	CDS	490299	490721	.	-	0	ID=augustus_masked-scaffold27-processed-gene-5.28-mRNA-1:cds;Parent=augustus_masked-scaffold27-processed-gene-5.28-mRNA-1
scaffold27	maker	gene	500932	502426	.	+	.	ID=augustus_masked-scaffold27-processed-gene-5.30;Name=augustus_masked-scaffold27-processed-gene-5.30
scaffold27	maker	mRNA	500932	502426	.	+	.	ID=augustus_masked-scaffold27-processed-gene-5.30-mRNA-1;Parent=augustus_masked-scaffold27-processed-gene-5.30;Name=augustus_masked-scaffold27-processed-gene-5.30-mRNA-1;_AED=1.00;_eAED=1.00;_QI=0|0|0|0|1|1|4|0|442
scaffold27	maker	exon	500932	500976	.	+	.	ID=augustus_masked-scaffold27-processed-gene-5.30-mRNA-1:exon:6199;Parent=augustus_masked-scaffold27-processed-gene-5.30-mRNA-1
scaffold27	maker	exon	501032	502125	.	+	.	ID=augustus_masked-scaffold27-processed-gene-5.30-mRNA-1:exon:6200;Parent=augustus_masked-scaffold27-processed-gene-5.30-mRNA-1
scaffold27	maker	exon	502180	502221	.	+	.	ID=augustus_masked-scaffold27-processed-gene-5.30-mRNA-1:exon:6201;Parent=augustus_masked-scaffold27-processed-gene-5.30-mRNA-1
scaffold27	maker	exon	502279	502426	.	+	.	ID=augustus_masked-scaffold27-processed-gene-5.30-mRNA-1:exon:6202;Parent=augustus_masked-scaffold27-processed-gene-5.30-mRNA-1
scaffold27	maker	CDS	500932	500976	.	+	0	ID=augustus_masked-scaffold27-processed-gene-5.30-mRNA-1:cds;Parent=augustus_masked-scaffold27-processed-gene-5.30-mRNA-1
scaffold27	maker	CDS	501032	502125	.	+	0	ID=augustus_masked-scaffold27-processed-gene-5.30-mRNA-1:cds;Parent=augustus_masked-scaffold27-processed-gene-5.30-mRNA-1
scaffold27	maker	CDS	502180	502221	.	+	1	ID=augustus_masked-scaffold27-processed-gene-5.30-mRNA-1:cds;Parent=augustus_masked-scaffold27-processed-gene-5.30-mRNA-1
scaffold27	maker	CDS	502279	502426	.	+	1	ID=augustus_masked-scaffold27-processed-gene-5.30-mRNA-1:cds;Parent=augustus_masked-scaffold27-processed-gene-5.30-mRNA-1
scaffold27	maker	gene	519492	520402	.	+	.	ID=augustus_masked-scaffold27-processed-gene-5.35;Name=augustus_masked-scaffold27-processed-gene-5.35
scaffold27	maker	mRNA	519492	520402	.	+	.	ID=augustus_masked-scaffold27-processed-gene-5.35-mRNA-1;Parent=augustus_masked-scaffold27-processed-gene-5.35;Name=augustus_masked-scaffold27-processed-gene-5.35-mRNA-1;_AED=1.00;_eAED=1.00;_QI=0|0|0|0|1|1|3|0|268
scaffold27	maker	exon	519492	519500	.	+	.	ID=augustus_masked-scaffold27-processed-gene-5.35-mRNA-1:exon:6203;Parent=augustus_masked-scaffold27-processed-gene-5.35-mRNA-1
scaffold27	maker	exon	519556	520063	.	+	.	ID=augustus_masked-scaffold27-processed-gene-5.35-mRNA-1:exon:6204;Parent=augustus_masked-scaffold27-processed-gene-5.35-mRNA-1
scaffold27	maker	exon	520113	520402	.	+	.	ID=augustus_masked-scaffold27-processed-gene-5.35-mRNA-1:exon:6205;Parent=augustus_masked-scaffold27-processed-gene-5.35-mRNA-1
scaffold27	maker	CDS	519492	519500	.	+	0	ID=augustus_masked-scaffold27-processed-gene-5.35-mRNA-1:cds;Parent=augustus_masked-scaffold27-processed-gene-5.35-mRNA-1
scaffold27	maker	CDS	519556	520063	.	+	0	ID=augustus_masked-scaffold27-processed-gene-5.35-mRNA-1:cds;Parent=augustus_masked-scaffold27-processed-gene-5.35-mRNA-1
scaffold27	maker	CDS	520113	520402	.	+	2	ID=augustus_masked-scaffold27-processed-gene-5.35-mRNA-1:cds;Parent=augustus_masked-scaffold27-processed-gene-5.35-mRNA-1
scaffold27	maker	gene	558761	559183	.	+	.	ID=snap_masked-scaffold27-processed-gene-5.72;Name=snap_masked-scaffold27-processed-gene-5.72
scaffold27	maker	mRNA	558761	559183	.	+	.	ID=snap_masked-scaffold27-processed-gene-5.72-mRNA-1;Parent=snap_masked-scaffold27-processed-gene-5.72;Name=snap_masked-scaffold27-processed-gene-5.72-mRNA-1;_AED=1.00;_eAED=1.00;_QI=0|0|0|0|1|1|3|0|64
scaffold27	maker	exon	558761	558766	.	+	.	ID=snap_masked-scaffold27-processed-gene-5.72-mRNA-1:exon:6206;Parent=snap_masked-scaffold27-processed-gene-5.72-mRNA-1
scaffold27	maker	exon	558922	559038	.	+	.	ID=snap_masked-scaffold27-processed-gene-5.72-mRNA-1:exon:6207;Parent=snap_masked-scaffold27-processed-gene-5.72-mRNA-1
scaffold27	maker	exon	559112	559183	.	+	.	ID=snap_masked-scaffold27-processed-gene-5.72-mRNA-1:exon:6208;Parent=snap_masked-scaffold27-processed-gene-5.72-mRNA-1
scaffold27	maker	CDS	558761	558766	.	+	0	ID=snap_masked-scaffold27-processed-gene-5.72-mRNA-1:cds;Parent=snap_masked-scaffold27-processed-gene-5.72-mRNA-1
scaffold27	maker	CDS	558922	559038	.	+	0	ID=snap_masked-scaffold27-processed-gene-5.72-mRNA-1:cds;Parent=snap_masked-scaffold27-processed-gene-5.72-mRNA-1
scaffold27	maker	CDS	559112	559183	.	+	0	ID=snap_masked-scaffold27-processed-gene-5.72-mRNA-1:cds;Parent=snap_masked-scaffold27-processed-gene-5.72-mRNA-1
scaffold27	maker	gene	553089	555056	.	-	.	ID=augustus_masked-scaffold27-processed-gene-5.54;Name=augustus_masked-scaffold27-processed-gene-5.54
scaffold27	maker	mRNA	553089	555056	.	-	.	ID=augustus_masked-scaffold27-processed-gene-5.54-mRNA-1;Parent=augustus_masked-scaffold27-processed-gene-5.54;Name=augustus_masked-scaffold27-processed-gene-5.54-mRNA-1;_AED=1.00;_eAED=1.00;_QI=0|-1|0|0|-1|1|1|0|655
scaffold27	maker	exon	553089	555056	.	-	.	ID=augustus_masked-scaffold27-processed-gene-5.54-mRNA-1:exon:6209;Parent=augustus_masked-scaffold27-processed-gene-5.54-mRNA-1
scaffold27	maker	CDS	553089	555056	.	-	0	ID=augustus_masked-scaffold27-processed-gene-5.54-mRNA-1:cds;Parent=augustus_masked-scaffold27-processed-gene-5.54-mRNA-1
###
scaffold27	maker	gene	677473	679752	.	+	.	ID=augustus_masked-scaffold27-processed-gene-6.45;Name=augustus_masked-scaffold27-processed-gene-6.45
scaffold27	maker	mRNA	677473	679752	.	+	.	ID=augustus_masked-scaffold27-processed-gene-6.45-mRNA-1;Parent=augustus_masked-scaffold27-processed-gene-6.45;Name=augustus_masked-scaffold27-processed-gene-6.45-mRNA-1;_AED=0.00;_eAED=0.00;_QI=0|-1|0|1|-1|1|1|0|759
scaffold27	maker	exon	677473	679752	.	+	.	ID=augustus_masked-scaffold27-processed-gene-6.45-mRNA-1:exon:6210;Parent=augustus_masked-scaffold27-processed-gene-6.45-mRNA-1
scaffold27	maker	CDS	677473	679752	.	+	0	ID=augustus_masked-scaffold27-processed-gene-6.45-mRNA-1:cds;Parent=augustus_masked-scaffold27-processed-gene-6.45-mRNA-1
scaffold27	maker	gene	589829	591046	.	+	.	ID=augustus_masked-scaffold27-processed-gene-6.32;Name=augustus_masked-scaffold27-processed-gene-6.32
scaffold27	maker	mRNA	589829	591046	.	+	.	ID=augustus_masked-scaffold27-processed-gene-6.32-mRNA-1;Parent=augustus_masked-scaffold27-processed-gene-6.32;Name=augustus_masked-scaffold27-processed-gene-6.32-mRNA-1;_AED=0.00;_eAED=0.00;_QI=0|-1|0|1|-1|1|1|0|405
scaffold27	maker	exon	589829	591046	.	+	.	ID=augustus_masked-scaffold27-processed-gene-6.32-mRNA-1:exon:6211;Parent=augustus_masked-scaffold27-processed-gene-6.32-mRNA-1
scaffold27	maker	CDS	589829	591046	.	+	0	ID=augustus_masked-scaffold27-processed-gene-6.32-mRNA-1:cds;Parent=augustus_masked-scaffold27-processed-gene-6.32-mRNA-1
scaffold27	maker	gene	634676	635734	.	+	.	ID=augustus_masked-scaffold27-processed-gene-6.39;Name=augustus_masked-scaffold27-processed-gene-6.39
scaffold27	maker	mRNA	634676	635734	.	+	.	ID=augustus_masked-scaffold27-processed-gene-6.39-mRNA-1;Parent=augustus_masked-scaffold27-processed-gene-6.39;Name=augustus_masked-scaffold27-processed-gene-6.39-mRNA-1;_AED=0.00;_eAED=0.00;_QI=0|-1|0|1|-1|1|1|0|352
scaffold27	maker	exon	634676	635734	.	+	.	ID=augustus_masked-scaffold27-processed-gene-6.39-mRNA-1:exon:6212;Parent=augustus_masked-scaffold27-processed-gene-6.39-mRNA-1
scaffold27	maker	CDS	634676	635734	.	+	0	ID=augustus_masked-scaffold27-processed-gene-6.39-mRNA-1:cds;Parent=augustus_masked-scaffold27-processed-gene-6.39-mRNA-1
scaffold27	maker	gene	669217	670182	.	+	.	ID=augustus_masked-scaffold27-processed-gene-6.42;Name=augustus_masked-scaffold27-processed-gene-6.42
scaffold27	maker	mRNA	669217	670182	.	+	.	ID=augustus_masked-scaffold27-processed-gene-6.42-mRNA-1;Parent=augustus_masked-scaffold27-processed-gene-6.42;Name=augustus_masked-scaffold27-processed-gene-6.42-mRNA-1;_AED=0.00;_eAED=0.01;_QI=0|-1|0|1|-1|1|1|0|321
scaffold27	maker	exon	669217	670182	.	+	.	ID=augustus_masked-scaffold27-processed-gene-6.42-mRNA-1:exon:6213;Parent=augustus_masked-scaffold27-processed-gene-6.42-mRNA-1
scaffold27	maker	CDS	669217	670182	.	+	0	ID=augustus_masked-scaffold27-processed-gene-6.42-mRNA-1:cds;Parent=augustus_masked-scaffold27-processed-gene-6.42-mRNA-1
scaffold27	maker	gene	681953	682764	.	+	.	ID=augustus_masked-scaffold27-processed-gene-6.46;Name=augustus_masked-scaffold27-processed-gene-6.46
scaffold27	maker	mRNA	681953	682764	.	+	.	ID=augustus_masked-scaffold27-processed-gene-6.46-mRNA-1;Parent=augustus_masked-scaffold27-processed-gene-6.46;Name=augustus_masked-scaffold27-processed-gene-6.46-mRNA-1;_AED=0.01;_eAED=0.01;_QI=0|0|0|1|1|1|2|0|210
scaffold27	maker	exon	681953	682309	.	+	.	ID=augustus_masked-scaffold27-processed-gene-6.46-mRNA-1:exon:6214;Parent=augustus_masked-scaffold27-processed-gene-6.46-mRNA-1
scaffold27	maker	exon	682489	682764	.	+	.	ID=augustus_masked-scaffold27-processed-gene-6.46-mRNA-1:exon:6215;Parent=augustus_masked-scaffold27-processed-gene-6.46-mRNA-1
scaffold27	maker	CDS	681953	682309	.	+	0	ID=augustus_masked-scaffold27-processed-gene-6.46-mRNA-1:cds;Parent=augustus_masked-scaffold27-processed-gene-6.46-mRNA-1
scaffold27	maker	CDS	682489	682764	.	+	0	ID=augustus_masked-scaffold27-processed-gene-6.46-mRNA-1:cds;Parent=augustus_masked-scaffold27-processed-gene-6.46-mRNA-1
scaffold27	maker	gene	595145	596846	.	+	.	ID=maker-scaffold27-augustus-gene-6.60;Name=maker-scaffold27-augustus-gene-6.60
scaffold27	maker	mRNA	595145	596846	.	+	.	ID=maker-scaffold27-augustus-gene-6.60-mRNA-1;Parent=maker-scaffold27-augustus-gene-6.60;Name=maker-scaffold27-augustus-gene-6.60-mRNA-1;_AED=0.06;_eAED=0.06;_QI=0|0|0|1|1|1|3|0|528
scaffold27	maker	exon	595145	595791	.	+	.	ID=maker-scaffold27-augustus-gene-6.60-mRNA-1:exon:6216;Parent=maker-scaffold27-augustus-gene-6.60-mRNA-1
scaffold27	maker	exon	595847	596346	.	+	.	ID=maker-scaffold27-augustus-gene-6.60-mRNA-1:exon:6217;Parent=maker-scaffold27-augustus-gene-6.60-mRNA-1
scaffold27	maker	exon	596407	596846	.	+	.	ID=maker-scaffold27-augustus-gene-6.60-mRNA-1:exon:6218;Parent=maker-scaffold27-augustus-gene-6.60-mRNA-1
scaffold27	maker	CDS	595145	595791	.	+	0	ID=maker-scaffold27-augustus-gene-6.60-mRNA-1:cds;Parent=maker-scaffold27-augustus-gene-6.60-mRNA-1
scaffold27	maker	CDS	595847	596346	.	+	1	ID=maker-scaffold27-augustus-gene-6.60-mRNA-1:cds;Parent=maker-scaffold27-augustus-gene-6.60-mRNA-1
scaffold27	maker	CDS	596407	596846	.	+	2	ID=maker-scaffold27-augustus-gene-6.60-mRNA-1:cds;Parent=maker-scaffold27-augustus-gene-6.60-mRNA-1
scaffold27	maker	gene	671709	675884	.	+	.	ID=maker-scaffold27-augustus-gene-6.64;Name=maker-scaffold27-augustus-gene-6.64
scaffold27	maker	mRNA	671709	675884	.	+	.	ID=maker-scaffold27-augustus-gene-6.64-mRNA-1;Parent=maker-scaffold27-augustus-gene-6.64;Name=maker-scaffold27-augustus-gene-6.64-mRNA-1;_AED=0.06;_eAED=0.06;_QI=0|0|0|1|0.87|0.77|9|0|1074
scaffold27	maker	exon	671709	671772	.	+	.	ID=maker-scaffold27-augustus-gene-6.64-mRNA-1:exon:6219;Parent=maker-scaffold27-augustus-gene-6.64-mRNA-1
scaffold27	maker	exon	671828	672057	.	+	.	ID=maker-scaffold27-augustus-gene-6.64-mRNA-1:exon:6220;Parent=maker-scaffold27-augustus-gene-6.64-mRNA-1
scaffold27	maker	exon	672125	672205	.	+	.	ID=maker-scaffold27-augustus-gene-6.64-mRNA-1:exon:6221;Parent=maker-scaffold27-augustus-gene-6.64-mRNA-1
scaffold27	maker	exon	672259	672326	.	+	.	ID=maker-scaffold27-augustus-gene-6.64-mRNA-1:exon:6222;Parent=maker-scaffold27-augustus-gene-6.64-mRNA-1
scaffold27	maker	exon	672384	673335	.	+	.	ID=maker-scaffold27-augustus-gene-6.64-mRNA-1:exon:6223;Parent=maker-scaffold27-augustus-gene-6.64-mRNA-1
scaffold27	maker	exon	673851	674056	.	+	.	ID=maker-scaffold27-augustus-gene-6.64-mRNA-1:exon:6224;Parent=maker-scaffold27-augustus-gene-6.64-mRNA-1
scaffold27	maker	exon	674139	674616	.	+	.	ID=maker-scaffold27-augustus-gene-6.64-mRNA-1:exon:6225;Parent=maker-scaffold27-augustus-gene-6.64-mRNA-1
scaffold27	maker	exon	674676	674809	.	+	.	ID=maker-scaffold27-augustus-gene-6.64-mRNA-1:exon:6226;Parent=maker-scaffold27-augustus-gene-6.64-mRNA-1
scaffold27	maker	exon	674873	675884	.	+	.	ID=maker-scaffold27-augustus-gene-6.64-mRNA-1:exon:6227;Parent=maker-scaffold27-augustus-gene-6.64-mRNA-1
scaffold27	maker	CDS	671709	671772	.	+	0	ID=maker-scaffold27-augustus-gene-6.64-mRNA-1:cds;Parent=maker-scaffold27-augustus-gene-6.64-mRNA-1
scaffold27	maker	CDS	671828	672057	.	+	2	ID=maker-scaffold27-augustus-gene-6.64-mRNA-1:cds;Parent=maker-scaffold27-augustus-gene-6.64-mRNA-1
scaffold27	maker	CDS	672125	672205	.	+	0	ID=maker-scaffold27-augustus-gene-6.64-mRNA-1:cds;Parent=maker-scaffold27-augustus-gene-6.64-mRNA-1
scaffold27	maker	CDS	672259	672326	.	+	0	ID=maker-scaffold27-augustus-gene-6.64-mRNA-1:cds;Parent=maker-scaffold27-augustus-gene-6.64-mRNA-1
scaffold27	maker	CDS	672384	673335	.	+	1	ID=maker-scaffold27-augustus-gene-6.64-mRNA-1:cds;Parent=maker-scaffold27-augustus-gene-6.64-mRNA-1
scaffold27	maker	CDS	673851	674056	.	+	0	ID=maker-scaffold27-augustus-gene-6.64-mRNA-1:cds;Parent=maker-scaffold27-augustus-gene-6.64-mRNA-1
scaffold27	maker	CDS	674139	674616	.	+	1	ID=maker-scaffold27-augustus-gene-6.64-mRNA-1:cds;Parent=maker-scaffold27-augustus-gene-6.64-mRNA-1
scaffold27	maker	CDS	674676	674809	.	+	0	ID=maker-scaffold27-augustus-gene-6.64-mRNA-1:cds;Parent=maker-scaffold27-augustus-gene-6.64-mRNA-1
scaffold27	maker	CDS	674873	675884	.	+	1	ID=maker-scaffold27-augustus-gene-6.64-mRNA-1:cds;Parent=maker-scaffold27-augustus-gene-6.64-mRNA-1
scaffold27	maker	gene	612986	615819	.	+	.	ID=augustus_masked-scaffold27-processed-gene-6.37;Name=augustus_masked-scaffold27-processed-gene-6.37
scaffold27	maker	mRNA	612986	615819	.	+	.	ID=augustus_masked-scaffold27-processed-gene-6.37-mRNA-1;Parent=augustus_masked-scaffold27-processed-gene-6.37;Name=augustus_masked-scaffold27-processed-gene-6.37-mRNA-1;_AED=0.08;_eAED=0.08;_QI=0|0|0|1|1|1|4|0|732
scaffold27	maker	exon	612986	614116	.	+	.	ID=augustus_masked-scaffold27-processed-gene-6.37-mRNA-1:exon:6228;Parent=augustus_masked-scaffold27-processed-gene-6.37-mRNA-1
scaffold27	maker	exon	614641	615408	.	+	.	ID=augustus_masked-scaffold27-processed-gene-6.37-mRNA-1:exon:6229;Parent=augustus_masked-scaffold27-processed-gene-6.37-mRNA-1
scaffold27	maker	exon	615467	615665	.	+	.	ID=augustus_masked-scaffold27-processed-gene-6.37-mRNA-1:exon:6230;Parent=augustus_masked-scaffold27-processed-gene-6.37-mRNA-1
scaffold27	maker	exon	615719	615819	.	+	.	ID=augustus_masked-scaffold27-processed-gene-6.37-mRNA-1:exon:6231;Parent=augustus_masked-scaffold27-processed-gene-6.37-mRNA-1
scaffold27	maker	CDS	612986	614116	.	+	0	ID=augustus_masked-scaffold27-processed-gene-6.37-mRNA-1:cds;Parent=augustus_masked-scaffold27-processed-gene-6.37-mRNA-1
scaffold27	maker	CDS	614641	615408	.	+	0	ID=augustus_masked-scaffold27-processed-gene-6.37-mRNA-1:cds;Parent=augustus_masked-scaffold27-processed-gene-6.37-mRNA-1
scaffold27	maker	CDS	615467	615665	.	+	0	ID=augustus_masked-scaffold27-processed-gene-6.37-mRNA-1:cds;Parent=augustus_masked-scaffold27-processed-gene-6.37-mRNA-1
scaffold27	maker	CDS	615719	615819	.	+	2	ID=augustus_masked-scaffold27-processed-gene-6.37-mRNA-1:cds;Parent=augustus_masked-scaffold27-processed-gene-6.37-mRNA-1
scaffold27	maker	gene	619439	622020	.	+	.	ID=augustus_masked-scaffold27-processed-gene-6.38;Name=augustus_masked-scaffold27-processed-gene-6.38
scaffold27	maker	mRNA	619439	622020	.	+	.	ID=augustus_masked-scaffold27-processed-gene-6.38-mRNA-1;Parent=augustus_masked-scaffold27-processed-gene-6.38;Name=augustus_masked-scaffold27-processed-gene-6.38-mRNA-1;_AED=0.08;_eAED=0.08;_QI=0|0|0|0.5|1|1|4|0|784
scaffold27	maker	exon	619439	619529	.	+	.	ID=augustus_masked-scaffold27-processed-gene-6.38-mRNA-1:exon:6232;Parent=augustus_masked-scaffold27-processed-gene-6.38-mRNA-1
scaffold27	maker	exon	619599	619743	.	+	.	ID=augustus_masked-scaffold27-processed-gene-6.38-mRNA-1:exon:6233;Parent=augustus_masked-scaffold27-processed-gene-6.38-mRNA-1
scaffold27	maker	exon	619842	620727	.	+	.	ID=augustus_masked-scaffold27-processed-gene-6.38-mRNA-1:exon:6234;Parent=augustus_masked-scaffold27-processed-gene-6.38-mRNA-1
scaffold27	maker	exon	620788	622020	.	+	.	ID=augustus_masked-scaffold27-processed-gene-6.38-mRNA-1:exon:6235;Parent=augustus_masked-scaffold27-processed-gene-6.38-mRNA-1
scaffold27	maker	CDS	619439	619529	.	+	0	ID=augustus_masked-scaffold27-processed-gene-6.38-mRNA-1:cds;Parent=augustus_masked-scaffold27-processed-gene-6.38-mRNA-1
scaffold27	maker	CDS	619599	619743	.	+	2	ID=augustus_masked-scaffold27-processed-gene-6.38-mRNA-1:cds;Parent=augustus_masked-scaffold27-processed-gene-6.38-mRNA-1
scaffold27	maker	CDS	619842	620727	.	+	1	ID=augustus_masked-scaffold27-processed-gene-6.38-mRNA-1:cds;Parent=augustus_masked-scaffold27-processed-gene-6.38-mRNA-1
scaffold27	maker	CDS	620788	622020	.	+	0	ID=augustus_masked-scaffold27-processed-gene-6.38-mRNA-1:cds;Parent=augustus_masked-scaffold27-processed-gene-6.38-mRNA-1
scaffold27	maker	gene	598771	599681	.	+	.	ID=maker-scaffold27-augustus-gene-6.61;Name=maker-scaffold27-augustus-gene-6.61
scaffold27	maker	mRNA	598771	599681	.	+	.	ID=maker-scaffold27-augustus-gene-6.61-mRNA-1;Parent=maker-scaffold27-augustus-gene-6.61;Name=maker-scaffold27-augustus-gene-6.61-mRNA-1;_AED=0.10;_eAED=0.10;_QI=0|0|0|1|1|1|3|0|163
scaffold27	maker	exon	598771	598872	.	+	.	ID=maker-scaffold27-augustus-gene-6.61-mRNA-1:exon:6236;Parent=maker-scaffold27-augustus-gene-6.61-mRNA-1
scaffold27	maker	exon	599206	599506	.	+	.	ID=maker-scaffold27-augustus-gene-6.61-mRNA-1:exon:6237;Parent=maker-scaffold27-augustus-gene-6.61-mRNA-1
scaffold27	maker	exon	599593	599681	.	+	.	ID=maker-scaffold27-augustus-gene-6.61-mRNA-1:exon:6238;Parent=maker-scaffold27-augustus-gene-6.61-mRNA-1
scaffold27	maker	CDS	598771	598872	.	+	0	ID=maker-scaffold27-augustus-gene-6.61-mRNA-1:cds;Parent=maker-scaffold27-augustus-gene-6.61-mRNA-1
scaffold27	maker	CDS	599206	599506	.	+	0	ID=maker-scaffold27-augustus-gene-6.61-mRNA-1:cds;Parent=maker-scaffold27-augustus-gene-6.61-mRNA-1
scaffold27	maker	CDS	599593	599681	.	+	2	ID=maker-scaffold27-augustus-gene-6.61-mRNA-1:cds;Parent=maker-scaffold27-augustus-gene-6.61-mRNA-1
scaffold27	maker	gene	656826	658903	.	+	.	ID=maker-scaffold27-snap-gene-6.79;Name=maker-scaffold27-snap-gene-6.79
scaffold27	maker	mRNA	656826	658903	.	+	.	ID=maker-scaffold27-snap-gene-6.79-mRNA-1;Parent=maker-scaffold27-snap-gene-6.79;Name=maker-scaffold27-snap-gene-6.79-mRNA-1;_AED=0.17;_eAED=0.22;_QI=0|0|0|0.6|0.75|0.8|5|0|348
scaffold27	maker	exon	656826	657039	.	+	.	ID=maker-scaffold27-snap-gene-6.79-mRNA-1:exon:6239;Parent=maker-scaffold27-snap-gene-6.79-mRNA-1
scaffold27	maker	exon	657339	657712	.	+	.	ID=maker-scaffold27-snap-gene-6.79-mRNA-1:exon:6240;Parent=maker-scaffold27-snap-gene-6.79-mRNA-1
scaffold27	maker	exon	657840	658139	.	+	.	ID=maker-scaffold27-snap-gene-6.79-mRNA-1:exon:6241;Parent=maker-scaffold27-snap-gene-6.79-mRNA-1
scaffold27	maker	exon	658588	658659	.	+	.	ID=maker-scaffold27-snap-gene-6.79-mRNA-1:exon:6242;Parent=maker-scaffold27-snap-gene-6.79-mRNA-1
scaffold27	maker	exon	658817	658903	.	+	.	ID=maker-scaffold27-snap-gene-6.79-mRNA-1:exon:6243;Parent=maker-scaffold27-snap-gene-6.79-mRNA-1
scaffold27	maker	CDS	656826	657039	.	+	0	ID=maker-scaffold27-snap-gene-6.79-mRNA-1:cds;Parent=maker-scaffold27-snap-gene-6.79-mRNA-1
scaffold27	maker	CDS	657339	657712	.	+	2	ID=maker-scaffold27-snap-gene-6.79-mRNA-1:cds;Parent=maker-scaffold27-snap-gene-6.79-mRNA-1
scaffold27	maker	CDS	657840	658139	.	+	0	ID=maker-scaffold27-snap-gene-6.79-mRNA-1:cds;Parent=maker-scaffold27-snap-gene-6.79-mRNA-1
scaffold27	maker	CDS	658588	658659	.	+	0	ID=maker-scaffold27-snap-gene-6.79-mRNA-1:cds;Parent=maker-scaffold27-snap-gene-6.79-mRNA-1
scaffold27	maker	CDS	658817	658903	.	+	0	ID=maker-scaffold27-snap-gene-6.79-mRNA-1:cds;Parent=maker-scaffold27-snap-gene-6.79-mRNA-1
scaffold27	maker	gene	680055	681437	.	-	.	ID=augustus_masked-scaffold27-processed-gene-6.56;Name=augustus_masked-scaffold27-processed-gene-6.56
scaffold27	maker	mRNA	680055	681437	.	-	.	ID=augustus_masked-scaffold27-processed-gene-6.56-mRNA-1;Parent=augustus_masked-scaffold27-processed-gene-6.56;Name=augustus_masked-scaffold27-processed-gene-6.56-mRNA-1;_AED=0.00;_eAED=0.00;_QI=0|-1|0|1|-1|1|1|0|460
scaffold27	maker	exon	680055	681437	.	-	.	ID=augustus_masked-scaffold27-processed-gene-6.56-mRNA-1:exon:6244;Parent=augustus_masked-scaffold27-processed-gene-6.56-mRNA-1
scaffold27	maker	CDS	680055	681437	.	-	0	ID=augustus_masked-scaffold27-processed-gene-6.56-mRNA-1:cds;Parent=augustus_masked-scaffold27-processed-gene-6.56-mRNA-1
scaffold27	maker	gene	686510	689193	.	-	.	ID=maker-scaffold27-augustus-gene-6.75;Name=maker-scaffold27-augustus-gene-6.75
scaffold27	maker	mRNA	686510	689193	.	-	.	ID=maker-scaffold27-augustus-gene-6.75-mRNA-1;Parent=maker-scaffold27-augustus-gene-6.75;Name=maker-scaffold27-augustus-gene-6.75-mRNA-1;_AED=0.00;_eAED=0.00;_QI=0|0|0|1|1|1|3|0|849
scaffold27	maker	exon	689096	689193	.	-	.	ID=maker-scaffold27-augustus-gene-6.75-mRNA-1:exon:6247;Parent=maker-scaffold27-augustus-gene-6.75-mRNA-1
scaffold27	maker	exon	686907	689013	.	-	.	ID=maker-scaffold27-augustus-gene-6.75-mRNA-1:exon:6246;Parent=maker-scaffold27-augustus-gene-6.75-mRNA-1
scaffold27	maker	exon	686510	686854	.	-	.	ID=maker-scaffold27-augustus-gene-6.75-mRNA-1:exon:6245;Parent=maker-scaffold27-augustus-gene-6.75-mRNA-1
scaffold27	maker	CDS	689096	689193	.	-	0	ID=maker-scaffold27-augustus-gene-6.75-mRNA-1:cds;Parent=maker-scaffold27-augustus-gene-6.75-mRNA-1
scaffold27	maker	CDS	686907	689013	.	-	1	ID=maker-scaffold27-augustus-gene-6.75-mRNA-1:cds;Parent=maker-scaffold27-augustus-gene-6.75-mRNA-1
scaffold27	maker	CDS	686510	686854	.	-	0	ID=maker-scaffold27-augustus-gene-6.75-mRNA-1:cds;Parent=maker-scaffold27-augustus-gene-6.75-mRNA-1
scaffold27	maker	gene	676513	676797	.	-	.	ID=augustus_masked-scaffold27-processed-gene-6.55;Name=augustus_masked-scaffold27-processed-gene-6.55
scaffold27	maker	mRNA	676513	676797	.	-	.	ID=augustus_masked-scaffold27-processed-gene-6.55-mRNA-1;Parent=augustus_masked-scaffold27-processed-gene-6.55;Name=augustus_masked-scaffold27-processed-gene-6.55-mRNA-1;_AED=0.02;_eAED=0.02;_QI=0|-1|0|1|-1|1|1|0|94
scaffold27	maker	exon	676513	676797	.	-	.	ID=augustus_masked-scaffold27-processed-gene-6.55-mRNA-1:exon:6248;Parent=augustus_masked-scaffold27-processed-gene-6.55-mRNA-1
scaffold27	maker	CDS	676513	676797	.	-	0	ID=augustus_masked-scaffold27-processed-gene-6.55-mRNA-1:cds;Parent=augustus_masked-scaffold27-processed-gene-6.55-mRNA-1
scaffold27	maker	gene	623420	624863	.	-	.	ID=maker-scaffold27-augustus-gene-6.68;Name=maker-scaffold27-augustus-gene-6.68
scaffold27	maker	mRNA	623420	624863	.	-	.	ID=maker-scaffold27-augustus-gene-6.68-mRNA-1;Parent=maker-scaffold27-augustus-gene-6.68;Name=maker-scaffold27-augustus-gene-6.68-mRNA-1;_AED=0.02;_eAED=0.02;_QI=0|0|0|1|1|1|3|0|442
scaffold27	maker	exon	624452	624863	.	-	.	ID=maker-scaffold27-augustus-gene-6.68-mRNA-1:exon:6251;Parent=maker-scaffold27-augustus-gene-6.68-mRNA-1
scaffold27	maker	exon	624253	624392	.	-	.	ID=maker-scaffold27-augustus-gene-6.68-mRNA-1:exon:6250;Parent=maker-scaffold27-augustus-gene-6.68-mRNA-1
scaffold27	maker	exon	623420	624196	.	-	.	ID=maker-scaffold27-augustus-gene-6.68-mRNA-1:exon:6249;Parent=maker-scaffold27-augustus-gene-6.68-mRNA-1
scaffold27	maker	CDS	624452	624863	.	-	0	ID=maker-scaffold27-augustus-gene-6.68-mRNA-1:cds;Parent=maker-scaffold27-augustus-gene-6.68-mRNA-1
scaffold27	maker	CDS	624253	624392	.	-	2	ID=maker-scaffold27-augustus-gene-6.68-mRNA-1:cds;Parent=maker-scaffold27-augustus-gene-6.68-mRNA-1
scaffold27	maker	CDS	623420	624196	.	-	0	ID=maker-scaffold27-augustus-gene-6.68-mRNA-1:cds;Parent=maker-scaffold27-augustus-gene-6.68-mRNA-1
scaffold27	maker	gene	636353	638574	.	-	.	ID=maker-scaffold27-augustus-gene-6.70;Name=maker-scaffold27-augustus-gene-6.70
scaffold27	maker	mRNA	636353	638574	.	-	.	ID=maker-scaffold27-augustus-gene-6.70-mRNA-1;Parent=maker-scaffold27-augustus-gene-6.70;Name=maker-scaffold27-augustus-gene-6.70-mRNA-1;_AED=0.05;_eAED=0.05;_QI=0|0|0|1|1|1|4|0|674
scaffold27	maker	exon	638524	638574	.	-	.	ID=maker-scaffold27-augustus-gene-6.70-mRNA-1:exon:6255;Parent=maker-scaffold27-augustus-gene-6.70-mRNA-1
scaffold27	maker	exon	636900	638445	.	-	.	ID=maker-scaffold27-augustus-gene-6.70-mRNA-1:exon:6254;Parent=maker-scaffold27-augustus-gene-6.70-mRNA-1
scaffold27	maker	exon	636656	636841	.	-	.	ID=maker-scaffold27-augustus-gene-6.70-mRNA-1:exon:6253;Parent=maker-scaffold27-augustus-gene-6.70-mRNA-1
scaffold27	maker	exon	636353	636594	.	-	.	ID=maker-scaffold27-augustus-gene-6.70-mRNA-1:exon:6252;Parent=maker-scaffold27-augustus-gene-6.70-mRNA-1
scaffold27	maker	CDS	638524	638574	.	-	0	ID=maker-scaffold27-augustus-gene-6.70-mRNA-1:cds;Parent=maker-scaffold27-augustus-gene-6.70-mRNA-1
scaffold27	maker	CDS	636900	638445	.	-	0	ID=maker-scaffold27-augustus-gene-6.70-mRNA-1:cds;Parent=maker-scaffold27-augustus-gene-6.70-mRNA-1
scaffold27	maker	CDS	636656	636841	.	-	2	ID=maker-scaffold27-augustus-gene-6.70-mRNA-1:cds;Parent=maker-scaffold27-augustus-gene-6.70-mRNA-1
scaffold27	maker	CDS	636353	636594	.	-	2	ID=maker-scaffold27-augustus-gene-6.70-mRNA-1:cds;Parent=maker-scaffold27-augustus-gene-6.70-mRNA-1
scaffold27	maker	gene	639774	641942	.	-	.	ID=augustus_masked-scaffold27-processed-gene-6.50;Name=augustus_masked-scaffold27-processed-gene-6.50
scaffold27	maker	mRNA	639774	641942	.	-	.	ID=augustus_masked-scaffold27-processed-gene-6.50-mRNA-1;Parent=augustus_masked-scaffold27-processed-gene-6.50;Name=augustus_masked-scaffold27-processed-gene-6.50-mRNA-1;_AED=0.05;_eAED=0.05;_QI=0|-1|0|1|-1|1|1|0|722
scaffold27	maker	exon	639774	641942	.	-	.	ID=augustus_masked-scaffold27-processed-gene-6.50-mRNA-1:exon:6256;Parent=augustus_masked-scaffold27-processed-gene-6.50-mRNA-1
scaffold27	maker	CDS	639774	641942	.	-	0	ID=augustus_masked-scaffold27-processed-gene-6.50-mRNA-1:cds;Parent=augustus_masked-scaffold27-processed-gene-6.50-mRNA-1
scaffold27	maker	gene	650888	653319	.	-	.	ID=augustus_masked-scaffold27-processed-gene-6.51;Name=augustus_masked-scaffold27-processed-gene-6.51
scaffold27	maker	mRNA	650888	653319	.	-	.	ID=augustus_masked-scaffold27-processed-gene-6.51-mRNA-1;Parent=augustus_masked-scaffold27-processed-gene-6.51;Name=augustus_masked-scaffold27-processed-gene-6.51-mRNA-1;_AED=0.07;_eAED=0.07;_QI=0|0|0|1|1|1|6|0|714
scaffold27	maker	exon	653007	653319	.	-	.	ID=augustus_masked-scaffold27-processed-gene-6.51-mRNA-1:exon:6262;Parent=augustus_masked-scaffold27-processed-gene-6.51-mRNA-1
scaffold27	maker	exon	652632	652924	.	-	.	ID=augustus_masked-scaffold27-processed-gene-6.51-mRNA-1:exon:6261;Parent=augustus_masked-scaffold27-processed-gene-6.51-mRNA-1
scaffold27	maker	exon	652505	652585	.	-	.	ID=augustus_masked-scaffold27-processed-gene-6.51-mRNA-1:exon:6260;Parent=augustus_masked-scaffold27-processed-gene-6.51-mRNA-1
scaffold27	maker	exon	651833	652455	.	-	.	ID=augustus_masked-scaffold27-processed-gene-6.51-mRNA-1:exon:6259;Parent=augustus_masked-scaffold27-processed-gene-6.51-mRNA-1
scaffold27	maker	exon	651591	651776	.	-	.	ID=augustus_masked-scaffold27-processed-gene-6.51-mRNA-1:exon:6258;Parent=augustus_masked-scaffold27-processed-gene-6.51-mRNA-1
scaffold27	maker	exon	650888	651536	.	-	.	ID=augustus_masked-scaffold27-processed-gene-6.51-mRNA-1:exon:6257;Parent=augustus_masked-scaffold27-processed-gene-6.51-mRNA-1
scaffold27	maker	CDS	653007	653319	.	-	0	ID=augustus_masked-scaffold27-processed-gene-6.51-mRNA-1:cds;Parent=augustus_masked-scaffold27-processed-gene-6.51-mRNA-1
scaffold27	maker	CDS	652632	652924	.	-	2	ID=augustus_masked-scaffold27-processed-gene-6.51-mRNA-1:cds;Parent=augustus_masked-scaffold27-processed-gene-6.51-mRNA-1
scaffold27	maker	CDS	652505	652585	.	-	0	ID=augustus_masked-scaffold27-processed-gene-6.51-mRNA-1:cds;Parent=augustus_masked-scaffold27-processed-gene-6.51-mRNA-1
scaffold27	maker	CDS	651833	652455	.	-	0	ID=augustus_masked-scaffold27-processed-gene-6.51-mRNA-1:cds;Parent=augustus_masked-scaffold27-processed-gene-6.51-mRNA-1
scaffold27	maker	CDS	651591	651776	.	-	1	ID=augustus_masked-scaffold27-processed-gene-6.51-mRNA-1:cds;Parent=augustus_masked-scaffold27-processed-gene-6.51-mRNA-1
scaffold27	maker	CDS	650888	651536	.	-	1	ID=augustus_masked-scaffold27-processed-gene-6.51-mRNA-1:cds;Parent=augustus_masked-scaffold27-processed-gene-6.51-mRNA-1
scaffold27	maker	gene	665936	668167	.	-	.	ID=maker-scaffold27-augustus-gene-6.73;Name=maker-scaffold27-augustus-gene-6.73
scaffold27	maker	mRNA	665936	668167	.	-	.	ID=maker-scaffold27-augustus-gene-6.73-mRNA-1;Parent=maker-scaffold27-augustus-gene-6.73;Name=maker-scaffold27-augustus-gene-6.73-mRNA-1;_AED=0.07;_eAED=0.07;_QI=0|0|0|1|0.66|0.75|4|0|477
scaffold27	maker	exon	667856	668167	.	-	.	ID=maker-scaffold27-augustus-gene-6.73-mRNA-1:exon:6266;Parent=maker-scaffold27-augustus-gene-6.73-mRNA-1
scaffold27	maker	exon	667388	667785	.	-	.	ID=maker-scaffold27-augustus-gene-6.73-mRNA-1:exon:6265;Parent=maker-scaffold27-augustus-gene-6.73-mRNA-1
scaffold27	maker	exon	666365	666783	.	-	.	ID=maker-scaffold27-augustus-gene-6.73-mRNA-1:exon:6264;Parent=maker-scaffold27-augustus-gene-6.73-mRNA-1
scaffold27	maker	exon	665936	666240	.	-	.	ID=maker-scaffold27-augustus-gene-6.73-mRNA-1:exon:6263;Parent=maker-scaffold27-augustus-gene-6.73-mRNA-1
scaffold27	maker	CDS	667856	668167	.	-	0	ID=maker-scaffold27-augustus-gene-6.73-mRNA-1:cds;Parent=maker-scaffold27-augustus-gene-6.73-mRNA-1
scaffold27	maker	CDS	667388	667785	.	-	0	ID=maker-scaffold27-augustus-gene-6.73-mRNA-1:cds;Parent=maker-scaffold27-augustus-gene-6.73-mRNA-1
scaffold27	maker	CDS	666365	666783	.	-	1	ID=maker-scaffold27-augustus-gene-6.73-mRNA-1:cds;Parent=maker-scaffold27-augustus-gene-6.73-mRNA-1
scaffold27	maker	CDS	665936	666240	.	-	2	ID=maker-scaffold27-augustus-gene-6.73-mRNA-1:cds;Parent=maker-scaffold27-augustus-gene-6.73-mRNA-1
scaffold27	maker	gene	683650	685578	.	-	.	ID=maker-scaffold27-augustus-gene-6.74;Name=maker-scaffold27-augustus-gene-6.74
scaffold27	maker	mRNA	683650	685578	.	-	.	ID=maker-scaffold27-augustus-gene-6.74-mRNA-1;Parent=maker-scaffold27-augustus-gene-6.74;Name=maker-scaffold27-augustus-gene-6.74-mRNA-1;_AED=0.08;_eAED=0.08;_QI=0|0|0|1|0.8|0.66|6|0|407
scaffold27	maker	exon	685435	685578	.	-	.	ID=maker-scaffold27-augustus-gene-6.74-mRNA-1:exon:6272;Parent=maker-scaffold27-augustus-gene-6.74-mRNA-1
scaffold27	maker	exon	685245	685343	.	-	.	ID=maker-scaffold27-augustus-gene-6.74-mRNA-1:exon:6271;Parent=maker-scaffold27-augustus-gene-6.74-mRNA-1
scaffold27	maker	exon	684627	685159	.	-	.	ID=maker-scaffold27-augustus-gene-6.74-mRNA-1:exon:6270;Parent=maker-scaffold27-augustus-gene-6.74-mRNA-1
scaffold27	maker	exon	684368	684549	.	-	.	ID=maker-scaffold27-augustus-gene-6.74-mRNA-1:exon:6269;Parent=maker-scaffold27-augustus-gene-6.74-mRNA-1
scaffold27	maker	exon	683795	684000	.	-	.	ID=maker-scaffold27-augustus-gene-6.74-mRNA-1:exon:6268;Parent=maker-scaffold27-augustus-gene-6.74-mRNA-1
scaffold27	maker	exon	683650	683709	.	-	.	ID=maker-scaffold27-augustus-gene-6.74-mRNA-1:exon:6267;Parent=maker-scaffold27-augustus-gene-6.74-mRNA-1
scaffold27	maker	CDS	685435	685578	.	-	0	ID=maker-scaffold27-augustus-gene-6.74-mRNA-1:cds;Parent=maker-scaffold27-augustus-gene-6.74-mRNA-1
scaffold27	maker	CDS	685245	685343	.	-	0	ID=maker-scaffold27-augustus-gene-6.74-mRNA-1:cds;Parent=maker-scaffold27-augustus-gene-6.74-mRNA-1
scaffold27	maker	CDS	684627	685159	.	-	0	ID=maker-scaffold27-augustus-gene-6.74-mRNA-1:cds;Parent=maker-scaffold27-augustus-gene-6.74-mRNA-1
scaffold27	maker	CDS	684368	684549	.	-	1	ID=maker-scaffold27-augustus-gene-6.74-mRNA-1:cds;Parent=maker-scaffold27-augustus-gene-6.74-mRNA-1
scaffold27	maker	CDS	683795	684000	.	-	2	ID=maker-scaffold27-augustus-gene-6.74-mRNA-1:cds;Parent=maker-scaffold27-augustus-gene-6.74-mRNA-1
scaffold27	maker	CDS	683650	683709	.	-	0	ID=maker-scaffold27-augustus-gene-6.74-mRNA-1:cds;Parent=maker-scaffold27-augustus-gene-6.74-mRNA-1
scaffold27	maker	gene	606334	608333	.	-	.	ID=maker-scaffold27-snap-gene-6.84;Name=maker-scaffold27-snap-gene-6.84
scaffold27	maker	mRNA	606334	608333	.	-	.	ID=maker-scaffold27-snap-gene-6.84-mRNA-1;Parent=maker-scaffold27-snap-gene-6.84;Name=maker-scaffold27-snap-gene-6.84-mRNA-1;_AED=0.09;_eAED=0.09;_QI=0|0|0|1|1|1|7|0|518
scaffold27	maker	exon	607804	608333	.	-	.	ID=maker-scaffold27-snap-gene-6.84-mRNA-1:exon:6279;Parent=maker-scaffold27-snap-gene-6.84-mRNA-1
scaffold27	maker	exon	607517	607672	.	-	.	ID=maker-scaffold27-snap-gene-6.84-mRNA-1:exon:6278;Parent=maker-scaffold27-snap-gene-6.84-mRNA-1
scaffold27	maker	exon	607380	607454	.	-	.	ID=maker-scaffold27-snap-gene-6.84-mRNA-1:exon:6277;Parent=maker-scaffold27-snap-gene-6.84-mRNA-1
scaffold27	maker	exon	607186	607313	.	-	.	ID=maker-scaffold27-snap-gene-6.84-mRNA-1:exon:6276;Parent=maker-scaffold27-snap-gene-6.84-mRNA-1
scaffold27	maker	exon	607013	607130	.	-	.	ID=maker-scaffold27-snap-gene-6.84-mRNA-1:exon:6275;Parent=maker-scaffold27-snap-gene-6.84-mRNA-1
scaffold27	maker	exon	606679	606954	.	-	.	ID=maker-scaffold27-snap-gene-6.84-mRNA-1:exon:6274;Parent=maker-scaffold27-snap-gene-6.84-mRNA-1
scaffold27	maker	exon	606334	606607	.	-	.	ID=maker-scaffold27-snap-gene-6.84-mRNA-1:exon:6273;Parent=maker-scaffold27-snap-gene-6.84-mRNA-1
scaffold27	maker	CDS	607804	608333	.	-	0	ID=maker-scaffold27-snap-gene-6.84-mRNA-1:cds;Parent=maker-scaffold27-snap-gene-6.84-mRNA-1
scaffold27	maker	CDS	607517	607672	.	-	1	ID=maker-scaffold27-snap-gene-6.84-mRNA-1:cds;Parent=maker-scaffold27-snap-gene-6.84-mRNA-1
scaffold27	maker	CDS	607380	607454	.	-	1	ID=maker-scaffold27-snap-gene-6.84-mRNA-1:cds;Parent=maker-scaffold27-snap-gene-6.84-mRNA-1
scaffold27	maker	CDS	607186	607313	.	-	1	ID=maker-scaffold27-snap-gene-6.84-mRNA-1:cds;Parent=maker-scaffold27-snap-gene-6.84-mRNA-1
scaffold27	maker	CDS	607013	607130	.	-	2	ID=maker-scaffold27-snap-gene-6.84-mRNA-1:cds;Parent=maker-scaffold27-snap-gene-6.84-mRNA-1
scaffold27	maker	CDS	606679	606954	.	-	1	ID=maker-scaffold27-snap-gene-6.84-mRNA-1:cds;Parent=maker-scaffold27-snap-gene-6.84-mRNA-1
scaffold27	maker	CDS	606334	606607	.	-	1	ID=maker-scaffold27-snap-gene-6.84-mRNA-1:cds;Parent=maker-scaffold27-snap-gene-6.84-mRNA-1
scaffold27	maker	gene	599810	603447	.	-	.	ID=maker-scaffold27-augustus-gene-6.66;Name=maker-scaffold27-augustus-gene-6.66
scaffold27	maker	mRNA	599810	603447	.	-	.	ID=maker-scaffold27-augustus-gene-6.66-mRNA-1;Parent=maker-scaffold27-augustus-gene-6.66;Name=maker-scaffold27-augustus-gene-6.66-mRNA-1;_AED=0.09;_eAED=0.09;_QI=0|0|0|0.8|0.5|0.4|5|0|593
scaffold27	maker	exon	603396	603447	.	-	.	ID=maker-scaffold27-augustus-gene-6.66-mRNA-1:exon:6284;Parent=maker-scaffold27-augustus-gene-6.66-mRNA-1
scaffold27	maker	exon	602891	603265	.	-	.	ID=maker-scaffold27-augustus-gene-6.66-mRNA-1:exon:6283;Parent=maker-scaffold27-augustus-gene-6.66-mRNA-1
scaffold27	maker	exon	601078	601332	.	-	.	ID=maker-scaffold27-augustus-gene-6.66-mRNA-1:exon:6282;Parent=maker-scaffold27-augustus-gene-6.66-mRNA-1
scaffold27	maker	exon	600889	600969	.	-	.	ID=maker-scaffold27-augustus-gene-6.66-mRNA-1:exon:6281;Parent=maker-scaffold27-augustus-gene-6.66-mRNA-1
scaffold27	maker	exon	599810	600828	.	-	.	ID=maker-scaffold27-augustus-gene-6.66-mRNA-1:exon:6280;Parent=maker-scaffold27-augustus-gene-6.66-mRNA-1
scaffold27	maker	CDS	603396	603447	.	-	0	ID=maker-scaffold27-augustus-gene-6.66-mRNA-1:cds;Parent=maker-scaffold27-augustus-gene-6.66-mRNA-1
scaffold27	maker	CDS	602891	603265	.	-	2	ID=maker-scaffold27-augustus-gene-6.66-mRNA-1:cds;Parent=maker-scaffold27-augustus-gene-6.66-mRNA-1
scaffold27	maker	CDS	601078	601332	.	-	2	ID=maker-scaffold27-augustus-gene-6.66-mRNA-1:cds;Parent=maker-scaffold27-augustus-gene-6.66-mRNA-1
scaffold27	maker	CDS	600889	600969	.	-	2	ID=maker-scaffold27-augustus-gene-6.66-mRNA-1:cds;Parent=maker-scaffold27-augustus-gene-6.66-mRNA-1
scaffold27	maker	CDS	599810	600828	.	-	2	ID=maker-scaffold27-augustus-gene-6.66-mRNA-1:cds;Parent=maker-scaffold27-augustus-gene-6.66-mRNA-1
scaffold27	maker	gene	659379	660998	.	-	.	ID=maker-scaffold27-augustus-gene-6.72;Name=maker-scaffold27-augustus-gene-6.72
scaffold27	maker	mRNA	659379	660998	.	-	.	ID=maker-scaffold27-augustus-gene-6.72-mRNA-1;Parent=maker-scaffold27-augustus-gene-6.72;Name=maker-scaffold27-augustus-gene-6.72-mRNA-1;_AED=0.14;_eAED=0.14;_QI=0|0|0|1|1|1|6|0|429
scaffold27	maker	exon	660879	660998	.	-	.	ID=maker-scaffold27-augustus-gene-6.72-mRNA-1:exon:6290;Parent=maker-scaffold27-augustus-gene-6.72-mRNA-1
scaffold27	maker	exon	660739	660817	.	-	.	ID=maker-scaffold27-augustus-gene-6.72-mRNA-1:exon:6289;Parent=maker-scaffold27-augustus-gene-6.72-mRNA-1
scaffold27	maker	exon	659978	660618	.	-	.	ID=maker-scaffold27-augustus-gene-6.72-mRNA-1:exon:6288;Parent=maker-scaffold27-augustus-gene-6.72-mRNA-1
scaffold27	maker	exon	659641	659928	.	-	.	ID=maker-scaffold27-augustus-gene-6.72-mRNA-1:exon:6287;Parent=maker-scaffold27-augustus-gene-6.72-mRNA-1
scaffold27	maker	exon	659533	659592	.	-	.	ID=maker-scaffold27-augustus-gene-6.72-mRNA-1:exon:6286;Parent=maker-scaffold27-augustus-gene-6.72-mRNA-1
scaffold27	maker	exon	659379	659480	.	-	.	ID=maker-scaffold27-augustus-gene-6.72-mRNA-1:exon:6285;Parent=maker-scaffold27-augustus-gene-6.72-mRNA-1
scaffold27	maker	CDS	660879	660998	.	-	0	ID=maker-scaffold27-augustus-gene-6.72-mRNA-1:cds;Parent=maker-scaffold27-augustus-gene-6.72-mRNA-1
scaffold27	maker	CDS	660739	660817	.	-	0	ID=maker-scaffold27-augustus-gene-6.72-mRNA-1:cds;Parent=maker-scaffold27-augustus-gene-6.72-mRNA-1
scaffold27	maker	CDS	659978	660618	.	-	2	ID=maker-scaffold27-augustus-gene-6.72-mRNA-1:cds;Parent=maker-scaffold27-augustus-gene-6.72-mRNA-1
scaffold27	maker	CDS	659641	659928	.	-	0	ID=maker-scaffold27-augustus-gene-6.72-mRNA-1:cds;Parent=maker-scaffold27-augustus-gene-6.72-mRNA-1
scaffold27	maker	CDS	659533	659592	.	-	0	ID=maker-scaffold27-augustus-gene-6.72-mRNA-1:cds;Parent=maker-scaffold27-augustus-gene-6.72-mRNA-1
scaffold27	maker	CDS	659379	659480	.	-	0	ID=maker-scaffold27-augustus-gene-6.72-mRNA-1:cds;Parent=maker-scaffold27-augustus-gene-6.72-mRNA-1
scaffold27	maker	gene	662810	664986	.	-	.	ID=maker-scaffold27-snap-gene-6.89;Name=maker-scaffold27-snap-gene-6.89
scaffold27	maker	mRNA	662810	664986	.	-	.	ID=maker-scaffold27-snap-gene-6.89-mRNA-1;Parent=maker-scaffold27-snap-gene-6.89;Name=maker-scaffold27-snap-gene-6.89-mRNA-1;_AED=0.03;_eAED=0.03;_QI=0|0|0|1|0|0|2|0|649
scaffold27	maker	exon	664918	664986	.	-	.	ID=maker-scaffold27-snap-gene-6.89-mRNA-1:exon:6292;Parent=maker-scaffold27-snap-gene-6.89-mRNA-1
scaffold27	maker	exon	662810	664690	.	-	.	ID=maker-scaffold27-snap-gene-6.89-mRNA-1:exon:6291;Parent=maker-scaffold27-snap-gene-6.89-mRNA-1
scaffold27	maker	CDS	664918	664986	.	-	0	ID=maker-scaffold27-snap-gene-6.89-mRNA-1:cds;Parent=maker-scaffold27-snap-gene-6.89-mRNA-1
scaffold27	maker	CDS	662810	664690	.	-	0	ID=maker-scaffold27-snap-gene-6.89-mRNA-1:cds;Parent=maker-scaffold27-snap-gene-6.89-mRNA-1
scaffold27	maker	gene	654193	655901	.	+	.	ID=snap_masked-scaffold27-processed-gene-6.7;Name=snap_masked-scaffold27-processed-gene-6.7
scaffold27	maker	mRNA	654193	655901	.	+	.	ID=snap_masked-scaffold27-processed-gene-6.7-mRNA-1;Parent=snap_masked-scaffold27-processed-gene-6.7;Name=snap_masked-scaffold27-processed-gene-6.7-mRNA-1;_AED=1.00;_eAED=1.00;_QI=0|0|0|0|1|1|2|0|546
scaffold27	maker	exon	654193	655683	.	+	.	ID=snap_masked-scaffold27-processed-gene-6.7-mRNA-1:exon:6293;Parent=snap_masked-scaffold27-processed-gene-6.7-mRNA-1
scaffold27	maker	exon	655752	655901	.	+	.	ID=snap_masked-scaffold27-processed-gene-6.7-mRNA-1:exon:6294;Parent=snap_masked-scaffold27-processed-gene-6.7-mRNA-1
scaffold27	maker	CDS	654193	655683	.	+	0	ID=snap_masked-scaffold27-processed-gene-6.7-mRNA-1:cds;Parent=snap_masked-scaffold27-processed-gene-6.7-mRNA-1
scaffold27	maker	CDS	655752	655901	.	+	0	ID=snap_masked-scaffold27-processed-gene-6.7-mRNA-1:cds;Parent=snap_masked-scaffold27-processed-gene-6.7-mRNA-1
scaffold27	maker	gene	655910	656323	.	+	.	ID=snap_masked-scaffold27-processed-gene-6.8;Name=snap_masked-scaffold27-processed-gene-6.8
scaffold27	maker	mRNA	655910	656323	.	+	.	ID=snap_masked-scaffold27-processed-gene-6.8-mRNA-1;Parent=snap_masked-scaffold27-processed-gene-6.8;Name=snap_masked-scaffold27-processed-gene-6.8-mRNA-1;_AED=1.00;_eAED=1.00;_QI=0|-1|0|0|-1|1|1|0|137
scaffold27	maker	exon	655910	656323	.	+	.	ID=snap_masked-scaffold27-processed-gene-6.8-mRNA-1:exon:6295;Parent=snap_masked-scaffold27-processed-gene-6.8-mRNA-1
scaffold27	maker	CDS	655910	656323	.	+	0	ID=snap_masked-scaffold27-processed-gene-6.8-mRNA-1:cds;Parent=snap_masked-scaffold27-processed-gene-6.8-mRNA-1
scaffold27	maker	gene	592950	593974	.	-	.	ID=snap_masked-scaffold27-processed-gene-6.2;Name=snap_masked-scaffold27-processed-gene-6.2
scaffold27	maker	mRNA	592950	593974	.	-	.	ID=snap_masked-scaffold27-processed-gene-6.2-mRNA-1;Parent=snap_masked-scaffold27-processed-gene-6.2;Name=snap_masked-scaffold27-processed-gene-6.2-mRNA-1;_AED=1.00;_eAED=1.00;_QI=0|0|0|0|1|1|2|0|320
scaffold27	maker	exon	593754	593974	.	-	.	ID=snap_masked-scaffold27-processed-gene-6.2-mRNA-1:exon:6297;Parent=snap_masked-scaffold27-processed-gene-6.2-mRNA-1
scaffold27	maker	exon	592950	593691	.	-	.	ID=snap_masked-scaffold27-processed-gene-6.2-mRNA-1:exon:6296;Parent=snap_masked-scaffold27-processed-gene-6.2-mRNA-1
scaffold27	maker	CDS	593754	593974	.	-	0	ID=snap_masked-scaffold27-processed-gene-6.2-mRNA-1:cds;Parent=snap_masked-scaffold27-processed-gene-6.2-mRNA-1
scaffold27	maker	CDS	592950	593691	.	-	1	ID=snap_masked-scaffold27-processed-gene-6.2-mRNA-1:cds;Parent=snap_masked-scaffold27-processed-gene-6.2-mRNA-1
###
scaffold27	maker	gene	733260	733898	.	+	.	ID=augustus_masked-scaffold27-processed-gene-7.12;Name=augustus_masked-scaffold27-processed-gene-7.12
scaffold27	maker	mRNA	733260	733898	.	+	.	ID=augustus_masked-scaffold27-processed-gene-7.12-mRNA-1;Parent=augustus_masked-scaffold27-processed-gene-7.12;Name=augustus_masked-scaffold27-processed-gene-7.12-mRNA-1;_AED=0.00;_eAED=0.00;_QI=0|-1|0|1|-1|1|1|0|212
scaffold27	maker	exon	733260	733898	.	+	.	ID=augustus_masked-scaffold27-processed-gene-7.12-mRNA-1:exon:6298;Parent=augustus_masked-scaffold27-processed-gene-7.12-mRNA-1
scaffold27	maker	CDS	733260	733898	.	+	0	ID=augustus_masked-scaffold27-processed-gene-7.12-mRNA-1:cds;Parent=augustus_masked-scaffold27-processed-gene-7.12-mRNA-1
scaffold27	maker	gene	691789	694390	.	+	.	ID=maker-scaffold27-augustus-gene-7.57;Name=maker-scaffold27-augustus-gene-7.57
scaffold27	maker	mRNA	691789	694390	.	+	.	ID=maker-scaffold27-augustus-gene-7.57-mRNA-1;Parent=maker-scaffold27-augustus-gene-7.57;Name=maker-scaffold27-augustus-gene-7.57-mRNA-1;_AED=0.01;_eAED=0.01;_QI=0|0|0|1|1|1|2|0|841
scaffold27	maker	exon	691789	692342	.	+	.	ID=maker-scaffold27-augustus-gene-7.57-mRNA-1:exon:6299;Parent=maker-scaffold27-augustus-gene-7.57-mRNA-1
scaffold27	maker	exon	692419	694390	.	+	.	ID=maker-scaffold27-augustus-gene-7.57-mRNA-1:exon:6300;Parent=maker-scaffold27-augustus-gene-7.57-mRNA-1
scaffold27	maker	CDS	691789	692342	.	+	0	ID=maker-scaffold27-augustus-gene-7.57-mRNA-1:cds;Parent=maker-scaffold27-augustus-gene-7.57-mRNA-1
scaffold27	maker	CDS	692419	694390	.	+	1	ID=maker-scaffold27-augustus-gene-7.57-mRNA-1:cds;Parent=maker-scaffold27-augustus-gene-7.57-mRNA-1
scaffold27	maker	gene	778465	784217	.	+	.	ID=maker-scaffold27-snap-gene-7.93;Name=maker-scaffold27-snap-gene-7.93
scaffold27	maker	mRNA	778465	784217	.	+	.	ID=maker-scaffold27-snap-gene-7.93-mRNA-1;Parent=maker-scaffold27-snap-gene-7.93;Name=maker-scaffold27-snap-gene-7.93-mRNA-1;_AED=0.02;_eAED=0.02;_QI=0|0|0|1|0.33|0.5|4|0|1573
scaffold27	maker	exon	778465	779353	.	+	.	ID=maker-scaffold27-snap-gene-7.93-mRNA-1:exon:6301;Parent=maker-scaffold27-snap-gene-7.93-mRNA-1
scaffold27	maker	exon	779419	782129	.	+	.	ID=maker-scaffold27-snap-gene-7.93-mRNA-1:exon:6302;Parent=maker-scaffold27-snap-gene-7.93-mRNA-1
scaffold27	maker	exon	782917	783116	.	+	.	ID=maker-scaffold27-snap-gene-7.93-mRNA-1:exon:6303;Parent=maker-scaffold27-snap-gene-7.93-mRNA-1
scaffold27	maker	exon	783296	784217	.	+	.	ID=maker-scaffold27-snap-gene-7.93-mRNA-1:exon:6304;Parent=maker-scaffold27-snap-gene-7.93-mRNA-1
scaffold27	maker	CDS	778465	779353	.	+	0	ID=maker-scaffold27-snap-gene-7.93-mRNA-1:cds;Parent=maker-scaffold27-snap-gene-7.93-mRNA-1
scaffold27	maker	CDS	779419	782129	.	+	2	ID=maker-scaffold27-snap-gene-7.93-mRNA-1:cds;Parent=maker-scaffold27-snap-gene-7.93-mRNA-1
scaffold27	maker	CDS	782917	783116	.	+	0	ID=maker-scaffold27-snap-gene-7.93-mRNA-1:cds;Parent=maker-scaffold27-snap-gene-7.93-mRNA-1
scaffold27	maker	CDS	783296	784217	.	+	1	ID=maker-scaffold27-snap-gene-7.93-mRNA-1:cds;Parent=maker-scaffold27-snap-gene-7.93-mRNA-1
scaffold27	maker	gene	734522	735621	.	+	.	ID=augustus_masked-scaffold27-processed-gene-7.13;Name=augustus_masked-scaffold27-processed-gene-7.13
scaffold27	maker	mRNA	734522	735621	.	+	.	ID=augustus_masked-scaffold27-processed-gene-7.13-mRNA-1;Parent=augustus_masked-scaffold27-processed-gene-7.13;Name=augustus_masked-scaffold27-processed-gene-7.13-mRNA-1;_AED=0.03;_eAED=0.03;_QI=0|0|0|1|1|1|3|0|318
scaffold27	maker	exon	734522	734813	.	+	.	ID=augustus_masked-scaffold27-processed-gene-7.13-mRNA-1:exon:6305;Parent=augustus_masked-scaffold27-processed-gene-7.13-mRNA-1
scaffold27	maker	exon	734878	735311	.	+	.	ID=augustus_masked-scaffold27-processed-gene-7.13-mRNA-1:exon:6306;Parent=augustus_masked-scaffold27-processed-gene-7.13-mRNA-1
scaffold27	maker	exon	735391	735621	.	+	.	ID=augustus_masked-scaffold27-processed-gene-7.13-mRNA-1:exon:6307;Parent=augustus_masked-scaffold27-processed-gene-7.13-mRNA-1
scaffold27	maker	CDS	734522	734813	.	+	0	ID=augustus_masked-scaffold27-processed-gene-7.13-mRNA-1:cds;Parent=augustus_masked-scaffold27-processed-gene-7.13-mRNA-1
scaffold27	maker	CDS	734878	735311	.	+	2	ID=augustus_masked-scaffold27-processed-gene-7.13-mRNA-1:cds;Parent=augustus_masked-scaffold27-processed-gene-7.13-mRNA-1
scaffold27	maker	CDS	735391	735621	.	+	0	ID=augustus_masked-scaffold27-processed-gene-7.13-mRNA-1:cds;Parent=augustus_masked-scaffold27-processed-gene-7.13-mRNA-1
scaffold27	maker	gene	729206	730919	.	+	.	ID=maker-scaffold27-snap-gene-7.87;Name=maker-scaffold27-snap-gene-7.87
scaffold27	maker	mRNA	729206	730919	.	+	.	ID=maker-scaffold27-snap-gene-7.87-mRNA-1;Parent=maker-scaffold27-snap-gene-7.87;Name=maker-scaffold27-snap-gene-7.87-mRNA-1;_AED=0.03;_eAED=0.03;_QI=0|0|0|1|1|0.66|3|0|524
scaffold27	maker	exon	729206	729419	.	+	.	ID=maker-scaffold27-snap-gene-7.87-mRNA-1:exon:6308;Parent=maker-scaffold27-snap-gene-7.87-mRNA-1
scaffold27	maker	exon	729470	730206	.	+	.	ID=maker-scaffold27-snap-gene-7.87-mRNA-1:exon:6309;Parent=maker-scaffold27-snap-gene-7.87-mRNA-1
scaffold27	maker	exon	730296	730919	.	+	.	ID=maker-scaffold27-snap-gene-7.87-mRNA-1:exon:6310;Parent=maker-scaffold27-snap-gene-7.87-mRNA-1
scaffold27	maker	CDS	729206	729419	.	+	0	ID=maker-scaffold27-snap-gene-7.87-mRNA-1:cds;Parent=maker-scaffold27-snap-gene-7.87-mRNA-1
scaffold27	maker	CDS	729470	730206	.	+	2	ID=maker-scaffold27-snap-gene-7.87-mRNA-1:cds;Parent=maker-scaffold27-snap-gene-7.87-mRNA-1
scaffold27	maker	CDS	730296	730919	.	+	0	ID=maker-scaffold27-snap-gene-7.87-mRNA-1:cds;Parent=maker-scaffold27-snap-gene-7.87-mRNA-1
scaffold27	maker	gene	764892	777527	.	+	.	ID=maker-scaffold27-augustus-gene-7.67;Name=maker-scaffold27-augustus-gene-7.67
scaffold27	maker	mRNA	764892	777527	.	+	.	ID=maker-scaffold27-augustus-gene-7.67-mRNA-1;Parent=maker-scaffold27-augustus-gene-7.67;Name=maker-scaffold27-augustus-gene-7.67-mRNA-1;_AED=0.04;_eAED=0.04;_QI=0|0|0|1|0.8|0.66|6|0|1003
scaffold27	maker	exon	764892	765152	.	+	.	ID=maker-scaffold27-augustus-gene-7.67-mRNA-1:exon:6311;Parent=maker-scaffold27-augustus-gene-7.67-mRNA-1
scaffold27	maker	exon	771645	772318	.	+	.	ID=maker-scaffold27-augustus-gene-7.67-mRNA-1:exon:6312;Parent=maker-scaffold27-augustus-gene-7.67-mRNA-1
scaffold27	maker	exon	772386	772466	.	+	.	ID=maker-scaffold27-augustus-gene-7.67-mRNA-1:exon:6313;Parent=maker-scaffold27-augustus-gene-7.67-mRNA-1
scaffold27	maker	exon	775376	775728	.	+	.	ID=maker-scaffold27-augustus-gene-7.67-mRNA-1:exon:6314;Parent=maker-scaffold27-augustus-gene-7.67-mRNA-1
scaffold27	maker	exon	775818	775963	.	+	.	ID=maker-scaffold27-augustus-gene-7.67-mRNA-1:exon:6315;Parent=maker-scaffold27-augustus-gene-7.67-mRNA-1
scaffold27	maker	exon	776031	777527	.	+	.	ID=maker-scaffold27-augustus-gene-7.67-mRNA-1:exon:6316;Parent=maker-scaffold27-augustus-gene-7.67-mRNA-1
scaffold27	maker	CDS	764892	765152	.	+	0	ID=maker-scaffold27-augustus-gene-7.67-mRNA-1:cds;Parent=maker-scaffold27-augustus-gene-7.67-mRNA-1
scaffold27	maker	CDS	771645	772318	.	+	0	ID=maker-scaffold27-augustus-gene-7.67-mRNA-1:cds;Parent=maker-scaffold27-augustus-gene-7.67-mRNA-1
scaffold27	maker	CDS	772386	772466	.	+	1	ID=maker-scaffold27-augustus-gene-7.67-mRNA-1:cds;Parent=maker-scaffold27-augustus-gene-7.67-mRNA-1
scaffold27	maker	CDS	775376	775728	.	+	1	ID=maker-scaffold27-augustus-gene-7.67-mRNA-1:cds;Parent=maker-scaffold27-augustus-gene-7.67-mRNA-1
scaffold27	maker	CDS	775818	775963	.	+	2	ID=maker-scaffold27-augustus-gene-7.67-mRNA-1:cds;Parent=maker-scaffold27-augustus-gene-7.67-mRNA-1
scaffold27	maker	CDS	776031	777527	.	+	0	ID=maker-scaffold27-augustus-gene-7.67-mRNA-1:cds;Parent=maker-scaffold27-augustus-gene-7.67-mRNA-1
scaffold27	maker	gene	744462	758882	.	+	.	ID=maker-scaffold27-augustus-gene-7.66;Name=maker-scaffold27-augustus-gene-7.66
scaffold27	maker	mRNA	744462	758882	.	+	.	ID=maker-scaffold27-augustus-gene-7.66-mRNA-1;Parent=maker-scaffold27-augustus-gene-7.66;Name=maker-scaffold27-augustus-gene-7.66-mRNA-1;_AED=0.03;_eAED=0.04;_QI=0|0|0|1|1|1|10|0|4349
scaffold27	maker	exon	744462	744509	.	+	.	ID=maker-scaffold27-augustus-gene-7.66-mRNA-1:exon:6317;Parent=maker-scaffold27-augustus-gene-7.66-mRNA-1
scaffold27	maker	exon	744597	748506	.	+	.	ID=maker-scaffold27-augustus-gene-7.66-mRNA-1:exon:6318;Parent=maker-scaffold27-augustus-gene-7.66-mRNA-1
scaffold27	maker	exon	748569	752435	.	+	.	ID=maker-scaffold27-augustus-gene-7.66-mRNA-1:exon:6319;Parent=maker-scaffold27-augustus-gene-7.66-mRNA-1
scaffold27	maker	exon	752493	752573	.	+	.	ID=maker-scaffold27-augustus-gene-7.66-mRNA-1:exon:6320;Parent=maker-scaffold27-augustus-gene-7.66-mRNA-1
scaffold27	maker	exon	752631	756470	.	+	.	ID=maker-scaffold27-augustus-gene-7.66-mRNA-1:exon:6321;Parent=maker-scaffold27-augustus-gene-7.66-mRNA-1
scaffold27	maker	exon	756661	756954	.	+	.	ID=maker-scaffold27-augustus-gene-7.66-mRNA-1:exon:6322;Parent=maker-scaffold27-augustus-gene-7.66-mRNA-1
scaffold27	maker	exon	757015	757099	.	+	.	ID=maker-scaffold27-augustus-gene-7.66-mRNA-1:exon:6323;Parent=maker-scaffold27-augustus-gene-7.66-mRNA-1
scaffold27	maker	exon	757788	757820	.	+	.	ID=maker-scaffold27-augustus-gene-7.66-mRNA-1:exon:6324;Parent=maker-scaffold27-augustus-gene-7.66-mRNA-1
scaffold27	maker	exon	757921	758385	.	+	.	ID=maker-scaffold27-augustus-gene-7.66-mRNA-1:exon:6325;Parent=maker-scaffold27-augustus-gene-7.66-mRNA-1
scaffold27	maker	exon	758456	758882	.	+	.	ID=maker-scaffold27-augustus-gene-7.66-mRNA-1:exon:6326;Parent=maker-scaffold27-augustus-gene-7.66-mRNA-1
scaffold27	maker	CDS	744462	744509	.	+	0	ID=maker-scaffold27-augustus-gene-7.66-mRNA-1:cds;Parent=maker-scaffold27-augustus-gene-7.66-mRNA-1
scaffold27	maker	CDS	744597	748506	.	+	0	ID=maker-scaffold27-augustus-gene-7.66-mRNA-1:cds;Parent=maker-scaffold27-augustus-gene-7.66-mRNA-1
scaffold27	maker	CDS	748569	752435	.	+	2	ID=maker-scaffold27-augustus-gene-7.66-mRNA-1:cds;Parent=maker-scaffold27-augustus-gene-7.66-mRNA-1
scaffold27	maker	CDS	752493	752573	.	+	2	ID=maker-scaffold27-augustus-gene-7.66-mRNA-1:cds;Parent=maker-scaffold27-augustus-gene-7.66-mRNA-1
scaffold27	maker	CDS	752631	756470	.	+	2	ID=maker-scaffold27-augustus-gene-7.66-mRNA-1:cds;Parent=maker-scaffold27-augustus-gene-7.66-mRNA-1
scaffold27	maker	CDS	756661	756954	.	+	2	ID=maker-scaffold27-augustus-gene-7.66-mRNA-1:cds;Parent=maker-scaffold27-augustus-gene-7.66-mRNA-1
scaffold27	maker	CDS	757015	757099	.	+	2	ID=maker-scaffold27-augustus-gene-7.66-mRNA-1:cds;Parent=maker-scaffold27-augustus-gene-7.66-mRNA-1
scaffold27	maker	CDS	757788	757820	.	+	1	ID=maker-scaffold27-augustus-gene-7.66-mRNA-1:cds;Parent=maker-scaffold27-augustus-gene-7.66-mRNA-1
scaffold27	maker	CDS	757921	758385	.	+	1	ID=maker-scaffold27-augustus-gene-7.66-mRNA-1:cds;Parent=maker-scaffold27-augustus-gene-7.66-mRNA-1
scaffold27	maker	CDS	758456	758882	.	+	1	ID=maker-scaffold27-augustus-gene-7.66-mRNA-1:cds;Parent=maker-scaffold27-augustus-gene-7.66-mRNA-1
scaffold27	maker	gene	713256	715367	.	+	.	ID=augustus_masked-scaffold27-processed-gene-7.6;Name=augustus_masked-scaffold27-processed-gene-7.6
scaffold27	maker	mRNA	713256	715367	.	+	.	ID=augustus_masked-scaffold27-processed-gene-7.6-mRNA-1;Parent=augustus_masked-scaffold27-processed-gene-7.6;Name=augustus_masked-scaffold27-processed-gene-7.6-mRNA-1;_AED=0.05;_eAED=0.05;_QI=0|0|0|1|1|1|6|0|601
scaffold27	maker	exon	713256	713681	.	+	.	ID=augustus_masked-scaffold27-processed-gene-7.6-mRNA-1:exon:6327;Parent=augustus_masked-scaffold27-processed-gene-7.6-mRNA-1
scaffold27	maker	exon	713728	713814	.	+	.	ID=augustus_masked-scaffold27-processed-gene-7.6-mRNA-1:exon:6328;Parent=augustus_masked-scaffold27-processed-gene-7.6-mRNA-1
scaffold27	maker	exon	713868	713941	.	+	.	ID=augustus_masked-scaffold27-processed-gene-7.6-mRNA-1:exon:6329;Parent=augustus_masked-scaffold27-processed-gene-7.6-mRNA-1
scaffold27	maker	exon	713997	714169	.	+	.	ID=augustus_masked-scaffold27-processed-gene-7.6-mRNA-1:exon:6330;Parent=augustus_masked-scaffold27-processed-gene-7.6-mRNA-1
scaffold27	maker	exon	714261	714769	.	+	.	ID=augustus_masked-scaffold27-processed-gene-7.6-mRNA-1:exon:6331;Parent=augustus_masked-scaffold27-processed-gene-7.6-mRNA-1
scaffold27	maker	exon	714831	715367	.	+	.	ID=augustus_masked-scaffold27-processed-gene-7.6-mRNA-1:exon:6332;Parent=augustus_masked-scaffold27-processed-gene-7.6-mRNA-1
scaffold27	maker	CDS	713256	713681	.	+	0	ID=augustus_masked-scaffold27-processed-gene-7.6-mRNA-1:cds;Parent=augustus_masked-scaffold27-processed-gene-7.6-mRNA-1
scaffold27	maker	CDS	713728	713814	.	+	0	ID=augustus_masked-scaffold27-processed-gene-7.6-mRNA-1:cds;Parent=augustus_masked-scaffold27-processed-gene-7.6-mRNA-1
scaffold27	maker	CDS	713868	713941	.	+	0	ID=augustus_masked-scaffold27-processed-gene-7.6-mRNA-1:cds;Parent=augustus_masked-scaffold27-processed-gene-7.6-mRNA-1
scaffold27	maker	CDS	713997	714169	.	+	1	ID=augustus_masked-scaffold27-processed-gene-7.6-mRNA-1:cds;Parent=augustus_masked-scaffold27-processed-gene-7.6-mRNA-1
scaffold27	maker	CDS	714261	714769	.	+	2	ID=augustus_masked-scaffold27-processed-gene-7.6-mRNA-1:cds;Parent=augustus_masked-scaffold27-processed-gene-7.6-mRNA-1
scaffold27	maker	CDS	714831	715367	.	+	0	ID=augustus_masked-scaffold27-processed-gene-7.6-mRNA-1:cds;Parent=augustus_masked-scaffold27-processed-gene-7.6-mRNA-1
scaffold27	maker	gene	739459	743078	.	+	.	ID=augustus_masked-scaffold27-processed-gene-7.14;Name=augustus_masked-scaffold27-processed-gene-7.14
scaffold27	maker	mRNA	739459	743078	.	+	.	ID=augustus_masked-scaffold27-processed-gene-7.14-mRNA-1;Parent=augustus_masked-scaffold27-processed-gene-7.14;Name=augustus_masked-scaffold27-processed-gene-7.14-mRNA-1;_AED=0.05;_eAED=0.05;_QI=0|0|0|1|1|1|7|0|1079
scaffold27	maker	exon	739459	739725	.	+	.	ID=augustus_masked-scaffold27-processed-gene-7.14-mRNA-1:exon:6333;Parent=augustus_masked-scaffold27-processed-gene-7.14-mRNA-1
scaffold27	maker	exon	739778	739875	.	+	.	ID=augustus_masked-scaffold27-processed-gene-7.14-mRNA-1:exon:6334;Parent=augustus_masked-scaffold27-processed-gene-7.14-mRNA-1
scaffold27	maker	exon	739937	739985	.	+	.	ID=augustus_masked-scaffold27-processed-gene-7.14-mRNA-1:exon:6335;Parent=augustus_masked-scaffold27-processed-gene-7.14-mRNA-1
scaffold27	maker	exon	740043	740206	.	+	.	ID=augustus_masked-scaffold27-processed-gene-7.14-mRNA-1:exon:6336;Parent=augustus_masked-scaffold27-processed-gene-7.14-mRNA-1
scaffold27	maker	exon	740268	742469	.	+	.	ID=augustus_masked-scaffold27-processed-gene-7.14-mRNA-1:exon:6337;Parent=augustus_masked-scaffold27-processed-gene-7.14-mRNA-1
scaffold27	maker	exon	742544	742670	.	+	.	ID=augustus_masked-scaffold27-processed-gene-7.14-mRNA-1:exon:6338;Parent=augustus_masked-scaffold27-processed-gene-7.14-mRNA-1
scaffold27	maker	exon	742746	743078	.	+	.	ID=augustus_masked-scaffold27-processed-gene-7.14-mRNA-1:exon:6339;Parent=augustus_masked-scaffold27-processed-gene-7.14-mRNA-1
scaffold27	maker	CDS	739459	739725	.	+	0	ID=augustus_masked-scaffold27-processed-gene-7.14-mRNA-1:cds;Parent=augustus_masked-scaffold27-processed-gene-7.14-mRNA-1
scaffold27	maker	CDS	739778	739875	.	+	0	ID=augustus_masked-scaffold27-processed-gene-7.14-mRNA-1:cds;Parent=augustus_masked-scaffold27-processed-gene-7.14-mRNA-1
scaffold27	maker	CDS	739937	739985	.	+	1	ID=augustus_masked-scaffold27-processed-gene-7.14-mRNA-1:cds;Parent=augustus_masked-scaffold27-processed-gene-7.14-mRNA-1
scaffold27	maker	CDS	740043	740206	.	+	0	ID=augustus_masked-scaffold27-processed-gene-7.14-mRNA-1:cds;Parent=augustus_masked-scaffold27-processed-gene-7.14-mRNA-1
scaffold27	maker	CDS	740268	742469	.	+	1	ID=augustus_masked-scaffold27-processed-gene-7.14-mRNA-1:cds;Parent=augustus_masked-scaffold27-processed-gene-7.14-mRNA-1
scaffold27	maker	CDS	742544	742670	.	+	1	ID=augustus_masked-scaffold27-processed-gene-7.14-mRNA-1:cds;Parent=augustus_masked-scaffold27-processed-gene-7.14-mRNA-1
scaffold27	maker	CDS	742746	743078	.	+	0	ID=augustus_masked-scaffold27-processed-gene-7.14-mRNA-1:cds;Parent=augustus_masked-scaffold27-processed-gene-7.14-mRNA-1
scaffold27	maker	gene	699025	704144	.	+	.	ID=maker-scaffold27-augustus-gene-7.58;Name=maker-scaffold27-augustus-gene-7.58
scaffold27	maker	mRNA	699025	704144	.	+	.	ID=maker-scaffold27-augustus-gene-7.58-mRNA-1;Parent=maker-scaffold27-augustus-gene-7.58;Name=maker-scaffold27-augustus-gene-7.58-mRNA-1;_AED=0.06;_eAED=0.06;_QI=0|0|0|0.85|0.83|0.71|7|0|1285
scaffold27	maker	exon	699025	699228	.	+	.	ID=maker-scaffold27-augustus-gene-7.58-mRNA-1:exon:6340;Parent=maker-scaffold27-augustus-gene-7.58-mRNA-1
scaffold27	maker	exon	699292	699390	.	+	.	ID=maker-scaffold27-augustus-gene-7.58-mRNA-1:exon:6341;Parent=maker-scaffold27-augustus-gene-7.58-mRNA-1
scaffold27	maker	exon	699463	700051	.	+	.	ID=maker-scaffold27-augustus-gene-7.58-mRNA-1:exon:6342;Parent=maker-scaffold27-augustus-gene-7.58-mRNA-1
scaffold27	maker	exon	700113	700473	.	+	.	ID=maker-scaffold27-augustus-gene-7.58-mRNA-1:exon:6343;Parent=maker-scaffold27-augustus-gene-7.58-mRNA-1
scaffold27	maker	exon	701408	701432	.	+	.	ID=maker-scaffold27-augustus-gene-7.58-mRNA-1:exon:6344;Parent=maker-scaffold27-augustus-gene-7.58-mRNA-1
scaffold27	maker	exon	701508	704024	.	+	.	ID=maker-scaffold27-augustus-gene-7.58-mRNA-1:exon:6345;Parent=maker-scaffold27-augustus-gene-7.58-mRNA-1
scaffold27	maker	exon	704082	704144	.	+	.	ID=maker-scaffold27-augustus-gene-7.58-mRNA-1:exon:6346;Parent=maker-scaffold27-augustus-gene-7.58-mRNA-1
scaffold27	maker	CDS	699025	699228	.	+	0	ID=maker-scaffold27-augustus-gene-7.58-mRNA-1:cds;Parent=maker-scaffold27-augustus-gene-7.58-mRNA-1
scaffold27	maker	CDS	699292	699390	.	+	0	ID=maker-scaffold27-augustus-gene-7.58-mRNA-1:cds;Parent=maker-scaffold27-augustus-gene-7.58-mRNA-1
scaffold27	maker	CDS	699463	700051	.	+	0	ID=maker-scaffold27-augustus-gene-7.58-mRNA-1:cds;Parent=maker-scaffold27-augustus-gene-7.58-mRNA-1
scaffold27	maker	CDS	700113	700473	.	+	2	ID=maker-scaffold27-augustus-gene-7.58-mRNA-1:cds;Parent=maker-scaffold27-augustus-gene-7.58-mRNA-1
scaffold27	maker	CDS	701408	701432	.	+	1	ID=maker-scaffold27-augustus-gene-7.58-mRNA-1:cds;Parent=maker-scaffold27-augustus-gene-7.58-mRNA-1
scaffold27	maker	CDS	701508	704024	.	+	0	ID=maker-scaffold27-augustus-gene-7.58-mRNA-1:cds;Parent=maker-scaffold27-augustus-gene-7.58-mRNA-1
scaffold27	maker	CDS	704082	704144	.	+	0	ID=maker-scaffold27-augustus-gene-7.58-mRNA-1:cds;Parent=maker-scaffold27-augustus-gene-7.58-mRNA-1
scaffold27	maker	gene	724450	726999	.	+	.	ID=maker-scaffold27-snap-gene-7.86;Name=maker-scaffold27-snap-gene-7.86
scaffold27	maker	mRNA	724450	726999	.	+	.	ID=maker-scaffold27-snap-gene-7.86-mRNA-1;Parent=maker-scaffold27-snap-gene-7.86;Name=maker-scaffold27-snap-gene-7.86-mRNA-1;_AED=0.08;_eAED=0.08;_QI=0|0|0|1|0|0.5|2|0|577
scaffold27	maker	exon	724450	725137	.	+	.	ID=maker-scaffold27-snap-gene-7.86-mRNA-1:exon:6347;Parent=maker-scaffold27-snap-gene-7.86-mRNA-1
scaffold27	maker	exon	725954	726999	.	+	.	ID=maker-scaffold27-snap-gene-7.86-mRNA-1:exon:6348;Parent=maker-scaffold27-snap-gene-7.86-mRNA-1
scaffold27	maker	CDS	724450	725137	.	+	0	ID=maker-scaffold27-snap-gene-7.86-mRNA-1:cds;Parent=maker-scaffold27-snap-gene-7.86-mRNA-1
scaffold27	maker	CDS	725954	726999	.	+	2	ID=maker-scaffold27-snap-gene-7.86-mRNA-1:cds;Parent=maker-scaffold27-snap-gene-7.86-mRNA-1
scaffold27	maker	gene	718883	720219	.	+	.	ID=maker-scaffold27-augustus-gene-7.61;Name=maker-scaffold27-augustus-gene-7.61
scaffold27	maker	mRNA	718883	720219	.	+	.	ID=maker-scaffold27-augustus-gene-7.61-mRNA-1;Parent=maker-scaffold27-augustus-gene-7.61;Name=maker-scaffold27-augustus-gene-7.61-mRNA-1;_AED=0.10;_eAED=0.10;_QI=0|0|0|1|1|1|4|0|330
scaffold27	maker	exon	718883	719046	.	+	.	ID=maker-scaffold27-augustus-gene-7.61-mRNA-1:exon:6349;Parent=maker-scaffold27-augustus-gene-7.61-mRNA-1
scaffold27	maker	exon	719203	719434	.	+	.	ID=maker-scaffold27-augustus-gene-7.61-mRNA-1:exon:6350;Parent=maker-scaffold27-augustus-gene-7.61-mRNA-1
scaffold27	maker	exon	719560	719944	.	+	.	ID=maker-scaffold27-augustus-gene-7.61-mRNA-1:exon:6351;Parent=maker-scaffold27-augustus-gene-7.61-mRNA-1
scaffold27	maker	exon	720008	720219	.	+	.	ID=maker-scaffold27-augustus-gene-7.61-mRNA-1:exon:6352;Parent=maker-scaffold27-augustus-gene-7.61-mRNA-1
scaffold27	maker	CDS	718883	719046	.	+	0	ID=maker-scaffold27-augustus-gene-7.61-mRNA-1:cds;Parent=maker-scaffold27-augustus-gene-7.61-mRNA-1
scaffold27	maker	CDS	719203	719434	.	+	1	ID=maker-scaffold27-augustus-gene-7.61-mRNA-1:cds;Parent=maker-scaffold27-augustus-gene-7.61-mRNA-1
scaffold27	maker	CDS	719560	719944	.	+	0	ID=maker-scaffold27-augustus-gene-7.61-mRNA-1:cds;Parent=maker-scaffold27-augustus-gene-7.61-mRNA-1
scaffold27	maker	CDS	720008	720219	.	+	2	ID=maker-scaffold27-augustus-gene-7.61-mRNA-1:cds;Parent=maker-scaffold27-augustus-gene-7.61-mRNA-1
scaffold27	maker	gene	709352	711325	.	+	.	ID=maker-scaffold27-augustus-gene-7.59;Name=maker-scaffold27-augustus-gene-7.59
scaffold27	maker	mRNA	709352	711325	.	+	.	ID=maker-scaffold27-augustus-gene-7.59-mRNA-1;Parent=maker-scaffold27-augustus-gene-7.59;Name=maker-scaffold27-augustus-gene-7.59-mRNA-1;_AED=0.07;_eAED=0.12;_QI=0|0|0|1|1|1|6|0|546
scaffold27	maker	exon	709352	709616	.	+	.	ID=maker-scaffold27-augustus-gene-7.59-mRNA-1:exon:6353;Parent=maker-scaffold27-augustus-gene-7.59-mRNA-1
scaffold27	maker	exon	709686	709998	.	+	.	ID=maker-scaffold27-augustus-gene-7.59-mRNA-1:exon:6354;Parent=maker-scaffold27-augustus-gene-7.59-mRNA-1
scaffold27	maker	exon	710087	710702	.	+	.	ID=maker-scaffold27-augustus-gene-7.59-mRNA-1:exon:6355;Parent=maker-scaffold27-augustus-gene-7.59-mRNA-1
scaffold27	maker	exon	710761	710880	.	+	.	ID=maker-scaffold27-augustus-gene-7.59-mRNA-1:exon:6356;Parent=maker-scaffold27-augustus-gene-7.59-mRNA-1
scaffold27	maker	exon	710940	711103	.	+	.	ID=maker-scaffold27-augustus-gene-7.59-mRNA-1:exon:6357;Parent=maker-scaffold27-augustus-gene-7.59-mRNA-1
scaffold27	maker	exon	711163	711325	.	+	.	ID=maker-scaffold27-augustus-gene-7.59-mRNA-1:exon:6358;Parent=maker-scaffold27-augustus-gene-7.59-mRNA-1
scaffold27	maker	CDS	709352	709616	.	+	0	ID=maker-scaffold27-augustus-gene-7.59-mRNA-1:cds;Parent=maker-scaffold27-augustus-gene-7.59-mRNA-1
scaffold27	maker	CDS	709686	709998	.	+	2	ID=maker-scaffold27-augustus-gene-7.59-mRNA-1:cds;Parent=maker-scaffold27-augustus-gene-7.59-mRNA-1
scaffold27	maker	CDS	710087	710702	.	+	1	ID=maker-scaffold27-augustus-gene-7.59-mRNA-1:cds;Parent=maker-scaffold27-augustus-gene-7.59-mRNA-1
scaffold27	maker	CDS	710761	710880	.	+	0	ID=maker-scaffold27-augustus-gene-7.59-mRNA-1:cds;Parent=maker-scaffold27-augustus-gene-7.59-mRNA-1
scaffold27	maker	CDS	710940	711103	.	+	0	ID=maker-scaffold27-augustus-gene-7.59-mRNA-1:cds;Parent=maker-scaffold27-augustus-gene-7.59-mRNA-1
scaffold27	maker	CDS	711163	711325	.	+	1	ID=maker-scaffold27-augustus-gene-7.59-mRNA-1:cds;Parent=maker-scaffold27-augustus-gene-7.59-mRNA-1
scaffold27	maker	gene	695898	698778	.	-	.	ID=maker-scaffold27-snap-gene-7.95;Name=maker-scaffold27-snap-gene-7.95
scaffold27	maker	mRNA	695898	698778	.	-	.	ID=maker-scaffold27-snap-gene-7.95-mRNA-1;Parent=maker-scaffold27-snap-gene-7.95;Name=maker-scaffold27-snap-gene-7.95-mRNA-1;_AED=0.04;_eAED=0.04;_QI=0|0|0|1|0.5|0|3|0|836
scaffold27	maker	exon	697794	698778	.	-	.	ID=maker-scaffold27-snap-gene-7.95-mRNA-1:exon:6361;Parent=maker-scaffold27-snap-gene-7.95-mRNA-1
scaffold27	maker	exon	696629	697597	.	-	.	ID=maker-scaffold27-snap-gene-7.95-mRNA-1:exon:6360;Parent=maker-scaffold27-snap-gene-7.95-mRNA-1
scaffold27	maker	exon	695898	696451	.	-	.	ID=maker-scaffold27-snap-gene-7.95-mRNA-1:exon:6359;Parent=maker-scaffold27-snap-gene-7.95-mRNA-1
scaffold27	maker	CDS	697794	698778	.	-	0	ID=maker-scaffold27-snap-gene-7.95-mRNA-1:cds;Parent=maker-scaffold27-snap-gene-7.95-mRNA-1
scaffold27	maker	CDS	696629	697597	.	-	2	ID=maker-scaffold27-snap-gene-7.95-mRNA-1:cds;Parent=maker-scaffold27-snap-gene-7.95-mRNA-1
scaffold27	maker	CDS	695898	696451	.	-	2	ID=maker-scaffold27-snap-gene-7.95-mRNA-1:cds;Parent=maker-scaffold27-snap-gene-7.95-mRNA-1
scaffold27	maker	gene	736189	737279	.	-	.	ID=augustus_masked-scaffold27-processed-gene-7.27;Name=augustus_masked-scaffold27-processed-gene-7.27
scaffold27	maker	mRNA	736189	737279	.	-	.	ID=augustus_masked-scaffold27-processed-gene-7.27-mRNA-1;Parent=augustus_masked-scaffold27-processed-gene-7.27;Name=augustus_masked-scaffold27-processed-gene-7.27-mRNA-1;_AED=0.05;_eAED=0.05;_QI=0|0|0|1|1|1|3|0|312
scaffold27	maker	exon	737240	737279	.	-	.	ID=augustus_masked-scaffold27-processed-gene-7.27-mRNA-1:exon:6364;Parent=augustus_masked-scaffold27-processed-gene-7.27-mRNA-1
scaffold27	maker	exon	736963	737178	.	-	.	ID=augustus_masked-scaffold27-processed-gene-7.27-mRNA-1:exon:6363;Parent=augustus_masked-scaffold27-processed-gene-7.27-mRNA-1
scaffold27	maker	exon	736189	736871	.	-	.	ID=augustus_masked-scaffold27-processed-gene-7.27-mRNA-1:exon:6362;Parent=augustus_masked-scaffold27-processed-gene-7.27-mRNA-1
scaffold27	maker	CDS	737240	737279	.	-	0	ID=augustus_masked-scaffold27-processed-gene-7.27-mRNA-1:cds;Parent=augustus_masked-scaffold27-processed-gene-7.27-mRNA-1
scaffold27	maker	CDS	736963	737178	.	-	2	ID=augustus_masked-scaffold27-processed-gene-7.27-mRNA-1:cds;Parent=augustus_masked-scaffold27-processed-gene-7.27-mRNA-1
scaffold27	maker	CDS	736189	736871	.	-	2	ID=augustus_masked-scaffold27-processed-gene-7.27-mRNA-1:cds;Parent=augustus_masked-scaffold27-processed-gene-7.27-mRNA-1
scaffold27	maker	gene	705561	706878	.	-	.	ID=maker-scaffold27-augustus-gene-7.73;Name=maker-scaffold27-augustus-gene-7.73
scaffold27	maker	mRNA	705561	706878	.	-	.	ID=maker-scaffold27-augustus-gene-7.73-mRNA-1;Parent=maker-scaffold27-augustus-gene-7.73;Name=maker-scaffold27-augustus-gene-7.73-mRNA-1;_AED=0.06;_eAED=0.06;_QI=0|0|0|1|1|1|3|0|402
scaffold27	maker	exon	706220	706878	.	-	.	ID=maker-scaffold27-augustus-gene-7.73-mRNA-1:exon:6367;Parent=maker-scaffold27-augustus-gene-7.73-mRNA-1
scaffold27	maker	exon	706001	706165	.	-	.	ID=maker-scaffold27-augustus-gene-7.73-mRNA-1:exon:6366;Parent=maker-scaffold27-augustus-gene-7.73-mRNA-1
scaffold27	maker	exon	705561	705945	.	-	.	ID=maker-scaffold27-augustus-gene-7.73-mRNA-1:exon:6365;Parent=maker-scaffold27-augustus-gene-7.73-mRNA-1
scaffold27	maker	CDS	706220	706878	.	-	0	ID=maker-scaffold27-augustus-gene-7.73-mRNA-1:cds;Parent=maker-scaffold27-augustus-gene-7.73-mRNA-1
scaffold27	maker	CDS	706001	706165	.	-	1	ID=maker-scaffold27-augustus-gene-7.73-mRNA-1:cds;Parent=maker-scaffold27-augustus-gene-7.73-mRNA-1
scaffold27	maker	CDS	705561	705945	.	-	1	ID=maker-scaffold27-augustus-gene-7.73-mRNA-1:cds;Parent=maker-scaffold27-augustus-gene-7.73-mRNA-1
scaffold27	maker	gene	704666	705093	.	-	.	ID=maker-scaffold27-augustus-gene-7.72;Name=maker-scaffold27-augustus-gene-7.72
scaffold27	maker	mRNA	704666	705093	.	-	.	ID=maker-scaffold27-augustus-gene-7.72-mRNA-1;Parent=maker-scaffold27-augustus-gene-7.72;Name=maker-scaffold27-augustus-gene-7.72-mRNA-1;_AED=0.06;_eAED=0.06;_QI=0|0|0|1|1|1|2|0|104
scaffold27	maker	exon	704992	705093	.	-	.	ID=maker-scaffold27-augustus-gene-7.72-mRNA-1:exon:6369;Parent=maker-scaffold27-augustus-gene-7.72-mRNA-1
scaffold27	maker	exon	704666	704878	.	-	.	ID=maker-scaffold27-augustus-gene-7.72-mRNA-1:exon:6368;Parent=maker-scaffold27-augustus-gene-7.72-mRNA-1
scaffold27	maker	CDS	704992	705093	.	-	0	ID=maker-scaffold27-augustus-gene-7.72-mRNA-1:cds;Parent=maker-scaffold27-augustus-gene-7.72-mRNA-1
scaffold27	maker	CDS	704666	704878	.	-	0	ID=maker-scaffold27-augustus-gene-7.72-mRNA-1:cds;Parent=maker-scaffold27-augustus-gene-7.72-mRNA-1
scaffold27	maker	gene	694785	695445	.	-	.	ID=maker-scaffold27-augustus-gene-7.70;Name=maker-scaffold27-augustus-gene-7.70
scaffold27	maker	mRNA	694785	695445	.	-	.	ID=maker-scaffold27-augustus-gene-7.70-mRNA-1;Parent=maker-scaffold27-augustus-gene-7.70;Name=maker-scaffold27-augustus-gene-7.70-mRNA-1;_AED=0.06;_eAED=0.06;_QI=0|0|0|1|1|0.5|2|0|174
scaffold27	maker	exon	695162	695445	.	-	.	ID=maker-scaffold27-augustus-gene-7.70-mRNA-1:exon:6371;Parent=maker-scaffold27-augustus-gene-7.70-mRNA-1
scaffold27	maker	exon	694785	695022	.	-	.	ID=maker-scaffold27-augustus-gene-7.70-mRNA-1:exon:6370;Parent=maker-scaffold27-augustus-gene-7.70-mRNA-1
scaffold27	maker	CDS	695162	695445	.	-	0	ID=maker-scaffold27-augustus-gene-7.70-mRNA-1:cds;Parent=maker-scaffold27-augustus-gene-7.70-mRNA-1
scaffold27	maker	CDS	694785	695022	.	-	1	ID=maker-scaffold27-augustus-gene-7.70-mRNA-1:cds;Parent=maker-scaffold27-augustus-gene-7.70-mRNA-1
scaffold27	maker	gene	720844	723286	.	-	.	ID=maker-scaffold27-augustus-gene-7.76;Name=maker-scaffold27-augustus-gene-7.76
scaffold27	maker	mRNA	720844	723286	.	-	.	ID=maker-scaffold27-augustus-gene-7.76-mRNA-1;Parent=maker-scaffold27-augustus-gene-7.76;Name=maker-scaffold27-augustus-gene-7.76-mRNA-1;_AED=0.08;_eAED=0.08;_QI=0|0|0|1|1|1|8|0|659
scaffold27	maker	exon	723206	723286	.	-	.	ID=maker-scaffold27-augustus-gene-7.76-mRNA-1:exon:6379;Parent=maker-scaffold27-augustus-gene-7.76-mRNA-1
scaffold27	maker	exon	723030	723152	.	-	.	ID=maker-scaffold27-augustus-gene-7.76-mRNA-1:exon:6378;Parent=maker-scaffold27-augustus-gene-7.76-mRNA-1
scaffold27	maker	exon	722855	722935	.	-	.	ID=maker-scaffold27-augustus-gene-7.76-mRNA-1:exon:6377;Parent=maker-scaffold27-augustus-gene-7.76-mRNA-1
scaffold27	maker	exon	722650	722803	.	-	.	ID=maker-scaffold27-augustus-gene-7.76-mRNA-1:exon:6376;Parent=maker-scaffold27-augustus-gene-7.76-mRNA-1
scaffold27	maker	exon	722486	722598	.	-	.	ID=maker-scaffold27-augustus-gene-7.76-mRNA-1:exon:6375;Parent=maker-scaffold27-augustus-gene-7.76-mRNA-1
scaffold27	maker	exon	722080	722414	.	-	.	ID=maker-scaffold27-augustus-gene-7.76-mRNA-1:exon:6374;Parent=maker-scaffold27-augustus-gene-7.76-mRNA-1
scaffold27	maker	exon	721606	722016	.	-	.	ID=maker-scaffold27-augustus-gene-7.76-mRNA-1:exon:6373;Parent=maker-scaffold27-augustus-gene-7.76-mRNA-1
scaffold27	maker	exon	720844	721525	.	-	.	ID=maker-scaffold27-augustus-gene-7.76-mRNA-1:exon:6372;Parent=maker-scaffold27-augustus-gene-7.76-mRNA-1
scaffold27	maker	CDS	723206	723286	.	-	0	ID=maker-scaffold27-augustus-gene-7.76-mRNA-1:cds;Parent=maker-scaffold27-augustus-gene-7.76-mRNA-1
scaffold27	maker	CDS	723030	723152	.	-	0	ID=maker-scaffold27-augustus-gene-7.76-mRNA-1:cds;Parent=maker-scaffold27-augustus-gene-7.76-mRNA-1
scaffold27	maker	CDS	722855	722935	.	-	0	ID=maker-scaffold27-augustus-gene-7.76-mRNA-1:cds;Parent=maker-scaffold27-augustus-gene-7.76-mRNA-1
scaffold27	maker	CDS	722650	722803	.	-	0	ID=maker-scaffold27-augustus-gene-7.76-mRNA-1:cds;Parent=maker-scaffold27-augustus-gene-7.76-mRNA-1
scaffold27	maker	CDS	722486	722598	.	-	2	ID=maker-scaffold27-augustus-gene-7.76-mRNA-1:cds;Parent=maker-scaffold27-augustus-gene-7.76-mRNA-1
scaffold27	maker	CDS	722080	722414	.	-	0	ID=maker-scaffold27-augustus-gene-7.76-mRNA-1:cds;Parent=maker-scaffold27-augustus-gene-7.76-mRNA-1
scaffold27	maker	CDS	721606	722016	.	-	1	ID=maker-scaffold27-augustus-gene-7.76-mRNA-1:cds;Parent=maker-scaffold27-augustus-gene-7.76-mRNA-1
scaffold27	maker	CDS	720844	721525	.	-	1	ID=maker-scaffold27-augustus-gene-7.76-mRNA-1:cds;Parent=maker-scaffold27-augustus-gene-7.76-mRNA-1
scaffold27	maker	gene	731260	732856	.	-	.	ID=maker-scaffold27-augustus-gene-7.78;Name=maker-scaffold27-augustus-gene-7.78
scaffold27	maker	mRNA	731260	732856	.	-	.	ID=maker-scaffold27-augustus-gene-7.78-mRNA-1;Parent=maker-scaffold27-augustus-gene-7.78;Name=maker-scaffold27-augustus-gene-7.78-mRNA-1;_AED=0.09;_eAED=0.09;_QI=0|0|0|1|1|1|4|0|457
scaffold27	maker	exon	732713	732856	.	-	.	ID=maker-scaffold27-augustus-gene-7.78-mRNA-1:exon:6383;Parent=maker-scaffold27-augustus-gene-7.78-mRNA-1
scaffold27	maker	exon	732415	732634	.	-	.	ID=maker-scaffold27-augustus-gene-7.78-mRNA-1:exon:6382;Parent=maker-scaffold27-augustus-gene-7.78-mRNA-1
scaffold27	maker	exon	731805	732352	.	-	.	ID=maker-scaffold27-augustus-gene-7.78-mRNA-1:exon:6381;Parent=maker-scaffold27-augustus-gene-7.78-mRNA-1
scaffold27	maker	exon	731260	731721	.	-	.	ID=maker-scaffold27-augustus-gene-7.78-mRNA-1:exon:6380;Parent=maker-scaffold27-augustus-gene-7.78-mRNA-1
scaffold27	maker	CDS	732713	732856	.	-	0	ID=maker-scaffold27-augustus-gene-7.78-mRNA-1:cds;Parent=maker-scaffold27-augustus-gene-7.78-mRNA-1
scaffold27	maker	CDS	732415	732634	.	-	0	ID=maker-scaffold27-augustus-gene-7.78-mRNA-1:cds;Parent=maker-scaffold27-augustus-gene-7.78-mRNA-1
scaffold27	maker	CDS	731805	732352	.	-	2	ID=maker-scaffold27-augustus-gene-7.78-mRNA-1:cds;Parent=maker-scaffold27-augustus-gene-7.78-mRNA-1
scaffold27	maker	CDS	731260	731721	.	-	0	ID=maker-scaffold27-augustus-gene-7.78-mRNA-1:cds;Parent=maker-scaffold27-augustus-gene-7.78-mRNA-1
scaffold27	maker	gene	761398	762663	.	-	.	ID=maker-scaffold27-augustus-gene-7.79;Name=maker-scaffold27-augustus-gene-7.79
scaffold27	maker	mRNA	761398	762663	.	-	.	ID=maker-scaffold27-augustus-gene-7.79-mRNA-1;Parent=maker-scaffold27-augustus-gene-7.79;Name=maker-scaffold27-augustus-gene-7.79-mRNA-1;_AED=0.17;_eAED=0.17;_QI=0|0|0|1|1|1|6|0|237
scaffold27	maker	exon	762559	762663	.	-	.	ID=maker-scaffold27-augustus-gene-7.79-mRNA-1:exon:6389;Parent=maker-scaffold27-augustus-gene-7.79-mRNA-1
scaffold27	maker	exon	762304	762376	.	-	.	ID=maker-scaffold27-augustus-gene-7.79-mRNA-1:exon:6388;Parent=maker-scaffold27-augustus-gene-7.79-mRNA-1
scaffold27	maker	exon	762140	762160	.	-	.	ID=maker-scaffold27-augustus-gene-7.79-mRNA-1:exon:6387;Parent=maker-scaffold27-augustus-gene-7.79-mRNA-1
scaffold27	maker	exon	761967	762065	.	-	.	ID=maker-scaffold27-augustus-gene-7.79-mRNA-1:exon:6386;Parent=maker-scaffold27-augustus-gene-7.79-mRNA-1
scaffold27	maker	exon	761562	761880	.	-	.	ID=maker-scaffold27-augustus-gene-7.79-mRNA-1:exon:6385;Parent=maker-scaffold27-augustus-gene-7.79-mRNA-1
scaffold27	maker	exon	761398	761494	.	-	.	ID=maker-scaffold27-augustus-gene-7.79-mRNA-1:exon:6384;Parent=maker-scaffold27-augustus-gene-7.79-mRNA-1
scaffold27	maker	CDS	762559	762663	.	-	0	ID=maker-scaffold27-augustus-gene-7.79-mRNA-1:cds;Parent=maker-scaffold27-augustus-gene-7.79-mRNA-1
scaffold27	maker	CDS	762304	762376	.	-	0	ID=maker-scaffold27-augustus-gene-7.79-mRNA-1:cds;Parent=maker-scaffold27-augustus-gene-7.79-mRNA-1
scaffold27	maker	CDS	762140	762160	.	-	2	ID=maker-scaffold27-augustus-gene-7.79-mRNA-1:cds;Parent=maker-scaffold27-augustus-gene-7.79-mRNA-1
scaffold27	maker	CDS	761967	762065	.	-	2	ID=maker-scaffold27-augustus-gene-7.79-mRNA-1:cds;Parent=maker-scaffold27-augustus-gene-7.79-mRNA-1
scaffold27	maker	CDS	761562	761880	.	-	2	ID=maker-scaffold27-augustus-gene-7.79-mRNA-1:cds;Parent=maker-scaffold27-augustus-gene-7.79-mRNA-1
scaffold27	maker	CDS	761398	761494	.	-	1	ID=maker-scaffold27-augustus-gene-7.79-mRNA-1:cds;Parent=maker-scaffold27-augustus-gene-7.79-mRNA-1
scaffold27	maker	gene	727317	728141	.	-	.	ID=maker-scaffold27-snap-gene-7.100;Name=maker-scaffold27-snap-gene-7.100
scaffold27	maker	mRNA	727317	728141	.	-	.	ID=maker-scaffold27-snap-gene-7.100-mRNA-1;Parent=maker-scaffold27-snap-gene-7.100;Name=maker-scaffold27-snap-gene-7.100-mRNA-1;_AED=0.20;_eAED=0.20;_QI=0|0|0|1|0.5|0.66|3|0|244
scaffold27	maker	exon	727962	728141	.	-	.	ID=maker-scaffold27-snap-gene-7.100-mRNA-1:exon:6392;Parent=maker-scaffold27-snap-gene-7.100-mRNA-1
scaffold27	maker	exon	727438	727904	.	-	.	ID=maker-scaffold27-snap-gene-7.100-mRNA-1:exon:6391;Parent=maker-scaffold27-snap-gene-7.100-mRNA-1
scaffold27	maker	exon	727317	727404	.	-	.	ID=maker-scaffold27-snap-gene-7.100-mRNA-1:exon:6390;Parent=maker-scaffold27-snap-gene-7.100-mRNA-1
scaffold27	maker	CDS	727962	728141	.	-	0	ID=maker-scaffold27-snap-gene-7.100-mRNA-1:cds;Parent=maker-scaffold27-snap-gene-7.100-mRNA-1
scaffold27	maker	CDS	727438	727904	.	-	0	ID=maker-scaffold27-snap-gene-7.100-mRNA-1:cds;Parent=maker-scaffold27-snap-gene-7.100-mRNA-1
scaffold27	maker	CDS	727317	727404	.	-	1	ID=maker-scaffold27-snap-gene-7.100-mRNA-1:cds;Parent=maker-scaffold27-snap-gene-7.100-mRNA-1
scaffold27	maker	gene	716510	717106	.	+	.	ID=augustus_masked-scaffold27-processed-gene-7.7;Name=augustus_masked-scaffold27-processed-gene-7.7
scaffold27	maker	mRNA	716510	717106	.	+	.	ID=augustus_masked-scaffold27-processed-gene-7.7-mRNA-1;Parent=augustus_masked-scaffold27-processed-gene-7.7;Name=augustus_masked-scaffold27-processed-gene-7.7-mRNA-1;_AED=1.00;_eAED=1.00;_QI=0|-1|0|0|-1|1|1|0|198
scaffold27	maker	exon	716510	717106	.	+	.	ID=augustus_masked-scaffold27-processed-gene-7.7-mRNA-1:exon:6393;Parent=augustus_masked-scaffold27-processed-gene-7.7-mRNA-1
scaffold27	maker	CDS	716510	717106	.	+	0	ID=augustus_masked-scaffold27-processed-gene-7.7-mRNA-1:cds;Parent=augustus_masked-scaffold27-processed-gene-7.7-mRNA-1
scaffold27	maker	gene	706350	706692	.	+	.	ID=snap_masked-scaffold27-processed-gene-7.33;Name=snap_masked-scaffold27-processed-gene-7.33
scaffold27	maker	mRNA	706350	706692	.	+	.	ID=snap_masked-scaffold27-processed-gene-7.33-mRNA-1;Parent=snap_masked-scaffold27-processed-gene-7.33;Name=snap_masked-scaffold27-processed-gene-7.33-mRNA-1;_AED=1.00;_eAED=1.00;_QI=0|0|0|0|1|1|2|0|69
scaffold27	maker	exon	706350	706357	.	+	.	ID=snap_masked-scaffold27-processed-gene-7.33-mRNA-1:exon:6394;Parent=snap_masked-scaffold27-processed-gene-7.33-mRNA-1
scaffold27	maker	exon	706491	706692	.	+	.	ID=snap_masked-scaffold27-processed-gene-7.33-mRNA-1:exon:6395;Parent=snap_masked-scaffold27-processed-gene-7.33-mRNA-1
scaffold27	maker	CDS	706350	706357	.	+	0	ID=snap_masked-scaffold27-processed-gene-7.33-mRNA-1:cds;Parent=snap_masked-scaffold27-processed-gene-7.33-mRNA-1
scaffold27	maker	CDS	706491	706692	.	+	1	ID=snap_masked-scaffold27-processed-gene-7.33-mRNA-1:cds;Parent=snap_masked-scaffold27-processed-gene-7.33-mRNA-1
scaffold27	maker	gene	711522	712580	.	-	.	ID=snap_masked-scaffold27-processed-gene-7.51;Name=snap_masked-scaffold27-processed-gene-7.51
scaffold27	maker	mRNA	711522	712580	.	-	.	ID=snap_masked-scaffold27-processed-gene-7.51-mRNA-1;Parent=snap_masked-scaffold27-processed-gene-7.51;Name=snap_masked-scaffold27-processed-gene-7.51-mRNA-1;_AED=0.26;_eAED=0.26;_QI=0|-1|0|1|-1|1|1|0|352
scaffold27	maker	exon	711522	712580	.	-	.	ID=snap_masked-scaffold27-processed-gene-7.51-mRNA-1:exon:6396;Parent=snap_masked-scaffold27-processed-gene-7.51-mRNA-1
scaffold27	maker	CDS	711522	712580	.	-	0	ID=snap_masked-scaffold27-processed-gene-7.51-mRNA-1:cds;Parent=snap_masked-scaffold27-processed-gene-7.51-mRNA-1
scaffold27	maker	gene	717571	718164	.	-	.	ID=augustus_masked-scaffold27-processed-gene-7.23;Name=augustus_masked-scaffold27-processed-gene-7.23
scaffold27	maker	mRNA	717571	718164	.	-	.	ID=augustus_masked-scaffold27-processed-gene-7.23-mRNA-1;Parent=augustus_masked-scaffold27-processed-gene-7.23;Name=augustus_masked-scaffold27-processed-gene-7.23-mRNA-1;_AED=0.36;_eAED=0.36;_QI=0|-1|0|1|-1|1|1|0|197
scaffold27	maker	exon	717571	718164	.	-	.	ID=augustus_masked-scaffold27-processed-gene-7.23-mRNA-1:exon:6397;Parent=augustus_masked-scaffold27-processed-gene-7.23-mRNA-1
scaffold27	maker	CDS	717571	718164	.	-	0	ID=augustus_masked-scaffold27-processed-gene-7.23-mRNA-1:cds;Parent=augustus_masked-scaffold27-processed-gene-7.23-mRNA-1
scaffold27	maker	gene	707346	707819	.	-	.	ID=snap_masked-scaffold27-processed-gene-7.50;Name=snap_masked-scaffold27-processed-gene-7.50
scaffold27	maker	mRNA	707346	707819	.	-	.	ID=snap_masked-scaffold27-processed-gene-7.50-mRNA-1;Parent=snap_masked-scaffold27-processed-gene-7.50;Name=snap_masked-scaffold27-processed-gene-7.50-mRNA-1;_AED=0.39;_eAED=0.39;_QI=0|-1|0|1|-1|1|1|0|157
scaffold27	maker	exon	707346	707819	.	-	.	ID=snap_masked-scaffold27-processed-gene-7.50-mRNA-1:exon:6398;Parent=snap_masked-scaffold27-processed-gene-7.50-mRNA-1
scaffold27	maker	CDS	707346	707819	.	-	0	ID=snap_masked-scaffold27-processed-gene-7.50-mRNA-1:cds;Parent=snap_masked-scaffold27-processed-gene-7.50-mRNA-1
scaffold27	maker	gene	784374	787004	.	-	.	ID=augustus_masked-scaffold27-processed-gene-7.29;Name=augustus_masked-scaffold27-processed-gene-7.29
scaffold27	maker	mRNA	784374	787004	.	-	.	ID=augustus_masked-scaffold27-processed-gene-7.29-mRNA-1;Parent=augustus_masked-scaffold27-processed-gene-7.29;Name=augustus_masked-scaffold27-processed-gene-7.29-mRNA-1;_AED=1.00;_eAED=1.00;_QI=0|0|0|0|1|1|2|0|857
scaffold27	maker	exon	786903	787004	.	-	.	ID=augustus_masked-scaffold27-processed-gene-7.29-mRNA-1:exon:6400;Parent=augustus_masked-scaffold27-processed-gene-7.29-mRNA-1
scaffold27	maker	exon	784374	786845	.	-	.	ID=augustus_masked-scaffold27-processed-gene-7.29-mRNA-1:exon:6399;Parent=augustus_masked-scaffold27-processed-gene-7.29-mRNA-1
scaffold27	maker	CDS	786903	787004	.	-	0	ID=augustus_masked-scaffold27-processed-gene-7.29-mRNA-1:cds;Parent=augustus_masked-scaffold27-processed-gene-7.29-mRNA-1
scaffold27	maker	CDS	784374	786845	.	-	0	ID=augustus_masked-scaffold27-processed-gene-7.29-mRNA-1:cds;Parent=augustus_masked-scaffold27-processed-gene-7.29-mRNA-1
###
scaffold27	maker	gene	855929	858604	.	+	.	ID=maker-scaffold27-augustus-gene-8.15;Name=maker-scaffold27-augustus-gene-8.15
scaffold27	maker	mRNA	855929	858604	.	+	.	ID=maker-scaffold27-augustus-gene-8.15-mRNA-1;Parent=maker-scaffold27-augustus-gene-8.15;Name=maker-scaffold27-augustus-gene-8.15-mRNA-1;_AED=0.01;_eAED=0.01;_QI=0|0|0|1|1|1|3|0|853
scaffold27	maker	exon	855929	856978	.	+	.	ID=maker-scaffold27-augustus-gene-8.15-mRNA-1:exon:6401;Parent=maker-scaffold27-augustus-gene-8.15-mRNA-1
scaffold27	maker	exon	857037	857617	.	+	.	ID=maker-scaffold27-augustus-gene-8.15-mRNA-1:exon:6402;Parent=maker-scaffold27-augustus-gene-8.15-mRNA-1
scaffold27	maker	exon	857674	858604	.	+	.	ID=maker-scaffold27-augustus-gene-8.15-mRNA-1:exon:6403;Parent=maker-scaffold27-augustus-gene-8.15-mRNA-1
scaffold27	maker	CDS	855929	856978	.	+	0	ID=maker-scaffold27-augustus-gene-8.15-mRNA-1:cds;Parent=maker-scaffold27-augustus-gene-8.15-mRNA-1
scaffold27	maker	CDS	857037	857617	.	+	0	ID=maker-scaffold27-augustus-gene-8.15-mRNA-1:cds;Parent=maker-scaffold27-augustus-gene-8.15-mRNA-1
scaffold27	maker	CDS	857674	858604	.	+	1	ID=maker-scaffold27-augustus-gene-8.15-mRNA-1:cds;Parent=maker-scaffold27-augustus-gene-8.15-mRNA-1
scaffold27	maker	gene	878140	879600	.	+	.	ID=augustus_masked-scaffold27-processed-gene-8.36;Name=augustus_masked-scaffold27-processed-gene-8.36
scaffold27	maker	mRNA	878140	879600	.	+	.	ID=augustus_masked-scaffold27-processed-gene-8.36-mRNA-1;Parent=augustus_masked-scaffold27-processed-gene-8.36;Name=augustus_masked-scaffold27-processed-gene-8.36-mRNA-1;_AED=0.01;_eAED=0.02;_QI=0|-1|0|1|-1|1|1|0|486
scaffold27	maker	exon	878140	879600	.	+	.	ID=augustus_masked-scaffold27-processed-gene-8.36-mRNA-1:exon:6404;Parent=augustus_masked-scaffold27-processed-gene-8.36-mRNA-1
scaffold27	maker	CDS	878140	879600	.	+	0	ID=augustus_masked-scaffold27-processed-gene-8.36-mRNA-1:cds;Parent=augustus_masked-scaffold27-processed-gene-8.36-mRNA-1
scaffold27	maker	gene	880651	884618	.	+	.	ID=maker-scaffold27-augustus-gene-8.16;Name=maker-scaffold27-augustus-gene-8.16
scaffold27	maker	mRNA	880651	884618	.	+	.	ID=maker-scaffold27-augustus-gene-8.16-mRNA-1;Parent=maker-scaffold27-augustus-gene-8.16;Name=maker-scaffold27-augustus-gene-8.16-mRNA-1;_AED=0.02;_eAED=0.02;_QI=0|0|0|1|1|1|5|0|1245
scaffold27	maker	exon	880651	881004	.	+	.	ID=maker-scaffold27-augustus-gene-8.16-mRNA-1:exon:6405;Parent=maker-scaffold27-augustus-gene-8.16-mRNA-1
scaffold27	maker	exon	881061	881096	.	+	.	ID=maker-scaffold27-augustus-gene-8.16-mRNA-1:exon:6406;Parent=maker-scaffold27-augustus-gene-8.16-mRNA-1
scaffold27	maker	exon	881157	881531	.	+	.	ID=maker-scaffold27-augustus-gene-8.16-mRNA-1:exon:6407;Parent=maker-scaffold27-augustus-gene-8.16-mRNA-1
scaffold27	maker	exon	881591	883075	.	+	.	ID=maker-scaffold27-augustus-gene-8.16-mRNA-1:exon:6408;Parent=maker-scaffold27-augustus-gene-8.16-mRNA-1
scaffold27	maker	exon	883131	884618	.	+	.	ID=maker-scaffold27-augustus-gene-8.16-mRNA-1:exon:6409;Parent=maker-scaffold27-augustus-gene-8.16-mRNA-1
scaffold27	maker	CDS	880651	881004	.	+	0	ID=maker-scaffold27-augustus-gene-8.16-mRNA-1:cds;Parent=maker-scaffold27-augustus-gene-8.16-mRNA-1
scaffold27	maker	CDS	881061	881096	.	+	0	ID=maker-scaffold27-augustus-gene-8.16-mRNA-1:cds;Parent=maker-scaffold27-augustus-gene-8.16-mRNA-1
scaffold27	maker	CDS	881157	881531	.	+	0	ID=maker-scaffold27-augustus-gene-8.16-mRNA-1:cds;Parent=maker-scaffold27-augustus-gene-8.16-mRNA-1
scaffold27	maker	CDS	881591	883075	.	+	0	ID=maker-scaffold27-augustus-gene-8.16-mRNA-1:cds;Parent=maker-scaffold27-augustus-gene-8.16-mRNA-1
scaffold27	maker	CDS	883131	884618	.	+	0	ID=maker-scaffold27-augustus-gene-8.16-mRNA-1:cds;Parent=maker-scaffold27-augustus-gene-8.16-mRNA-1
scaffold27	maker	gene	851291	852080	.	+	.	ID=augustus_masked-scaffold27-processed-gene-8.33;Name=augustus_masked-scaffold27-processed-gene-8.33
scaffold27	maker	mRNA	851291	852080	.	+	.	ID=augustus_masked-scaffold27-processed-gene-8.33-mRNA-1;Parent=augustus_masked-scaffold27-processed-gene-8.33;Name=augustus_masked-scaffold27-processed-gene-8.33-mRNA-1;_AED=0.03;_eAED=0.03;_QI=0|0|0|1|1|1|2|0|205
scaffold27	maker	exon	851291	851356	.	+	.	ID=augustus_masked-scaffold27-processed-gene-8.33-mRNA-1:exon:6410;Parent=augustus_masked-scaffold27-processed-gene-8.33-mRNA-1
scaffold27	maker	exon	851529	852080	.	+	.	ID=augustus_masked-scaffold27-processed-gene-8.33-mRNA-1:exon:6411;Parent=augustus_masked-scaffold27-processed-gene-8.33-mRNA-1
scaffold27	maker	CDS	851291	851356	.	+	0	ID=augustus_masked-scaffold27-processed-gene-8.33-mRNA-1:cds;Parent=augustus_masked-scaffold27-processed-gene-8.33-mRNA-1
scaffold27	maker	CDS	851529	852080	.	+	0	ID=augustus_masked-scaffold27-processed-gene-8.33-mRNA-1:cds;Parent=augustus_masked-scaffold27-processed-gene-8.33-mRNA-1
scaffold27	maker	gene	806928	807963	.	+	.	ID=augustus_masked-scaffold27-processed-gene-8.29;Name=augustus_masked-scaffold27-processed-gene-8.29
scaffold27	maker	mRNA	806928	807963	.	+	.	ID=augustus_masked-scaffold27-processed-gene-8.29-mRNA-1;Parent=augustus_masked-scaffold27-processed-gene-8.29;Name=augustus_masked-scaffold27-processed-gene-8.29-mRNA-1;_AED=0.16;_eAED=0.16;_QI=0|0|0|1|1|1|5|0|238
scaffold27	maker	exon	806928	806981	.	+	.	ID=augustus_masked-scaffold27-processed-gene-8.29-mRNA-1:exon:6412;Parent=augustus_masked-scaffold27-processed-gene-8.29-mRNA-1
scaffold27	maker	exon	807057	807132	.	+	.	ID=augustus_masked-scaffold27-processed-gene-8.29-mRNA-1:exon:6413;Parent=augustus_masked-scaffold27-processed-gene-8.29-mRNA-1
scaffold27	maker	exon	807185	807495	.	+	.	ID=augustus_masked-scaffold27-processed-gene-8.29-mRNA-1:exon:6414;Parent=augustus_masked-scaffold27-processed-gene-8.29-mRNA-1
scaffold27	maker	exon	807589	807687	.	+	.	ID=augustus_masked-scaffold27-processed-gene-8.29-mRNA-1:exon:6415;Parent=augustus_masked-scaffold27-processed-gene-8.29-mRNA-1
scaffold27	maker	exon	807787	807963	.	+	.	ID=augustus_masked-scaffold27-processed-gene-8.29-mRNA-1:exon:6416;Parent=augustus_masked-scaffold27-processed-gene-8.29-mRNA-1
scaffold27	maker	CDS	806928	806981	.	+	0	ID=augustus_masked-scaffold27-processed-gene-8.29-mRNA-1:cds;Parent=augustus_masked-scaffold27-processed-gene-8.29-mRNA-1
scaffold27	maker	CDS	807057	807132	.	+	0	ID=augustus_masked-scaffold27-processed-gene-8.29-mRNA-1:cds;Parent=augustus_masked-scaffold27-processed-gene-8.29-mRNA-1
scaffold27	maker	CDS	807185	807495	.	+	2	ID=augustus_masked-scaffold27-processed-gene-8.29-mRNA-1:cds;Parent=augustus_masked-scaffold27-processed-gene-8.29-mRNA-1
scaffold27	maker	CDS	807589	807687	.	+	0	ID=augustus_masked-scaffold27-processed-gene-8.29-mRNA-1:cds;Parent=augustus_masked-scaffold27-processed-gene-8.29-mRNA-1
scaffold27	maker	CDS	807787	807963	.	+	0	ID=augustus_masked-scaffold27-processed-gene-8.29-mRNA-1:cds;Parent=augustus_masked-scaffold27-processed-gene-8.29-mRNA-1
scaffold27	maker	gene	852379	854238	.	-	.	ID=maker-scaffold27-augustus-gene-8.24;Name=maker-scaffold27-augustus-gene-8.24
scaffold27	maker	mRNA	852379	854238	.	-	.	ID=maker-scaffold27-augustus-gene-8.24-mRNA-1;Parent=maker-scaffold27-augustus-gene-8.24;Name=maker-scaffold27-augustus-gene-8.24-mRNA-1;_AED=0.02;_eAED=0.02;_QI=0|0|0|1|1|1|3|0|580
scaffold27	maker	exon	853594	854238	.	-	.	ID=maker-scaffold27-augustus-gene-8.24-mRNA-1:exon:6419;Parent=maker-scaffold27-augustus-gene-8.24-mRNA-1
scaffold27	maker	exon	853266	853537	.	-	.	ID=maker-scaffold27-augustus-gene-8.24-mRNA-1:exon:6418;Parent=maker-scaffold27-augustus-gene-8.24-mRNA-1
scaffold27	maker	exon	852379	853204	.	-	.	ID=maker-scaffold27-augustus-gene-8.24-mRNA-1:exon:6417;Parent=maker-scaffold27-augustus-gene-8.24-mRNA-1
scaffold27	maker	CDS	853594	854238	.	-	0	ID=maker-scaffold27-augustus-gene-8.24-mRNA-1:cds;Parent=maker-scaffold27-augustus-gene-8.24-mRNA-1
scaffold27	maker	CDS	853266	853537	.	-	0	ID=maker-scaffold27-augustus-gene-8.24-mRNA-1:cds;Parent=maker-scaffold27-augustus-gene-8.24-mRNA-1
scaffold27	maker	CDS	852379	853204	.	-	1	ID=maker-scaffold27-augustus-gene-8.24-mRNA-1:cds;Parent=maker-scaffold27-augustus-gene-8.24-mRNA-1
scaffold27	maker	gene	800015	803543	.	-	.	ID=maker-scaffold27-augustus-gene-8.18;Name=maker-scaffold27-augustus-gene-8.18
scaffold27	maker	mRNA	800015	803543	.	-	.	ID=maker-scaffold27-augustus-gene-8.18-mRNA-1;Parent=maker-scaffold27-augustus-gene-8.18;Name=maker-scaffold27-augustus-gene-8.18-mRNA-1;_AED=0.03;_eAED=0.03;_QI=0|0|0|1|1|1|4|0|1085
scaffold27	maker	exon	803044	803543	.	-	.	ID=maker-scaffold27-augustus-gene-8.18-mRNA-1:exon:6423;Parent=maker-scaffold27-augustus-gene-8.18-mRNA-1
scaffold27	maker	exon	802844	802923	.	-	.	ID=maker-scaffold27-augustus-gene-8.18-mRNA-1:exon:6422;Parent=maker-scaffold27-augustus-gene-8.18-mRNA-1
scaffold27	maker	exon	802704	802751	.	-	.	ID=maker-scaffold27-augustus-gene-8.18-mRNA-1:exon:6421;Parent=maker-scaffold27-augustus-gene-8.18-mRNA-1
scaffold27	maker	exon	800015	802644	.	-	.	ID=maker-scaffold27-augustus-gene-8.18-mRNA-1:exon:6420;Parent=maker-scaffold27-augustus-gene-8.18-mRNA-1
scaffold27	maker	CDS	803044	803543	.	-	0	ID=maker-scaffold27-augustus-gene-8.18-mRNA-1:cds;Parent=maker-scaffold27-augustus-gene-8.18-mRNA-1
scaffold27	maker	CDS	802844	802923	.	-	1	ID=maker-scaffold27-augustus-gene-8.18-mRNA-1:cds;Parent=maker-scaffold27-augustus-gene-8.18-mRNA-1
scaffold27	maker	CDS	802704	802751	.	-	2	ID=maker-scaffold27-augustus-gene-8.18-mRNA-1:cds;Parent=maker-scaffold27-augustus-gene-8.18-mRNA-1
scaffold27	maker	CDS	800015	802644	.	-	2	ID=maker-scaffold27-augustus-gene-8.18-mRNA-1:cds;Parent=maker-scaffold27-augustus-gene-8.18-mRNA-1
scaffold27	maker	gene	887770	888933	.	-	.	ID=augustus_masked-scaffold27-processed-gene-8.52;Name=augustus_masked-scaffold27-processed-gene-8.52
scaffold27	maker	mRNA	887770	888933	.	-	.	ID=augustus_masked-scaffold27-processed-gene-8.52-mRNA-1;Parent=augustus_masked-scaffold27-processed-gene-8.52;Name=augustus_masked-scaffold27-processed-gene-8.52-mRNA-1;_AED=0.03;_eAED=0.03;_QI=0|-1|0|1|-1|1|1|0|387
scaffold27	maker	exon	887770	888933	.	-	.	ID=augustus_masked-scaffold27-processed-gene-8.52-mRNA-1:exon:6424;Parent=augustus_masked-scaffold27-processed-gene-8.52-mRNA-1
scaffold27	maker	CDS	887770	888933	.	-	0	ID=augustus_masked-scaffold27-processed-gene-8.52-mRNA-1:cds;Parent=augustus_masked-scaffold27-processed-gene-8.52-mRNA-1
scaffold27	maker	gene	876165	877208	.	-	.	ID=augustus_masked-scaffold27-processed-gene-8.51;Name=augustus_masked-scaffold27-processed-gene-8.51
scaffold27	maker	mRNA	876165	877208	.	-	.	ID=augustus_masked-scaffold27-processed-gene-8.51-mRNA-1;Parent=augustus_masked-scaffold27-processed-gene-8.51;Name=augustus_masked-scaffold27-processed-gene-8.51-mRNA-1;_AED=0.04;_eAED=0.04;_QI=0|0|0|1|1|1|2|0|322
scaffold27	maker	exon	877073	877208	.	-	.	ID=augustus_masked-scaffold27-processed-gene-8.51-mRNA-1:exon:6426;Parent=augustus_masked-scaffold27-processed-gene-8.51-mRNA-1
scaffold27	maker	exon	876165	876997	.	-	.	ID=augustus_masked-scaffold27-processed-gene-8.51-mRNA-1:exon:6425;Parent=augustus_masked-scaffold27-processed-gene-8.51-mRNA-1
scaffold27	maker	CDS	877073	877208	.	-	0	ID=augustus_masked-scaffold27-processed-gene-8.51-mRNA-1:cds;Parent=augustus_masked-scaffold27-processed-gene-8.51-mRNA-1
scaffold27	maker	CDS	876165	876997	.	-	2	ID=augustus_masked-scaffold27-processed-gene-8.51-mRNA-1:cds;Parent=augustus_masked-scaffold27-processed-gene-8.51-mRNA-1
scaffold27	maker	gene	805110	806330	.	-	.	ID=maker-scaffold27-snap-gene-8.5;Name=maker-scaffold27-snap-gene-8.5
scaffold27	maker	mRNA	805110	806330	.	-	.	ID=maker-scaffold27-snap-gene-8.5-mRNA-1;Parent=maker-scaffold27-snap-gene-8.5;Name=maker-scaffold27-snap-gene-8.5-mRNA-1;_AED=0.04;_eAED=0.04;_QI=0|0|0|1|0|0.5|2|0|313
scaffold27	maker	exon	805899	806330	.	-	.	ID=maker-scaffold27-snap-gene-8.5-mRNA-1:exon:6428;Parent=maker-scaffold27-snap-gene-8.5-mRNA-1
scaffold27	maker	exon	805110	805619	.	-	.	ID=maker-scaffold27-snap-gene-8.5-mRNA-1:exon:6427;Parent=maker-scaffold27-snap-gene-8.5-mRNA-1
scaffold27	maker	CDS	805899	806330	.	-	0	ID=maker-scaffold27-snap-gene-8.5-mRNA-1:cds;Parent=maker-scaffold27-snap-gene-8.5-mRNA-1
scaffold27	maker	CDS	805110	805619	.	-	0	ID=maker-scaffold27-snap-gene-8.5-mRNA-1:cds;Parent=maker-scaffold27-snap-gene-8.5-mRNA-1
scaffold27	maker	gene	840311	844651	.	-	.	ID=maker-scaffold27-augustus-gene-8.22;Name=maker-scaffold27-augustus-gene-8.22
scaffold27	maker	mRNA	840311	844651	.	-	.	ID=maker-scaffold27-augustus-gene-8.22-mRNA-1;Parent=maker-scaffold27-augustus-gene-8.22;Name=maker-scaffold27-augustus-gene-8.22-mRNA-1;_AED=0.04;_eAED=0.04;_QI=0|0|0|0.85|0.83|0.71|7|0|1273
scaffold27	maker	exon	844623	844651	.	-	.	ID=maker-scaffold27-augustus-gene-8.22-mRNA-1:exon:6435;Parent=maker-scaffold27-augustus-gene-8.22-mRNA-1
scaffold27	maker	exon	843960	844523	.	-	.	ID=maker-scaffold27-augustus-gene-8.22-mRNA-1:exon:6434;Parent=maker-scaffold27-augustus-gene-8.22-mRNA-1
scaffold27	maker	exon	843593	843900	.	-	.	ID=maker-scaffold27-augustus-gene-8.22-mRNA-1:exon:6433;Parent=maker-scaffold27-augustus-gene-8.22-mRNA-1
scaffold27	maker	exon	842291	843534	.	-	.	ID=maker-scaffold27-augustus-gene-8.22-mRNA-1:exon:6432;Parent=maker-scaffold27-augustus-gene-8.22-mRNA-1
scaffold27	maker	exon	841750	842193	.	-	.	ID=maker-scaffold27-augustus-gene-8.22-mRNA-1:exon:6431;Parent=maker-scaffold27-augustus-gene-8.22-mRNA-1
scaffold27	maker	exon	841553	841624	.	-	.	ID=maker-scaffold27-augustus-gene-8.22-mRNA-1:exon:6430;Parent=maker-scaffold27-augustus-gene-8.22-mRNA-1
scaffold27	maker	exon	840311	841471	.	-	.	ID=maker-scaffold27-augustus-gene-8.22-mRNA-1:exon:6429;Parent=maker-scaffold27-augustus-gene-8.22-mRNA-1
scaffold27	maker	CDS	844623	844651	.	-	0	ID=maker-scaffold27-augustus-gene-8.22-mRNA-1:cds;Parent=maker-scaffold27-augustus-gene-8.22-mRNA-1
scaffold27	maker	CDS	843960	844523	.	-	1	ID=maker-scaffold27-augustus-gene-8.22-mRNA-1:cds;Parent=maker-scaffold27-augustus-gene-8.22-mRNA-1
scaffold27	maker	CDS	843593	843900	.	-	1	ID=maker-scaffold27-augustus-gene-8.22-mRNA-1:cds;Parent=maker-scaffold27-augustus-gene-8.22-mRNA-1
scaffold27	maker	CDS	842291	843534	.	-	2	ID=maker-scaffold27-augustus-gene-8.22-mRNA-1:cds;Parent=maker-scaffold27-augustus-gene-8.22-mRNA-1
scaffold27	maker	CDS	841750	842193	.	-	0	ID=maker-scaffold27-augustus-gene-8.22-mRNA-1:cds;Parent=maker-scaffold27-augustus-gene-8.22-mRNA-1
scaffold27	maker	CDS	841553	841624	.	-	0	ID=maker-scaffold27-augustus-gene-8.22-mRNA-1:cds;Parent=maker-scaffold27-augustus-gene-8.22-mRNA-1
scaffold27	maker	CDS	840311	841471	.	-	0	ID=maker-scaffold27-augustus-gene-8.22-mRNA-1:cds;Parent=maker-scaffold27-augustus-gene-8.22-mRNA-1
scaffold27	maker	gene	869565	871881	.	-	.	ID=maker-scaffold27-augustus-gene-8.27;Name=maker-scaffold27-augustus-gene-8.27
scaffold27	maker	mRNA	869565	871881	.	-	.	ID=maker-scaffold27-augustus-gene-8.27-mRNA-1;Parent=maker-scaffold27-augustus-gene-8.27;Name=maker-scaffold27-augustus-gene-8.27-mRNA-1;_AED=0.05;_eAED=0.05;_QI=0|0|0|1|1|1|6|0|670
scaffold27	maker	exon	871843	871881	.	-	.	ID=maker-scaffold27-augustus-gene-8.27-mRNA-1:exon:6441;Parent=maker-scaffold27-augustus-gene-8.27-mRNA-1
scaffold27	maker	exon	870535	871779	.	-	.	ID=maker-scaffold27-augustus-gene-8.27-mRNA-1:exon:6440;Parent=maker-scaffold27-augustus-gene-8.27-mRNA-1
scaffold27	maker	exon	870216	870476	.	-	.	ID=maker-scaffold27-augustus-gene-8.27-mRNA-1:exon:6439;Parent=maker-scaffold27-augustus-gene-8.27-mRNA-1
scaffold27	maker	exon	870024	870153	.	-	.	ID=maker-scaffold27-augustus-gene-8.27-mRNA-1:exon:6438;Parent=maker-scaffold27-augustus-gene-8.27-mRNA-1
scaffold27	maker	exon	869692	869966	.	-	.	ID=maker-scaffold27-augustus-gene-8.27-mRNA-1:exon:6437;Parent=maker-scaffold27-augustus-gene-8.27-mRNA-1
scaffold27	maker	exon	869565	869627	.	-	.	ID=maker-scaffold27-augustus-gene-8.27-mRNA-1:exon:6436;Parent=maker-scaffold27-augustus-gene-8.27-mRNA-1
scaffold27	maker	CDS	871843	871881	.	-	0	ID=maker-scaffold27-augustus-gene-8.27-mRNA-1:cds;Parent=maker-scaffold27-augustus-gene-8.27-mRNA-1
scaffold27	maker	CDS	870535	871779	.	-	0	ID=maker-scaffold27-augustus-gene-8.27-mRNA-1:cds;Parent=maker-scaffold27-augustus-gene-8.27-mRNA-1
scaffold27	maker	CDS	870216	870476	.	-	0	ID=maker-scaffold27-augustus-gene-8.27-mRNA-1:cds;Parent=maker-scaffold27-augustus-gene-8.27-mRNA-1
scaffold27	maker	CDS	870024	870153	.	-	0	ID=maker-scaffold27-augustus-gene-8.27-mRNA-1:cds;Parent=maker-scaffold27-augustus-gene-8.27-mRNA-1
scaffold27	maker	CDS	869692	869966	.	-	2	ID=maker-scaffold27-augustus-gene-8.27-mRNA-1:cds;Parent=maker-scaffold27-augustus-gene-8.27-mRNA-1
scaffold27	maker	CDS	869565	869627	.	-	0	ID=maker-scaffold27-augustus-gene-8.27-mRNA-1:cds;Parent=maker-scaffold27-augustus-gene-8.27-mRNA-1
scaffold27	maker	gene	861481	868420	.	-	.	ID=maker-scaffold27-snap-gene-8.13;Name=maker-scaffold27-snap-gene-8.13
scaffold27	maker	mRNA	861481	868420	.	-	.	ID=maker-scaffold27-snap-gene-8.13-mRNA-1;Parent=maker-scaffold27-snap-gene-8.13;Name=maker-scaffold27-snap-gene-8.13-mRNA-1;_AED=0.06;_eAED=0.06;_QI=0|0|0|0.66|0.4|0.5|6|0|1921
scaffold27	maker	exon	868327	868420	.	-	.	ID=maker-scaffold27-snap-gene-8.13-mRNA-1:exon:6447;Parent=maker-scaffold27-snap-gene-8.13-mRNA-1
scaffold27	maker	exon	867951	868082	.	-	.	ID=maker-scaffold27-snap-gene-8.13-mRNA-1:exon:6446;Parent=maker-scaffold27-snap-gene-8.13-mRNA-1
scaffold27	maker	exon	867738	867793	.	-	.	ID=maker-scaffold27-snap-gene-8.13-mRNA-1:exon:6445;Parent=maker-scaffold27-snap-gene-8.13-mRNA-1
scaffold27	maker	exon	863617	867093	.	-	.	ID=maker-scaffold27-snap-gene-8.13-mRNA-1:exon:6444;Parent=maker-scaffold27-snap-gene-8.13-mRNA-1
scaffold27	maker	exon	861656	863548	.	-	.	ID=maker-scaffold27-snap-gene-8.13-mRNA-1:exon:6443;Parent=maker-scaffold27-snap-gene-8.13-mRNA-1
scaffold27	maker	exon	861481	861594	.	-	.	ID=maker-scaffold27-snap-gene-8.13-mRNA-1:exon:6442;Parent=maker-scaffold27-snap-gene-8.13-mRNA-1
scaffold27	maker	CDS	868327	868420	.	-	0	ID=maker-scaffold27-snap-gene-8.13-mRNA-1:cds;Parent=maker-scaffold27-snap-gene-8.13-mRNA-1
scaffold27	maker	CDS	867951	868082	.	-	2	ID=maker-scaffold27-snap-gene-8.13-mRNA-1:cds;Parent=maker-scaffold27-snap-gene-8.13-mRNA-1
scaffold27	maker	CDS	867738	867793	.	-	2	ID=maker-scaffold27-snap-gene-8.13-mRNA-1:cds;Parent=maker-scaffold27-snap-gene-8.13-mRNA-1
scaffold27	maker	CDS	863617	867093	.	-	0	ID=maker-scaffold27-snap-gene-8.13-mRNA-1:cds;Parent=maker-scaffold27-snap-gene-8.13-mRNA-1
scaffold27	maker	CDS	861656	863548	.	-	0	ID=maker-scaffold27-snap-gene-8.13-mRNA-1:cds;Parent=maker-scaffold27-snap-gene-8.13-mRNA-1
scaffold27	maker	CDS	861481	861594	.	-	0	ID=maker-scaffold27-snap-gene-8.13-mRNA-1:cds;Parent=maker-scaffold27-snap-gene-8.13-mRNA-1
scaffold27	maker	gene	845288	849505	.	-	.	ID=maker-scaffold27-snap-gene-8.10;Name=maker-scaffold27-snap-gene-8.10
scaffold27	maker	mRNA	845288	849505	.	-	.	ID=maker-scaffold27-snap-gene-8.10-mRNA-1;Parent=maker-scaffold27-snap-gene-8.10;Name=maker-scaffold27-snap-gene-8.10-mRNA-1;_AED=0.07;_eAED=0.07;_QI=0|0|0|1|0.75|0.8|5|0|1069
scaffold27	maker	exon	849440	849505	.	-	.	ID=maker-scaffold27-snap-gene-8.10-mRNA-1:exon:6452;Parent=maker-scaffold27-snap-gene-8.10-mRNA-1
scaffold27	maker	exon	848825	849178	.	-	.	ID=maker-scaffold27-snap-gene-8.10-mRNA-1:exon:6451;Parent=maker-scaffold27-snap-gene-8.10-mRNA-1
scaffold27	maker	exon	847326	848759	.	-	.	ID=maker-scaffold27-snap-gene-8.10-mRNA-1:exon:6450;Parent=maker-scaffold27-snap-gene-8.10-mRNA-1
scaffold27	maker	exon	846579	847259	.	-	.	ID=maker-scaffold27-snap-gene-8.10-mRNA-1:exon:6449;Parent=maker-scaffold27-snap-gene-8.10-mRNA-1
scaffold27	maker	exon	845288	845962	.	-	.	ID=maker-scaffold27-snap-gene-8.10-mRNA-1:exon:6448;Parent=maker-scaffold27-snap-gene-8.10-mRNA-1
scaffold27	maker	CDS	849440	849505	.	-	0	ID=maker-scaffold27-snap-gene-8.10-mRNA-1:cds;Parent=maker-scaffold27-snap-gene-8.10-mRNA-1
scaffold27	maker	CDS	848825	849178	.	-	0	ID=maker-scaffold27-snap-gene-8.10-mRNA-1:cds;Parent=maker-scaffold27-snap-gene-8.10-mRNA-1
scaffold27	maker	CDS	847326	848759	.	-	0	ID=maker-scaffold27-snap-gene-8.10-mRNA-1:cds;Parent=maker-scaffold27-snap-gene-8.10-mRNA-1
scaffold27	maker	CDS	846579	847259	.	-	0	ID=maker-scaffold27-snap-gene-8.10-mRNA-1:cds;Parent=maker-scaffold27-snap-gene-8.10-mRNA-1
scaffold27	maker	CDS	845288	845962	.	-	0	ID=maker-scaffold27-snap-gene-8.10-mRNA-1:cds;Parent=maker-scaffold27-snap-gene-8.10-mRNA-1
scaffold27	maker	gene	808177	809592	.	-	.	ID=maker-scaffold27-snap-gene-8.6;Name=maker-scaffold27-snap-gene-8.6
scaffold27	maker	mRNA	808177	809592	.	-	.	ID=maker-scaffold27-snap-gene-8.6-mRNA-1;Parent=maker-scaffold27-snap-gene-8.6;Name=maker-scaffold27-snap-gene-8.6-mRNA-1;_AED=0.07;_eAED=0.07;_QI=0|0|0|0.66|1|1|3|0|419
scaffold27	maker	exon	809583	809592	.	-	.	ID=maker-scaffold27-snap-gene-8.6-mRNA-1:exon:6455;Parent=maker-scaffold27-snap-gene-8.6-mRNA-1
scaffold27	maker	exon	809049	809499	.	-	.	ID=maker-scaffold27-snap-gene-8.6-mRNA-1:exon:6454;Parent=maker-scaffold27-snap-gene-8.6-mRNA-1
scaffold27	maker	exon	808177	808975	.	-	.	ID=maker-scaffold27-snap-gene-8.6-mRNA-1:exon:6453;Parent=maker-scaffold27-snap-gene-8.6-mRNA-1
scaffold27	maker	CDS	809583	809592	.	-	0	ID=maker-scaffold27-snap-gene-8.6-mRNA-1:cds;Parent=maker-scaffold27-snap-gene-8.6-mRNA-1
scaffold27	maker	CDS	809049	809499	.	-	2	ID=maker-scaffold27-snap-gene-8.6-mRNA-1:cds;Parent=maker-scaffold27-snap-gene-8.6-mRNA-1
scaffold27	maker	CDS	808177	808975	.	-	1	ID=maker-scaffold27-snap-gene-8.6-mRNA-1:cds;Parent=maker-scaffold27-snap-gene-8.6-mRNA-1
scaffold27	maker	gene	859215	859854	.	-	.	ID=maker-scaffold27-snap-gene-8.12;Name=maker-scaffold27-snap-gene-8.12
scaffold27	maker	mRNA	859215	859854	.	-	.	ID=maker-scaffold27-snap-gene-8.12-mRNA-1;Parent=maker-scaffold27-snap-gene-8.12;Name=maker-scaffold27-snap-gene-8.12-mRNA-1;_AED=0.11;_eAED=0.11;_QI=0|0|0|1|1|1|3|0|162
scaffold27	maker	exon	859527	859854	.	-	.	ID=maker-scaffold27-snap-gene-8.12-mRNA-1:exon:6458;Parent=maker-scaffold27-snap-gene-8.12-mRNA-1
scaffold27	maker	exon	859384	859445	.	-	.	ID=maker-scaffold27-snap-gene-8.12-mRNA-1:exon:6457;Parent=maker-scaffold27-snap-gene-8.12-mRNA-1
scaffold27	maker	exon	859215	859313	.	-	.	ID=maker-scaffold27-snap-gene-8.12-mRNA-1:exon:6456;Parent=maker-scaffold27-snap-gene-8.12-mRNA-1
scaffold27	maker	CDS	859527	859854	.	-	0	ID=maker-scaffold27-snap-gene-8.12-mRNA-1:cds;Parent=maker-scaffold27-snap-gene-8.12-mRNA-1
scaffold27	maker	CDS	859384	859445	.	-	2	ID=maker-scaffold27-snap-gene-8.12-mRNA-1:cds;Parent=maker-scaffold27-snap-gene-8.12-mRNA-1
scaffold27	maker	CDS	859215	859313	.	-	0	ID=maker-scaffold27-snap-gene-8.12-mRNA-1:cds;Parent=maker-scaffold27-snap-gene-8.12-mRNA-1
scaffold27	maker	gene	787778	789692	.	-	.	ID=maker-scaffold27-augustus-gene-8.17;Name=maker-scaffold27-augustus-gene-8.17
scaffold27	maker	mRNA	787778	789692	.	-	.	ID=maker-scaffold27-augustus-gene-8.17-mRNA-1;Parent=maker-scaffold27-augustus-gene-8.17;Name=maker-scaffold27-augustus-gene-8.17-mRNA-1;_AED=0.16;_eAED=0.16;_QI=0|0|0|1|1|1|8|0|455
scaffold27	maker	exon	789611	789692	.	-	.	ID=maker-scaffold27-augustus-gene-8.17-mRNA-1:exon:6466;Parent=maker-scaffold27-augustus-gene-8.17-mRNA-1
scaffold27	maker	exon	789431	789500	.	-	.	ID=maker-scaffold27-augustus-gene-8.17-mRNA-1:exon:6465;Parent=maker-scaffold27-augustus-gene-8.17-mRNA-1
scaffold27	maker	exon	789218	789363	.	-	.	ID=maker-scaffold27-augustus-gene-8.17-mRNA-1:exon:6464;Parent=maker-scaffold27-augustus-gene-8.17-mRNA-1
scaffold27	maker	exon	789057	789141	.	-	.	ID=maker-scaffold27-augustus-gene-8.17-mRNA-1:exon:6463;Parent=maker-scaffold27-augustus-gene-8.17-mRNA-1
scaffold27	maker	exon	788940	788986	.	-	.	ID=maker-scaffold27-augustus-gene-8.17-mRNA-1:exon:6462;Parent=maker-scaffold27-augustus-gene-8.17-mRNA-1
scaffold27	maker	exon	788777	788885	.	-	.	ID=maker-scaffold27-augustus-gene-8.17-mRNA-1:exon:6461;Parent=maker-scaffold27-augustus-gene-8.17-mRNA-1
scaffold27	maker	exon	788125	788683	.	-	.	ID=maker-scaffold27-augustus-gene-8.17-mRNA-1:exon:6460;Parent=maker-scaffold27-augustus-gene-8.17-mRNA-1
scaffold27	maker	exon	787778	788047	.	-	.	ID=maker-scaffold27-augustus-gene-8.17-mRNA-1:exon:6459;Parent=maker-scaffold27-augustus-gene-8.17-mRNA-1
scaffold27	maker	CDS	789611	789692	.	-	0	ID=maker-scaffold27-augustus-gene-8.17-mRNA-1:cds;Parent=maker-scaffold27-augustus-gene-8.17-mRNA-1
scaffold27	maker	CDS	789431	789500	.	-	2	ID=maker-scaffold27-augustus-gene-8.17-mRNA-1:cds;Parent=maker-scaffold27-augustus-gene-8.17-mRNA-1
scaffold27	maker	CDS	789218	789363	.	-	1	ID=maker-scaffold27-augustus-gene-8.17-mRNA-1:cds;Parent=maker-scaffold27-augustus-gene-8.17-mRNA-1
scaffold27	maker	CDS	789057	789141	.	-	2	ID=maker-scaffold27-augustus-gene-8.17-mRNA-1:cds;Parent=maker-scaffold27-augustus-gene-8.17-mRNA-1
scaffold27	maker	CDS	788940	788986	.	-	1	ID=maker-scaffold27-augustus-gene-8.17-mRNA-1:cds;Parent=maker-scaffold27-augustus-gene-8.17-mRNA-1
scaffold27	maker	CDS	788777	788885	.	-	2	ID=maker-scaffold27-augustus-gene-8.17-mRNA-1:cds;Parent=maker-scaffold27-augustus-gene-8.17-mRNA-1
scaffold27	maker	CDS	788125	788683	.	-	1	ID=maker-scaffold27-augustus-gene-8.17-mRNA-1:cds;Parent=maker-scaffold27-augustus-gene-8.17-mRNA-1
scaffold27	maker	CDS	787778	788047	.	-	0	ID=maker-scaffold27-augustus-gene-8.17-mRNA-1:cds;Parent=maker-scaffold27-augustus-gene-8.17-mRNA-1
scaffold27	maker	gene	823925	824424	.	-	.	ID=maker-scaffold27-augustus-gene-8.21;Name=maker-scaffold27-augustus-gene-8.21
scaffold27	maker	mRNA	823925	824424	.	-	.	ID=maker-scaffold27-augustus-gene-8.21-mRNA-1;Parent=maker-scaffold27-augustus-gene-8.21;Name=maker-scaffold27-augustus-gene-8.21-mRNA-1;_AED=0.18;_eAED=0.18;_QI=0|0|0|0.66|0.5|0.33|3|0|103
scaffold27	maker	exon	824407	824424	.	-	.	ID=maker-scaffold27-augustus-gene-8.21-mRNA-1:exon:6469;Parent=maker-scaffold27-augustus-gene-8.21-mRNA-1
scaffold27	maker	exon	824094	824304	.	-	.	ID=maker-scaffold27-augustus-gene-8.21-mRNA-1:exon:6468;Parent=maker-scaffold27-augustus-gene-8.21-mRNA-1
scaffold27	maker	exon	823925	824007	.	-	.	ID=maker-scaffold27-augustus-gene-8.21-mRNA-1:exon:6467;Parent=maker-scaffold27-augustus-gene-8.21-mRNA-1
scaffold27	maker	CDS	824407	824424	.	-	0	ID=maker-scaffold27-augustus-gene-8.21-mRNA-1:cds;Parent=maker-scaffold27-augustus-gene-8.21-mRNA-1
scaffold27	maker	CDS	824094	824304	.	-	0	ID=maker-scaffold27-augustus-gene-8.21-mRNA-1:cds;Parent=maker-scaffold27-augustus-gene-8.21-mRNA-1
scaffold27	maker	CDS	823925	824007	.	-	2	ID=maker-scaffold27-augustus-gene-8.21-mRNA-1:cds;Parent=maker-scaffold27-augustus-gene-8.21-mRNA-1
scaffold27	maker	gene	831187	832064	.	-	.	ID=snap_masked-scaffold27-processed-gene-8.64;Name=snap_masked-scaffold27-processed-gene-8.64
scaffold27	maker	mRNA	831187	832064	.	-	.	ID=snap_masked-scaffold27-processed-gene-8.64-mRNA-1;Parent=snap_masked-scaffold27-processed-gene-8.64;Name=snap_masked-scaffold27-processed-gene-8.64-mRNA-1;_AED=0.34;_eAED=0.34;_QI=0|0|0|0.5|1|1|6|0|191
scaffold27	maker	exon	831990	832064	.	-	.	ID=snap_masked-scaffold27-processed-gene-8.64-mRNA-1:exon:6475;Parent=snap_masked-scaffold27-processed-gene-8.64-mRNA-1
scaffold27	maker	exon	831708	831848	.	-	.	ID=snap_masked-scaffold27-processed-gene-8.64-mRNA-1:exon:6474;Parent=snap_masked-scaffold27-processed-gene-8.64-mRNA-1
scaffold27	maker	exon	831622	831693	.	-	.	ID=snap_masked-scaffold27-processed-gene-8.64-mRNA-1:exon:6473;Parent=snap_masked-scaffold27-processed-gene-8.64-mRNA-1
scaffold27	maker	exon	831486	831584	.	-	.	ID=snap_masked-scaffold27-processed-gene-8.64-mRNA-1:exon:6472;Parent=snap_masked-scaffold27-processed-gene-8.64-mRNA-1
scaffold27	maker	exon	831314	831397	.	-	.	ID=snap_masked-scaffold27-processed-gene-8.64-mRNA-1:exon:6471;Parent=snap_masked-scaffold27-processed-gene-8.64-mRNA-1
scaffold27	maker	exon	831187	831291	.	-	.	ID=snap_masked-scaffold27-processed-gene-8.64-mRNA-1:exon:6470;Parent=snap_masked-scaffold27-processed-gene-8.64-mRNA-1
scaffold27	maker	CDS	831990	832064	.	-	0	ID=snap_masked-scaffold27-processed-gene-8.64-mRNA-1:cds;Parent=snap_masked-scaffold27-processed-gene-8.64-mRNA-1
scaffold27	maker	CDS	831708	831848	.	-	0	ID=snap_masked-scaffold27-processed-gene-8.64-mRNA-1:cds;Parent=snap_masked-scaffold27-processed-gene-8.64-mRNA-1
scaffold27	maker	CDS	831622	831693	.	-	0	ID=snap_masked-scaffold27-processed-gene-8.64-mRNA-1:cds;Parent=snap_masked-scaffold27-processed-gene-8.64-mRNA-1
scaffold27	maker	CDS	831486	831584	.	-	0	ID=snap_masked-scaffold27-processed-gene-8.64-mRNA-1:cds;Parent=snap_masked-scaffold27-processed-gene-8.64-mRNA-1
scaffold27	maker	CDS	831314	831397	.	-	0	ID=snap_masked-scaffold27-processed-gene-8.64-mRNA-1:cds;Parent=snap_masked-scaffold27-processed-gene-8.64-mRNA-1
scaffold27	maker	CDS	831187	831291	.	-	0	ID=snap_masked-scaffold27-processed-gene-8.64-mRNA-1:cds;Parent=snap_masked-scaffold27-processed-gene-8.64-mRNA-1
scaffold27	maker	gene	804322	804725	.	+	.	ID=maker-scaffold27-snap-gene-8.0;Name=maker-scaffold27-snap-gene-8.0
scaffold27	maker	mRNA	804322	804725	.	+	.	ID=maker-scaffold27-snap-gene-8.0-mRNA-1;Parent=maker-scaffold27-snap-gene-8.0;Name=maker-scaffold27-snap-gene-8.0-mRNA-1;_AED=0.30;_eAED=0.48;_QI=0|0|0|1|0|0|3|0|62
scaffold27	maker	exon	804322	804369	.	+	.	ID=maker-scaffold27-snap-gene-8.0-mRNA-1:exon:6476;Parent=maker-scaffold27-snap-gene-8.0-mRNA-1
scaffold27	maker	exon	804475	804567	.	+	.	ID=maker-scaffold27-snap-gene-8.0-mRNA-1:exon:6477;Parent=maker-scaffold27-snap-gene-8.0-mRNA-1
scaffold27	maker	exon	804678	804725	.	+	.	ID=maker-scaffold27-snap-gene-8.0-mRNA-1:exon:6478;Parent=maker-scaffold27-snap-gene-8.0-mRNA-1
scaffold27	maker	CDS	804322	804369	.	+	0	ID=maker-scaffold27-snap-gene-8.0-mRNA-1:cds;Parent=maker-scaffold27-snap-gene-8.0-mRNA-1
scaffold27	maker	CDS	804475	804567	.	+	0	ID=maker-scaffold27-snap-gene-8.0-mRNA-1:cds;Parent=maker-scaffold27-snap-gene-8.0-mRNA-1
scaffold27	maker	CDS	804678	804725	.	+	0	ID=maker-scaffold27-snap-gene-8.0-mRNA-1:cds;Parent=maker-scaffold27-snap-gene-8.0-mRNA-1
scaffold27	maker	gene	834842	837326	.	+	.	ID=augustus_masked-scaffold27-processed-gene-8.32;Name=augustus_masked-scaffold27-processed-gene-8.32
scaffold27	maker	mRNA	834842	837326	.	+	.	ID=augustus_masked-scaffold27-processed-gene-8.32-mRNA-1;Parent=augustus_masked-scaffold27-processed-gene-8.32;Name=augustus_masked-scaffold27-processed-gene-8.32-mRNA-1;_AED=1.00;_eAED=1.00;_QI=0|0|0|0|1|1|6|0|374
scaffold27	maker	exon	834842	835032	.	+	.	ID=augustus_masked-scaffold27-processed-gene-8.32-mRNA-1:exon:6479;Parent=augustus_masked-scaffold27-processed-gene-8.32-mRNA-1
scaffold27	maker	exon	835117	835270	.	+	.	ID=augustus_masked-scaffold27-processed-gene-8.32-mRNA-1:exon:6480;Parent=augustus_masked-scaffold27-processed-gene-8.32-mRNA-1
scaffold27	maker	exon	835416	835437	.	+	.	ID=augustus_masked-scaffold27-processed-gene-8.32-mRNA-1:exon:6481;Parent=augustus_masked-scaffold27-processed-gene-8.32-mRNA-1
scaffold27	maker	exon	835489	835753	.	+	.	ID=augustus_masked-scaffold27-processed-gene-8.32-mRNA-1:exon:6482;Parent=augustus_masked-scaffold27-processed-gene-8.32-mRNA-1
scaffold27	maker	exon	836787	837008	.	+	.	ID=augustus_masked-scaffold27-processed-gene-8.32-mRNA-1:exon:6483;Parent=augustus_masked-scaffold27-processed-gene-8.32-mRNA-1
scaffold27	maker	exon	837056	837326	.	+	.	ID=augustus_masked-scaffold27-processed-gene-8.32-mRNA-1:exon:6484;Parent=augustus_masked-scaffold27-processed-gene-8.32-mRNA-1
scaffold27	maker	CDS	834842	835032	.	+	0	ID=augustus_masked-scaffold27-processed-gene-8.32-mRNA-1:cds;Parent=augustus_masked-scaffold27-processed-gene-8.32-mRNA-1
scaffold27	maker	CDS	835117	835270	.	+	1	ID=augustus_masked-scaffold27-processed-gene-8.32-mRNA-1:cds;Parent=augustus_masked-scaffold27-processed-gene-8.32-mRNA-1
scaffold27	maker	CDS	835416	835437	.	+	0	ID=augustus_masked-scaffold27-processed-gene-8.32-mRNA-1:cds;Parent=augustus_masked-scaffold27-processed-gene-8.32-mRNA-1
scaffold27	maker	CDS	835489	835753	.	+	2	ID=augustus_masked-scaffold27-processed-gene-8.32-mRNA-1:cds;Parent=augustus_masked-scaffold27-processed-gene-8.32-mRNA-1
scaffold27	maker	CDS	836787	837008	.	+	1	ID=augustus_masked-scaffold27-processed-gene-8.32-mRNA-1:cds;Parent=augustus_masked-scaffold27-processed-gene-8.32-mRNA-1
scaffold27	maker	CDS	837056	837326	.	+	1	ID=augustus_masked-scaffold27-processed-gene-8.32-mRNA-1:cds;Parent=augustus_masked-scaffold27-processed-gene-8.32-mRNA-1
scaffold27	maker	gene	817392	818239	.	+	.	ID=augustus_masked-scaffold27-processed-gene-8.30;Name=augustus_masked-scaffold27-processed-gene-8.30
scaffold27	maker	mRNA	817392	818239	.	+	.	ID=augustus_masked-scaffold27-processed-gene-8.30-mRNA-1;Parent=augustus_masked-scaffold27-processed-gene-8.30;Name=augustus_masked-scaffold27-processed-gene-8.30-mRNA-1;_AED=1.00;_eAED=1.00;_QI=0|0|0|0|1|1|2|0|265
scaffold27	maker	exon	817392	817688	.	+	.	ID=augustus_masked-scaffold27-processed-gene-8.30-mRNA-1:exon:6485;Parent=augustus_masked-scaffold27-processed-gene-8.30-mRNA-1
scaffold27	maker	exon	817739	818239	.	+	.	ID=augustus_masked-scaffold27-processed-gene-8.30-mRNA-1:exon:6486;Parent=augustus_masked-scaffold27-processed-gene-8.30-mRNA-1
scaffold27	maker	CDS	817392	817688	.	+	0	ID=augustus_masked-scaffold27-processed-gene-8.30-mRNA-1:cds;Parent=augustus_masked-scaffold27-processed-gene-8.30-mRNA-1
scaffold27	maker	CDS	817739	818239	.	+	0	ID=augustus_masked-scaffold27-processed-gene-8.30-mRNA-1:cds;Parent=augustus_masked-scaffold27-processed-gene-8.30-mRNA-1
scaffold27	maker	gene	860292	860911	.	+	.	ID=augustus_masked-scaffold27-processed-gene-8.35;Name=augustus_masked-scaffold27-processed-gene-8.35
scaffold27	maker	mRNA	860292	860911	.	+	.	ID=augustus_masked-scaffold27-processed-gene-8.35-mRNA-1;Parent=augustus_masked-scaffold27-processed-gene-8.35;Name=augustus_masked-scaffold27-processed-gene-8.35-mRNA-1;_AED=1.00;_eAED=1.00;_QI=0|0|0|0|1|1|2|0|175
scaffold27	maker	exon	860292	860423	.	+	.	ID=augustus_masked-scaffold27-processed-gene-8.35-mRNA-1:exon:6487;Parent=augustus_masked-scaffold27-processed-gene-8.35-mRNA-1
scaffold27	maker	exon	860516	860911	.	+	.	ID=augustus_masked-scaffold27-processed-gene-8.35-mRNA-1:exon:6488;Parent=augustus_masked-scaffold27-processed-gene-8.35-mRNA-1
scaffold27	maker	CDS	860292	860423	.	+	0	ID=augustus_masked-scaffold27-processed-gene-8.35-mRNA-1:cds;Parent=augustus_masked-scaffold27-processed-gene-8.35-mRNA-1
scaffold27	maker	CDS	860516	860911	.	+	0	ID=augustus_masked-scaffold27-processed-gene-8.35-mRNA-1:cds;Parent=augustus_masked-scaffold27-processed-gene-8.35-mRNA-1
scaffold27	maker	gene	832852	834610	.	+	.	ID=augustus_masked-scaffold27-processed-gene-8.31;Name=augustus_masked-scaffold27-processed-gene-8.31
scaffold27	maker	mRNA	832852	834610	.	+	.	ID=augustus_masked-scaffold27-processed-gene-8.31-mRNA-1;Parent=augustus_masked-scaffold27-processed-gene-8.31;Name=augustus_masked-scaffold27-processed-gene-8.31-mRNA-1;_AED=1.00;_eAED=1.00;_QI=204|0|0|0|1|1|4|0|136
scaffold27	maker	exon	832852	833012	.	+	.	ID=augustus_masked-scaffold27-processed-gene-8.31-mRNA-1:exon:6489;Parent=augustus_masked-scaffold27-processed-gene-8.31-mRNA-1
scaffold27	maker	exon	833155	833276	.	+	.	ID=augustus_masked-scaffold27-processed-gene-8.31-mRNA-1:exon:6490;Parent=augustus_masked-scaffold27-processed-gene-8.31-mRNA-1
scaffold27	maker	exon	834111	834268	.	+	.	ID=augustus_masked-scaffold27-processed-gene-8.31-mRNA-1:exon:6491;Parent=augustus_masked-scaffold27-processed-gene-8.31-mRNA-1
scaffold27	maker	exon	834437	834610	.	+	.	ID=augustus_masked-scaffold27-processed-gene-8.31-mRNA-1:exon:6492;Parent=augustus_masked-scaffold27-processed-gene-8.31-mRNA-1
scaffold27	maker	CDS	833198	833276	.	+	0	ID=augustus_masked-scaffold27-processed-gene-8.31-mRNA-1:cds;Parent=augustus_masked-scaffold27-processed-gene-8.31-mRNA-1
scaffold27	maker	CDS	834111	834268	.	+	2	ID=augustus_masked-scaffold27-processed-gene-8.31-mRNA-1:cds;Parent=augustus_masked-scaffold27-processed-gene-8.31-mRNA-1
scaffold27	maker	CDS	834437	834610	.	+	0	ID=augustus_masked-scaffold27-processed-gene-8.31-mRNA-1:cds;Parent=augustus_masked-scaffold27-processed-gene-8.31-mRNA-1
scaffold27	maker	gene	830555	831129	.	-	.	ID=augustus_masked-scaffold27-processed-gene-8.43;Name=augustus_masked-scaffold27-processed-gene-8.43
scaffold27	maker	mRNA	830555	831129	.	-	.	ID=augustus_masked-scaffold27-processed-gene-8.43-mRNA-1;Parent=augustus_masked-scaffold27-processed-gene-8.43;Name=augustus_masked-scaffold27-processed-gene-8.43-mRNA-1;_AED=1.00;_eAED=1.00;_QI=0|0|0|0|1|1|2|0|161
scaffold27	maker	exon	830873	831129	.	-	.	ID=augustus_masked-scaffold27-processed-gene-8.43-mRNA-1:exon:6494;Parent=augustus_masked-scaffold27-processed-gene-8.43-mRNA-1
scaffold27	maker	exon	830555	830783	.	-	.	ID=augustus_masked-scaffold27-processed-gene-8.43-mRNA-1:exon:6493;Parent=augustus_masked-scaffold27-processed-gene-8.43-mRNA-1
scaffold27	maker	CDS	830873	831129	.	-	0	ID=augustus_masked-scaffold27-processed-gene-8.43-mRNA-1:cds;Parent=augustus_masked-scaffold27-processed-gene-8.43-mRNA-1
scaffold27	maker	CDS	830555	830783	.	-	1	ID=augustus_masked-scaffold27-processed-gene-8.43-mRNA-1:cds;Parent=augustus_masked-scaffold27-processed-gene-8.43-mRNA-1
scaffold27	maker	gene	815599	816197	.	-	.	ID=augustus_masked-scaffold27-processed-gene-8.41;Name=augustus_masked-scaffold27-processed-gene-8.41
scaffold27	maker	mRNA	815599	816197	.	-	.	ID=augustus_masked-scaffold27-processed-gene-8.41-mRNA-1;Parent=augustus_masked-scaffold27-processed-gene-8.41;Name=augustus_masked-scaffold27-processed-gene-8.41-mRNA-1;_AED=1.00;_eAED=1.00;_QI=0|0|0|0|1|1|4|0|106
scaffold27	maker	exon	816153	816197	.	-	.	ID=augustus_masked-scaffold27-processed-gene-8.41-mRNA-1:exon:6498;Parent=augustus_masked-scaffold27-processed-gene-8.41-mRNA-1
scaffold27	maker	exon	816045	816105	.	-	.	ID=augustus_masked-scaffold27-processed-gene-8.41-mRNA-1:exon:6497;Parent=augustus_masked-scaffold27-processed-gene-8.41-mRNA-1
scaffold27	maker	exon	815930	815979	.	-	.	ID=augustus_masked-scaffold27-processed-gene-8.41-mRNA-1:exon:6496;Parent=augustus_masked-scaffold27-processed-gene-8.41-mRNA-1
scaffold27	maker	exon	815599	815763	.	-	.	ID=augustus_masked-scaffold27-processed-gene-8.41-mRNA-1:exon:6495;Parent=augustus_masked-scaffold27-processed-gene-8.41-mRNA-1
scaffold27	maker	CDS	816153	816197	.	-	0	ID=augustus_masked-scaffold27-processed-gene-8.41-mRNA-1:cds;Parent=augustus_masked-scaffold27-processed-gene-8.41-mRNA-1
scaffold27	maker	CDS	816045	816105	.	-	0	ID=augustus_masked-scaffold27-processed-gene-8.41-mRNA-1:cds;Parent=augustus_masked-scaffold27-processed-gene-8.41-mRNA-1
scaffold27	maker	CDS	815930	815979	.	-	2	ID=augustus_masked-scaffold27-processed-gene-8.41-mRNA-1:cds;Parent=augustus_masked-scaffold27-processed-gene-8.41-mRNA-1
scaffold27	maker	CDS	815599	815763	.	-	0	ID=augustus_masked-scaffold27-processed-gene-8.41-mRNA-1:cds;Parent=augustus_masked-scaffold27-processed-gene-8.41-mRNA-1
###
scaffold27	maker	gene	935696	941702	.	+	.	ID=maker-scaffold27-augustus-gene-9.6;Name=maker-scaffold27-augustus-gene-9.6
scaffold27	maker	mRNA	935696	941702	.	+	.	ID=maker-scaffold27-augustus-gene-9.6-mRNA-1;Parent=maker-scaffold27-augustus-gene-9.6;Name=maker-scaffold27-augustus-gene-9.6-mRNA-1;_AED=0.00;_eAED=0.00;_QI=0|0|0|1|1|1|3|0|1963
scaffold27	maker	exon	935696	936126	.	+	.	ID=maker-scaffold27-augustus-gene-9.6-mRNA-1:exon:6499;Parent=maker-scaffold27-augustus-gene-9.6-mRNA-1
scaffold27	maker	exon	936186	941583	.	+	.	ID=maker-scaffold27-augustus-gene-9.6-mRNA-1:exon:6500;Parent=maker-scaffold27-augustus-gene-9.6-mRNA-1
scaffold27	maker	exon	941640	941702	.	+	.	ID=maker-scaffold27-augustus-gene-9.6-mRNA-1:exon:6501;Parent=maker-scaffold27-augustus-gene-9.6-mRNA-1
scaffold27	maker	CDS	935696	936126	.	+	0	ID=maker-scaffold27-augustus-gene-9.6-mRNA-1:cds;Parent=maker-scaffold27-augustus-gene-9.6-mRNA-1
scaffold27	maker	CDS	936186	941583	.	+	1	ID=maker-scaffold27-augustus-gene-9.6-mRNA-1:cds;Parent=maker-scaffold27-augustus-gene-9.6-mRNA-1
scaffold27	maker	CDS	941640	941702	.	+	0	ID=maker-scaffold27-augustus-gene-9.6-mRNA-1:cds;Parent=maker-scaffold27-augustus-gene-9.6-mRNA-1
scaffold27	maker	gene	925028	925864	.	+	.	ID=augustus_masked-scaffold27-processed-gene-9.50;Name=augustus_masked-scaffold27-processed-gene-9.50
scaffold27	maker	mRNA	925028	925864	.	+	.	ID=augustus_masked-scaffold27-processed-gene-9.50-mRNA-1;Parent=augustus_masked-scaffold27-processed-gene-9.50;Name=augustus_masked-scaffold27-processed-gene-9.50-mRNA-1;_AED=0.00;_eAED=0.00;_QI=0|-1|0|1|-1|1|1|0|278
scaffold27	maker	exon	925028	925864	.	+	.	ID=augustus_masked-scaffold27-processed-gene-9.50-mRNA-1:exon:6502;Parent=augustus_masked-scaffold27-processed-gene-9.50-mRNA-1
scaffold27	maker	CDS	925028	925864	.	+	0	ID=augustus_masked-scaffold27-processed-gene-9.50-mRNA-1:cds;Parent=augustus_masked-scaffold27-processed-gene-9.50-mRNA-1
scaffold27	maker	gene	909116	911347	.	+	.	ID=augustus_masked-scaffold27-processed-gene-9.48;Name=augustus_masked-scaffold27-processed-gene-9.48
scaffold27	maker	mRNA	909116	911347	.	+	.	ID=augustus_masked-scaffold27-processed-gene-9.48-mRNA-1;Parent=augustus_masked-scaffold27-processed-gene-9.48;Name=augustus_masked-scaffold27-processed-gene-9.48-mRNA-1;_AED=0.00;_eAED=0.00;_QI=0|-1|0|1|-1|1|1|0|743
scaffold27	maker	exon	909116	911347	.	+	.	ID=augustus_masked-scaffold27-processed-gene-9.48-mRNA-1:exon:6503;Parent=augustus_masked-scaffold27-processed-gene-9.48-mRNA-1
scaffold27	maker	CDS	909116	911347	.	+	0	ID=augustus_masked-scaffold27-processed-gene-9.48-mRNA-1:cds;Parent=augustus_masked-scaffold27-processed-gene-9.48-mRNA-1
scaffold27	maker	gene	986474	989795	.	+	.	ID=maker-scaffold27-augustus-gene-9.14;Name=maker-scaffold27-augustus-gene-9.14
scaffold27	maker	mRNA	986474	989795	.	+	.	ID=maker-scaffold27-augustus-gene-9.14-mRNA-1;Parent=maker-scaffold27-augustus-gene-9.14;Name=maker-scaffold27-augustus-gene-9.14-mRNA-1;_AED=0.02;_eAED=0.02;_QI=0|0|0|1|1|1|4|0|925
scaffold27	maker	exon	986474	987448	.	+	.	ID=maker-scaffold27-augustus-gene-9.14-mRNA-1:exon:6504;Parent=maker-scaffold27-augustus-gene-9.14-mRNA-1
scaffold27	maker	exon	987550	987798	.	+	.	ID=maker-scaffold27-augustus-gene-9.14-mRNA-1:exon:6505;Parent=maker-scaffold27-augustus-gene-9.14-mRNA-1
scaffold27	maker	exon	988177	988363	.	+	.	ID=maker-scaffold27-augustus-gene-9.14-mRNA-1:exon:6506;Parent=maker-scaffold27-augustus-gene-9.14-mRNA-1
scaffold27	maker	exon	988429	989795	.	+	.	ID=maker-scaffold27-augustus-gene-9.14-mRNA-1:exon:6507;Parent=maker-scaffold27-augustus-gene-9.14-mRNA-1
scaffold27	maker	CDS	986474	987448	.	+	0	ID=maker-scaffold27-augustus-gene-9.14-mRNA-1:cds;Parent=maker-scaffold27-augustus-gene-9.14-mRNA-1
scaffold27	maker	CDS	987550	987798	.	+	0	ID=maker-scaffold27-augustus-gene-9.14-mRNA-1:cds;Parent=maker-scaffold27-augustus-gene-9.14-mRNA-1
scaffold27	maker	CDS	988177	988363	.	+	0	ID=maker-scaffold27-augustus-gene-9.14-mRNA-1:cds;Parent=maker-scaffold27-augustus-gene-9.14-mRNA-1
scaffold27	maker	CDS	988429	989795	.	+	2	ID=maker-scaffold27-augustus-gene-9.14-mRNA-1:cds;Parent=maker-scaffold27-augustus-gene-9.14-mRNA-1
scaffold27	maker	gene	973803	977107	.	+	.	ID=maker-scaffold27-augustus-gene-9.13;Name=maker-scaffold27-augustus-gene-9.13
scaffold27	maker	mRNA	973803	977107	.	+	.	ID=maker-scaffold27-augustus-gene-9.13-mRNA-1;Parent=maker-scaffold27-augustus-gene-9.13;Name=maker-scaffold27-augustus-gene-9.13-mRNA-1;_AED=0.02;_eAED=0.02;_QI=0|0|0|1|1|1|3|0|1055
scaffold27	maker	exon	973803	973967	.	+	.	ID=maker-scaffold27-augustus-gene-9.13-mRNA-1:exon:6508;Parent=maker-scaffold27-augustus-gene-9.13-mRNA-1
scaffold27	maker	exon	974044	976935	.	+	.	ID=maker-scaffold27-augustus-gene-9.13-mRNA-1:exon:6509;Parent=maker-scaffold27-augustus-gene-9.13-mRNA-1
scaffold27	maker	exon	976997	977107	.	+	.	ID=maker-scaffold27-augustus-gene-9.13-mRNA-1:exon:6510;Parent=maker-scaffold27-augustus-gene-9.13-mRNA-1
scaffold27	maker	CDS	973803	973967	.	+	0	ID=maker-scaffold27-augustus-gene-9.13-mRNA-1:cds;Parent=maker-scaffold27-augustus-gene-9.13-mRNA-1
scaffold27	maker	CDS	974044	976935	.	+	0	ID=maker-scaffold27-augustus-gene-9.13-mRNA-1:cds;Parent=maker-scaffold27-augustus-gene-9.13-mRNA-1
scaffold27	maker	CDS	976997	977107	.	+	0	ID=maker-scaffold27-augustus-gene-9.13-mRNA-1:cds;Parent=maker-scaffold27-augustus-gene-9.13-mRNA-1
scaffold27	maker	gene	919246	923981	.	+	.	ID=maker-scaffold27-snap-gene-9.25;Name=maker-scaffold27-snap-gene-9.25
scaffold27	maker	mRNA	919246	923981	.	+	.	ID=maker-scaffold27-snap-gene-9.25-mRNA-1;Parent=maker-scaffold27-snap-gene-9.25;Name=maker-scaffold27-snap-gene-9.25-mRNA-1;_AED=0.03;_eAED=0.03;_QI=0|0|0|1|0.75|0.8|5|0|1374
scaffold27	maker	exon	919246	919617	.	+	.	ID=maker-scaffold27-snap-gene-9.25-mRNA-1:exon:6511;Parent=maker-scaffold27-snap-gene-9.25-mRNA-1
scaffold27	maker	exon	919672	920289	.	+	.	ID=maker-scaffold27-snap-gene-9.25-mRNA-1:exon:6512;Parent=maker-scaffold27-snap-gene-9.25-mRNA-1
scaffold27	maker	exon	920480	923026	.	+	.	ID=maker-scaffold27-snap-gene-9.25-mRNA-1:exon:6513;Parent=maker-scaffold27-snap-gene-9.25-mRNA-1
scaffold27	maker	exon	923335	923621	.	+	.	ID=maker-scaffold27-snap-gene-9.25-mRNA-1:exon:6514;Parent=maker-scaffold27-snap-gene-9.25-mRNA-1
scaffold27	maker	exon	923681	923981	.	+	.	ID=maker-scaffold27-snap-gene-9.25-mRNA-1:exon:6515;Parent=maker-scaffold27-snap-gene-9.25-mRNA-1
scaffold27	maker	CDS	919246	919617	.	+	0	ID=maker-scaffold27-snap-gene-9.25-mRNA-1:cds;Parent=maker-scaffold27-snap-gene-9.25-mRNA-1
scaffold27	maker	CDS	919672	920289	.	+	0	ID=maker-scaffold27-snap-gene-9.25-mRNA-1:cds;Parent=maker-scaffold27-snap-gene-9.25-mRNA-1
scaffold27	maker	CDS	920480	923026	.	+	0	ID=maker-scaffold27-snap-gene-9.25-mRNA-1:cds;Parent=maker-scaffold27-snap-gene-9.25-mRNA-1
scaffold27	maker	CDS	923335	923621	.	+	0	ID=maker-scaffold27-snap-gene-9.25-mRNA-1:cds;Parent=maker-scaffold27-snap-gene-9.25-mRNA-1
scaffold27	maker	CDS	923681	923981	.	+	1	ID=maker-scaffold27-snap-gene-9.25-mRNA-1:cds;Parent=maker-scaffold27-snap-gene-9.25-mRNA-1
scaffold27	maker	gene	942353	945125	.	+	.	ID=maker-scaffold27-augustus-gene-9.8;Name=maker-scaffold27-augustus-gene-9.8
scaffold27	maker	mRNA	942353	945125	.	+	.	ID=maker-scaffold27-augustus-gene-9.8-mRNA-1;Parent=maker-scaffold27-augustus-gene-9.8;Name=maker-scaffold27-augustus-gene-9.8-mRNA-1;_AED=0.03;_eAED=0.03;_QI=0|0|0|1|1|1|4|0|857
scaffold27	maker	exon	942353	942478	.	+	.	ID=maker-scaffold27-augustus-gene-9.8-mRNA-1:exon:6516;Parent=maker-scaffold27-augustus-gene-9.8-mRNA-1
scaffold27	maker	exon	942555	942633	.	+	.	ID=maker-scaffold27-augustus-gene-9.8-mRNA-1:exon:6517;Parent=maker-scaffold27-augustus-gene-9.8-mRNA-1
scaffold27	maker	exon	942705	944176	.	+	.	ID=maker-scaffold27-augustus-gene-9.8-mRNA-1:exon:6518;Parent=maker-scaffold27-augustus-gene-9.8-mRNA-1
scaffold27	maker	exon	944229	945125	.	+	.	ID=maker-scaffold27-augustus-gene-9.8-mRNA-1:exon:6519;Parent=maker-scaffold27-augustus-gene-9.8-mRNA-1
scaffold27	maker	CDS	942353	942478	.	+	0	ID=maker-scaffold27-augustus-gene-9.8-mRNA-1:cds;Parent=maker-scaffold27-augustus-gene-9.8-mRNA-1
scaffold27	maker	CDS	942555	942633	.	+	0	ID=maker-scaffold27-augustus-gene-9.8-mRNA-1:cds;Parent=maker-scaffold27-augustus-gene-9.8-mRNA-1
scaffold27	maker	CDS	942705	944176	.	+	2	ID=maker-scaffold27-augustus-gene-9.8-mRNA-1:cds;Parent=maker-scaffold27-augustus-gene-9.8-mRNA-1
scaffold27	maker	CDS	944229	945125	.	+	0	ID=maker-scaffold27-augustus-gene-9.8-mRNA-1:cds;Parent=maker-scaffold27-augustus-gene-9.8-mRNA-1
scaffold27	maker	gene	950976	955350	.	+	.	ID=maker-scaffold27-snap-gene-9.29;Name=maker-scaffold27-snap-gene-9.29
scaffold27	maker	mRNA	950976	955350	.	+	.	ID=maker-scaffold27-snap-gene-9.29-mRNA-1;Parent=maker-scaffold27-snap-gene-9.29;Name=maker-scaffold27-snap-gene-9.29-mRNA-1;_AED=0.00;_eAED=0.04;_QI=0|0|0|1|0.5|0.66|3|0|1362
scaffold27	maker	exon	950976	951100	.	+	.	ID=maker-scaffold27-snap-gene-9.29-mRNA-1:exon:6520;Parent=maker-scaffold27-snap-gene-9.29-mRNA-1
scaffold27	maker	exon	951323	951774	.	+	.	ID=maker-scaffold27-snap-gene-9.29-mRNA-1:exon:6521;Parent=maker-scaffold27-snap-gene-9.29-mRNA-1
scaffold27	maker	exon	951839	955350	.	+	.	ID=maker-scaffold27-snap-gene-9.29-mRNA-1:exon:6522;Parent=maker-scaffold27-snap-gene-9.29-mRNA-1
scaffold27	maker	CDS	950976	951100	.	+	0	ID=maker-scaffold27-snap-gene-9.29-mRNA-1:cds;Parent=maker-scaffold27-snap-gene-9.29-mRNA-1
scaffold27	maker	CDS	951323	951774	.	+	1	ID=maker-scaffold27-snap-gene-9.29-mRNA-1:cds;Parent=maker-scaffold27-snap-gene-9.29-mRNA-1
scaffold27	maker	CDS	951839	955350	.	+	2	ID=maker-scaffold27-snap-gene-9.29-mRNA-1:cds;Parent=maker-scaffold27-snap-gene-9.29-mRNA-1
scaffold27	maker	gene	933388	934865	.	+	.	ID=maker-scaffold27-augustus-gene-9.4;Name=maker-scaffold27-augustus-gene-9.4
scaffold27	maker	mRNA	933388	934865	.	+	.	ID=maker-scaffold27-augustus-gene-9.4-mRNA-1;Parent=maker-scaffold27-augustus-gene-9.4;Name=maker-scaffold27-augustus-gene-9.4-mRNA-1;_AED=0.05;_eAED=0.05;_QI=0|0|0|1|1|1|3|0|452
scaffold27	maker	exon	933388	933703	.	+	.	ID=maker-scaffold27-augustus-gene-9.4-mRNA-1:exon:6523;Parent=maker-scaffold27-augustus-gene-9.4-mRNA-1
scaffold27	maker	exon	933766	934387	.	+	.	ID=maker-scaffold27-augustus-gene-9.4-mRNA-1:exon:6524;Parent=maker-scaffold27-augustus-gene-9.4-mRNA-1
scaffold27	maker	exon	934445	934865	.	+	.	ID=maker-scaffold27-augustus-gene-9.4-mRNA-1:exon:6525;Parent=maker-scaffold27-augustus-gene-9.4-mRNA-1
scaffold27	maker	CDS	933388	933703	.	+	0	ID=maker-scaffold27-augustus-gene-9.4-mRNA-1:cds;Parent=maker-scaffold27-augustus-gene-9.4-mRNA-1
scaffold27	maker	CDS	933766	934387	.	+	2	ID=maker-scaffold27-augustus-gene-9.4-mRNA-1:cds;Parent=maker-scaffold27-augustus-gene-9.4-mRNA-1
scaffold27	maker	CDS	934445	934865	.	+	1	ID=maker-scaffold27-augustus-gene-9.4-mRNA-1:cds;Parent=maker-scaffold27-augustus-gene-9.4-mRNA-1
scaffold27	maker	gene	956215	957482	.	+	.	ID=maker-scaffold27-augustus-gene-9.11;Name=maker-scaffold27-augustus-gene-9.11
scaffold27	maker	mRNA	956215	957482	.	+	.	ID=maker-scaffold27-augustus-gene-9.11-mRNA-1;Parent=maker-scaffold27-augustus-gene-9.11;Name=maker-scaffold27-augustus-gene-9.11-mRNA-1;_AED=0.11;_eAED=0.11;_QI=0|0|0|1|1|1|3|0|376
scaffold27	maker	exon	956215	956437	.	+	.	ID=maker-scaffold27-augustus-gene-9.11-mRNA-1:exon:6526;Parent=maker-scaffold27-augustus-gene-9.11-mRNA-1
scaffold27	maker	exon	956494	956576	.	+	.	ID=maker-scaffold27-augustus-gene-9.11-mRNA-1:exon:6527;Parent=maker-scaffold27-augustus-gene-9.11-mRNA-1
scaffold27	maker	exon	956658	957482	.	+	.	ID=maker-scaffold27-augustus-gene-9.11-mRNA-1:exon:6528;Parent=maker-scaffold27-augustus-gene-9.11-mRNA-1
scaffold27	maker	CDS	956215	956437	.	+	0	ID=maker-scaffold27-augustus-gene-9.11-mRNA-1:cds;Parent=maker-scaffold27-augustus-gene-9.11-mRNA-1
scaffold27	maker	CDS	956494	956576	.	+	2	ID=maker-scaffold27-augustus-gene-9.11-mRNA-1:cds;Parent=maker-scaffold27-augustus-gene-9.11-mRNA-1
scaffold27	maker	CDS	956658	957482	.	+	0	ID=maker-scaffold27-augustus-gene-9.11-mRNA-1:cds;Parent=maker-scaffold27-augustus-gene-9.11-mRNA-1
scaffold27	maker	gene	902083	903896	.	+	.	ID=maker-scaffold27-augustus-gene-9.1;Name=maker-scaffold27-augustus-gene-9.1
scaffold27	maker	mRNA	902083	903896	.	+	.	ID=maker-scaffold27-augustus-gene-9.1-mRNA-1;Parent=maker-scaffold27-augustus-gene-9.1;Name=maker-scaffold27-augustus-gene-9.1-mRNA-1;_AED=0.12;_eAED=0.12;_QI=0|0|0|1|1|1|8|0|471
scaffold27	maker	exon	902083	902282	.	+	.	ID=maker-scaffold27-augustus-gene-9.1-mRNA-1:exon:6529;Parent=maker-scaffold27-augustus-gene-9.1-mRNA-1
scaffold27	maker	exon	902340	902408	.	+	.	ID=maker-scaffold27-augustus-gene-9.1-mRNA-1:exon:6530;Parent=maker-scaffold27-augustus-gene-9.1-mRNA-1
scaffold27	maker	exon	902476	902560	.	+	.	ID=maker-scaffold27-augustus-gene-9.1-mRNA-1:exon:6531;Parent=maker-scaffold27-augustus-gene-9.1-mRNA-1
scaffold27	maker	exon	902618	902796	.	+	.	ID=maker-scaffold27-augustus-gene-9.1-mRNA-1:exon:6532;Parent=maker-scaffold27-augustus-gene-9.1-mRNA-1
scaffold27	maker	exon	902849	903002	.	+	.	ID=maker-scaffold27-augustus-gene-9.1-mRNA-1:exon:6533;Parent=maker-scaffold27-augustus-gene-9.1-mRNA-1
scaffold27	maker	exon	903057	903070	.	+	.	ID=maker-scaffold27-augustus-gene-9.1-mRNA-1:exon:6534;Parent=maker-scaffold27-augustus-gene-9.1-mRNA-1
scaffold27	maker	exon	903122	903545	.	+	.	ID=maker-scaffold27-augustus-gene-9.1-mRNA-1:exon:6535;Parent=maker-scaffold27-augustus-gene-9.1-mRNA-1
scaffold27	maker	exon	903606	903896	.	+	.	ID=maker-scaffold27-augustus-gene-9.1-mRNA-1:exon:6536;Parent=maker-scaffold27-augustus-gene-9.1-mRNA-1
scaffold27	maker	CDS	902083	902282	.	+	0	ID=maker-scaffold27-augustus-gene-9.1-mRNA-1:cds;Parent=maker-scaffold27-augustus-gene-9.1-mRNA-1
scaffold27	maker	CDS	902340	902408	.	+	1	ID=maker-scaffold27-augustus-gene-9.1-mRNA-1:cds;Parent=maker-scaffold27-augustus-gene-9.1-mRNA-1
scaffold27	maker	CDS	902476	902560	.	+	1	ID=maker-scaffold27-augustus-gene-9.1-mRNA-1:cds;Parent=maker-scaffold27-augustus-gene-9.1-mRNA-1
scaffold27	maker	CDS	902618	902796	.	+	0	ID=maker-scaffold27-augustus-gene-9.1-mRNA-1:cds;Parent=maker-scaffold27-augustus-gene-9.1-mRNA-1
scaffold27	maker	CDS	902849	903002	.	+	1	ID=maker-scaffold27-augustus-gene-9.1-mRNA-1:cds;Parent=maker-scaffold27-augustus-gene-9.1-mRNA-1
scaffold27	maker	CDS	903057	903070	.	+	0	ID=maker-scaffold27-augustus-gene-9.1-mRNA-1:cds;Parent=maker-scaffold27-augustus-gene-9.1-mRNA-1
scaffold27	maker	CDS	903122	903545	.	+	1	ID=maker-scaffold27-augustus-gene-9.1-mRNA-1:cds;Parent=maker-scaffold27-augustus-gene-9.1-mRNA-1
scaffold27	maker	CDS	903606	903896	.	+	0	ID=maker-scaffold27-augustus-gene-9.1-mRNA-1:cds;Parent=maker-scaffold27-augustus-gene-9.1-mRNA-1
scaffold27	maker	gene	968318	970379	.	+	.	ID=maker-scaffold27-augustus-gene-9.12;Name=maker-scaffold27-augustus-gene-9.12
scaffold27	maker	mRNA	968318	970379	.	+	.	ID=maker-scaffold27-augustus-gene-9.12-mRNA-1;Parent=maker-scaffold27-augustus-gene-9.12;Name=maker-scaffold27-augustus-gene-9.12-mRNA-1;_AED=0.19;_eAED=0.19;_QI=0|0|0|1|0.75|0.4|5|0|345
scaffold27	maker	exon	968318	968488	.	+	.	ID=maker-scaffold27-augustus-gene-9.12-mRNA-1:exon:6537;Parent=maker-scaffold27-augustus-gene-9.12-mRNA-1
scaffold27	maker	exon	968553	968911	.	+	.	ID=maker-scaffold27-augustus-gene-9.12-mRNA-1:exon:6538;Parent=maker-scaffold27-augustus-gene-9.12-mRNA-1
scaffold27	maker	exon	969480	969799	.	+	.	ID=maker-scaffold27-augustus-gene-9.12-mRNA-1:exon:6539;Parent=maker-scaffold27-augustus-gene-9.12-mRNA-1
scaffold27	maker	exon	970063	970185	.	+	.	ID=maker-scaffold27-augustus-gene-9.12-mRNA-1:exon:6540;Parent=maker-scaffold27-augustus-gene-9.12-mRNA-1
scaffold27	maker	exon	970315	970379	.	+	.	ID=maker-scaffold27-augustus-gene-9.12-mRNA-1:exon:6541;Parent=maker-scaffold27-augustus-gene-9.12-mRNA-1
scaffold27	maker	CDS	968318	968488	.	+	0	ID=maker-scaffold27-augustus-gene-9.12-mRNA-1:cds;Parent=maker-scaffold27-augustus-gene-9.12-mRNA-1
scaffold27	maker	CDS	968553	968911	.	+	0	ID=maker-scaffold27-augustus-gene-9.12-mRNA-1:cds;Parent=maker-scaffold27-augustus-gene-9.12-mRNA-1
scaffold27	maker	CDS	969480	969799	.	+	1	ID=maker-scaffold27-augustus-gene-9.12-mRNA-1:cds;Parent=maker-scaffold27-augustus-gene-9.12-mRNA-1
scaffold27	maker	CDS	970063	970185	.	+	2	ID=maker-scaffold27-augustus-gene-9.12-mRNA-1:cds;Parent=maker-scaffold27-augustus-gene-9.12-mRNA-1
scaffold27	maker	CDS	970315	970379	.	+	2	ID=maker-scaffold27-augustus-gene-9.12-mRNA-1:cds;Parent=maker-scaffold27-augustus-gene-9.12-mRNA-1
scaffold27	maker	gene	895123	897600	.	+	.	ID=augustus_masked-scaffold27-processed-gene-9.45;Name=augustus_masked-scaffold27-processed-gene-9.45
scaffold27	maker	mRNA	895123	897600	.	+	.	ID=augustus_masked-scaffold27-processed-gene-9.45-mRNA-1;Parent=augustus_masked-scaffold27-processed-gene-9.45;Name=augustus_masked-scaffold27-processed-gene-9.45-mRNA-1;_AED=0.23;_eAED=0.23;_QI=0|0|0|1|1|1|2|0|799
scaffold27	maker	exon	895123	895192	.	+	.	ID=augustus_masked-scaffold27-processed-gene-9.45-mRNA-1:exon:6542;Parent=augustus_masked-scaffold27-processed-gene-9.45-mRNA-1
scaffold27	maker	exon	895271	897600	.	+	.	ID=augustus_masked-scaffold27-processed-gene-9.45-mRNA-1:exon:6543;Parent=augustus_masked-scaffold27-processed-gene-9.45-mRNA-1
scaffold27	maker	CDS	895123	895192	.	+	0	ID=augustus_masked-scaffold27-processed-gene-9.45-mRNA-1:cds;Parent=augustus_masked-scaffold27-processed-gene-9.45-mRNA-1
scaffold27	maker	CDS	895271	897600	.	+	2	ID=augustus_masked-scaffold27-processed-gene-9.45-mRNA-1:cds;Parent=augustus_masked-scaffold27-processed-gene-9.45-mRNA-1
scaffold27	maker	gene	890388	892490	.	+	.	ID=maker-scaffold27-snap-gene-9.23;Name=maker-scaffold27-snap-gene-9.23
scaffold27	maker	mRNA	890388	892490	.	+	.	ID=maker-scaffold27-snap-gene-9.23-mRNA-1;Parent=maker-scaffold27-snap-gene-9.23;Name=maker-scaffold27-snap-gene-9.23-mRNA-1;_AED=0.30;_eAED=0.30;_QI=0|0|0|1|1|1|3|0|598
scaffold27	maker	exon	890388	890435	.	+	.	ID=maker-scaffold27-snap-gene-9.23-mRNA-1:exon:6544;Parent=maker-scaffold27-snap-gene-9.23-mRNA-1
scaffold27	maker	exon	890543	890830	.	+	.	ID=maker-scaffold27-snap-gene-9.23-mRNA-1:exon:6545;Parent=maker-scaffold27-snap-gene-9.23-mRNA-1
scaffold27	maker	exon	891030	892490	.	+	.	ID=maker-scaffold27-snap-gene-9.23-mRNA-1:exon:6546;Parent=maker-scaffold27-snap-gene-9.23-mRNA-1
scaffold27	maker	CDS	890388	890435	.	+	0	ID=maker-scaffold27-snap-gene-9.23-mRNA-1:cds;Parent=maker-scaffold27-snap-gene-9.23-mRNA-1
scaffold27	maker	CDS	890543	890830	.	+	0	ID=maker-scaffold27-snap-gene-9.23-mRNA-1:cds;Parent=maker-scaffold27-snap-gene-9.23-mRNA-1
scaffold27	maker	CDS	891030	892490	.	+	0	ID=maker-scaffold27-snap-gene-9.23-mRNA-1:cds;Parent=maker-scaffold27-snap-gene-9.23-mRNA-1
scaffold27	maker	gene	928320	930092	.	-	.	ID=augustus_masked-scaffold27-processed-gene-9.66;Name=augustus_masked-scaffold27-processed-gene-9.66
scaffold27	maker	mRNA	928320	930092	.	-	.	ID=augustus_masked-scaffold27-processed-gene-9.66-mRNA-1;Parent=augustus_masked-scaffold27-processed-gene-9.66;Name=augustus_masked-scaffold27-processed-gene-9.66-mRNA-1;_AED=0.00;_eAED=0.00;_QI=0|-1|0|1|-1|1|1|0|590
scaffold27	maker	exon	928320	930092	.	-	.	ID=augustus_masked-scaffold27-processed-gene-9.66-mRNA-1:exon:6547;Parent=augustus_masked-scaffold27-processed-gene-9.66-mRNA-1
scaffold27	maker	CDS	928320	930092	.	-	0	ID=augustus_masked-scaffold27-processed-gene-9.66-mRNA-1:cds;Parent=augustus_masked-scaffold27-processed-gene-9.66-mRNA-1
scaffold27	maker	gene	916687	918535	.	-	.	ID=maker-scaffold27-augustus-gene-9.16;Name=maker-scaffold27-augustus-gene-9.16
scaffold27	maker	mRNA	916687	918535	.	-	.	ID=maker-scaffold27-augustus-gene-9.16-mRNA-1;Parent=maker-scaffold27-augustus-gene-9.16;Name=maker-scaffold27-augustus-gene-9.16-mRNA-1;_AED=0.00;_eAED=0.00;_QI=0|0|0|1|1|1|2|0|593
scaffold27	maker	exon	916830	918535	.	-	.	ID=maker-scaffold27-augustus-gene-9.16-mRNA-1:exon:6549;Parent=maker-scaffold27-augustus-gene-9.16-mRNA-1
scaffold27	maker	exon	916687	916762	.	-	.	ID=maker-scaffold27-augustus-gene-9.16-mRNA-1:exon:6548;Parent=maker-scaffold27-augustus-gene-9.16-mRNA-1
scaffold27	maker	CDS	916830	918535	.	-	0	ID=maker-scaffold27-augustus-gene-9.16-mRNA-1:cds;Parent=maker-scaffold27-augustus-gene-9.16-mRNA-1
scaffold27	maker	CDS	916687	916762	.	-	1	ID=maker-scaffold27-augustus-gene-9.16-mRNA-1:cds;Parent=maker-scaffold27-augustus-gene-9.16-mRNA-1
scaffold27	maker	gene	980074	982619	.	-	.	ID=maker-scaffold27-snap-gene-9.43;Name=maker-scaffold27-snap-gene-9.43
scaffold27	maker	mRNA	980074	982619	.	-	.	ID=maker-scaffold27-snap-gene-9.43-mRNA-1;Parent=maker-scaffold27-snap-gene-9.43;Name=maker-scaffold27-snap-gene-9.43-mRNA-1;_AED=0.01;_eAED=0.01;_QI=0|0|0|1|1|1|2|0|821
scaffold27	maker	exon	982385	982619	.	-	.	ID=maker-scaffold27-snap-gene-9.43-mRNA-1:exon:6551;Parent=maker-scaffold27-snap-gene-9.43-mRNA-1
scaffold27	maker	exon	980074	982304	.	-	.	ID=maker-scaffold27-snap-gene-9.43-mRNA-1:exon:6550;Parent=maker-scaffold27-snap-gene-9.43-mRNA-1
scaffold27	maker	CDS	982385	982619	.	-	0	ID=maker-scaffold27-snap-gene-9.43-mRNA-1:cds;Parent=maker-scaffold27-snap-gene-9.43-mRNA-1
scaffold27	maker	CDS	980074	982304	.	-	2	ID=maker-scaffold27-snap-gene-9.43-mRNA-1:cds;Parent=maker-scaffold27-snap-gene-9.43-mRNA-1
scaffold27	maker	gene	900122	901747	.	-	.	ID=augustus_masked-scaffold27-processed-gene-9.62;Name=augustus_masked-scaffold27-processed-gene-9.62
scaffold27	maker	mRNA	900122	901747	.	-	.	ID=augustus_masked-scaffold27-processed-gene-9.62-mRNA-1;Parent=augustus_masked-scaffold27-processed-gene-9.62;Name=augustus_masked-scaffold27-processed-gene-9.62-mRNA-1;_AED=0.01;_eAED=0.01;_QI=0|-1|0|1|-1|1|1|0|541
scaffold27	maker	exon	900122	901747	.	-	.	ID=augustus_masked-scaffold27-processed-gene-9.62-mRNA-1:exon:6552;Parent=augustus_masked-scaffold27-processed-gene-9.62-mRNA-1
scaffold27	maker	CDS	900122	901747	.	-	0	ID=augustus_masked-scaffold27-processed-gene-9.62-mRNA-1:cds;Parent=augustus_masked-scaffold27-processed-gene-9.62-mRNA-1
scaffold27	maker	gene	911823	916088	.	-	.	ID=maker-scaffold27-augustus-gene-9.15;Name=maker-scaffold27-augustus-gene-9.15
scaffold27	maker	mRNA	911823	916088	.	-	.	ID=maker-scaffold27-augustus-gene-9.15-mRNA-1;Parent=maker-scaffold27-augustus-gene-9.15;Name=maker-scaffold27-augustus-gene-9.15-mRNA-1;_AED=0.01;_eAED=0.01;_QI=0|0|0|1|1|1|4|0|1360
scaffold27	maker	exon	915855	916088	.	-	.	ID=maker-scaffold27-augustus-gene-9.15-mRNA-1:exon:6556;Parent=maker-scaffold27-augustus-gene-9.15-mRNA-1
scaffold27	maker	exon	915587	915790	.	-	.	ID=maker-scaffold27-augustus-gene-9.15-mRNA-1:exon:6555;Parent=maker-scaffold27-augustus-gene-9.15-mRNA-1
scaffold27	maker	exon	913563	915523	.	-	.	ID=maker-scaffold27-augustus-gene-9.15-mRNA-1:exon:6554;Parent=maker-scaffold27-augustus-gene-9.15-mRNA-1
scaffold27	maker	exon	911823	913506	.	-	.	ID=maker-scaffold27-augustus-gene-9.15-mRNA-1:exon:6553;Parent=maker-scaffold27-augustus-gene-9.15-mRNA-1
scaffold27	maker	CDS	915855	916088	.	-	0	ID=maker-scaffold27-augustus-gene-9.15-mRNA-1:cds;Parent=maker-scaffold27-augustus-gene-9.15-mRNA-1
scaffold27	maker	CDS	915587	915790	.	-	0	ID=maker-scaffold27-augustus-gene-9.15-mRNA-1:cds;Parent=maker-scaffold27-augustus-gene-9.15-mRNA-1
scaffold27	maker	CDS	913563	915523	.	-	0	ID=maker-scaffold27-augustus-gene-9.15-mRNA-1:cds;Parent=maker-scaffold27-augustus-gene-9.15-mRNA-1
scaffold27	maker	CDS	911823	913506	.	-	1	ID=maker-scaffold27-augustus-gene-9.15-mRNA-1:cds;Parent=maker-scaffold27-augustus-gene-9.15-mRNA-1
scaffold27	maker	gene	962366	964768	.	-	.	ID=maker-scaffold27-snap-gene-9.41;Name=maker-scaffold27-snap-gene-9.41
scaffold27	maker	mRNA	962366	964768	.	-	.	ID=maker-scaffold27-snap-gene-9.41-mRNA-1;Parent=maker-scaffold27-snap-gene-9.41;Name=maker-scaffold27-snap-gene-9.41-mRNA-1;_AED=0.01;_eAED=0.01;_QI=0|0|0|1|1|1|4|0|741
scaffold27	maker	exon	964598	964768	.	-	.	ID=maker-scaffold27-snap-gene-9.41-mRNA-1:exon:6560;Parent=maker-scaffold27-snap-gene-9.41-mRNA-1
scaffold27	maker	exon	963927	964524	.	-	.	ID=maker-scaffold27-snap-gene-9.41-mRNA-1:exon:6559;Parent=maker-scaffold27-snap-gene-9.41-mRNA-1
scaffold27	maker	exon	963606	963874	.	-	.	ID=maker-scaffold27-snap-gene-9.41-mRNA-1:exon:6558;Parent=maker-scaffold27-snap-gene-9.41-mRNA-1
scaffold27	maker	exon	962366	963553	.	-	.	ID=maker-scaffold27-snap-gene-9.41-mRNA-1:exon:6557;Parent=maker-scaffold27-snap-gene-9.41-mRNA-1
scaffold27	maker	CDS	964598	964768	.	-	0	ID=maker-scaffold27-snap-gene-9.41-mRNA-1:cds;Parent=maker-scaffold27-snap-gene-9.41-mRNA-1
scaffold27	maker	CDS	963927	964524	.	-	0	ID=maker-scaffold27-snap-gene-9.41-mRNA-1:cds;Parent=maker-scaffold27-snap-gene-9.41-mRNA-1
scaffold27	maker	CDS	963606	963874	.	-	2	ID=maker-scaffold27-snap-gene-9.41-mRNA-1:cds;Parent=maker-scaffold27-snap-gene-9.41-mRNA-1
scaffold27	maker	CDS	962366	963553	.	-	0	ID=maker-scaffold27-snap-gene-9.41-mRNA-1:cds;Parent=maker-scaffold27-snap-gene-9.41-mRNA-1
scaffold27	maker	gene	971006	972675	.	-	.	ID=snap_masked-scaffold27-processed-gene-9.99;Name=snap_masked-scaffold27-processed-gene-9.99
scaffold27	maker	mRNA	971006	972675	.	-	.	ID=snap_masked-scaffold27-processed-gene-9.99-mRNA-1;Parent=snap_masked-scaffold27-processed-gene-9.99;Name=snap_masked-scaffold27-processed-gene-9.99-mRNA-1;_AED=0.05;_eAED=0.05;_QI=0|0|0|1|1|1|4|0|503
scaffold27	maker	exon	972544	972675	.	-	.	ID=snap_masked-scaffold27-processed-gene-9.99-mRNA-1:exon:6564;Parent=snap_masked-scaffold27-processed-gene-9.99-mRNA-1
scaffold27	maker	exon	972351	972463	.	-	.	ID=snap_masked-scaffold27-processed-gene-9.99-mRNA-1:exon:6563;Parent=snap_masked-scaffold27-processed-gene-9.99-mRNA-1
scaffold27	maker	exon	971920	972313	.	-	.	ID=snap_masked-scaffold27-processed-gene-9.99-mRNA-1:exon:6562;Parent=snap_masked-scaffold27-processed-gene-9.99-mRNA-1
scaffold27	maker	exon	971006	971878	.	-	.	ID=snap_masked-scaffold27-processed-gene-9.99-mRNA-1:exon:6561;Parent=snap_masked-scaffold27-processed-gene-9.99-mRNA-1
scaffold27	maker	CDS	972544	972675	.	-	0	ID=snap_masked-scaffold27-processed-gene-9.99-mRNA-1:cds;Parent=snap_masked-scaffold27-processed-gene-9.99-mRNA-1
scaffold27	maker	CDS	972351	972463	.	-	0	ID=snap_masked-scaffold27-processed-gene-9.99-mRNA-1:cds;Parent=snap_masked-scaffold27-processed-gene-9.99-mRNA-1
scaffold27	maker	CDS	971920	972313	.	-	1	ID=snap_masked-scaffold27-processed-gene-9.99-mRNA-1:cds;Parent=snap_masked-scaffold27-processed-gene-9.99-mRNA-1
scaffold27	maker	CDS	971006	971878	.	-	0	ID=snap_masked-scaffold27-processed-gene-9.99-mRNA-1:cds;Parent=snap_masked-scaffold27-processed-gene-9.99-mRNA-1
scaffold27	maker	gene	957978	961612	.	-	.	ID=maker-scaffold27-augustus-gene-9.18;Name=maker-scaffold27-augustus-gene-9.18
scaffold27	maker	mRNA	957978	961612	.	-	.	ID=maker-scaffold27-augustus-gene-9.18-mRNA-1;Parent=maker-scaffold27-augustus-gene-9.18;Name=maker-scaffold27-augustus-gene-9.18-mRNA-1;_AED=0.07;_eAED=0.07;_QI=0|0|0|1|0.83|0.85|7|0|825
scaffold27	maker	exon	961388	961612	.	-	.	ID=maker-scaffold27-augustus-gene-9.18-mRNA-1:exon:6571;Parent=maker-scaffold27-augustus-gene-9.18-mRNA-1
scaffold27	maker	exon	960228	961179	.	-	.	ID=maker-scaffold27-augustus-gene-9.18-mRNA-1:exon:6570;Parent=maker-scaffold27-augustus-gene-9.18-mRNA-1
scaffold27	maker	exon	959608	959661	.	-	.	ID=maker-scaffold27-augustus-gene-9.18-mRNA-1:exon:6569;Parent=maker-scaffold27-augustus-gene-9.18-mRNA-1
scaffold27	maker	exon	959155	959441	.	-	.	ID=maker-scaffold27-augustus-gene-9.18-mRNA-1:exon:6568;Parent=maker-scaffold27-augustus-gene-9.18-mRNA-1
scaffold27	maker	exon	959056	959094	.	-	.	ID=maker-scaffold27-augustus-gene-9.18-mRNA-1:exon:6567;Parent=maker-scaffold27-augustus-gene-9.18-mRNA-1
scaffold27	maker	exon	958162	958986	.	-	.	ID=maker-scaffold27-augustus-gene-9.18-mRNA-1:exon:6566;Parent=maker-scaffold27-augustus-gene-9.18-mRNA-1
scaffold27	maker	exon	957978	958073	.	-	.	ID=maker-scaffold27-augustus-gene-9.18-mRNA-1:exon:6565;Parent=maker-scaffold27-augustus-gene-9.18-mRNA-1
scaffold27	maker	CDS	961388	961612	.	-	0	ID=maker-scaffold27-augustus-gene-9.18-mRNA-1:cds;Parent=maker-scaffold27-augustus-gene-9.18-mRNA-1
scaffold27	maker	CDS	960228	961179	.	-	0	ID=maker-scaffold27-augustus-gene-9.18-mRNA-1:cds;Parent=maker-scaffold27-augustus-gene-9.18-mRNA-1
scaffold27	maker	CDS	959608	959661	.	-	2	ID=maker-scaffold27-augustus-gene-9.18-mRNA-1:cds;Parent=maker-scaffold27-augustus-gene-9.18-mRNA-1
scaffold27	maker	CDS	959155	959441	.	-	2	ID=maker-scaffold27-augustus-gene-9.18-mRNA-1:cds;Parent=maker-scaffold27-augustus-gene-9.18-mRNA-1
scaffold27	maker	CDS	959056	959094	.	-	0	ID=maker-scaffold27-augustus-gene-9.18-mRNA-1:cds;Parent=maker-scaffold27-augustus-gene-9.18-mRNA-1
scaffold27	maker	CDS	958162	958986	.	-	0	ID=maker-scaffold27-augustus-gene-9.18-mRNA-1:cds;Parent=maker-scaffold27-augustus-gene-9.18-mRNA-1
scaffold27	maker	CDS	957978	958073	.	-	0	ID=maker-scaffold27-augustus-gene-9.18-mRNA-1:cds;Parent=maker-scaffold27-augustus-gene-9.18-mRNA-1
scaffold27	maker	gene	898463	899389	.	-	.	ID=augustus_masked-scaffold27-processed-gene-9.46;Name=augustus_masked-scaffold27-processed-gene-9.46
scaffold27	maker	mRNA	898463	899389	.	-	.	ID=augustus_masked-scaffold27-processed-gene-9.46-mRNA-1;Parent=augustus_masked-scaffold27-processed-gene-9.46;Name=augustus_masked-scaffold27-processed-gene-9.46-mRNA-1;_AED=0.09;_eAED=0.09;_QI=0|0|0|1|1|1|2|0|254
scaffold27	maker	exon	899114	899389	.	-	.	ID=augustus_masked-scaffold27-processed-gene-9.46-mRNA-1:exon:6573;Parent=augustus_masked-scaffold27-processed-gene-9.46-mRNA-1
scaffold27	maker	exon	898463	898951	.	-	.	ID=augustus_masked-scaffold27-processed-gene-9.46-mRNA-1:exon:6572;Parent=augustus_masked-scaffold27-processed-gene-9.46-mRNA-1
scaffold27	maker	CDS	899114	899389	.	-	0	ID=augustus_masked-scaffold27-processed-gene-9.46-mRNA-1:cds;Parent=augustus_masked-scaffold27-processed-gene-9.46-mRNA-1
scaffold27	maker	CDS	898463	898951	.	-	0	ID=augustus_masked-scaffold27-processed-gene-9.46-mRNA-1:cds;Parent=augustus_masked-scaffold27-processed-gene-9.46-mRNA-1
scaffold27	maker	gene	904406	907010	.	-	.	ID=augustus_masked-scaffold27-processed-gene-9.63;Name=augustus_masked-scaffold27-processed-gene-9.63
scaffold27	maker	mRNA	904406	907010	.	-	.	ID=augustus_masked-scaffold27-processed-gene-9.63-mRNA-1;Parent=augustus_masked-scaffold27-processed-gene-9.63;Name=augustus_masked-scaffold27-processed-gene-9.63-mRNA-1;_AED=0.10;_eAED=0.10;_QI=0|0|0|0.66|1|1|3|0|818
scaffold27	maker	exon	906650	907010	.	-	.	ID=augustus_masked-scaffold27-processed-gene-9.63-mRNA-1:exon:6576;Parent=augustus_masked-scaffold27-processed-gene-9.63-mRNA-1
scaffold27	maker	exon	904945	906567	.	-	.	ID=augustus_masked-scaffold27-processed-gene-9.63-mRNA-1:exon:6575;Parent=augustus_masked-scaffold27-processed-gene-9.63-mRNA-1
scaffold27	maker	exon	904406	904878	.	-	.	ID=augustus_masked-scaffold27-processed-gene-9.63-mRNA-1:exon:6574;Parent=augustus_masked-scaffold27-processed-gene-9.63-mRNA-1
scaffold27	maker	CDS	906650	907010	.	-	0	ID=augustus_masked-scaffold27-processed-gene-9.63-mRNA-1:cds;Parent=augustus_masked-scaffold27-processed-gene-9.63-mRNA-1
scaffold27	maker	CDS	904945	906567	.	-	2	ID=augustus_masked-scaffold27-processed-gene-9.63-mRNA-1:cds;Parent=augustus_masked-scaffold27-processed-gene-9.63-mRNA-1
scaffold27	maker	CDS	904406	904878	.	-	2	ID=augustus_masked-scaffold27-processed-gene-9.63-mRNA-1:cds;Parent=augustus_masked-scaffold27-processed-gene-9.63-mRNA-1
scaffold27	maker	gene	946514	947651	.	-	.	ID=maker-scaffold27-augustus-gene-9.17;Name=maker-scaffold27-augustus-gene-9.17
scaffold27	maker	mRNA	946514	947651	.	-	.	ID=maker-scaffold27-augustus-gene-9.17-mRNA-1;Parent=maker-scaffold27-augustus-gene-9.17;Name=maker-scaffold27-augustus-gene-9.17-mRNA-1;_AED=0.10;_eAED=0.10;_QI=0|0|0|1|1|1|2|0|354
scaffold27	maker	exon	947527	947651	.	-	.	ID=maker-scaffold27-augustus-gene-9.17-mRNA-1:exon:6578;Parent=maker-scaffold27-augustus-gene-9.17-mRNA-1
scaffold27	maker	exon	946514	947453	.	-	.	ID=maker-scaffold27-augustus-gene-9.17-mRNA-1:exon:6577;Parent=maker-scaffold27-augustus-gene-9.17-mRNA-1
scaffold27	maker	CDS	947527	947651	.	-	0	ID=maker-scaffold27-augustus-gene-9.17-mRNA-1:cds;Parent=maker-scaffold27-augustus-gene-9.17-mRNA-1
scaffold27	maker	CDS	946514	947453	.	-	1	ID=maker-scaffold27-augustus-gene-9.17-mRNA-1:cds;Parent=maker-scaffold27-augustus-gene-9.17-mRNA-1
scaffold27	maker	gene	977484	979160	.	+	.	ID=augustus_masked-scaffold27-processed-gene-9.60;Name=augustus_masked-scaffold27-processed-gene-9.60
scaffold27	maker	mRNA	977484	979160	.	+	.	ID=augustus_masked-scaffold27-processed-gene-9.60-mRNA-1;Parent=augustus_masked-scaffold27-processed-gene-9.60;Name=augustus_masked-scaffold27-processed-gene-9.60-mRNA-1;_AED=1.00;_eAED=1.00;_QI=0|-1|0|0|-1|1|1|0|558
scaffold27	maker	exon	977484	979160	.	+	.	ID=augustus_masked-scaffold27-processed-gene-9.60-mRNA-1:exon:6579;Parent=augustus_masked-scaffold27-processed-gene-9.60-mRNA-1
scaffold27	maker	CDS	977484	979160	.	+	0	ID=augustus_masked-scaffold27-processed-gene-9.60-mRNA-1:cds;Parent=augustus_masked-scaffold27-processed-gene-9.60-mRNA-1
scaffold27	maker	gene	927530	927932	.	+	.	ID=augustus_masked-scaffold27-processed-gene-9.51;Name=augustus_masked-scaffold27-processed-gene-9.51
scaffold27	maker	mRNA	927530	927932	.	+	.	ID=augustus_masked-scaffold27-processed-gene-9.51-mRNA-1;Parent=augustus_masked-scaffold27-processed-gene-9.51;Name=augustus_masked-scaffold27-processed-gene-9.51-mRNA-1;_AED=1.00;_eAED=1.00;_QI=0|0|0|0|1|1|2|0|110
scaffold27	maker	exon	927530	927821	.	+	.	ID=augustus_masked-scaffold27-processed-gene-9.51-mRNA-1:exon:6580;Parent=augustus_masked-scaffold27-processed-gene-9.51-mRNA-1
scaffold27	maker	exon	927892	927932	.	+	.	ID=augustus_masked-scaffold27-processed-gene-9.51-mRNA-1:exon:6581;Parent=augustus_masked-scaffold27-processed-gene-9.51-mRNA-1
scaffold27	maker	CDS	927530	927821	.	+	0	ID=augustus_masked-scaffold27-processed-gene-9.51-mRNA-1:cds;Parent=augustus_masked-scaffold27-processed-gene-9.51-mRNA-1
scaffold27	maker	CDS	927892	927932	.	+	2	ID=augustus_masked-scaffold27-processed-gene-9.51-mRNA-1:cds;Parent=augustus_masked-scaffold27-processed-gene-9.51-mRNA-1
scaffold27	maker	gene	965938	966755	.	-	.	ID=snap_masked-scaffold27-processed-gene-9.98;Name=snap_masked-scaffold27-processed-gene-9.98
scaffold27	maker	mRNA	965938	966755	.	-	.	ID=snap_masked-scaffold27-processed-gene-9.98-mRNA-1;Parent=snap_masked-scaffold27-processed-gene-9.98;Name=snap_masked-scaffold27-processed-gene-9.98-mRNA-1;_AED=1.00;_eAED=1.00;_QI=0|0|0|0|1|1|2|0|267
scaffold27	maker	exon	965977	966755	.	-	.	ID=snap_masked-scaffold27-processed-gene-9.98-mRNA-1:exon:6583;Parent=snap_masked-scaffold27-processed-gene-9.98-mRNA-1
scaffold27	maker	exon	965938	965962	.	-	.	ID=snap_masked-scaffold27-processed-gene-9.98-mRNA-1:exon:6582;Parent=snap_masked-scaffold27-processed-gene-9.98-mRNA-1
scaffold27	maker	CDS	965977	966755	.	-	0	ID=snap_masked-scaffold27-processed-gene-9.98-mRNA-1:cds;Parent=snap_masked-scaffold27-processed-gene-9.98-mRNA-1
scaffold27	maker	CDS	965938	965962	.	-	1	ID=snap_masked-scaffold27-processed-gene-9.98-mRNA-1:cds;Parent=snap_masked-scaffold27-processed-gene-9.98-mRNA-1
###
scaffold27	maker	gene	1041337	1050949	.	+	.	ID=maker-scaffold27-augustus-gene-10.57;Name=maker-scaffold27-augustus-gene-10.57
scaffold27	maker	mRNA	1041337	1050949	.	+	.	ID=maker-scaffold27-augustus-gene-10.57-mRNA-1;Parent=maker-scaffold27-augustus-gene-10.57;Name=maker-scaffold27-augustus-gene-10.57-mRNA-1;_AED=0.00;_eAED=0.00;_QI=0|0|0|1|1|1|3|0|3166
scaffold27	maker	exon	1041337	1050370	.	+	.	ID=maker-scaffold27-augustus-gene-10.57-mRNA-1:exon:6584;Parent=maker-scaffold27-augustus-gene-10.57-mRNA-1
scaffold27	maker	exon	1050423	1050839	.	+	.	ID=maker-scaffold27-augustus-gene-10.57-mRNA-1:exon:6585;Parent=maker-scaffold27-augustus-gene-10.57-mRNA-1
scaffold27	maker	exon	1050900	1050949	.	+	.	ID=maker-scaffold27-augustus-gene-10.57-mRNA-1:exon:6586;Parent=maker-scaffold27-augustus-gene-10.57-mRNA-1
scaffold27	maker	CDS	1041337	1050370	.	+	0	ID=maker-scaffold27-augustus-gene-10.57-mRNA-1:cds;Parent=maker-scaffold27-augustus-gene-10.57-mRNA-1
scaffold27	maker	CDS	1050423	1050839	.	+	2	ID=maker-scaffold27-augustus-gene-10.57-mRNA-1:cds;Parent=maker-scaffold27-augustus-gene-10.57-mRNA-1
scaffold27	maker	CDS	1050900	1050949	.	+	2	ID=maker-scaffold27-augustus-gene-10.57-mRNA-1:cds;Parent=maker-scaffold27-augustus-gene-10.57-mRNA-1
scaffold27	maker	gene	1066667	1067299	.	+	.	ID=augustus_masked-scaffold27-processed-gene-10.30;Name=augustus_masked-scaffold27-processed-gene-10.30
scaffold27	maker	mRNA	1066667	1067299	.	+	.	ID=augustus_masked-scaffold27-processed-gene-10.30-mRNA-1;Parent=augustus_masked-scaffold27-processed-gene-10.30;Name=augustus_masked-scaffold27-processed-gene-10.30-mRNA-1;_AED=0.02;_eAED=0.02;_QI=0|-1|0|1|-1|1|1|0|210
scaffold27	maker	exon	1066667	1067299	.	+	.	ID=augustus_masked-scaffold27-processed-gene-10.30-mRNA-1:exon:6587;Parent=augustus_masked-scaffold27-processed-gene-10.30-mRNA-1
scaffold27	maker	CDS	1066667	1067299	.	+	0	ID=augustus_masked-scaffold27-processed-gene-10.30-mRNA-1:cds;Parent=augustus_masked-scaffold27-processed-gene-10.30-mRNA-1
scaffold27	maker	gene	1013444	1014826	.	+	.	ID=augustus_masked-scaffold27-processed-gene-10.25;Name=augustus_masked-scaffold27-processed-gene-10.25
scaffold27	maker	mRNA	1013444	1014826	.	+	.	ID=augustus_masked-scaffold27-processed-gene-10.25-mRNA-1;Parent=augustus_masked-scaffold27-processed-gene-10.25;Name=augustus_masked-scaffold27-processed-gene-10.25-mRNA-1;_AED=0.04;_eAED=0.04;_QI=0|0|0|1|1|1|2|0|432
scaffold27	maker	exon	1013444	1013484	.	+	.	ID=augustus_masked-scaffold27-processed-gene-10.25-mRNA-1:exon:6588;Parent=augustus_masked-scaffold27-processed-gene-10.25-mRNA-1
scaffold27	maker	exon	1013569	1014826	.	+	.	ID=augustus_masked-scaffold27-processed-gene-10.25-mRNA-1:exon:6589;Parent=augustus_masked-scaffold27-processed-gene-10.25-mRNA-1
scaffold27	maker	CDS	1013444	1013484	.	+	0	ID=augustus_masked-scaffold27-processed-gene-10.25-mRNA-1:cds;Parent=augustus_masked-scaffold27-processed-gene-10.25-mRNA-1
scaffold27	maker	CDS	1013569	1014826	.	+	1	ID=augustus_masked-scaffold27-processed-gene-10.25-mRNA-1:cds;Parent=augustus_masked-scaffold27-processed-gene-10.25-mRNA-1
scaffold27	maker	gene	1054106	1056778	.	+	.	ID=maker-scaffold27-augustus-gene-10.58;Name=maker-scaffold27-augustus-gene-10.58
scaffold27	maker	mRNA	1054106	1056778	.	+	.	ID=maker-scaffold27-augustus-gene-10.58-mRNA-1;Parent=maker-scaffold27-augustus-gene-10.58;Name=maker-scaffold27-augustus-gene-10.58-mRNA-1;_AED=0.06;_eAED=0.06;_QI=0|0|0|1|0.75|0.6|5|0|770
scaffold27	maker	exon	1054106	1054235	.	+	.	ID=maker-scaffold27-augustus-gene-10.58-mRNA-1:exon:6590;Parent=maker-scaffold27-augustus-gene-10.58-mRNA-1
scaffold27	maker	exon	1054297	1054703	.	+	.	ID=maker-scaffold27-augustus-gene-10.58-mRNA-1:exon:6591;Parent=maker-scaffold27-augustus-gene-10.58-mRNA-1
scaffold27	maker	exon	1054762	1054829	.	+	.	ID=maker-scaffold27-augustus-gene-10.58-mRNA-1:exon:6592;Parent=maker-scaffold27-augustus-gene-10.58-mRNA-1
scaffold27	maker	exon	1054897	1054980	.	+	.	ID=maker-scaffold27-augustus-gene-10.58-mRNA-1:exon:6593;Parent=maker-scaffold27-augustus-gene-10.58-mRNA-1
scaffold27	maker	exon	1055155	1056778	.	+	.	ID=maker-scaffold27-augustus-gene-10.58-mRNA-1:exon:6594;Parent=maker-scaffold27-augustus-gene-10.58-mRNA-1
scaffold27	maker	CDS	1054106	1054235	.	+	0	ID=maker-scaffold27-augustus-gene-10.58-mRNA-1:cds;Parent=maker-scaffold27-augustus-gene-10.58-mRNA-1
scaffold27	maker	CDS	1054297	1054703	.	+	2	ID=maker-scaffold27-augustus-gene-10.58-mRNA-1:cds;Parent=maker-scaffold27-augustus-gene-10.58-mRNA-1
scaffold27	maker	CDS	1054762	1054829	.	+	0	ID=maker-scaffold27-augustus-gene-10.58-mRNA-1:cds;Parent=maker-scaffold27-augustus-gene-10.58-mRNA-1
scaffold27	maker	CDS	1054897	1054980	.	+	1	ID=maker-scaffold27-augustus-gene-10.58-mRNA-1:cds;Parent=maker-scaffold27-augustus-gene-10.58-mRNA-1
scaffold27	maker	CDS	1055155	1056778	.	+	1	ID=maker-scaffold27-augustus-gene-10.58-mRNA-1:cds;Parent=maker-scaffold27-augustus-gene-10.58-mRNA-1
scaffold27	maker	gene	1019837	1022464	.	+	.	ID=maker-scaffold27-augustus-gene-10.56;Name=maker-scaffold27-augustus-gene-10.56
scaffold27	maker	mRNA	1019837	1022464	.	+	.	ID=maker-scaffold27-augustus-gene-10.56-mRNA-1;Parent=maker-scaffold27-augustus-gene-10.56;Name=maker-scaffold27-augustus-gene-10.56-mRNA-1;_AED=0.07;_eAED=0.07;_QI=0|0|0|1|1|1|5|0|793
scaffold27	maker	exon	1019837	1019866	.	+	.	ID=maker-scaffold27-augustus-gene-10.56-mRNA-1:exon:6595;Parent=maker-scaffold27-augustus-gene-10.56-mRNA-1
scaffold27	maker	exon	1019930	1020064	.	+	.	ID=maker-scaffold27-augustus-gene-10.56-mRNA-1:exon:6596;Parent=maker-scaffold27-augustus-gene-10.56-mRNA-1
scaffold27	maker	exon	1020126	1020240	.	+	.	ID=maker-scaffold27-augustus-gene-10.56-mRNA-1:exon:6597;Parent=maker-scaffold27-augustus-gene-10.56-mRNA-1
scaffold27	maker	exon	1020302	1022007	.	+	.	ID=maker-scaffold27-augustus-gene-10.56-mRNA-1:exon:6598;Parent=maker-scaffold27-augustus-gene-10.56-mRNA-1
scaffold27	maker	exon	1022069	1022464	.	+	.	ID=maker-scaffold27-augustus-gene-10.56-mRNA-1:exon:6599;Parent=maker-scaffold27-augustus-gene-10.56-mRNA-1
scaffold27	maker	CDS	1019837	1019866	.	+	0	ID=maker-scaffold27-augustus-gene-10.56-mRNA-1:cds;Parent=maker-scaffold27-augustus-gene-10.56-mRNA-1
scaffold27	maker	CDS	1019930	1020064	.	+	0	ID=maker-scaffold27-augustus-gene-10.56-mRNA-1:cds;Parent=maker-scaffold27-augustus-gene-10.56-mRNA-1
scaffold27	maker	CDS	1020126	1020240	.	+	0	ID=maker-scaffold27-augustus-gene-10.56-mRNA-1:cds;Parent=maker-scaffold27-augustus-gene-10.56-mRNA-1
scaffold27	maker	CDS	1020302	1022007	.	+	2	ID=maker-scaffold27-augustus-gene-10.56-mRNA-1:cds;Parent=maker-scaffold27-augustus-gene-10.56-mRNA-1
scaffold27	maker	CDS	1022069	1022464	.	+	0	ID=maker-scaffold27-augustus-gene-10.56-mRNA-1:cds;Parent=maker-scaffold27-augustus-gene-10.56-mRNA-1
scaffold27	maker	gene	991151	996925	.	+	.	ID=maker-scaffold27-augustus-gene-10.55;Name=maker-scaffold27-augustus-gene-10.55
scaffold27	maker	mRNA	991151	996925	.	+	.	ID=maker-scaffold27-augustus-gene-10.55-mRNA-1;Parent=maker-scaffold27-augustus-gene-10.55;Name=maker-scaffold27-augustus-gene-10.55-mRNA-1;_AED=0.13;_eAED=0.13;_QI=0|0|0|0.87|0.71|0.62|8|0|1354
scaffold27	maker	exon	991151	991232	.	+	.	ID=maker-scaffold27-augustus-gene-10.55-mRNA-1:exon:6600;Parent=maker-scaffold27-augustus-gene-10.55-mRNA-1
scaffold27	maker	exon	991509	991984	.	+	.	ID=maker-scaffold27-augustus-gene-10.55-mRNA-1:exon:6601;Parent=maker-scaffold27-augustus-gene-10.55-mRNA-1
scaffold27	maker	exon	992048	992333	.	+	.	ID=maker-scaffold27-augustus-gene-10.55-mRNA-1:exon:6602;Parent=maker-scaffold27-augustus-gene-10.55-mRNA-1
scaffold27	maker	exon	992388	992939	.	+	.	ID=maker-scaffold27-augustus-gene-10.55-mRNA-1:exon:6603;Parent=maker-scaffold27-augustus-gene-10.55-mRNA-1
scaffold27	maker	exon	993329	994538	.	+	.	ID=maker-scaffold27-augustus-gene-10.55-mRNA-1:exon:6604;Parent=maker-scaffold27-augustus-gene-10.55-mRNA-1
scaffold27	maker	exon	994810	995398	.	+	.	ID=maker-scaffold27-augustus-gene-10.55-mRNA-1:exon:6605;Parent=maker-scaffold27-augustus-gene-10.55-mRNA-1
scaffold27	maker	exon	995565	996261	.	+	.	ID=maker-scaffold27-augustus-gene-10.55-mRNA-1:exon:6606;Parent=maker-scaffold27-augustus-gene-10.55-mRNA-1
scaffold27	maker	exon	996753	996925	.	+	.	ID=maker-scaffold27-augustus-gene-10.55-mRNA-1:exon:6607;Parent=maker-scaffold27-augustus-gene-10.55-mRNA-1
scaffold27	maker	CDS	991151	991232	.	+	0	ID=maker-scaffold27-augustus-gene-10.55-mRNA-1:cds;Parent=maker-scaffold27-augustus-gene-10.55-mRNA-1
scaffold27	maker	CDS	991509	991984	.	+	2	ID=maker-scaffold27-augustus-gene-10.55-mRNA-1:cds;Parent=maker-scaffold27-augustus-gene-10.55-mRNA-1
scaffold27	maker	CDS	992048	992333	.	+	0	ID=maker-scaffold27-augustus-gene-10.55-mRNA-1:cds;Parent=maker-scaffold27-augustus-gene-10.55-mRNA-1
scaffold27	maker	CDS	992388	992939	.	+	2	ID=maker-scaffold27-augustus-gene-10.55-mRNA-1:cds;Parent=maker-scaffold27-augustus-gene-10.55-mRNA-1
scaffold27	maker	CDS	993329	994538	.	+	2	ID=maker-scaffold27-augustus-gene-10.55-mRNA-1:cds;Parent=maker-scaffold27-augustus-gene-10.55-mRNA-1
scaffold27	maker	CDS	994810	995398	.	+	1	ID=maker-scaffold27-augustus-gene-10.55-mRNA-1:cds;Parent=maker-scaffold27-augustus-gene-10.55-mRNA-1
scaffold27	maker	CDS	995565	996261	.	+	0	ID=maker-scaffold27-augustus-gene-10.55-mRNA-1:cds;Parent=maker-scaffold27-augustus-gene-10.55-mRNA-1
scaffold27	maker	CDS	996753	996925	.	+	2	ID=maker-scaffold27-augustus-gene-10.55-mRNA-1:cds;Parent=maker-scaffold27-augustus-gene-10.55-mRNA-1
scaffold27	maker	gene	1080276	1082975	.	-	.	ID=augustus_masked-scaffold27-processed-gene-10.41;Name=augustus_masked-scaffold27-processed-gene-10.41
scaffold27	maker	mRNA	1080276	1082975	.	-	.	ID=augustus_masked-scaffold27-processed-gene-10.41-mRNA-1;Parent=augustus_masked-scaffold27-processed-gene-10.41;Name=augustus_masked-scaffold27-processed-gene-10.41-mRNA-1;_AED=0.00;_eAED=0.00;_QI=0|-1|0|1|-1|1|1|0|899
scaffold27	maker	exon	1080276	1082975	.	-	.	ID=augustus_masked-scaffold27-processed-gene-10.41-mRNA-1:exon:6608;Parent=augustus_masked-scaffold27-processed-gene-10.41-mRNA-1
scaffold27	maker	CDS	1080276	1082975	.	-	0	ID=augustus_masked-scaffold27-processed-gene-10.41-mRNA-1:cds;Parent=augustus_masked-scaffold27-processed-gene-10.41-mRNA-1
scaffold27	maker	gene	1051462	1053774	.	-	.	ID=augustus_masked-scaffold27-processed-gene-10.36;Name=augustus_masked-scaffold27-processed-gene-10.36
scaffold27	maker	mRNA	1051462	1053774	.	-	.	ID=augustus_masked-scaffold27-processed-gene-10.36-mRNA-1;Parent=augustus_masked-scaffold27-processed-gene-10.36;Name=augustus_masked-scaffold27-processed-gene-10.36-mRNA-1;_AED=0.00;_eAED=0.00;_QI=0|-1|0|1|-1|1|1|0|770
[truncated: 14,766,163 more chars]
