# Supplementary material for: Sequencing and functional annotation of the whole genome of the filamentous fungus Aspergillus westerdijkiae
Source: BMC Genomics. 2016 Aug 15;17:633. doi: 10.1186/s12864-016-2974-x (PMC4986183; doi:10.1186/s12864-016-2974-x)
Supplement: Additional file 4: Table S4. — Putative secreted proteins involved in PHI, CAZy, Protease, and CYP450. (XLSX 134 kb) [file 12864_2016_2974_MOESM4_ESM.xlsx]

## Sheet: Table S4
Table S4. Putative secreted proteins involved in PHI, CAZY, Protease and CYP450.
Predicted_protein	Scaffold	Start	End	Subcellular localization	Signal peptide	Membrane protein	PHI	CAZyme	Protease	Cytochrome P450 enzymes	A.westerdijkiae	A.terreus	A.oryzae	A.flavus	A.niger	A.nidulans	A.clavatus	A.fumigatus	N.fischeri	Species	Genes	Alg.-Conn.
awe00018	C7356	303	1135	S	SP='YES'	TM="O"	-	-	-	-	awe00018	ATET_01954	AO090005000803	AFL2T_00785	*	ANID_09450T0	ACLA_031530	*	NFIA_021580	7	7	1
awe00024	C7424	1190	2475	S	SP='YES'	TM="O"	-	-	-	-	awe00024	ATET_00755	AO090003001244	AFL2T_01816	*	ANID_01855T0	ACLA_049110	Afu4g09890	NFIA_106160	8	8	1
awe00055	C7962	2493	3831	S	SP='YES'	TM="O"	PHI:981|hopI1|AAL84247|59511|Pseudomonas_syringae|Effector_(plant_avirulence_determinant)	-	-	-	awe00055	ATET_09667	AO090011000874	AFL2T_05585	fge1_pm_C_9000242.1	ANID_06170T0	ACLA_080130	Afu2g08300	NFIA_083950	9	9	1
awe00065	C8014	2664	3577	S	SP='YES'	TM="O"	-	CE4	-	-	-	-	-	-	-	-	-	-	-	-	-	-
awe00090	C8348	4328	5230	S	SP='YES'	TM="O"	-	-	-	-	awe00090	*	AO090009000493	*	gw1_9.265.1	ANID_11246T0	ACLA_098530	Afu6g02010	NFIA_048210	7	7	1
awe00096	C8444	3479	5343	S	SP='YES'	TM="O"	-	-	-	-	awe00096	ATET_08087	AO090102000533,AO090102000409	AFL2T_09820,AFL2T_09912	fge1_pg_C_11000119.1	*	*	*	*	5	7	0.247
awe00101	C8506	73	435	S	SP='YES'	TM="O"	-	-	-	-	-	-	-	-	-	-	-	-	-	-	-	-
awe00123	C9300	6819	7839	S	SP='YES'	TM="O"	-	-	-	-	awe00123	ATET_07010	AO090701000104	AFL2T_05751	*	ANID_09529T0	ACLA_096070	Afu6g04410	NFIA_050950	8	8	0.625
awe00138	scaffold1	54928	55523	S	SP='YES'	TM="O"	-	-	-	-	awe00138	ATET_06266	*	*	*	*	*	*	*	2	2	1
awe00159	scaffold1	104762	106976	S	SP='YES'	TM="O"	PHI:2654|DUR1,2|Q59VF3|5476|Candida_albicans|Reduced_virulence	-	-	HCB00741.1|[Histoplasma_capsulatum]	awe00159	ATET_08392	AO090701000634	AFL2T_06236	*	*	ACLA_093730	Afu2g00410	NFIA_032590	7	7	1
awe00164	scaffold1	118128	119111	S	SP='YES'	TM="O"	-	-	-	-	-	-	-	-	-	-	-	-	-	-	-	-
awe00165	scaffold1	119358	120798	S	SP='YES'	TM="O"	PHI:2928|lip22|J9NNZ8|59765|Fusarium_oxysporum_f._sp._Lycopersici|Unaffected_pathogenicity	-	-	-	awe00165	ATET_00911	*	*	*	*	*	*	*	2	2	1
awe00166	scaffold1	122143	123342	S	SP='YES'	TM="O"	-	GH43	-	-	awe00166	ATET_08386	AO090012000356	AFL2T_03265	*	ANID_07781T0	*	Afu2g00650	NFIA_032900	7	7	1
awe00223	scaffold1	334168	335461	S	SP='YES'	TM="O"	-	CBM63	-	-	-	-	-	-	-	-	-	-	-	-	-	-
awe00236	scaffold1	372970	374031	S	SP='YES'	TM="O"	-	-	-	-	-	-	-	-	-	-	-	-	-	-	-	-
awe00241	scaffold1	387826	388292	S	SP='YES'	TM="O"	-	-	-	-	-	-	-	-	-	-	-	-	-	-	-	-
awe00289	scaffold1	526266	527149	S	SP='YES'	TM="O"	-	-	-	-	awe00289	ATET_08208	AO090701000787	AFL2T_06353	fge1_pm_C_14000062.1	ANID_07690T0	ACLA_093290	Afu2g01610	NFIA_033920	9	9	1
awe00309	scaffold1	580530	582039	S	SP='YES'	TM="O"	-	-	-	-	-	-	-	-	-	-	-	-	-	-	-	-
awe00339	scaffold1	661027	662668	S	SP='YES'	TM="O"	-	-	-	-	awe00339	*	*	AFL2T_11773	*	ANID_03562T0	*	*	*	3	3	1
awe00340	scaffold1	664028	665664	S	SP='YES'	TM="O"	-	-	-	-	awe00340	*	AO090010000631	AFL2T_11774	*	ANID_03563T0	*	*	*	4	4	1
awe00341	scaffold1	666047	667700	S	SP='YES'	TM="O"	-	-	M28A	-	awe00341	ATET_09990	AO090012000110	AFL2T_03045	*	ANID_03918T0	ACLA_094720	Afu2g00220	NFIA_032410	8	8	1
awe00343	scaffold1	670816	673006	S	SP='YES'	TM="O"	PHI:2700|lac2|J7MF98|5465|Colletotrichum_orbiculare|Reduced_virulence	-	-	-	awe00343	*	AO090102000546	AFL2T_09924	*	*	ACLA_076440	Afu2g17530	NFIA_092950	6	6	0.24
awe00351	scaffold1	697323	698647	S	SP='YES'	TM="O"	PHI:2388|Chi2|0|5530|Metarhizium_anisopliae|Mixed_outcome	GH18	-	-	awe00351	*	AO090020000231	AFL2T_11064	*	*	ACLA_006770	Afu7g05140	NFIA_026260	6	6	1
awe00354	scaffold1	704084	706104	S	SP='YES'	TM="O"	-	-	-	-	awe00354	*	AO090103000493	AFL2T_11925	fge1_pg_C_12000330.1	ANID_09361T0	*	Afu5g14420	NFIA_072480	7	7	1
awe00363	scaffold1	737768	741164	S	SP='YES'	TM="O"	-	-	-	-	-	-	-	-	-	-	-	-	-	-	-	-
awe00364	scaffold1	745939	746772	S	SP='YES'	TM="O"	-	-	-	-	awe00364	*	AO090009000060	AFL2T_10590	e_gw1_15.462.1	ANID_08500T0	*	*	*	5	5	1
awe00372	scaffold1	768327	769339	S	SP='YES'	TM="O"	PHI:2849|cutA|Q99174|70790|Fusarium_solani_f._sp._cucurbitae|Unaffected_pathogenicity	CE5	-	-	-	-	-	-	-	-	-	-	-	-	-	-
awe00383	scaffold1	801303	803510	S	SP='YES'	TM="O"	PHI:716|ZEB1|ABB90284|5518|Fusarium_graminearum|Unaffected_pathogenicity	AA7	-	MGG_08385.6|[Magnaporthe_oryzae_70-15]	awe00383	*	AO090038000083	AFL2T_08906	e_gw1_1.2309.1	*	*	*	NFIA_041370	5	5	0.4
awe00390	scaffold1	815083	816467	S	SP='YES'	TM="O"	-	-	-	-	-	-	-	-	-	-	-	-	-	-	-	-
awe00391	scaffold1	819969	821636	S	SP='YES'	TM="O"	-	-	-	-	-	-	-	-	-	-	-	-	-	-	-	-
awe00399	scaffold1	846672	848458	S	SP='YES'	TM="O"	PHI:1046|CTB5|ABK64182|29003|Cercospora_nicotianae|Reduced_virulence	AA7	-	AFL2G_00556|[Aspergillus_flavus]	awe00399	ATET_10290	AO090120000357	AFL2T_08363	fge1_pg_C_1000308.1	ANID_01329T0	*	*	*	6	6	0.116
awe00404	scaffold1	861406	863223	S	SP='YES'	TM="O"	-	-	-	-	awe00404	*	*	*	fge1_pg_C_13000342.1	ANID_08221T0	*	*	*	3	3	0.333
awe00412	scaffold1	881245	881907	S	SP='YES'	TM="O"	-	-	-	-	awe00412	ATET_08707	*	AFL2T_00285	*	*	ACLA_099140	Afu6g00690	NFIA_047850	6	7	0.102
awe00418	scaffold1	898861	899411	S	SP='YES'	TM="O"	-	-	-	-	awe00418	ATET_02508	*	*	*	*	*	*	*	2	2	1
awe00419	scaffold1	901988	902689	S	SP='YES'	TM="O"	-	-	-	-	awe00419	ATET_04073	AO090020000169	AFL2T_11116	*	*	ACLA_061330	Afu3g03370	NFIA_005530	7	7	0.222
awe00422	scaffold1	906520	906856	S	SP='YES'	TM="O"	-	-	-	-	awe00422	ATET_08262	AO090113000196	AFL2T_08668	*	ANID_08458T0	*	*	*	5	5	0.6
awe00431	scaffold1	931910	932538	S	SP='YES'	TM="O"	-	-	-	-	-	-	-	-	-	-	-	-	-	-	-	-
awe00434	scaffold1	943891	945373	S	SP='YES'	TM="O"	-	GH71	-	-	-	-	-	-	-	-	-	-	-	-	-	-
awe00439	scaffold1	954838	956762	S	SP='YES'	TM="O"	-	CBM35 ,GH43	-	-	awe00439	ATET_01188	AO090010000562	AFL2T_11714	gw1_3.476.1	ANID_07313T0	ACLA_043260	Afu8g02510	NFIA_096240	9	9	1
awe00445	scaffold1	973630	974190	S	SP='YES'	TM="O"	-	-	-	-	awe00445	*	AO090020000130	*	fge1_pg_C_12000214.1	ANID_11765T0	ACLA_035290	*	NFIA_069540	6	6	0.167
awe00453	scaffold1	994405	995875	S	SP='YES'	TM="O"	PHI:115|PGX1|AAC26146|5017|Cochliobolus_carbonum|Unaffected_pathogenicity	GH28	-	-	awe00453	*	AO090001000133	AFL2T_07371	e_gw1_1.515.1	*	*	*	*	4	4	1
awe00475	scaffold1	1058129	1060467	S	SP='YES'	TM="O"	PHI:748|um00446|Not_available|5270|Ustilago_maydis|Unaffected_pathogenicity	GH3	-	-	awe00475	ATET_07419,ATET_07931	*	*	*	ANID_02828T0	*	Afu7g06140	NFIA_027390	5	6	0.305
awe00494	scaffold1	1114876	1115416	S	SP='YES'	TM="O"	-	-	-	-	-	-	-	-	-	-	-	-	-	-	-	-
awe00495	scaffold1	1118489	1119349	S	SP='YES'	TM="O"	-	-	-	-	awe00495	ATET_01583	AO090011000021	AFL2T_04828	fge1_pg_C_16000078.1	*	*	Afu1g17050	NFIA_008320	7	7	1
awe00499	scaffold1	1125977	1126996	S	SP='YES'	TM="O"	-	-	-	-	awe00499	ATET_01557	AO090005001314	AFL2T_01235	*	*	*	*	*	4	4	0.5
awe00539	scaffold1	1257921	1259777	S	SP='YES'	TM="O"	-	-	-	-	awe00539	ATET_07141	AO090009000539	AFL2T_10173	fge1_pg_C_9000220.1	ANID_05500T0	*	Afu6g14570,Afu5g00820	NFIA_060520,NFIA_041340	8	11	0.165
awe00548	scaffold1	1286565	1288198	S	SP='YES'	TM="O"	-	CBM50	-	-	awe00548	ATET_06462	AO090113000016	*	*	*	ACLA_022990	*	NFIA_041570	5	5	0.104
awe00552	scaffold1	1294470	1295587	S	SP='YES'	TM="O"	-	CE3	-	-	awe00552	ATET_08874	AO090701000900	AFL2T_00139	*	ANID_07158T0,ANID_04573T0	*	*	*	5	6	0.152
awe00556	scaffold1	1305376	1308079	S	SP='YES'	TM="O"	-	GH2	-	-	awe00556	*	*	*	*	ANID_06388T0	*	*	*	2	2	1
awe00564	scaffold1	1327669	1328468	S	SP='YES'	TM="O"	-	-	-	-	awe00564	*	*	*	fge1_pg_C_12000352.1	*	*	*	NFIA_001310	3	3	1
awe00567	scaffold1	1334362	1334654	S	SP='YES'	TM="O"	-	-	-	-	-	-	-	-	-	-	-	-	-	-	-	-
awe00571	scaffold1	1343610	1345200	S	SP='YES'	TM="O"	-	-	M28A	-	awe00571	ATET_09137	AO090003000354	AFL2T_02631	*	ANID_08445T0	ACLA_063200	Afu3g00650	NFIA_001250	8	8	1
awe00572	scaffold1	1348497	1349325	S	SP='YES'	TM="O"	-	-	-	-	awe00572	ATET_02016	AO090010000675	AFL2T_11817	*	ANID_06471T0	ACLA_067220	Afu7g00450	NFIA_113000	8	8	0.5
awe00575	scaffold1	1359483	1360796	S	SP='YES'	TM="O"	-	-	-	-	awe00575	*	AO090103000213	AFL2T_12172	fge1_pg_C_21000011.1	ANID_04203T0	*	*	*	5	5	1
awe00590	scaffold1	1397482	1399530	S	SP='YES'	TM="O"	-	-	-	-	awe00590	*	*	AFL2T_11529	est_fge1_pg_C_150188.1	ANID_08432T0	*	*	*	4	4	1
awe00593	scaffold1	1406696	1408482	S	SP='YES'	TM="O"	PHI:1503|GzHMG035|I1S828|5518|Gibberella_zeae_(related:_Fusarium_graminearum)|Unaffected_pathogenicity	-	-	-	awe00593	ATET_07129	AO090010000340	AFL2T_11516	e_gw1_15.561.1	ANID_06658T0	ACLA_013020	Afu5g09720	NFIA_077590	9	9	0.621
awe00598	scaffold1	1420328	1422227	S	SP='YES'	TM="O"	-	GH79	-	-	-	-	-	-	-	-	-	-	-	-	-	-
awe00616	scaffold1	1490405	1492301	S	SP='YES'	TM="O"	PHI:922|um03615||5270|Ustilago_maydis|Unaffected_pathogenicity	AA3	-	fgenesh3_pg.43__45|[Postia_placenta]	awe00616	ATET_08295,ATET_07516	AO090005000449,AO090103000214	AFL2T_00439,AFL2T_12171	e_gw1_4.210.1,fge1_pg_C_5000695.1	ANID_07408T0,ANID_02175T0	ACLA_093090	Afu2g01770,Afu2g14840	NFIA_034090	9	15	0.119
awe00624	scaffold1	1518921	1519306	S	SP='YES'	TM="O"	-	-	-	-	-	-	-	-	-	-	-	-	-	-	-	-
awe00632	scaffold1	1541852	1543312	S	SP='YES'	TM="O"	PHI:2927|lip5|J9N2Z8|59765|Fusarium_oxysporum_f._sp._Lycopersici|Unaffected_pathogenicity	CE10	S09X	-	awe00632	*	AO090023000016	AFL2T_03916	e_gw1_5.1545.1,fge1_pg_C_22000025.1	ANID_06771T0	*	*	NFIA_033110	6	7	0.124
awe00635	scaffold1	1550301	1551518	S	SP='YES'	TM="O"	PHI:2850|AVR-Pita1|C1KJH9|148305|Magnaporthe_oryzae|Effector_(plant_avirulence_determinant)	-	M35	-	-	-	-	-	-	-	-	-	-	-	-	-
awe00636	scaffold1	1552814	1553293	S	SP='YES'	TM="O"	-	-	-	-	awe00636	ATET_04942	AO090010000492	AFL2T_11654,AFL2T_07374	*	ANID_07961T0	ACLA_052730	*	NFIA_102620	7	9	0.144
awe00639	scaffold1	1557742	1558413	S	SP='YES'	TM="O"	-	-	-	-	awe00639	*	*	*	fge1_pg_C_12000369.1	ANID_05396T0	*	*	*	3	3	0.333
awe00648	scaffold1	1580581	1581213	S	SP='YES'	TM="O"	-	-	-	-	awe00648	*	AO090003001523	AFL2T_01569	est_fge1_pg_C_150120.1	ANID_12414T0	ACLA_052950	Afu4g13990	NFIA_102350	8	8	1
awe00649	scaffold1	1582317	1584151	S	SP='YES'	TM="O"	-	-	S33	-	awe00649	ATET_03342	AO090011000156	AFL2T_09506,AFL2T_08736	fge1_pg_C_15000205.1	*	*	*	*	5	6	0.116
awe00653	scaffold1	1596214	1598506	S	SP='YES'	TM="O"	-	CBM20 ,GH13	-	-	awe00653	ATET_10103	*	*	*	ANID_03402T0	ACLA_094070,ACLA_052920	Afu2g00710	NFIA_032970	6	7	0.404
awe00655	scaffold1	1600470	1601144	S	SP='YES'	TM="O"	-	-	C40	-	awe00655	ATET_02399,ATET_04373	AO090005000176	AFL2T_00195	*	ANID_09273T0	ACLA_016730	Afu5g13730	NFIA_073240	8	9	0.121
awe00665	scaffold1	1646100	1648662	S	SP='YES'	TM="O"	-	GH92	-	-	awe00665	ATET_04359	AO090005000167	AFL2T_00186	fge1_pg_C_15000106.1	ANID_03764T0	*	Afu7g04720	NFIA_025670	8	8	1
awe00714	scaffold1	1796599	1798510	S	SP='YES'	TM="O"	-	-	-	-	awe00714	ATET_04291	AO090005000093	AFL2T_00110	est_fge1_pg_C_150047.1	ANID_10702T0	ACLA_005810	Afu7g04110	NFIA_025080	9	9	1
awe00723	scaffold1	1824057	1824793	S	SP='YES'	TM="O"	-	-	-	-	awe00723	*	*	AFL2T_06501	*	ANID_04260T0	ACLA_005670	Afu7g03970	NFIA_024930	6	6	1
awe00767	scaffold2	80191	81294	S	SP='YES'	TM="O"	PHI:2403|CSN1|A9QUB2|169388|Fusarium_solani|Mixed_outcome	GH75	-	-	awe00767	ATET_01669	AO090113000063	AFL2T_08550	gw1_14.185.1	ANID_04686T0	ACLA_016840	Afu3g14980	NFIA_062130	9	9	1
awe00770	scaffold2	86646	87230	S	SP='YES'	TM="O"	-	-	-	-	awe00770	ATET_04982	*	*	gw1_2.951.1	ANID_11048T0	ACLA_063720	Afu3g01150	NFIA_002000	7	7	0.143
awe00777	scaffold2	103138	103741	S	SP='YES'	TM="O"	-	-	-	-	awe00777	*	*	*	fge1_pg_C_1000325.1	ANID_00940T0	*	*	*	3	3	1
awe00778	scaffold2	104479	107522	S	SP='YES'	TM="O"	PHI:1071|Gas1|CAF05793|5270|Ustilago_maydis|Loss_of_pathogenicity	GH31	-	-	awe00778	ATET_05177	AO090005001084	AFL2T_01038	*	ANID_00941T0	ACLA_019300	Afu1g16250	NFIA_009180	8	8	1
awe00801	scaffold2	185285	186452	S	SP='YES'	TM="O"	PHI:811|MGG_10510|EDK06580|318829|Magnaporthe_oryzae|Reduced_virulence	-	-	-	awe00801	ATET_05142	AO090005001044	AFL2T_01001	*	ANID_11897T0	ACLA_018940	Afu1g16600	NFIA_008800	8	8	1
awe00808	scaffold2	230721	233036	S	SP='YES'	TM="O"	-	-	-	-	-	-	-	-	-	-	-	-	-	-	-	-
awe00809	scaffold2	233856	237164	S	SP='YES'	TM="O"	-	GH35	-	-	awe00809	ATET_05131	AO090120000158	AFL2T_08182	fge1_pm_C_1000190.1	ANID_00980T0	*	Afu1g16700	NFIA_008690	8	8	1
awe00812	scaffold2	244921	246373	S	SP='YES'	TM="O"	-	-	-	-	awe00812	*	AO090010000040,AO090005000325	AFL2T_11306	*	*	*	*	*	3	4	0.146
awe00814	scaffold2	250970	251283	S	SP='YES'	TM="O"	-	-	-	-	awe00814	*	*	*	*	*	ACLA_080450	*	NFIA_112130	3	3	1
awe00837	scaffold2	323985	326363	S	SP='YES'	TM="O"	PHI:748|um00446|Not_available|5270|Ustilago_maydis|Unaffected_pathogenicity	GH3	-	-	awe00837	ATET_05106	AO090005000986	AFL2T_00957	*	ANID_02359T0	ACLA_018590	Afu1g16920	*	7	7	1
awe00879	scaffold2	450045	451214	S	SP='YES'	TM="O"	-	AA9 ,CBM19	-	-	awe00879	ATET_05070	AO090023000525	AFL2T_04364	fge1_pm_C_6000135.1	ANID_00602T0	*	*	*	6	6	1
awe00922	scaffold2	619500	621002	S	SP='YES'	TM="O"	-	CBM42 ,GH54	-	-	awe00922	ATET_07939	AO090023000001	AFL2T_03901	*	ANID_01571T0	ACLA_066470	Afu6g14620	NFIA_060630	8	8	1
awe00925	scaffold2	627099	628959	S	SP='YES'	TM="O"	-	-	-	-	-	-	-	-	-	-	-	-	-	-	-	-
awe00929	scaffold2	637071	637607	S	SP='YES'	TM="O"	-	-	-	-	-	-	-	-	-	-	-	-	-	-	-	-
awe00931	scaffold2	643546	645417	S	SP='YES'	TM="O"	-	-	-	-	awe00931	ATET_05038	AO090023000481	AFL2T_04322	fge1_pg_C_11000505.1	ANID_00564T0	ACLA_085000	Afu6g11330	NFIA_057030	9	9	1
awe00936	scaffold2	654845	657467	S	SP='YES'	TM="O"	PHI:1239|FGSG_12149|I1RFC7|5518|Gibberella_zeae_(related:_Fusarium_graminearum)|Unaffected_pathogenicity	-	-	HCB02684.1|[Histoplasma_capsulatum]	awe00936	*	*	*	*	*	*	Afu4g14740	NFIA_014630	3	3	0.333
awe00940	scaffold2	666420	668123	S	SP='YES'	TM="O"	PHI:434|GEL2|EAL88984|5085|Aspergillus_fumigatus|Reduced_virulence	GH72	-	-	awe00940	ATET_05031	AO090023000474	AFL2T_04315	*	ANID_00558T0	ACLA_085050	Afu6g11390	NFIA_057080	8	8	1
awe00943	scaffold2	672201	672594	S	SP='YES'	TM="O"	-	-	-	-	-	-	-	-	-	-	-	-	-	-	-	-
awe00945	scaffold2	676522	678463	S	SP='YES'	TM="O"	PHI:922|um03615||5270|Ustilago_maydis|Unaffected_pathogenicity	AA3	-	fgenesh3_pg.43__45|[Postia_placenta]	awe00945	ATET_06274	*	*	*	ANID_03229T0	*	*	*	3	3	0.333
awe00951	scaffold2	697592	698771	S	SP='YES'	TM="O"	-	-	-	-	-	-	-	-	-	-	-	-	-	-	-	-
awe00965	scaffold2	734119	735999	S	SP='YES'	TM="O"	PHI:1576|GzOB016|I1RJY5|5518|Gibberella_zeae_(related:_Fusarium_graminearum)|Unaffected_pathogenicity	-	-	-	awe00965	ATET_02038	AO090120000356	AFL2T_08362	e_gw1_8.163.1	ANID_00064T0	ACLA_015440	Afu5g12380	NFIA_074820	9	9	1
awe00992	scaffold2	829731	831605	S	SP='YES'	TM="O"	-	-	-	-	awe00992	ATET_01999	AO090120000396	AFL2T_08400	*	ANID_00034T0	ACLA_015730	Afu5g12690	NFIA_074520	8	8	1
awe01032	scaffold2	956297	957965	S	SP='YES'	TM="O"	-	-	-	-	awe01032	ATET_06192	AO090120000455	AFL2T_08445	fge1_pm_C_8000249.1	ANID_06869T0	ACLA_016160	Afu5g13180	NFIA_073850	9	9	1
awe01044	scaffold2	1013280	1014625	S	SP='YES'	TM="O"	PHI:697|ugt51E1|AAM81358|5022|Leptosphaeria_maculans|Unaffected_pathogenicity	-	A01A	-	awe01044	ATET_06182	AO090120000474	AFL2T_08462	*	ANID_06888T0	ACLA_016280	Afu5g13300	NFIA_073740	8	8	1
awe01083	scaffold2	1128076	1129096	S	SP='YES'	TM="O"	-	-	-	-	awe01083	ATET_06142	*	*	*	*	*	Afu8g00830	NFIA_094280	4	4	1
awe01098	scaffold2	1188958	1191513	S	SP='YES'	TM="O"	-	GH16	-	-	awe01098	ATET_06130	AO090113000104	AFL2T_08587	fge1_pg_C_8000433.1	ANID_02703T0	ACLA_016960	Afu5g13990	NFIA_073010	9	9	0.433
awe01106	scaffold2	1214890	1218079	S	SP='YES'	TM="O"	-	GH106	-	-	awe01106	*	AO090020000361	AFL2T_10951,AFL2T_08605	fge1_pg_C_3000407.1	*	*	*	*	4	5	0.166
awe01109	scaffold2	1223054	1229576	S	SP='YES'	TM="O"	PHI:1991|GzZC306|I1R9K1|5518|Gibberella_zeae_(related:_Fusarium_graminearum)|Lethal	CE10	S09X	-	-	-	-	-	-	-	-	-	-	-	-	-
awe01112	scaffold2	1234453	1235303	S	SP='YES'	TM="O"	-	-	-	-	-	-	-	-	-	-	-	-	-	-	-	-
awe01115	scaffold2	1240716	1241959	S	SP='YES'	TM="O"	-	-	-	-	-	-	-	-	-	-	-	-	-	-	-	-
awe01117	scaffold2	1243777	1245705	S	SP='YES'	TM="O"	-	GH43	-	-	awe01117	ATET_06107	AO090012000350	AFL2T_03257	*	ANID_02664T0	*	Afu5g14190	NFIA_072780	7	7	1
awe01149	scaffold2	1329872	1332397	S	SP='YES'	TM="O"	-	GH67	-	-	awe01149	ATET_06085	AO090026000127	AFL2T_07114	est_fge1_pm_C_80234.1	ANID_09286T0	ACLA_017270	Afu5g14380	NFIA_072510	9	9	1
awe01177	scaffold2	1400200	1401358	S	SP='YES'	TM="O"	PHI:257|GAS2|AAF74764|318829|Magnaporthe_oryzae|Reduced_virulence	-	-	-	awe01177	*	AO090102000044	AFL2T_09498	*	*	*	Afu8g00610	NFIA_094080	5	5	1
awe01179	scaffold2	1402871	1403630	S	SP='YES'	TM="O"	-	-	-	-	awe01179	*	*	*	*	ANID_07460T0	*	*	*	2	2	1
awe01194	scaffold3	17321	17770	S	SP='YES'	TM="O"	-	-	-	-	-	-	-	-	-	-	-	-	-	-	-	-
awe01213	scaffold3	85420	85944	S	SP='YES'	TM="O"	-	-	-	-	awe01213	ATET_09070	AO090103000093	AFL2T_12276	*	*	*	*	*	4	4	1
awe01222	scaffold3	118058	119404	S	SP='YES'	TM="O"	-	PL1	-	-	awe01222	ATET_07593	AO090010000504	AFL2T_11666	fge1_pg_C_19000190.1	*	ACLA_013470	Afu5g10380	NFIA_076850	8	8	0.225
awe01241	scaffold3	192870	194726	S	SP='YES'	TM="O"	PHI:105|PLB1|AAC61890|5476|Candida_albicans|Reduced_virulence	-	-	-	awe01241	*	AO090012000680	AFL2T_03555	*	ANID_07792T0	*	*	*	4	4	1
awe01254	scaffold3	233902	234270	S	SP='YES'	TM="O"	-	-	-	-	-	-	-	-	-	-	-	-	-	-	-	-
awe01271	scaffold3	286597	290097	S	SP='YES'	TM="O"	-	-	-	-	-	-	-	-	-	-	-	-	-	-	-	-
awe01294	scaffold3	365337	366522	S	SP='YES'	TM="O"	-	-	-	-	-	-	-	-	-	-	-	-	-	-	-	-
awe01325	scaffold3	498898	499591	S	SP='YES'	TM="O"	-	-	-	-	awe01325	ATET_02107	AO090026000662	AFL2T_06643	e_gw1_10.905.1	ANID_00131T0	ACLA_014710	Afu5g11640	NFIA_075630	9	9	1
awe01385	scaffold3	686440	686916	S	SP='YES'	TM="O"	-	-	-	-	awe01385	*	*	*	fge1_pg_C_13000153.1	*	*	*	*	2	2	1
awe01401	scaffold3	720594	725792	S	SP='YES'	TM="O"	PHI:2257|Pbl1|Q0UHM8|13684|Phaeosphaeria_nodorum_(related:_Stagonospora_nodorum)|Unaffected_pathogenicity	-	-	-	awe01401	ATET_07691	AO090026000744	AFL2T_06569	fge1_pm_C_10000038.1	ANID_00204T0	ACLA_014100	Afu5g11050	NFIA_076210	9	9	1
awe01444	scaffold3	859361	861880	S	SP='YES'	TM="O"	-	-	-	-	awe01444	ATET_07646	AO090010000444	AFL2T_11612	*	*	*	*	*	4	4	1
awe01488	scaffold4	2513	3304	S	SP='YES'	TM="O"	PHI:1260|FGSG_13944|I1RUC7|5518|Gibberella_zeae_(related:_Fusarium_graminearum)|Unaffected_pathogenicity	-	-	EEA28139.1|[Penicillium_marneffei]	awe01488	*	AO090005000674	*	*	ANID_03775T0	*	*	*	3	3	0.333
awe01493	scaffold4	14566	15858	S	SP='YES'	TM="O"	-	PL1	-	-	awe01493	*	AO090012000451	AFL2T_03359	e_gw1_2.2473.1	*	*	*	*	4	4	0.25
awe01507	scaffold4	70836	72899	S	SP='YES'	TM="O"	PHI:1503|GzHMG035|I1S828|5518|Gibberella_zeae_(related:_Fusarium_graminearum)|Unaffected_pathogenicity	-	-	-	awe01507	*	AO090009000545	AFL2T_10170	*	*	ACLA_097050	Afu6g03510	NFIA_050000	6	6	0.333
awe01510	scaffold4	76967	77872	S	SP='YES'	TM="O"	-	-	-	-	awe01510	*	*	*	*	*	ACLA_044060	*	NFIA_095400	3	3	1
awe01516	scaffold4	97691	102844	S	SP='YES'	TM="O"	PHI:191|TOM1|AAB08446|39703|Septoria_lycopersici|Unaffected_pathogenicity	GH3	S33	-	awe01516	*	*	*	*	*	*	*	NFIA_098520	2	2	1
awe01527	scaffold4	129656	131054	S	SP='YES'	TM="O"	-	-	-	-	awe01527	ATET_07145	*	AFL2T_06538	fge1_pg_C_9000167.1	ANID_07161T0	*	Afu6g03070	NFIA_049420	7	8	0.125
awe01531	scaffold4	146329	149519	S	SP='YES'	TM="O"	-	-	-	-	awe01531	*	*	AFL2T_12602	e_gw1_12.425.1	ANID_07863T0	*	*	NFIA_036120	5	5	0.2
awe01537	scaffold4	164588	166377	S	SP='YES'	TM="O"	PHI:115|PGX1|AAC26146|5017|Cochliobolus_carbonum|Unaffected_pathogenicity	GH28	-	-	awe01537	ATET_07152	*	AFL2T_06533	fge1_pg_C_9000162.1	ANID_08761T0	*	Afu6g02980	NFIA_049320	7	7	1
awe01542	scaffold4	177560	178099	S	SP='YES'	TM="O"	-	-	-	-	awe01542	ATET_07157	AO090026000789	AFL2T_06528	*	ANID_08766T0	ACLA_097490	Afu6g02930	NFIA_049260	8	8	1
awe01551	scaffold4	205925	207283	S	SP='YES'	TM="O"	PHI:2928|lip22|J9NNZ8|59765|Fusarium_oxysporum_f._sp._Lycopersici|Unaffected_pathogenicity	-	-	-	awe01551	ATET_06244	AO090003001432,AO090124000015	AFL2T_01646,AFL2T_08030	est_fge1_pg_C_50684.1	ANID_01799T0	ACLA_055760	Afu7g00110	NFIA_112530	9	11	0.134
awe01569	scaffold4	257571	258355	S	SP='YES'	TM="O"	-	-	-	-	awe01569	ATET_07172	AO090120000174	AFL2T_08197	e_gw1_9.381.1	*	ACLA_097630	Afu6g02800	NFIA_049130	8	8	1
awe01620	scaffold4	450487	451670	S	SP='YES'	TM="O"	-	-	-	ATEG_01078.1|[Aspergillus_terreus]	-	-	-	-	-	-	-	-	-	-	-	-
awe01716	scaffold4	812465	813698	S	SP='YES'	TM="O"	-	GH16	-	-	awe01716	ATET_02561	AO090003000825	AFL2T_02194	gw1_1.686.1	ANID_00245T0	ACLA_029360	Afu1g05290	NFIA_019460	9	9	1
awe01719	scaffold4	822475	823976	S	SP='YES'	TM="O"	-	-	-	-	awe01719	ATET_02558	AO090003000829	AFL2T_02191	fge1_pm_C_1000447.1	ANID_00248T0	ACLA_029330	Afu1g05320	NFIA_019430	9	9	1
awe01734	scaffold4	874764	876401	S	SP='YES'	TM="O"	-	-	-	-	awe01734	*	AO090166000079	AFL2T_09422	fge1_pg_C_9000221.1	*	*	*	*	4	4	1
awe01778	scaffold4	1036361	1036972	S	SP='YES'	TM="O"	-	-	-	-	awe01778	ATET_05181	AO090005000691	AFL2T_00682	*	ANID_05410T0	*	Afu4g01120	NFIA_044200	7	7	0.571
awe01781	scaffold4	1043637	1044931	S	SP='YES'	TM="O"	-	-	-	-	awe01781	ATET_01943	AO090005000816	AFL2T_00797	est_fge1_pg_C_10017.1	ANID_00300T0	ACLA_031650	Afu1g02780	NFIA_021840	9	9	1
awe01797	scaffold4	1092320	1093342	S	SP='YES'	TM="O"	-	CE10	S09X	-	awe01797	ATET_04835	AO090005000837	AFL2T_00818	fge1_pm_C_1000399.1	ANID_00313T0	ACLA_031830	Afu1g02580	NFIA_022040	9	9	1
awe01835	scaffold4	1198707	1198969	S	SP='YES'	TM="O"	-	-	-	-	awe01835	*	*	AFL2T_07547	fge1_pg_C_3000686.1	*	*	*	*	3	3	0.333
awe01857	scaffold4	1274625	1275264	S	SP='YES'	TM="O"	PHI:2901|BEC1040|CCU82707|62688|Blumeria_graminis_f._sp._hordei|Effector_(plant_avirulence_determinant)	-	-	-	awe01857	ATET_07125	AO090005000897	AFL2T_00874	fge1_pg_C_1000690.1	ANID_00362T0	ACLA_096990,ACLA_099340	Afu6g03560	NFIA_050070,NFIA_047570	9	11	0.16
awe01874	scaffold4	1319807	1321479	S	SP='YES'	TM="O"	-	-	-	-	-	-	-	-	-	-	-	-	-	-	-	-
awe01878	scaffold4	1326251	1327913	S	SP='YES'	TM="O"	-	GH76	-	CHG06520.1|[Chaetomium_globosum_CBS_148.51]	awe01878	ATET_04917	AO090005000927	AFL2T_00906	fge1_pm_C_1000367.1	*	ACLA_032790	Afu1g01730	NFIA_022910	8	8	1
awe01879	scaffold4	1329530	1333033	S	SP='YES'	TM="O"	PHI:1225|FGSG_12132|I1RP25|5518|Gibberella_zeae_(related:_Fusarium_graminearum)|Lethal	-	-	HCB02684.1|[Histoplasma_capsulatum]	awe01879	ATET_04924	AO090005000934	AFL2T_00910	est_fge1_pg_C_10658.1	ANID_00235T0	ACLA_032800	Afu1g01720	NFIA_022920	9	9	1
awe01887	scaffold4	1353732	1355343	S	SP='YES'	TM="O"	-	PL1	-	-	awe01887	ATET_00950	AO090003001295	AFL2T_01776	*	ANID_04882T0	*	*	*	5	5	1
awe01891	scaffold4	1364449	1365211	S	SP='YES'	TM="O"	-	-	-	-	awe01891	ATET_04915	AO090102000262	AFL2T_09688,AFL2T_01583	*	ANID_06951T0	ACLA_032970	Afu1g01520	NFIA_023140	8	9	0.522
awe01904	scaffold4	1404885	1406088	S	SP='YES'	TM="O"	-	-	M35	-	awe01904	ATET_04941	AO090001000135	AFL2T_11655,AFL2T_07373	*	ANID_07962T0,ANID_03393T0	ACLA_052720	Afu4g13750	NFIA_102630	8	11	0.144
awe01919	scaffold4	1436940	1438408	S	SP='YES'	TM="O"	-	-	-	-	-	-	-	-	-	-	-	-	-	-	-	-
awe01932	scaffold4	1464813	1465966	S	SP='YES'	TM="O"	-	CE16	-	-	-	-	-	-	-	-	-	-	-	-	-	-
awe01934	scaffold4	1468092	1468640	S	SP='YES'	TM="O"	-	CE16	-	-	-	-	-	-	-	-	-	-	-	-	-	-
awe01935	scaffold4	1469448	1475784	S	SP='YES'	TM="O"	PHI:1948|GzZC263|I1RI81|5518|Gibberella_zeae_(related:_Fusarium_graminearum)|Unaffected_pathogenicity	GH106	-	-	awe01935	*	*	*	est_GWPlus_C_40463.1	*	*	*	NFIA_004050	3	3	0.333
awe01936	scaffold4	1477390	1479226	S	SP='YES'	TM="O"	PHI:387|UGD1|AAK95561|5207|Cryptococcus_neoformans|Loss_of_pathogenicity	-	-	-	awe01936	ATET_08608	AO090010000065	AFL2T_11332	gw1_14.97.1	ANID_09172T0	ACLA_044720	Afu8g00920	NFIA_094350	9	9	1
awe01957	scaffold4	1522131	1522949	S	SP='YES'	TM="O"	-	-	G01	-	awe01957	ATET_08672	AO090010000100	AFL2T_11360	e_gw1_8.419.1	ANID_03377T0	ACLA_066360	Afu7g01200	NFIA_113920	9	9	1
awe01959	scaffold4	1525407	1527771	S	SP='YES'	TM="O"	PHI:191|TOM1|AAB08446|39703|Septoria_lycopersici|Unaffected_pathogenicity	GH3	-	-	awe01959	ATET_09052	AO090103000120	AFL2T_12252	*	ANID_08401T0	ACLA_062400	Afu3g02090	NFIA_003180	8	8	1
awe01962	scaffold4	1533421	1534400	S	SP='YES'	TM="O"	-	-	-	-	-	-	-	-	-	-	-	-	-	-	-	-
awe01966	scaffold4	1540643	1542165	S	SP='YES'	TM="O"	-	GH76	-	CHG06520.1|[Chaetomium_globosum_CBS_148.51]	awe01966	ATET_09048	AO090103000109,AO090005000561	AFL2T_00562	fge1_pg_C_18000086.1,fge1_pm_C_8000163.1	ANID_08421T0	ACLA_062460	Afu3g02040	NFIA_003130	9	11	0.407
awe01970	scaffold4	1551061	1551666	S	SP='YES'	TM="O"	-	-	-	-	awe01970	*	AO090003001517	AFL2T_01575	fge1_pg_C_1000253.1	*	*	*	NFIA_057370	5	5	0.2
awe01983	scaffold4	1590828	1592266	S	SP='YES'	TM="O"	-	PL1	-	-	awe01983	ATET_01216	AO090010000087	AFL2T_11352	fge1_pg_C_8000366.1	ANID_09439T0,ANID_02569T0,ANID_02331T0	ACLA_094210	Afu2g00800	NFIA_033080	9	12	0.296
awe01990	scaffold5	1343	3166	S	SP='YES'	TM="O"	PHI:716|ZEB1|ABB90284|5518|Fusarium_graminearum|Unaffected_pathogenicity	AA7	-	CHG01242.1|[Chaetomium_globosum_CBS_148.51]	awe01990	ATET_07110	AO090009000579	AFL2T_10143	e_gw1_6.192.1	ANID_11243T0	*	Afu6g03620	NFIA_050120	8	8	1
awe01998	scaffold5	21023	23162	S	SP='YES'	TM="O"	PHI:716|ZEB1|ABB90284|5518|Fusarium_graminearum|Unaffected_pathogenicity	AA7	-	MGG_08385.6|[Magnaporthe_oryzae_70-15]	awe01998	ATET_10183	AO090009000556	AFL2T_10162	fge1_pg_C_1000283.1	*	*	*	NFIA_098500	6	6	1
awe02009	scaffold5	58064	59281	S	SP='YES'	TM="O"	PHI:1028|bcpme1|CAC29255|40559|Botrytis_cinerea|Reduced_virulence	CE8	-	-	awe02009	*	AO090102000010	AFL2T_09467	est_GWPlus_C_220045.1	ANID_03390T0	*	Afu8g06880	NFIA_099600	7	7	1
awe02018	scaffold5	81038	82075	S	SP='YES'	TM="O"	-	-	-	-	-	-	-	-	-	-	-	-	-	-	-	-
awe02029	scaffold5	119803	120165	S	SP='YES'	TM="O"	-	-	-	-	awe02029	ATET_04716	*	*	*	*	*	*	*	2	2	1
awe02041	scaffold5	160365	163216	S	SP='YES'	TM="O"	-	GH63	-	-	awe02041	ATET_07046	AO090701000141	AFL2T_05789	est_fge1_pm_C_60087.1	ANID_06606T0	ACLA_096520	Afu6g04210	NFIA_050730	9	9	1
awe02060	scaffold5	213537	214239	S	SP='YES'	TM="O"	-	-	-	-	awe02060	*	AO090011000051	AFL2T_04855	fge1_pm_C_6000326.1	ANID_11348T0	ACLA_008460	Afu7g06750	NFIA_028030	8	8	0.125
awe02075	scaffold7	6754	8131	S	SP='YES'	TM="O"	-	-	-	-	awe02075	*	AO090020000661	AFL2T_10689	*	ANID_05292T0	*	Afu5g13780	NFIA_073150	6	6	0.127
awe02083	scaffold7	28542	30372	S	SP='YES'	TM="O"	-	-	S09X	-	-	-	-	-	-	-	-	-	-	-	-	-
awe02109	scaffold7	136263	137812	S	SP='YES'	TM="O"	-	-	-	-	awe02109	ATET_09272	AO090102000494	AFL2T_09879	fge1_pg_C_11000157.1	ANID_08167T0	ACLA_002210	Afu5g02950	NFIA_039150	9	9	1
awe02113	scaffold7	155825	156982	S	SP='YES'	TM="O"	-	AA9	-	-	awe02113	ATET_09277	AO090102000501	AFL2T_09883	*	ANID_08175T0	ACLA_002140	Afu5g03010	NFIA_039100	8	8	0.75
awe02169	scaffold7	346626	348063	S	SP='YES'	TM="O"	-	-	-	AFL2G_07281|[Aspergillus_flavus]	awe02169	ATET_08058	AO090102000564	AFL2T_09938	e_gw1_11.284.1	ANID_08218T0	ACLA_001630	Afu5g03540	NFIA_038570	9	9	1
awe02286	scaffold8	23691	25046	S	SP='YES'	TM="O"	-	-	-	-	awe02286	*	AO090701000859	AFL2T_07599,AFL2T_06424	fge1_pg_C_11000149.1	*	*	*	*	4	5	0.104
awe02288	scaffold8	27561	28920	S	SP='YES'	TM="O"	-	-	-	-	-	-	-	-	-	-	-	-	-	-	-	-
awe02291	scaffold8	33348	35355	S	SP='YES'	TM="O"	PHI:716|ZEB1|ABB90284|5518|Fusarium_graminearum|Unaffected_pathogenicity	AA7	-	MGG_08385.6|[Magnaporthe_oryzae_70-15]	awe02291	ATET_01760	AO090020000212	AFL2T_11080	fge1_pg_C_12000372.1	*	ACLA_035090	*	NFIA_070110	7	7	1
awe02292	scaffold8	37092	37444	S	SP='YES'	TM="O"	-	-	-	-	-	-	-	-	-	-	-	-	-	-	-	-
awe02293	scaffold8	38876	39694	S	SP='YES'	TM="O"	-	-	-	-	awe02293	*	AO090005000253	AFL2T_00260	*	ANID_07087T0	ACLA_060210	Afu8g07170	NFIA_099960	7	7	1
awe02297	scaffold8	46307	47716	S	SP='YES'	TM="O"	-	-	-	-	awe02297	ATET_10088,ATET_01191	AO090001000383	*	fge1_pg_C_19000184.1	ANID_05311T0,ANID_01318T0	ACLA_063650	Afu3g01070	NFIA_001930	8	11	0.355
awe02306	scaffold8	66740	69363	S	SP='YES'	TM="O"	PHI:24|Avenacinase_gene|AAB09777|29850|Gaeumannomyces_graminis|Loss_of_pathogenicity	GH3	-	-	awe02306	ATET_10320	AO090012000135	AFL2T_03066	e_gw1_4.110.1	ANID_07396T0	*	Afu1g17410	NFIA_007920	8	8	1
awe02310	scaffold8	82063	82481	S	SP='YES'	TM="O"	-	-	-	-	-	-	-	-	-	-	-	-	-	-	-	-
awe02313	scaffold8	88931	91077	S	SP='YES'	TM="O"	-	PL4	-	-	awe02313	ATET_10327	AO090012000148	AFL2T_03075	fge1_pm_C_4000011.1	ANID_06395T0	ACLA_018320	Afu1g17230	NFIA_008140	9	9	0.111
awe02320	scaffold8	103336	103864	S	SP='YES'	TM="O"	-	-	-	-	awe02320	ATET_09725	AO090023000094	AFL2T_08667,AFL2T_03989	*	*	*	Afu3g00550,Afu8g01760	NFIA_001160,NFIA_095350	6	9	0.114
awe02338	scaffold8	147544	150596	S	SP='YES'	TM="O"	-	GH115	-	-	awe02338	ATET_04355	AO090113000058	*	*	ANID_09329T0	*	*	*	4	4	0.25
awe02343	scaffold8	161428	162149	S	SP='YES'	TM="O"	-	-	-	-	awe02343	*	AO090023000216	AFL2T_04095	*	ANID_02445T0	*	*	*	4	4	0.146
awe02368	scaffold8	232691	233116	S	SP='YES'	TM="O"	-	-	-	-	awe02368	*	*	AFL2T_10660	*	*	*	*	*	2	2	1
awe02421	scaffold8	371976	373026	S	SP='YES'	TM="O"	-	-	-	-	-	-	-	-	-	-	-	-	-	-	-	-
awe02454	scaffold8	480474	481050	S	SP='YES'	TM="O"	-	-	-	-	-	-	-	-	-	-	-	-	-	-	-	-
awe02461	scaffold8	490537	491574	S	SP='YES'	TM="O"	-	GH26	-	-	awe02461	*	AO090011000055	AFL2T_04859	fge1_pg_C_6000593.1	ANID_03336T0	*	*	*	5	5	1
awe02469	scaffold8	512760	513292	S	SP='YES'	TM="O"	-	-	-	-	awe02469	ATET_00877	*	*	*	*	*	*	*	2	2	1
awe02478	scaffold8	538183	539415	S	SP='YES'	TM="O"	-	-	-	-	awe02478	*	AO090009000144	AFL2T_10507	*	*	*	*	*	3	4	0.25
awe02515	scaffold8	636552	640434	S	SP='YES'	TM="O"	-	-	-	-	-	-	-	-	-	-	-	-	-	-	-	-
awe02520	scaffold8	656384	656705	S	SP='YES'	TM="O"	-	-	-	-	-	-	-	-	-	-	-	-	-	-	-	-
awe02537	scaffold8	706370	706978	S	SP='YES'	TM="O"	-	-	-	-	-	-	-	-	-	-	-	-	-	-	-	-
awe02538	scaffold8	708806	709865	S	SP='YES'	TM="O"	-	-	-	-	-	-	-	-	-	-	-	-	-	-	-	-
awe02546	scaffold8	738793	739251	S	SP='YES'	TM="O"	PHI:695|SP1|AAM33130|5022|Leptosphaeria_maculans|Unaffected_pathogenicity	-	-	-	awe02546	ATET_01242	AO090026000357	AFL2T_06902	*	ANID_06273T0	ACLA_071510	Afu2g12630	NFIA_087760	8	8	1
awe02560	scaffold8	776433	777725	S	SP='YES'	TM="O"	-	-	-	-	awe02560	ATET_08246	AO090026000367	AFL2T_06892	*	*	*	*	*	4	4	1
awe02581	scaffold8	837402	839053	S	SP='YES'	TM="O"	PHI:1046|CTB5|ABK64182|29003|Cercospora_nicotianae|Reduced_virulence	AA7	-	AFL2G_00556|[Aspergillus_flavus]	awe02581	*	AO090026000388	AFL2T_06873	*	*	*	*	*	3	3	1
awe02593	scaffold8	865952	867076	S	SP='YES'	TM="O"	-	-	-	-	awe02593	*	*	*	*	ANID_08319T0	*	Afu1g17540	*	3	3	1
awe02594	scaffold8	868034	868906	S	SP='YES'	TM="O"	PHI:2451|FAEB1|I1S3N8|5518|Gibberella_zeae_(related:_Fusarium_graminearum)|Unaffected_pathogenicity	CE1	-	-	awe02594	*	*	*	*	ANID_08320T0	*	Afu1g17510	*	3	3	0.333
awe02631	scaffold8	985393	988564	S	SP='YES'	TM="O"	PHI:2502|FgTep1p|I1RM09_|5518|Gibberella_zeae_(related:_Fusarium_graminearum)|Reduced_virulence	-	-	-	awe02631	ATET_01135	*	AFL2T_06825	gw1_2.302.1	ANID_10780T0	ACLA_070880	Afu2g11990	NFIA_087170	8	8	1
awe02659	scaffold8	1101153	1101510	S	SP='YES'	TM="O"	-	-	-	-	awe02659	*	*	*	*	*	ACLA_070590	Afu2g11630	*	3	3	0.333
awe02694	scaffold8	1213558	1214205	S	SP='YES'	TM="O"	-	-	-	-	awe02694	*	AO090026000516	AFL2T_06768	*	ANID_05879T0	ACLA_070300	Afu2g11340	NFIA_086610	7	7	1
awe02705	scaffold8	1259862	1260674	S	SP='YES'	TM="O"	PHI:1581|GzOB021|I1RPX8|5518|Gibberella_zeae_(related:_Fusarium_graminearum)|Unaffected_pathogenicity	AA9	-	-	awe02705	ATET_01456	*	*	*	*	*	*	*	2	2	1
awe02747	scaffold9	62453	62921	S	SP='YES'	TM="O"	-	-	-	-	-	-	-	-	-	-	-	-	-	-	-	-
awe02762	scaffold9	100025	101485	S	SP='YES'	TM="O"	-	CE4	-	-	awe02762	*	*	AFL2T_11089	e_gw1_2.553.1	ANID_04823T0	ACLA_035150	Afu3g07210	NFIA_070040	7	7	1
awe02786	scaffold9	168234	169106	S	SP='YES'	TM="O"	-	CE10	S09X	-	awe02786	ATET_01748	AO090020000199	AFL2T_11093	fge1_pm_C_2000276.1	ANID_04833T0	ACLA_035190	Afu3g07260	NFIA_070000	9	9	1
awe02797	scaffold9	203800	205370	S	SP='YES'	TM="O"	-	-	-	-	awe02797	*	AO090020000222	AFL2T_11071	fge1_pg_C_2000981.1	*	*	*	*	4	4	0.146
awe02814	scaffold9	247714	249630	S	SP='YES'	TM="O"	PHI:922|um03615||5270|Ustilago_maydis|Unaffected_pathogenicity	AA3	-	-	awe02814	ATET_00801	AO090120000309	AFL2T_08315	fge1_pg_C_7000065.1	ANID_07832T0	*	*	NFIA_084880,NFIA_005130	7	8	0.625
awe02824	scaffold9	268964	269984	S	SP='YES'	TM="O"	-	-	-	-	awe02824	*	AO090701000342	AFL2T_05972	*	*	*	*	*	3	3	1
awe02844	scaffold9	319614	321402	S	SP='YES'	TM="O"	PHI:115|PGX1|AAC26146|5017|Cochliobolus_carbonum|Unaffected_pathogenicity	GH28	-	-	awe02844	*	AO090003000524	AFL2T_02475	e_gw1_5.307.1	*	*	Afu4g00100	*	5	5	1
awe02849	scaffold9	332786	334762	S	SP='YES'	TM="O"	PHI:1764|GzZC079|Q4I0C5|5518|Gibberella_zeae_(related:_Fusarium_graminearum)|Unaffected_pathogenicity	-	-	-	-	-	-	-	-	-	-	-	-	-	-	-
awe02853	scaffold9	346242	346918	S	SP='YES'	TM="O"	-	-	-	-	awe02853	*	*	AFL2T_11022	gw1_2.1028.1	ANID_06672T0	*	Afu4g00380	NFIA_045260	6	6	1
awe02856	scaffold9	353276	354328	S	SP='YES'	TM="O"	-	GH62	-	-	awe02856	ATET_00186	AO090103000088	AFL2T_12281	*	*	ACLA_061510,ACLA_071560	Afu2g00920,Afu2g12770	NFIA_033210,NFIA_087900	7	10	0.4
awe02857	scaffold9	357627	358531	S	SP='YES'	TM="O"	-	AA9	-	-	awe02857	ATET_10194	*	*	*	*	*	*	*	2	2	1
awe02859	scaffold9	363815	364654	S	SP='YES'	TM="O"	-	-	-	-	awe02859	*	AO090020000285	AFL2T_11016	fge1_pg_C_2000985.1	*	ACLA_035010	Afu3g07050	NFIA_070200	7	7	1
awe02860	scaffold9	369506	371484	S	SP='YES'	TM="O"	-	-	-	-	awe02860	*	AO090166000050	AFL2T_09450	e_gw1_3.282.1	*	*	*	NFIA_112640	5	5	1
awe02863	scaffold9	378525	381011	S	SP='YES'	TM="O"	-	-	-	-	awe02863	ATET_08718	AO090020000289	AFL2T_11013	est_fge1_pg_C_20969.1	ANID_04809T0	ACLA_034990	Afu3g07030	NFIA_070220	9	9	1
awe02956	scaffold9	657424	657838	S	SP='YES'	TM="O"	-	-	-	-	-	-	-	-	-	-	-	-	-	-	-	-
awe02961	scaffold9	678749	679279	S	SP='YES'	TM="O"	PHI:2835|RED2|C3JXE8|5016|Cochliobolus_heterostrophus|Reduced_virulence	-	-	-	-	-	-	-	-	-	-	-	-	-	-	-
awe02977	scaffold9	783766	784422	S	SP='YES'	TM="O"	-	-	-	-	awe02977	*	*	AFL2T_00019	*	*	*	*	*	2	2	1
awe02980	scaffold9	799158	802811	S	SP='YES'	TM="O"	-	-	-	-	-	-	-	-	-	-	-	-	-	-	-	-
awe02981	scaffold9	803187	807104	S	SP='YES'	TM="O"	PHI:144|CHT42|AAC05829|29875|Trichoderma_virens|Reduced_virulence	GH18	-	-	-	-	-	-	-	-	-	-	-	-	-	-
awe03000	scaffold9	904044	904902	S	SP='YES'	TM="O"	PHI:179|PELA|AAA33338|140110|Nectria_haematococca_(related:_Fusarium_solani)|Reduced_virulence	PL3	-	-	-	-	-	-	-	-	-	-	-	-	-	-
awe03031	scaffold9	996711	997900	S	SP='YES'	TM="O"	PHI:2032|VTL1|G4NGA7|148305|Magnaporthe_oryzae_(related:_Magnaporthe_grisea)|Unaffected_pathogenicity	CE10	S09X	-	awe03031	*	AO090038000122	AFL2T_08946	*	*	*	*	*	3	3	1
awe03043	scaffold9	1032289	1033936	S	SP='YES'	TM="O"	-	GH132	-	-	awe03043	ATET_00596	AO090012000482	AFL2T_03384	gw1_3.2259.1	ANID_00726T0	ACLA_021520	Afu1g13940	NFIA_011530	9	9	1
awe03062	scaffold9	1124201	1125019	S	SP='YES'	TM="O"	-	-	-	-	awe03062	ATET_00576	AO090012000509	AFL2T_03407	*	*	ACLA_021760	Afu1g13680	NFIA_011820	7	7	1
awe03063	scaffold9	1126012	1126495	S	SP='YES'	TM="O"	-	-	-	-	awe03063	ATET_00575	*	AFL2T_03408	fge1_pg_C_3000523.1	*	ACLA_021770	Afu1g13670	NFIA_011830	7	7	0.512
awe03113	scaffold9	1264983	1269036	S	SP='YES'	TM="O"	PHI:438|BcBOT1_(related:_CND5)|AAQ16576|40559|Botrytis_cinerea|Reduced_virulence	GH20	-	estExt_Genemark1.C_10524|[Aspergillus_carbonarius]	awe03113	*	AO090023000131	AFL2T_04025	fge1_pg_C_1001005.1	*	*	*	*	4	4	0.5
awe03171	scaffold9	1459585	1460637	S	SP='YES'	TM="O"	-	-	-	-	awe03171	ATET_00454	AO090113000130	AFL2T_08608	e_gw1_3.789.1	ANID_01048T0	ACLA_022830	Afu1g12630	NFIA_012920	9	9	1
awe03178	scaffold9	1483704	1484840	S	SP='YES'	TM="O"	PHI:1581|GzOB021|I1RPX8|5518|Gibberella_zeae_(related:_Fusarium_graminearum)|Unaffected_pathogenicity	AA9	-	-	awe03178	ATET_00448	AO090001000221	AFL2T_07454	*	ANID_01041T0	ACLA_022980	Afu1g12560	NFIA_012990	8	8	0.75
awe03194	scaffold9	1545114	1546872	S	SP='YES'	TM="O"	PHI:903|um01888||5270|Ustilago_maydis|Unaffected_pathogenicity	-	S10	-	awe03194	ATET_04789	*	*	fge1_pg_C_8000189.1	*	*	*	*	3	3	1
awe03195	scaffold9	1551493	1552607	S	SP='YES'	TM="O"	PHI:184|RBT4|AAG09789|5476|Candida_albicans|Reduced_virulence	-	-	-	awe03195	ATET_00433	*	AFL2T_07520	*	ANID_01058T0	ACLA_023120	Afu1g12350	NFIA_013180	7	7	1
awe03231	scaffold9	1654909	1655672	S	SP='YES'	TM="O"	-	-	-	-	-	-	-	-	-	-	-	-	-	-	-	-
awe03267	scaffold9	1791715	1792113	S	SP='YES'	TM="O"	-	-	-	-	awe03267	ATET_00374	*	*	*	*	*	*	*	2	2	1
awe03269	scaffold9	1795325	1796585	S	SP='YES'	TM="O"	-	-	-	-	-	-	-	-	-	-	-	-	-	-	-	-
awe03270	scaffold9	1797938	1800668	S	SP='YES'	TM="O"	-	-	-	-	-	-	-	-	-	-	-	-	-	-	-	-
awe03294	scaffold9	1866958	1867663	S	SP='YES'	TM="O"	PHI:383|SOD5|EAL00626|5476|Candida_albicans|Loss_of_pathogenicity	-	-	-	awe03294	ATET_09123,ATET_00356	AO090038000258	AFL2T_07622	fge1_pg_C_3000736.1	ANID_01131T0	ACLA_024000	Afu1g11640	NFIA_013900	9	10	0.567
awe03305	scaffold9	1895351	1895968	S	SP='YES'	TM="O"	-	-	-	-	-	-	-	-	-	-	-	-	-	-	-	-
awe03311	scaffold9	1914979	1915993	S	SP='YES'	TM="O"	-	-	-	-	awe03311	*	AO090038000273	AFL2T_07636	fge1_pm_C_3000389.1	ANID_10149T0	ACLA_024140	Afu1g11510	NFIA_014060	8	8	1
awe03313	scaffold9	1921307	1923356	S	SP='YES'	TM="O"	-	-	-	-	awe03313	ATET_00339	AO090038000274	AFL2T_07639	e_gw1_3.260.1	ANID_01148T0	ACLA_024160	Afu1g11490	NFIA_014080	9	9	1
awe03316	scaffold9	1931304	1931726	S	SP='YES'	TM="O"	-	-	-	-	-	-	-	-	-	-	-	-	-	-	-	-
awe03320	scaffold9	1939635	1940571	S	SP='YES'	TM="O"	-	-	-	-	awe03320	ATET_00337	*	AFL2T_07641	*	ANID_01154T0	ACLA_024180	Afu1g11470	NFIA_014110	7	7	1
awe03328	scaffold9	1973308	1973951	S	SP='YES'	TM="O"	-	-	-	-	-	-	-	-	-	-	-	-	-	-	-	-
awe03352	scaffold9	2060468	2062352	S	SP='YES'	TM="O"	-	-	-	-	awe03352	ATET_00286	AO090038000318	AFL2T_07675	fge1_pg_C_3000794.1	ANID_01188T0	ACLA_024590	Afu1g10920	NFIA_014720	9	9	1
awe03369	scaffold9	2107582	2110290	S	SP='YES'	TM="O"	-	GH92	-	-	awe03369	ATET_00272	AO090038000337	AFL2T_07689	e_gw1_3.142.1	ANID_01197T0	ACLA_024720	Afu1g10790	NFIA_014850	9	9	1
awe03399	scaffold9	2226532	2227132	S	SP='YES'	TM="O"	-	-	-	-	awe03399	ATET_05759	*	*	*	*	*	*	*	2	2	1
awe03440	scaffold9	2376331	2376825	S	SP='YES'	TM="O"	-	-	-	-	awe03440	ATET_00216	*	AFL2T_07744	fge1_pg_C_3000865.1	ANID_01253T0	ACLA_025280	Afu1g10260	NFIA_015410	8	8	0.346
awe03451	scaffold9	2417704	2418737	S	SP='YES'	TM="O"	PHI:1285|FGSG_10591|I1SAR3|5518|Gibberella_zeae_(related:_Fusarium_graminearum)|Unaffected_pathogenicity	-	-	-	awe03451	ATET_06889	*	*	fge1_pg_C_1001090.1	*	*	*	NFIA_061860	4	4	1
awe03458	scaffold9	2433878	2434231	S	SP='YES'	TM="O"	-	-	-	-	-	-	-	-	-	-	-	-	-	-	-	-
awe03470	scaffold9	2467737	2469264	S	SP='YES'	TM="O"	-	GH6	-	-	awe03470	ATET_00193	AO090038000439	AFL2T_07776	gw1_3.1551.1	ANID_01273T0	ACLA_025560	*	NFIA_015680	8	8	1
awe03495	scaffold9	2545424	2548394	S	SP='YES'	TM="O"	-	-	-	-	awe03495	*	AO090012000878	*	fge1_pg_C_3000924.1	*	ACLA_025850	Afu1g09650	NFIA_015960	6	6	0.667
awe03497	scaffold9	2550764	2551822	S	SP='YES'	TM="O"	PHI:1581|GzOB021|I1RPX8|5518|Gibberella_zeae_(related:_Fusarium_graminearum)|Unaffected_pathogenicity	AA9 ,CBM1	-	-	-	-	-	-	-	-	-	-	-	-	-	-
awe03510	scaffold9	2588514	2589098	S	SP='YES'	TM="O"	-	-	-	-	awe03510	ATET_01875	*	*	*	ANID_11871T0	*	*	NFIA_026170	4	4	0.5
awe03511	scaffold9	2589511	2591008	S	SP='YES'	TM="O"	-	-	-	-	awe03511	ATET_04228	AO090012000910	AFL2T_03775	gw1_3.2188.1	ANID_01330T0	ACLA_025910	Afu1g09590	NFIA_016020	9	9	1
awe03517	scaffold9	2601573	2602748	S	SP='YES'	TM="O"	-	GH5	-	-	awe03517	*	AO090012000917	AFL2T_03782	e_gw1_3.1368.1	ANID_01332T0	*	*	NFIA_113230	6	7	0.248
awe03568	scaffold9	2737146	2738575	S	SP='YES'	TM="O"	-	-	-	-	awe03568	ATET_08528	AO090005001626	AFL2T_01512	e_gw1_3.584.1	ANID_04004T0	ACLA_026480	Afu1g08990	NFIA_016650	9	9	0.667
awe03600	scaffold9	2810769	2811436	S	SP='YES'	TM="O"	-	-	-	-	awe03600	ATET_06837	AO090672000001	*	gw1_13.916.1	ANID_04292T0	*	*	*	5	5	0.4
awe03603	scaffold12	32089	32609	S	SP='YES'	TM="O"	-	-	-	-	awe03603	ATET_05533	AO090012000708	AFL2T_03583	*	ANID_08086T0	ACLA_004080	*	*	6	7	0.143
awe03604	scaffold12	32979	35413	S	SP='YES'	TM="O"	-	GH95	-	-	awe03604	ATET_09768	AO090009000086	AFL2T_10565	est_fge1_pg_C_70509.1	ANID_06673T0	ACLA_004070	Afu5g01190	NFIA_040960	9	9	1
awe03605	scaffold12	36235	37891	S	SP='YES'	TM="O"	PHI:901|um01886||5270|Ustilago_maydis|Unaffected_pathogenicity	-	S10	-	awe03605	ATET_07373	AO090012000706	AFL2T_03582	*	*	ACLA_004060	Afu5g01200	NFIA_040950	7	7	1
awe03624	scaffold12	83920	85102	S	SP='YES'	TM="O"	-	-	-	ATEG_01078.1|[Aspergillus_terreus]	awe03624	*	*	*	fge1_pg_C_3000308.1	*	*	*	*	2	2	1
awe03634	scaffold12	104902	105561	S	SP='YES'	TM="O"	PHI:1809|GzZC124|I1REW1|5518|Gibberella_zeae_(related:_Fusarium_graminearum)|Lethal	-	-	-	-	-	-	-	-	-	-	-	-	-	-	-
awe03665	scaffold12	196824	198099	S	SP='YES'	TM="O"	-	-	-	-	awe03665	*	AO090005000932	*	*	*	*	*	*	2	2	1
awe03669	scaffold12	207352	208116	S	SP='YES'	TM="O"	PHI:747|um00445|Not_available|5270|Ustilago_maydis|Unaffected_pathogenicity	CE5	-	-	awe03669	*	*	*	*	*	*	*	NFIA_057760	2	2	1
awe03670	scaffold12	210163	211244	S	SP='YES'	TM="O"	-	-	-	-	awe03670	ATET_09809	AO090003001331	AFL2T_01737	e_gw1_7.1111.1	*	ACLA_003440	*	*	6	6	1
awe03678	scaffold12	229693	230094	S	SP='YES'	TM="O"	-	-	-	-	-	-	-	-	-	-	-	-	-	-	-	-
awe03695	scaffold12	285053	286266	S	SP='YES'	TM="O"	PHI:2924|lip1|J9MXG1|59765|Fusarium_oxysporum_f._sp._Lycopersici|Unaffected_pathogenicity	-	-	-	awe03695	ATET_09822	AO090003001315,AO090001000143	AFL2T_01753	est_GWPlus_C_70845.1	ANID_08046T0	ACLA_003230	Afu5g02040	NFIA_040080	9	10	0.659
awe03699	scaffold12	294649	295902	S	SP='YES'	TM="O"	-	-	-	-	-	-	-	-	-	-	-	-	-	-	-	-
awe03707	scaffold12	313182	315222	S	SP='YES'	TM="O"	-	-	-	-	awe03707	ATET_01905	AO090003001305	AFL2T_01765	fge1_pg_C_4000501.1	ANID_07624T0	ACLA_003130	Afu5g02130	NFIA_039990	9	9	1
awe03726	scaffold12	379420	380769	S	SP='YES'	TM="O"	-	-	M20A	-	awe03726	*	AO090166000075	*	*	*	*	*	*	2	2	1
awe03728	scaffold12	384014	385893	S	SP='YES'	TM="O"	PHI:2357|CYP52X1|E2EAF6|475271|Beauveria_bassiana|Reduced_virulence	-	-	EDP53461.1|[Aspergillus_fumigatus_A1193]	-	-	-	-	-	-	-	-	-	-	-	-
awe03735	scaffold12	402468	403154	S	SP='YES'	TM="O"	-	-	-	-	awe03735	*	*	*	*	ANID_07857T0	*	*	*	2	2	1
awe03742	scaffold12	422720	423085	S	SP='YES'	TM="O"	-	-	-	-	-	-	-	-	-	-	-	-	-	-	-	-
awe03752	scaffold12	456625	458733	S	SP='YES'	TM="O"	-	-	-	-	awe03752	*	AO090038000118	AFL2T_08942	fge1_pg_C_8000125.1	ANID_07241T0	*	*	*	5	5	1
awe03753	scaffold12	459388	460113	S	SP='YES'	TM="O"	-	-	-	-	awe03753	ATET_07468	*	*	*	*	*	*	*	2	2	1
awe03764	scaffold12	485983	487326	S	SP='YES'	TM="O"	-	-	-	-	awe03764	ATET_06081	AO090005000528	AFL2T_00528	fge1_pg_C_3000088.1	ANID_05328T0	*	Afu3g01800	NFIA_002910	8	8	1
awe03776	scaffold12	516998	517969	S	SP='YES'	TM="O"	-	-	-	-	awe03776	*	*	AFL2T_06293	e_gw1_19.509.1	*	*	*	*	3	3	1
awe03784	scaffold12	547993	550191	S	SP='YES'	TM="O"	-	-	-	-	awe03784	*	AO090102000336	AFL2T_09755	e_gw1_2.208.1	ANID_03009T0	*	Afu8g07270	NFIA_100130	7	7	1
awe03794	scaffold12	575840	576620	S	SP='YES'	TM="O"	-	-	-	-	-	-	-	-	-	-	-	-	-	-	-	-
awe03804	scaffold12	610506	611981	S	SP='YES'	TM="O"	-	-	-	-	awe03804	ATET_08179	AO090701000422	AFL2T_06047	*	ANID_07669T0	ACLA_093520	*	*	6	6	1
awe03817	scaffold12	651305	652896	S	SP='YES'	TM="O"	-	GH32	-	-	awe03817	ATET_08155	AO090701000400	AFL2T_06028	*	*	ACLA_094550	Afu2g01240	NFIA_033540	7	7	1
awe03818	scaffold12	653718	654684	S	SP='YES'	TM="O"	PHI:2978|MoCel12A|G4N5V2|148305|Magnaporthe_oryzae|Unaffected_pathogenicity	GH12	-	-	awe03818	*	AO090038000175	AFL2T_08984	*	*	*	*	NFIA_002040	4	4	1
awe03824	scaffold12	671454	673025	S	SP='YES'	TM="O"	-	GH71	-	-	awe03824	ATET_07752	AO090120000192,AO090023000532	AFL2T_04371	*	*	*	Afu1g00650,Afu7g08510	*	5	7	0.272
awe03833	scaffold12	695967	696959	S	SP='YES'	TM="O"	-	-	-	-	-	-	-	-	-	-	-	-	-	-	-	-
awe03834	scaffold12	700117	700561	S	SP='YES'	TM="O"	-	-	-	-	-	-	-	-	-	-	-	-	-	-	-	-
awe03835	scaffold12	702613	705786	S	SP='YES'	TM="O"	-	-	S33	-	awe03835	*	*	*	est_fge1_pg_C_90090.1	*	*	*	*	2	2	1
awe03837	scaffold12	712061	714760	S	SP='YES'	TM="O"	-	AA8	-	-	-	-	-	-	-	-	-	-	-	-	-	-
awe03841	scaffold12	723878	725804	S	SP='YES'	TM="O"	-	-	S33	-	awe03841	ATET_04691	AO090113000044	AFL2T_08533	*	ANID_08310T0	*	*	NFIA_101470	6	6	1
awe03859	scaffold12	782045	784115	S	SP='YES'	TM="O"	-	-	-	-	awe03859	ATET_08135	AO090701000355	AFL2T_05989	*	ANID_07634T0	*	*	*	5	5	1
awe03867	scaffold12	809593	811077	S	SP='YES'	TM="O"	-	-	-	-	awe03867	*	AO090701000345	AFL2T_05979	est_fge1_pg_C_160061.1	ANID_09287T0	ACLA_094230	Afu2g00820	NFIA_033120	8	8	1
awe03869	scaffold12	814398	815678	S	SP='YES'	TM="O"	-	-	-	-	awe03869	ATET_08126	AO090701000344	AFL2T_05976	est_fge1_pg_C_160062.1	ANID_11816T0	ACLA_094220	Afu2g00810	NFIA_033100	9	9	1
awe03871	scaffold12	819185	820349	S	SP='YES'	TM="O"	-	CE16	-	-	awe03871	ATET_03598	AO090701000315	AFL2T_05947	e_gw1_19.128.1	*	ACLA_094000	Afu2g00630	NFIA_032870	8	8	1
awe03878	scaffold12	874883	876125	S	SP='YES'	TM="O"	PHI:222|PELB|AAD09857|5457|Colletotrichum_gloeosporioides|Reduced_virulence	CBM44 ,PL1	-	-	awe03878	ATET_08123	AO090701000321	AFL2T_05954	fge1_pg_C_16000069.1	ANID_07646T0	*	Afu2g00760	NFIA_033040	8	8	1
awe03882	scaffold12	883024	884093	S	SP='YES'	TM="O"	-	-	-	-	awe03882	ATET_03569	AO090003000412	AFL2T_02581	fge1_pg_C_1000016.1,e_gw1_16.488.1	ANID_09054T0	ACLA_093890	Afu2g00520	NFIA_032710	9	10	0.1
awe03889	scaffold12	901360	903489	S	SP='YES'	TM="O"	-	GH20	-	-	awe03889	ATET_08115	AO090701000314	AFL2T_05946	*	ANID_02424T0	ACLA_094010	Afu2g00640	NFIA_032880	8	8	1
awe03891	scaffold12	907542	909206	S	SP='YES'	TM="O"	-	-	M35	-	awe03891	ATET_08109	AO090701000313	AFL2T_05945	*	ANID_03959T0	*	*	*	5	5	1
awe03922	scaffold12	1021141	1024117	S	SP='YES'	TM="O"	PHI:748|um00446|Not_available|5270|Ustilago_maydis|Unaffected_pathogenicity	GH3	-	-	awe03922	ATET_09314	AO090701000274	AFL2T_05912	fge1_pm_C_16000063.1	ANID_02217T0	ACLA_010340	Afu5g07080	NFIA_080180	9	9	1
awe03943	scaffold12	1097897	1099214	S	SP='YES'	TM="O"	-	-	-	-	-	-	-	-	-	-	-	-	-	-	-	-
awe03949	scaffold12	1122304	1124205	S	SP='YES'	TM="O"	PHI:716|ZEB1|ABB90284|5518|Fusarium_graminearum|Unaffected_pathogenicity	AA7	-	MGG_08385.6|[Magnaporthe_oryzae_70-15]	awe03949	ATET_06388	AO090026000257	AFL2T_06992	*	*	*	Afu7g06580,Afu4g00430	NFIA_045210,NFIA_027860	6	8	0.346
awe03953	scaffold12	1140502	1142399	S	SP='YES'	TM="O"	PHI:901|um01886||5270|Ustilago_maydis|Unaffected_pathogenicity	-	S10	-	awe03953	ATET_09343	AO090701000220	AFL2T_05864	e_gw1_16.54.1	ANID_02237T0	ACLA_010580	Afu5g07330	NFIA_079940	9	9	1
awe03980	scaffold12	1227001	1232419	S	SP='YES'	TM="O"	-	-	-	-	awe03980	ATET_09379	AO090009000597	AFL2T_10125	*	ANID_12337T0	ACLA_009810	Afu5g06480	NFIA_036640	8	8	0.5
awe03983	scaffold12	1245388	1247953	S	SP='YES'	TM="O"	PHI:2388|Chi2|0|5530|Metarhizium_anisopliae|Mixed_outcome	GH18	-	-	awe03983	*	AO090102000586	AFL2T_09960	*	*	*	*	*	3	3	0.333
awe04001	scaffold12	1298851	1301599	S	SP='YES'	TM="O"	-	-	-	-	awe04001	ATET_08007	AO090102000608	AFL2T_09982	gw1_11.677.1	ANID_08257T0	ACLA_001120	Afu5g04050	NFIA_038060	9	9	1
awe04046	scaffold14	36740	37467	S	SP='YES'	TM="O"	-	-	-	-	-	-	-	-	-	-	-	-	-	-	-	-
awe04048	scaffold14	40184	41362	S	SP='YES'	TM="O"	-	-	-	-	-	-	-	-	-	-	-	-	-	-	-	-
awe04049	scaffold14	42021	42557	S	SP='YES'	TM="O"	-	-	-	-	-	-	-	-	-	-	-	-	-	-	-	-
awe04055	scaffold14	55558	58326	S	SP='YES'	TM="O"	-	-	-	-	awe04055	ATET_00952	AO090011000198,AO090003000528	AFL2T_04975,AFL2T_02472	*	ANID_07949T0	*	Afu7g05200	NFIA_026340	7	10	0.159
awe04058	scaffold14	66354	66668	S	SP='YES'	TM="O"	-	-	-	-	awe04058	ATET_00692	*	*	*	*	*	*	*	2	2	1
awe04062	scaffold14	72808	73365	S	SP='YES'	TM="O"	-	-	-	-	awe04062	ATET_09615	*	AFL2T_08715	*	*	*	Afu3g00510	NFIA_001070	5	5	0.6
awe04065	scaffold14	82325	83599	S	SP='YES'	TM="O"	-	-	A01A	-	awe04065	ATET_00917	*	AFL2T_08680	fge1_pg_C_4000034.1	*	*	*	*	4	4	1
awe04068	scaffold14	88203	89810	S	SP='YES'	TM="O"	PHI:716|ZEB1|ABB90284|5518|Fusarium_graminearum|Unaffected_pathogenicity	AA7	-	MGG_08385.6|[Magnaporthe_oryzae_70-15]	awe04068	ATET_00914	AO090102000457	AFL2T_09852	fge1_pg_C_4000036.1	*	*	*	*	5	5	0.2
awe04075	scaffold14	113850	115828	S	SP='YES'	TM="O"	PHI:922|um03615||5270|Ustilago_maydis|Unaffected_pathogenicity	AA3	-	fgenesh3_pg.43__45|[Postia_placenta]	awe04075	ATET_07855	AO090005000970,AO090012000422,AO090003001420	AFL2T_00942,AFL2T_03327,AFL2T_01658	fge1_pg_C_6000260.1	ANID_10931T0	ACLA_072460	Afu2g15020	NFIA_090260	9	15	0.101
awe04080	scaffold14	126340	128180	S	SP='YES'	TM="O"	-	-	-	-	awe04080	ATET_08945	AO090011000062	AFL2T_04864	*	ANID_02494T0	ACLA_042380	Afu3g15090	NFIA_061990	8	8	0.5
awe04083	scaffold14	134812	136538	S	SP='YES'	TM="O"	PHI:2032|VTL1|G4NGA7|148305|Magnaporthe_oryzae_(related:_Magnaporthe_grisea)|Unaffected_pathogenicity	CE10	S09X	-	-	-	-	-	-	-	-	-	-	-	-	-
awe04128	scaffold14	263250	264500	S	SP='YES'	TM="O"	PHI:697|ugt51E1|AAM81358|5022|Leptosphaeria_maculans|Unaffected_pathogenicity	-	A01A	-	-	-	-	-	-	-	-	-	-	-	-	-
awe04131	scaffold14	270190	271959	S	SP='YES'	TM="O"	PHI:1046|CTB5|ABK64182|29003|Cercospora_nicotianae|Reduced_virulence	AA7	-	AFL2G_00556|[Aspergillus_flavus]	awe04131	ATET_01772	AO090038000526	AFL2T_07857	*	ANID_11981T0	ACLA_066010	Afu7g01560	NFIA_114270	8	8	0.5
awe04147	scaffold14	313914	314889	S	SP='YES'	TM="O"	-	-	-	-	-	-	-	-	-	-	-	-	-	-	-	-
awe04153	scaffold14	337337	341613	S	SP='YES'	TM="O"	-	GH92	S09C	-	awe04153	ATET_03458	AO090103000376	AFL2T_12023	*	ANID_10672T0	ACLA_087100	Afu6g13760	NFIA_059780	8	8	0.25
awe04164	scaffold14	366695	368305	S	SP='YES'	TM="O"	PHI:2926|lip3|J9NE50|59765|Fusarium_oxysporum_f._sp._Lycopersici|Unaffected_pathogenicity	CE10	S09X	-	awe04164	*	AO090023000559	AFL2T_04397	fge1_pg_C_4000325.1,fge1_pm_C_16000028.1	ANID_07521T0	*	Afu3g09230	NFIA_067910	7	8	0.121
awe04171	scaffold14	386509	387543	S	SP='YES'	TM="O"	-	-	-	-	-	-	-	-	-	-	-	-	-	-	-	-
awe04204	scaffold14	500183	501662	S	SP='YES'	TM="O"	PHI:2208|endo-1,4-beta-xylanase_[GH10_family]|MGG_05464|148305|Magnaporthe_oryzae_(related:_Magnaporthe_grisea)|Reduced_virulence	CBM1 ,GH10	-	-	awe04204	ATET_03410	AO090103000326	AFL2T_12071	*	ANID_07401T0	ACLA_086910	Afu6g13610	NFIA_059570	8	8	1
awe04210	scaffold14	516190	517904	S	SP='YES'	TM="O"	PHI:901|um01886||5270|Ustilago_maydis|Unaffected_pathogenicity	-	S10	-	awe04210	ATET_03401	AO090103000332	AFL2T_12064	*	ANID_05442T0	ACLA_086840	Afu6g13540	NFIA_059500	8	8	1
awe04314	scaffold14	855136	857816	S	SP='YES'	TM="O"	PHI:2553|VPS4|Q5AG40|5476|Candida_albicans|Loss_of_pathogenicity	-	-	-	awe04314	ATET_03264	AO090003000368	AFL2T_02620	gw1_3.150.1	ANID_03691T0	ACLA_085810	Afu6g12560	NFIA_058520	9	9	1
awe04345	scaffold14	936915	938771	S	SP='YES'	TM="O"	PHI:2808|gas1|Q2KN79|59765|Fusarium_oxysporum_f._sp._Lycopersici|Reduced_virulence	CBM43 ,GH72	-	-	awe04345	ATET_03277	AO090009000173	AFL2T_10482	e_gw1_2.379.1	ANID_03730T0	ACLA_085660	Afu6g12410	NFIA_058370	9	9	1
awe04455	scaffold14	1327313	1327901	S	SP='YES'	TM="O"	-	-	-	-	-	-	-	-	-	-	-	-	-	-	-	-
awe04457	scaffold14	1336458	1336941	S	SP='YES'	TM="O"	-	-	-	-	awe04457	*	*	*	*	ANID_11715T0	ACLA_051870	*	*	3	3	0.333
awe04471	scaffold14	1388694	1389182	S	SP='YES'	TM="O"	PHI:1657|GzCCCH001|I1RF25|5518|Gibberella_zeae_(related:_Fusarium_graminearum)|Unaffected_pathogenicity	-	-	-	-	-	-	-	-	-	-	-	-	-	-	-
awe04482	scaffold14	1422938	1424947	S	SP='YES'	TM="O"	-	PL22	-	-	awe04482	*	AO090103000478	AFL2T_11938	e_gw1_5.895.1	ANID_02818T0	*	*	*	5	5	1
awe04491	scaffold14	1449269	1452851	S	SP='YES'	TM="O"	-	-	-	-	-	-	-	-	-	-	-	-	-	-	-	-
awe04514	scaffold14	1550542	1550930	S	SP='YES'	TM="O"	-	-	-	-	awe04514	*	*	AFL2T_09311	*	ANID_07477T0	*	*	*	3	3	0.333
awe04525	scaffold14	1617965	1619356	S	SP='YES'	TM="O"	-	-	-	-	awe04525	ATET_06764	AO090001000694	AFL2T_09326	gw1_1.2515.1	ANID_07488T0	ACLA_068590	Afu2g05750	NFIA_082470	9	9	1
awe04538	scaffold14	1663524	1664168	S	SP='YES'	TM="O"	-	-	-	-	-	-	-	-	-	-	-	-	-	-	-	-
awe04558	scaffold14	1733446	1735146	S	SP='YES'	TM="O"	-	-	-	-	awe04558	ATET_05609	AO090001000733	AFL2T_09363	*	ANID_07436T0	ACLA_068160	Afu2g06150	NFIA_082940	8	8	1
awe04577	scaffold14	1816760	1818095	S	SP='YES'	TM="O"	PHI:903|um01888||5270|Ustilago_maydis|Unaffected_pathogenicity	-	S10	-	awe04577	ATET_07509	AO090020000351	AFL2T_10957	fge1_pm_C_2000089.1	*	ACLA_099380	Afu6g00310	NFIA_047470	8	8	1
awe04582	scaffold14	1834267	1836774	S	SP='YES'	TM="O"	PHI:24|Avenacinase_gene|AAB09777|29850|Gaeumannomyces_graminis|Loss_of_pathogenicity	GH3	-	-	awe04582	ATET_02713	AO090038000223,AO090038000425	AFL2T_09023,AFL2T_07763	e_gw1_6.678.1	ANID_05976T0	*	*	NFIA_100430	7	9	0.165
awe04583	scaffold14	1838533	1839219	S	SP='YES'	TM="O"	-	-	-	-	-	-	-	-	-	-	-	-	-	-	-	-
awe04592	scaffold14	1855183	1855780	S	SP='YES'	TM="O"	-	-	-	-	awe04592	ATET_07954	*	*	*	*	*	*	*	2	2	1
awe04599	scaffold14	1869466	1872156	S	SP='YES'	TM="O"	-	PL1	-	-	awe04599	*	AO090011000030	AFL2T_04835	*	*	*	*	*	3	3	1
awe04602	scaffold14	1875754	1877384	S	SP='YES'	TM="O"	-	-	-	-	awe04602	*	AO090010000554	AFL2T_11709	fge1_pg_C_21000056.1	*	*	*	*	4	4	1
awe04607	scaffold14	1888155	1889829	S	SP='YES'	TM="O"	-	-	-	-	awe04607	ATET_08676	AO090124000063	AFL2T_07981	*	ANID_08363T0	ACLA_064040	Afu3g00310	NFIA_000840	8	8	0.625
awe04610	scaffold14	1894961	1895788	S	SP='YES'	TM="O"	-	-	-	-	-	-	-	-	-	-	-	-	-	-	-	-
awe04612	scaffold14	1898162	1898983	S	SP='YES'	TM="O"	-	-	-	-	-	-	-	-	-	-	-	-	-	-	-	-
awe04626	scaffold14	1936972	1939552	S	SP='YES'	TM="O"	PHI:191|TOM1|AAB08446|39703|Septoria_lycopersici|Unaffected_pathogenicity	GH3	-	-	awe04626	*	AO090001000266	AFL2T_07497	fge1_pg_C_3000425.1,fge1_pg_C_5000054.1	ANID_07915T0	*	*	*	5	6	0.333
awe04630	scaffold14	1947895	1948521	S	SP='YES'	TM="O"	-	-	-	-	awe04630	*	AO090023000804	AFL2T_04616	e_gw1_11.431.1,fge1_pg_C_22000008.1	*	ACLA_076520	Afu2g17630	NFIA_093030	7	8	0.232
awe04635	scaffold14	1967147	1967719	S	SP='YES'	TM="O"	-	-	-	-	awe04635	ATET_04428	AO090701000844	AFL2T_06411	*	ANID_04041T0	ACLA_078580	Afu4g00280	NFIA_045350	8	8	1
awe04636	scaffold14	1969393	1970793	S	SP='YES'	TM="O"	-	GH5	-	-	awe04636	ATET_10242	AO090012000046	AFL2T_02982	e_gw1_19.310.1	ANID_09166T0	*	Afu5g14560	NFIA_072400	8	8	1
awe04645	scaffold14	1993392	1994044	S	SP='YES'	TM="O"	-	-	S12	-	-	-	-	-	-	-	-	-	-	-	-	-
awe04665	scaffold14	2049872	2051023	S	SP='YES'	TM="O"	PHI:323|VFGLU1|AAO63562|93591|Verticillium_fungicola|Reduced_virulence	GH5	-	-	-	-	-	-	-	-	-	-	-	-	-	-
awe04666	scaffold14	2052289	2052894	S	SP='YES'	TM="O"	-	-	-	-	awe04666	ATET_10015	AO090102000089	AFL2T_09541	*	*	*	*	*	4	4	1
awe04669	scaffold14	2063975	2065633	S	SP='YES'	TM="O"	PHI:115|PGX1|AAC26146|5017|Cochliobolus_carbonum|Unaffected_pathogenicity	GH28	-	-	-	-	-	-	-	-	-	-	-	-	-	-
awe04670	scaffold14	2066106	2068106	S	SP='YES'	TM="O"	-	PL4	-	-	awe04670	*	AO090113000057	*	*	ANID_12097T0	*	*	*	3	3	1
awe04675	scaffold14	2076962	2077438	S	SP='YES'	TM="O"	-	-	-	-	-	-	-	-	-	-	-	-	-	-	-	-
awe04677	scaffold14	2080452	2081677	S	SP='YES'	TM="O"	-	-	-	-	awe04677	ATET_04785	AO090102000097	AFL2T_09549	e_gw1_11.1040.1	ANID_07279T0	*	Afu1g01300	NFIA_023310	8	8	1
awe04718	scaffold14	2218141	2220661	S	SP='YES'	TM="O"	-	GH78	-	-	-	-	-	-	-	-	-	-	-	-	-	-
awe04731	scaffold14	2268606	2270357	S	SP='YES'	TM="O"	PHI:785|MGG_04128|EDJ99431|318829|Magnaporthe_oryzae|Reduced_virulence	GH125	-	-	awe04731	ATET_10049	AO090102000152	AFL2T_09594	est_GWPlus_C_200151.1	ANID_07307T0	ACLA_075630	Afu2g16720	NFIA_092020	9	9	1
awe04744	scaffold14	2313970	2315936	S	SP='YES'	TM="O"	-	-	-	-	awe04744	ATET_07943	*	*	e_gw1_9.73.1	*	*	Afu6g00160	NFIA_047330	5	5	1
awe04753	scaffold14	2339152	2340870	S	SP='YES'	TM="O"	-	-	-	-	awe04753	ATET_08818	*	*	*	*	*	*	*	2	2	1
awe04762	scaffold14	2364591	2365457	S	SP='YES'	TM="O"	-	-	-	-	awe04762	ATET_00166	AO090010000582	AFL2T_11730	fge1_pg_C_15000198.1	*	*	*	*	5	5	1
awe04780	scaffold14	2409510	2412721	S	SP='YES'	TM="O"	PHI:1006|HMR1|Not_Available|5518|Fusarium_graminearum|Reduced_virulence	AA7	-	EEA27467.1|[Penicillium_marneffei]	awe04780	ATET_07698	AO090026000115	AFL2T_07127	fge1_pg_C_8000270.1	*	*	*	*	5	5	1
awe04786	scaffold14	2432504	2436072	S	SP='YES'	TM="O"	-	CBM24 ,GH71	-	-	awe04786	ATET_07394	AO090113000091	AFL2T_08211	gw1_3.133.1	*	*	Afu1g03350,Afu8g06360	NFIA_021300,NFIA_030580	7	10	0.153
awe04787	scaffold14	2437464	2441462	S	SP='YES'	TM="O"	PHI:1270|FGSG_06420|I1RHA1|5518|Gibberella_zeae_(related:_Fusarium_graminearum)|Unaffected_pathogenicity	-	-	-	awe04787	*	*	AFL2T_05046	e_gw1_4.427.1	*	ACLA_083880	Afu5g14870	NFIA_002740	6	6	0.253
awe04802	scaffold14	2509400	2517572	S	SP='YES'	TM="O"	PHI:716|ZEB1|ABB90284|5518|Fusarium_graminearum|Unaffected_pathogenicity	AA7	-	MGG_08385.6|[Magnaporthe_oryzae_70-15]	-	-	-	-	-	-	-	-	-	-	-	-
awe04815	scaffold14	2564645	2565088	S	SP='YES'	TM="O"	-	-	-	-	awe04815	ATET_02325	AO090012000180	AFL2T_03110	*	*	ACLA_075140	Afu2g16180	*	6	6	0.5
awe04837	scaffold14	2639198	2640599	S	SP='YES'	TM="O"	PHI:17|ACP|CAA43678|5482|Candida_tropicalis|Reduced_virulence	-	A01A	-	awe04837	ATET_02349	AO090012000209	AFL2T_03138	*	ANID_02157T0	ACLA_074920	Afu2g15950	NFIA_091210	8	8	1
awe04873	scaffold14	2761052	2765819	S	SP='YES'	TM="O"	-	-	-	EDP52821.1|[Aspergillus_fumigatus_A1193]	awe04873	ATET_02425	AO090012000271	AFL2T_03191	*	ANID_07600T0	ACLA_074530	Afu2g15590	NFIA_090820	8	8	1
awe04889	scaffold14	2817639	2818685	S	SP='YES'	TM="O"	-	-	-	-	awe04889	*	AO090102000020	AFL2T_09475	*	ANID_07366T0	*	Afu8g06860	NFIA_099550	6	6	1
awe04895	scaffold14	2849085	2852495	S	SP='YES'	TM="O"	-	-	-	EEA28139.1|[Penicillium_marneffei]	awe04895	ATET_02311,ATET_07869	AO090003000626	AFL2T_02377	*	ANID_09426T0	*	*	NFIA_069380	6	7	0.189
awe04898	scaffold14	2866135	2868502	S	SP='YES'	TM="O"	-	GH51	-	-	awe04898	ATET_07868	AO090012000298	AFL2T_03217	*	*	ACLA_074120	Afu2g15160	NFIA_090410	7	7	1
awe04941	scaffold14	3004877	3005909	S	SP='YES'	TM="O"	-	GH43	-	-	awe04941	ATET_07817	AO090026000804	AFL2T_06513	e_gw1_6.1313.1	*	ACLA_072730	Afu2g14750	NFIA_089980	8	8	1
awe04950	scaffold14	3039199	3039974	S	SP='YES'	TM="O"	PHI:2849|cutA|Q99174|70790|Fusarium_solani_f._sp._cucurbitae|Unaffected_pathogenicity	CE5	-	-	awe04950	ATET_07810	AO090005000029,AO090011000665	AFL2T_00052,AFL2T_05410	gw1_4.716.1	ANID_07541T0	*	Afu4g14120	NFIA_102190	8	11	0.13
awe04952	scaffold14	3046081	3046613	S	SP='YES'	TM="O"	-	-	-	-	awe04952	ATET_07808	*	*	*	ANID_07539T0	ACLA_072820	*	NFIA_089890	5	5	0.4
awe04955	scaffold14	3061213	3062961	S	SP='YES'	TM="O"	-	-	-	-	awe04955	ATET_07937	AO090103000074	AFL2T_12290	fge1_pm_C_16000039.1	ANID_09203T0,ANID_02697T0	*	Afu4g03470	NFIA_029970	8	9	0.111
awe04958	scaffold14	3070765	3072406	S	SP='YES'	TM="O"	-	-	M77	-	awe04958	*	*	*	gw1_15.150.1	*	*	*	*	2	2	1
awe04980	scaffold17	68243	69388	S	SP='YES'	TM="O"	-	GT32	-	-	awe04980	ATET_05779	AO090120000208	AFL2T_08225	e_gw1_5.365.1	ANID_04716T0	ACLA_011950	Afu5g08580	NFIA_078700	9	9	1
awe05000	scaffold17	126095	128271	S	SP='YES'	TM="O"	-	-	-	-	awe05000	*	AO090011000425	AFL2T_05199	e_gw1_5.1639.1	ANID_04647T0	ACLA_093050	Afu2g01850	NFIA_034200	8	8	1
awe05021	scaffold17	195006	195607	S	SP='YES'	TM="O"	-	-	-	-	-	-	-	-	-	-	-	-	-	-	-	-
awe05051	scaffold17	324644	325449	S	SP='YES'	TM="O"	-	CBM50	-	-	awe05051	ATET_10189,ATET_09999	AO090010000417	AFL2T_11586	gw1_11.857.1	ANID_00511T0,ANID_06965T0	ACLA_019900	Afu1g15420	NFIA_047880,NFIA_007660	9	12	0.146
awe05084	scaffold17	416908	417262	S	SP='YES'	TM="O"	-	-	-	-	-	-	-	-	-	-	-	-	-	-	-	-
awe05110	scaffold17	491352	496076	S	SP='YES'	TM="O"	PHI:361|KRE5|EAL01265|5476|Candida_albicans|Reduced_virulence	GT24	-	-	awe05110	ATET_06948	AO090011000515	AFL2T_05277	est_GWPlus_C_50722.1	ANID_04623T0	ACLA_092460	Afu2g02360	NFIA_034730	9	9	1
awe05118	scaffold17	519402	519797	S	SP='YES'	TM="O"	-	-	-	-	awe05118	ATET_06936	AO090026000557	AFL2T_06727	*	*	*	Afu2g02440	NFIA_034800	6	6	0.167
awe05140	scaffold17	592217	593977	S	SP='YES'	TM="O"	-	-	-	-	-	-	-	-	-	-	-	-	-	-	-	-
awe05154	scaffold17	651564	653786	S	SP='YES'	TM="O"	-	-	S28	-	awe05154	*	*	AFL2T_03937	est_fge1_pg_C_30678.1	*	ACLA_094560	Afu2g01250	NFIA_033550	6	6	1
awe05171	scaffold17	732680	734137	S	SP='YES'	TM="O"	-	CBM18 ,GH16	-	-	awe05171	ATET_09580	AO090120000279	AFL2T_08287	e_gw1_5.1061.1	ANID_04515T0	ACLA_091720	Afu2g03120	NFIA_035470	9	9	1
awe05184	scaffold17	762473	763567	S	SP='YES'	TM="O"	-	GH53	-	-	awe05184	*	*	AFL2T_07488	*	*	*	*	*	2	2	1
awe05185	scaffold17	764528	767901	S	SP='YES'	TM="O"	-	CBM67 ,GH35	-	-	awe05185	*	AO090001000259	AFL2T_07489	*	*	*	*	*	3	3	1
awe05204	scaffold17	832443	834287	S	SP='YES'	TM="O"	-	GH76	-	-	awe05204	ATET_09566	AO090120000260	AFL2T_08273	*	ANID_04504T0	ACLA_091270	Afu2g03270	NFIA_035620	8	8	1
awe05225	scaffold17	916894	918670	S	SP='YES'	TM="O"	PHI:903|um01888||5270|Ustilago_maydis|Unaffected_pathogenicity	-	S10	-	awe05225	ATET_09537	AO090010000534	AFL2T_11692	e_gw1_12.690.1	ANID_02555T0	ACLA_091010	Afu2g03510	NFIA_035860	9	9	1
awe05228	scaffold17	928619	930578	S	SP='YES'	TM="O"	-	-	-	-	-	-	-	-	-	-	-	-	-	-	-	-
awe05242	scaffold17	987415	988437	S	SP='YES'	TM="O"	-	-	-	-	awe05242	ATET_09507	AO090005001509	AFL2T_01408	*	*	ACLA_090690	Afu2g03830	NFIA_080630	7	7	1
awe05255	scaffold17	1027803	1029209	S	SP='YES'	TM="O"	-	-	-	-	awe05255	ATET_09521	AO090120000218	AFL2T_08235	gw1_5.538.1	ANID_03818T0	ACLA_090830	Afu2g03690	NFIA_036040	9	9	1
awe05261	scaffold17	1046087	1046691	S	SP='YES'	TM="O"	PHI:2305|BcFKBP12||40559|Botrytis_cinerea|Mixed_outcome	-	-	-	awe05261	ATET_09497	AO090005001515	AFL2T_01412	*	ANID_08343T0	ACLA_090650	Afu2g03870	NFIA_080670	8	8	1
awe05262	scaffold17	1046964	1048052	S	SP='YES'	TM="O"	-	-	-	-	awe05262	*	AO090005001516	AFL2T_01413	fge1_pg_C_1000663.1	ANID_03798T0	ACLA_090640	Afu2g03880	NFIA_080680	8	8	0.625
awe05274	scaffold17	1103793	1105442	S	SP='YES'	TM="O"	-	GH71	-	-	awe05274	ATET_03656	AO090005001526	AFL2T_01424	*	ANID_03790T0	ACLA_090520	Afu2g03980	NFIA_080790	8	8	1
awe05300	scaffold17	1207811	1209135	S	SP='YES'	TM="O"	PHI:547|CEL5A|AAT40313|40559|Botrytis_cinerea|Unaffected_pathogenicity	GH5	-	-	awe05300	*	AO090005001553	AFL2T_01447	*	ANID_05214T0	ACLA_081650	Afu6g07480	NFIA_053150	7	7	0.714
awe05302	scaffold17	1213645	1214093	S	SP='YES'	TM="O"	-	-	-	-	awe05302	ATET_01621	*	*	fge1_pg_C_16000019.1	*	ACLA_087630	*	*	4	4	0.5
awe05340	scaffold17	1326345	1327847	S	SP='YES'	TM="O"	PHI:566|cel2|AAK19621|5017|Cochliobolus_carbonum|Unaffected_pathogenicity	GH7	-	-	awe05340	ATET_03727	AO090012000941	AFL2T_03805	*	ANID_05176T0	ACLA_088870	Afu6g07070	NFIA_052720	8	8	1
awe05360	scaffold17	1421202	1421779	S	SP='YES'	TM="O"	-	-	-	-	-	-	-	-	-	-	-	-	-	-	-	-
awe05395	scaffold17	1514307	1514792	S	SP='YES'	TM="O"	-	-	I09	-	awe05395	*	*	AFL2T_03861	*	ANID_05125T0	ACLA_027110	Afu1g07500	NFIA_017250	6	6	0.5
awe05418	scaffold17	1587372	1588428	S	SP='YES'	TM="O"	PHI:479|MEP1|AAQ07436|199306|Coccidioides_posadasii|Reduced_virulence	-	M43B	-	awe05418	*	AO090012001025	AFL2T_03883	fge1_pm_C_5000001.1	ANID_05101T0	ACLA_026860	Afu1g07730	NFIA_017000	8	8	1
awe05436	scaffold23	32888	33323	S	SP='YES'	TM="O"	-	-	-	-	-	-	-	-	-	-	-	-	-	-	-	-
awe05437	scaffold23	34572	35726	S	SP='YES'	TM="O"	-	-	-	-	-	-	-	-	-	-	-	-	-	-	-	-
awe05449	scaffold23	71624	72368	S	SP='YES'	TM="O"	-	-	-	-	awe05449	ATET_06979	AO090701000071	AFL2T_05723	e_gw1_6.510.1	ANID_06535T0	ACLA_095860	Afu6g04690	NFIA_051230	9	9	1
awe05502	scaffold23	241798	243432	S	SP='YES'	TM="O"	PHI:125|SAP4|AAA17877|5476|Candida_albicans|Reduced_virulence	-	A01A	-	awe05502	ATET_05628	AO090701000002	AFL2T_05659	*	ANID_06487T0	ACLA_095210	Afu6g05350	NFIA_051920	8	8	1
awe05505	scaffold25	11501	16241	S	SP='YES'	TM="O"	PHI:144|CHT42|AAC05829|29875|Trichoderma_virens|Reduced_virulence	CBM18 ,GH18	-	-	awe05505	ATET_07444	*	*	*	ANID_09390T0,ANID_00549T0	ACLA_023000	*	NFIA_004990,NFIA_044380	5	7	0.121
awe05506	scaffold25	16790	18624	S	SP='YES'	TM="O"	-	CBM50	-	-	awe05506	ATET_07073	AO090003001360	AFL2T_01711	*	ANID_09389T0	ACLA_067420	*	NFIA_003680	7	7	0.115
awe05510	scaffold25	28656	29500	S	SP='YES'	TM="O"	-	-	-	-	-	-	-	-	-	-	-	-	-	-	-	-
awe05518	scaffold25	42560	42943	S	SP='YES'	TM="O"	-	-	-	-	awe05518	ATET_10090	AO090010000310,AO090102000334	AFL2T_11493,AFL2T_01607,AFL2T_09753	*	*	*	Afu3g03040	NFIA_004870	6	9	0.1
awe05528	scaffold25	80009	81923	S	SP='YES'	TM="O"	-	-	S12	-	awe05528	ATET_07387	AO090011000082,AO090010000599	*	*	ANID_09318T0	*	*	*	4	5	0.2
awe05530	scaffold25	85072	87165	S	SP='YES'	TM="O"	-	AA5	-	-	awe05530	*	AO090308000021	AFL2T_00002	*	*	*	Afu7g06820	NFIA_028120	5	5	1
awe05548	scaffold25	130944	131652	S	SP='YES'	TM="O"	PHI:572|XYL2|AAC62815|5017|Cochliobolus_carbonum|Unaffected_pathogenicity	GH11	-	-	awe05548	ATET_04943	AO090001000111	AFL2T_07347	e_gw1_1.985.1	ANID_09365T0	ACLA_085410	Afu6g12210	NFIA_058160	9	9	0.222
awe05553	scaffold25	139327	139721	S	SP='YES'	TM="O"	-	-	-	-	awe05553	*	AO090001000134	AFL2T_07372	*	ANID_11378T0	ACLA_052710	*	NFIA_102640	6	6	0.116
awe05554	scaffold25	140093	140555	S	SP='YES'	TM="O"	-	-	-	-	awe05554	*	*	AFL2T_07379	*	ANID_00230T0	*	*	NFIA_102580	4	4	0.5
awe05585	scaffold25	229918	230973	S	SP='YES'	TM="O"	-	-	-	-	awe05585	ATET_09513	*	*	*	*	*	*	NFIA_004660	3	3	1
awe05593	scaffold25	250847	252178	S	SP='YES'	TM="O"	PHI:2928|lip22|J9NNZ8|59765|Fusarium_oxysporum_f._sp._Lycopersici|Unaffected_pathogenicity	-	-	-	awe05593	ATET_04985	AO090103000172	AFL2T_12205	*	*	*	*	*	4	4	1
awe05594	scaffold25	255812	256968	S	SP='YES'	TM="O"	PHI:3|PGN1|AAA79885|5017|Cochliobolus_carbonum|Unaffected_pathogenicity	GH28	-	-	awe05594	ATET_04991	AO090023000401	AFL2T_04252	est_GWPlus_C_180434.1	*	ACLA_052860	Afu4g13920	NFIA_102450	8	8	1
awe05603	scaffold25	276152	280307	S	SP='YES'	TM="O"	PHI:547|CEL5A|AAT40313|40559|Botrytis_cinerea|Unaffected_pathogenicity	CBM1 ,GH5 ,GH7	-	-	awe05603	ATET_05002	AO090001000348	AFL2T_07571	*	ANID_00494T0	ACLA_085260	Afu6g11610	NFIA_057300,NFIA_095580	8	9	0.198
awe05620	scaffold25	341450	342115	S	SP='YES'	TM="O"	-	-	-	-	awe05620	ATET_01935	AO090009000027	AFL2T_10617	gw1_14.484.1	ANID_11714T0	*	*	*	6	6	1
awe05662	scaffold25	448742	449424	S	SP='YES'	TM="O"	-	-	-	-	-	-	-	-	-	-	-	-	-	-	-	-
awe05663	scaffold25	450385	452486	S	SP='YES'	TM="O"	PHI:922|um03615||5270|Ustilago_maydis|Unaffected_pathogenicity	AA3	-	-	-	-	-	-	-	-	-	-	-	-	-	-
awe05669	scaffold25	468163	470103	S	SP='YES'	TM="O"	-	-	-	HCB00741.1|[Histoplasma_capsulatum]	awe05669	ATET_09614	AO090003001406,AO090011000310	AFL2T_05097,AFL2T_01670	est_GW1_C_120711.1	ANID_08653T0	*	Afu7g06800	NFIA_028100	8	10	0.239
awe05672	scaffold25	478129	479679	S	SP='YES'	TM="O"	PHI:2393|Related_to_O-methylsterigmatocystin_oxidoreductase|I1R980|5518|Gibberella_zeae_(related:_Fusarium_graminearum)|Increased_virulence_(Hypervirulence)	-	-	ATEG_07324.1|[Aspergillus_terreus]	awe05672	ATET_07324	AO090120000448	*	e_gw1_10.193.1,e_gw1_19.56.1	ANID_07399T0	ACLA_078190	*	*	6	8	0.125
awe05678	scaffold25	491758	492241	S	SP='YES'	TM="O"	-	-	-	-	awe05678	*	*	*	*	*	ACLA_085390	*	*	2	2	1
awe05696	scaffold25	532270	532993	S	SP='YES'	TM="O"	-	-	-	-	-	-	-	-	-	-	-	-	-	-	-	-
awe05697	scaffold25	533896	536908	S	SP='YES'	TM="O"	-	-	-	-	awe05697	*	*	*	*	ANID_03216T0	*	*	*	2	2	1
awe05698	scaffold25	537374	537836	S	SP='YES'	TM="O"	-	-	-	-	awe05698	ATET_09895	*	*	fge1_pg_C_2000958.1	*	ACLA_035230	*	NFIA_069960	5	6	0.152
awe05699	scaffold25	538279	538847	S	SP='YES'	TM="O"	-	-	-	-	-	-	-	-	-	-	-	-	-	-	-	-
awe05712	scaffold25	581680	582507	S	SP='YES'	TM="O"	PHI:2403|CSN1|A9QUB2|169388|Fusarium_solani|Mixed_outcome	GH75	-	-	awe05712	*	*	*	*	*	ACLA_099260	Afu6g00500	NFIA_047630	4	4	1
awe05716	scaffold25	588389	589735	S	SP='YES'	TM="O"	-	-	-	-	awe05716	ATET_07317	AO090003001375	AFL2T_01698	e_gw1_21.36.1	ANID_08627T0	ACLA_099230	Afu6g00520	NFIA_047660	9	9	0.111
awe05728	scaffold25	614510	616664	S	SP='YES'	TM="O"	PHI:922|um03615||5270|Ustilago_maydis|Unaffected_pathogenicity	AA3	-	-	awe05728	*	*	*	*	ANID_04212T0	ACLA_036030	*	*	3	4	0.25
awe05735	scaffold25	634510	635331	S	SP='YES'	TM="O"	-	-	-	-	-	-	-	-	-	-	-	-	-	-	-	-
awe05742	scaffold25	655199	655795	S	SP='YES'	TM="O"	-	-	-	-	awe05742	ATET_07370	*	AFL2T_07842	*	*	ACLA_067290	Afu7g00370	NFIA_112920	6	6	1
awe05745	scaffold25	664104	665870	S	SP='YES'	TM="O"	-	-	-	-	awe05745	ATET_07308	AO090010000355	AFL2T_03374,AFL2T_11538	fge1_pm_C_9000001.1	ANID_10116T0,ANID_02186T0	ACLA_021490	Afu1g13980	NFIA_011490	9	11	0.171
awe05785	scaffold25	806191	808142	S	SP='YES'	TM="O"	PHI:2927|lip5|J9N2Z8|59765|Fusarium_oxysporum_f._sp._Lycopersici|Unaffected_pathogenicity	CE10	S09X	-	awe05785	ATET_02606	*	AFL2T_02170	fge1_pg_C_3000105.1,e_gw1_18.430.1	*	ACLA_042230	*	*	5	6	0.167
awe05839	scaffold25	987518	988886	S	SP='YES'	TM="O"	PHI:2393|Related_to_O-methylsterigmatocystin_oxidoreductase|I1R980|5518|Gibberella_zeae_(related:_Fusarium_graminearum)|Increased_virulence_(Hypervirulence)	-	-	An06g02700|[Aspergillus_niger_CBS_513.88]	-	-	-	-	-	-	-	-	-	-	-	-
awe05857	scaffold25	1062477	1064977	S	SP='YES'	TM="O"	PHI:831|ERG2|CAA80454|318829|Magnaporthe_oryzae|chemistry_target	-	-	-	awe05857	*	AO090003000903	AFL2T_02121	*	ANID_00450T0	ACLA_029960	Afu1g04710	NFIA_020040	7	7	1
awe05858	scaffold25	1065837	1066640	S	SP='YES'	TM="O"	PHI:2978|MoCel12A|G4N5V2|148305|Magnaporthe_oryzae|Unaffected_pathogenicity	GH12	-	-	awe05858	ATET_03755	AO090003000905	AFL2T_02120	e_gw1_14.224.1	ANID_00452T0	ACLA_029940	Afu1g04730	NFIA_020020	9	9	1
awe05889	scaffold25	1175201	1176652	S	SP='YES'	TM="O"	-	-	-	-	awe05889	*	AO090009000416	AFL2T_10273	fge1_pg_C_10000291.1	ANID_04055T0	ACLA_031050	Afu1g03570	NFIA_021090	8	8	1
awe05896	scaffold25	1194165	1195815	S	SP='YES'	TM="O"	-	-	-	-	-	-	-	-	-	-	-	-	-	-	-	-
awe05928	scaffold25	1285613	1288415	S	SP='YES'	TM="O"	-	-	-	-	awe05928	ATET_03061	AO090009000369	AFL2T_10311	fge1_pg_C_10000238.1	ANID_12461T0	ACLA_028950	Afu1g05670	NFIA_019070	9	9	1
awe05941	scaffold25	1333249	1336362	S	SP='YES'	TM="O"	PHI:748|um00446|Not_available|5270|Ustilago_maydis|Unaffected_pathogenicity	GH3	-	-	awe05941	ATET_03047	AO090009000356	AFL2T_10322	est_fge1_pm_C_100081.1	ANID_04102T0	ACLA_028810	Afu1g05770	NFIA_018950	9	9	1
awe05947	scaffold25	1353517	1356428	S	SP='YES'	TM="O"	-	-	-	-	awe05947	ATET_03035	AO090009000348	AFL2T_10329	fge1_pg_C_10000261.1	ANID_04188T0	ACLA_028740	Afu1g05810	NFIA_018910	9	9	1
awe05949	scaffold25	1364538	1365353	S	SP='YES'	TM="O"	-	-	-	-	awe05949	ATET_03042	AO090009000346	AFL2T_10332	*	ANID_04190T0	ACLA_028720	Afu1g05790	NFIA_018930	8	8	0.346
awe06002	scaffold27	157176	158738	S	SP='YES'	TM="O"	-	-	-	-	awe06002	ATET_09113	AO090023000615	AFL2T_04445	fge1_pg_C_1000278.1	ANID_04040T0	*	*	*	6	6	0.431
awe06007	scaffold27	169296	175170	S	SP='YES'	TM="O"	-	-	S09B	-	awe06007	ATET_05269	*	*	*	*	*	Afu4g09330	NFIA_106680	4	4	0.25
awe06021	scaffold27	218853	219197	S	SP='YES'	TM="O"	-	-	-	-	-	-	-	-	-	-	-	-	-	-	-	-
awe06024	scaffold27	223040	224537	S	SP='YES'	TM="O"	PHI:2204|endo-1,4-beta-xylanase_[GH10_family]|MGG_01542|148305|Magnaporthe_oryzae_(related:_Magnaporthe_grisea)|Reduced_virulence	GH10	-	-	awe06024	ATET_08906	AO090103000423,AO090001000208	AFL2T_11983,AFL2T_07437	*	ANID_01818T0	ACLA_048770	Afu4g09480	NFIA_106540	8	10	0.139
awe06029	scaffold27	240132	240743	S	SP='YES'	TM="O"	-	-	-	-	-	-	-	-	-	-	-	-	-	-	-	-
awe06034	scaffold27	252517	253617	S	SP='YES'	TM="O"	PHI:2897|BEC1019|KJ571201.1|62688|Blumeria_graminis_f._sp._hordei|Effector_(plant_avirulence_determinant)	-	-	-	awe06034	*	AO090005000939	AFL2T_00915	*	ANID_01832T0	ACLA_048860	Afu4g09580	NFIA_106430	7	7	1
awe06038	scaffold27	267484	268055	S	SP='YES'	TM="O"	-	-	-	-	-	-	-	-	-	-	-	-	-	-	-	-
awe06085	scaffold27	435789	438402	S	SP='YES'	TM="O"	-	-	-	-	-	-	-	-	-	-	-	-	-	-	-	-
awe06109	scaffold27	494922	495638	S	SP='YES'	TM="O"	-	-	-	-	awe06109	*	AO090038000231	AFL2T_09033	fge1_pg_C_13000144.1	*	*	*	*	4	4	1
awe06110	scaffold27	499085	500269	S	SP='YES'	TM="O"	-	PL1	-	-	awe06110	*	AO090138000204	AFL2T_08823	*	ANID_10147T0	*	*	*	4	4	0.25
awe06123	scaffold27	532762	534137	S	SP='YES'	TM="O"	-	-	-	-	awe06123	*	AO090001000290	AFL2T_07515	fge1_pg_C_6000196.1	*	ACLA_055380	*	*	5	6	0.253
awe06124	scaffold27	534273	536021	S	SP='YES'	TM="O"	-	GH13	-	-	awe06124	*	AO090120000196,AO090023000944	AFL2T_01841	fge1_pg_C_17000056.1	ANID_02018T0	ACLA_049350	Afu4g10130	NFIA_105920	8	9	0.778
awe06125	scaffold27	536242	538623	S	SP='YES'	TM="O"	-	CBM20 ,GH15	-	-	awe06125	*	*	*	*	*	ACLA_049360	*	NFIA_105910	3	3	1
awe06126	scaffold27	538679	541778	S	SP='YES'	TM="O"	PHI:1071|Gas1|CAF05793|5270|Ustilago_maydis|Loss_of_pathogenicity	GH31	-	-	awe06126	ATET_00723	AO090003001209	AFL2T_01842	*	ANID_02017T0	ACLA_049370	Afu4g10150	NFIA_105900	8	8	1
awe06140	scaffold27	592950	593974	S	SP='YES'	TM="O"	-	-	-	-	-	-	-	-	-	-	-	-	-	-	-	-
awe06167	scaffold27	694785	695445	S	SP='YES'	TM="O"	-	-	-	-	awe06167	*	*	*	e_gw1_17.197.1	*	ACLA_049760	Afu4g10560	NFIA_105510	5	5	1
awe06203	scaffold27	830555	831129	S	SP='YES'	TM="O"	-	-	-	-	-	-	-	-	-	-	-	-	-	-	-	-
awe06276	scaffold27	1124295	1125693	S	SP='YES'	TM="O"	PHI:2117|SPM1|P58371|148305|Magnaporthe_oryzae_(related:_Magnaporthe_grisea)|Reduced_virulence	-	S08A	-	awe06276	ATET_03900	AO090003001036	AFL2T_01995	*	ANID_05558T0	ACLA_050840	Afu4g11800	NFIA_104430	8	8	1
awe06313	scaffold27	1220315	1221705	S	SP='YES'	TM="O"	PHI:323|VFGLU1|AAO63562|93591|Verticillium_fungicola|Reduced_virulence	GH5	-	-	awe06313	ATET_03849	AO090003000990	AFL2T_02039	*	ANID_04052T0	ACLA_031040	Afu1g03600	NFIA_021060	8	8	1
awe06316	scaffold27	1232885	1233688	S	SP='YES'	TM="O"	-	-	-	-	awe06316	ATET_03846	AO090003000982	AFL2T_02047	*	ANID_04049T0	ACLA_030980	Afu1g03630	NFIA_021030	8	8	1
awe06338	scaffold27	1296420	1301596	S	SP='YES'	TM="O"	PHI:1938|GzZC253|I1RMZ4|5518|Gibberella_zeae_(related:_Fusarium_graminearum)|Unaffected_pathogenicity	-	-	AFL2G_01551|[Aspergillus_flavus]	awe06338	ATET_03831	AO090003000967	AFL2T_02062	e_gw1_10.501.1	ANID_10504T0	ACLA_030770	Afu1g03800	NFIA_020870	9	9	1
awe06354	scaffold27	1343768	1344553	S	SP='YES'	TM="O"	PHI:1773|GzZC088|I1S409|5518|Gibberella_zeae_(related:_Fusarium_graminearum)|Unaffected_pathogenicity	-	-	-	-	-	-	-	-	-	-	-	-	-	-	-
awe06380	scaffold27	1432882	1436067	S	SP='YES'	TM="O"	-	GH81	-	-	awe06380	ATET_03785	AO090003000923	*	e_gw1_1.1209.1	ANID_00472T0	ACLA_030300	Afu1g04260	NFIA_020510	8	8	1
awe06399	scaffold27	1493179	1493948	S	SP='YES'	TM="O"	-	-	-	-	awe06399	ATET_03768	*	*	*	*	ACLA_099060	Afu6g00620	NFIA_047790	5	5	0.104
awe06430	scaffold27	1581081	1582940	S	SP='YES'	TM="O"	PHI:2114|Calnexin|MGG_01607|148305|Magnaporthe_oryzae_(related:_Magnaporthe_grisea)|Loss_of_pathogenicity	-	-	-	awe06430	ATET_03166	AO090009000313	AFL2T_10361	*	ANID_03592T0	ACLA_051820	Afu4g12850	NFIA_103480	8	8	1
awe06437	scaffold27	1599542	1605323	S	SP='YES'	TM="O"	-	-	-	-	awe06437	ATET_06716	AO090001000626	AFL2T_09269	*	ANID_10946T0	ACLA_082990	Afu6g09920	NFIA_055650	8	8	0.573
awe06444	scaffold27	1618866	1621872	S	SP='YES'	TM="O"	-	CE10	S09X	-	awe06444	ATET_06701	AO090001000613	AFL2T_09258	est_fge1_pg_C_40586.1	ANID_07524T0	ACLA_083060	Afu6g09520	NFIA_055180	9	9	1
awe06481	scaffold27	1712924	1714704	S	SP='YES'	TM="O"	-	-	-	-	awe06481	ATET_06664	*	AFL2T_09229	gw1_4.303.1	ANID_01771T0	ACLA_083350	Afu6g09050	NFIA_054710	8	8	0.244
awe06482	scaffold27	1715982	1717618	S	SP='YES'	TM="O"	-	-	-	-	awe06482	ATET_06663	AO090001000582	AFL2T_09228	*	ANID_01772T0	ACLA_083360	Afu6g09040	NFIA_054700	8	8	1
awe06485	scaffold27	1724270	1725072	S	SP='YES'	TM="O"	PHI:740|BeNEP1|ABB43265|278938|Botrytis_elliptica|Unaffected_pathogenicity	-	-	-	awe06485	*	AO090113000178	AFL2T_08649	*	*	*	*	*	3	3	1
awe06511	scaffold27	1788001	1791012	S	SP='YES'	TM="O"	-	GH2	-	-	awe06511	ATET_06636	AO090001000556	AFL2T_09201	*	ANID_01742T0	ACLA_083570	Afu6g08840	NFIA_054490	8	8	1
awe06523	scaffold27	1829759	1836272	S	SP='YES'	TM="O"	PHI:748|um00446|Not_available|5270|Ustilago_maydis|Unaffected_pathogenicity	GH3	-	-	awe06523	ATET_06617	AO090001000544	AFL2T_09187	est_GWPlus_C_41054.1	ANID_10482T0	ACLA_083710	Afu6g08700	NFIA_054350	9	9	1
awe06538	scaffold27	1892568	1893895	S	SP='YES'	TM="O"	-	GH16	-	-	awe06538	ATET_05800	AO090001000511	AFL2T_09156	*	ANID_03914T0	ACLA_082160	Afu6g08510	NFIA_054160	8	8	1
awe06547	scaffold27	1922202	1923056	S	SP='YES'	TM="O"	-	GH128	-	-	awe06547	ATET_05815	AO090001000495	AFL2T_09140	gw1_7.325.1	ANID_03925T0	ACLA_082280	Afu6g08390	NFIA_054040	9	9	1
awe06550	scaffold27	1928805	1930654	S	SP='YES'	TM="O"	-	CE2	-	-	awe06550	ATET_08627	*	*	*	ANID_03294T0	*	*	*	3	3	1
awe06596	scaffold27	2094862	2096330	S	SP='YES'	TM="O"	PHI:115|PGX1|AAC26146|5017|Cochliobolus_carbonum|Unaffected_pathogenicity	GH28	-	-	-	-	-	-	-	-	-	-	-	-	-	-
awe06607	scaffold27	2141344	2143311	S	SP='YES'	TM="O"	-	-	-	-	-	-	-	-	-	-	-	-	-	-	-	-
awe06618	scaffold27	2177649	2178245	S	SP='YES'	TM="O"	-	-	-	-	-	-	-	-	-	-	-	-	-	-	-	-
awe06622	scaffold27	2187300	2188193	S	SP='YES'	TM="O"	-	-	-	-	-	-	-	-	-	-	-	-	-	-	-	-
awe06685	scaffold27	2407593	2408775	S	SP='YES'	TM="O"	-	GH43	-	-	awe06685	ATET_06059	AO090003000239	AFL2T_02739	fge1_pg_C_4000245.1	ANID_01870T0	ACLA_090090	Afu2g04480	NFIA_081240	9	9	1
awe06689	scaffold27	2416555	2417034	S	SP='YES'	TM="O"	-	-	-	-	awe06689	*	AO090003000245	AFL2T_02733	*	*	ACLA_090070	*	*	4	4	0.5
awe06690	scaffold27	2417921	2419460	S	SP='YES'	TM="O"	-	-	-	-	awe06690	ATET_06055	AO090003000246	AFL2T_02732	est_fge1_pg_C_40290.1	ANID_01864T0	ACLA_090060	Afu2g04535	NFIA_081280	9	9	1
awe06696	scaffold27	2434964	2436240	S	SP='YES'	TM="O"	-	GH93	-	-	awe06696	ATET_06045	AO090003001017	AFL2T_02013	*	ANID_02060T0	*	Afu2g04570	NFIA_081320	7	7	1
awe06730	scaffold27	2555584	2556408	S	SP='YES'	TM="O"	PHI:2849|cutA|Q99174|70790|Fusarium_solani_f._sp._cucurbitae|Unaffected_pathogenicity	CE5	-	-	awe06730	ATET_08433	*	*	*	ANID_05309T0	ACLA_081180	Afu2g09380	NFIA_084890	6	6	1
awe06758	scaffold27	2654443	2656026	S	SP='YES'	TM="O"	-	GH15	-	-	awe06758	ATET_05980	AO090003000321	AFL2T_02658	*	*	ACLA_089470,ACLA_078620	Afu3g00610	NFIA_001210	7	8	0.203
awe06770	scaffold27	2685547	2687251	S	SP='YES'	TM="O"	-	GH71	-	-	awe06770	ATET_05977	AO090003000323	AFL2T_02656	*	ANID_09042T0	*	*	*	5	5	0.6
awe06801	scaffold27	2778233	2779481	S	SP='YES'	TM="O"	-	-	-	-	awe06801	ATET_05964	AO090003000346	AFL2T_02637	fge1_pg_C_1000664.1	ANID_02112T0	ACLA_089390	Afu2g05240	NFIA_082000	9	9	1
awe06803	scaffold27	2786704	2788376	S	SP='YES'	TM="O"	PHI:901|um01886||5270|Ustilago_maydis|Unaffected_pathogenicity	-	S10	-	awe06803	ATET_06406	*	*	fge1_pg_C_12000336.1,fge1_pg_C_4000502.1	*	ACLA_098670	Afu5g14610	NFIA_072360	6	7	0.429
awe06805	scaffold27	2792580	2794130	S	SP='YES'	TM="O"	-	GH32	-	-	awe06805	*	*	*	*	ANID_11778T0	*	Afu5g00530	*	3	3	1
awe06835	scaffold27	2905829	2907654	S	SP='YES'	TM="O"	-	GH43	-	-	awe06835	ATET_01292	*	AFL2T_06974	fge1_pm_C_3000470.1	ANID_08477T0	ACLA_072000	Afu2g13190	NFIA_088370	8	8	1
awe06848	scaffold27	2948420	2950318	S	SP='YES'	TM="O"	-	GH2	-	-	awe06848	ATET_10255	AO090038000009	AFL2T_08828	fge1_pm_C_1000588.1	ANID_05361T0	*	*	*	6	6	1
awe06849	scaffold27	2951300	2953071	S	SP='YES'	TM="O"	PHI:2032|VTL1|G4NGA7|148305|Magnaporthe_oryzae_(related:_Magnaporthe_grisea)|Unaffected_pathogenicity	CE10	S09X	-	awe06849	*	AO090011000105	AFL2T_04902	*	*	*	*	*	3	3	1
awe06851	scaffold27	2958442	2960279	S	SP='YES'	TM="O"	-	GH13	-	-	awe06851	*	*	*	*	ANID_06324T0	ACLA_072270	Afu2g13460	NFIA_088650	5	5	1
awe06889	scaffold27	3115129	3116421	S	SP='YES'	TM="O"	-	-	-	-	awe06889	*	AO090011000035	AFL2T_04841	*	ANID_03259T0	*	*	*	4	4	1
awe06890	scaffold27	3119264	3120104	S	SP='YES'	TM="O"	-	-	-	-	awe06890	ATET_01366	AO090026000195	AFL2T_07051	gw1_2.1946.1	ANID_02423T0	ACLA_073850	Afu2g13800	NFIA_088980	9	9	0.444
awe06893	scaffold27	3132387	3133283	S	SP='YES'	TM="O"	-	-	-	-	-	-	-	-	-	-	-	-	-	-	-	-
awe06920	scaffold27	3227472	3228581	S	SP='YES'	TM="O"	-	-	-	-	-	-	-	-	-	-	-	-	-	-	-	-
awe06928	scaffold27	3253730	3255717	S	SP='YES'	TM="O"	PHI:716|ZEB1|ABB90284|5518|Fusarium_graminearum|Unaffected_pathogenicity	AA7	-	MGG_08385.6|[Magnaporthe_oryzae_70-15]	awe06928	ATET_08214	*	*	e_gw1_8.124.1	*	*	*	*	3	3	0.333
awe06945	scaffold27	3302454	3303142	S	SP='YES'	TM="O"	-	-	-	-	-	-	-	-	-	-	-	-	-	-	-	-
awe06956	scaffold27	3335405	3336754	S	SP='YES'	TM="O"	-	-	-	-	-	-	-	-	-	-	-	-	-	-	-	-
awe06959	scaffold34	455	2212	S	SP='YES'	TM="O"	PHI:1046|CTB5|ABK64182|29003|Cercospora_nicotianae|Reduced_virulence	AA7	-	AFL2G_00556|[Aspergillus_flavus]	awe06959	*	AO090023000267	AFL2T_11949	*	*	*	*	NFIA_009290	4	4	1
awe06962	scaffold34	6884	8467	S	SP='YES'	TM="O"	-	-	-	-	-	-	-	-	-	-	-	-	-	-	-	-
awe06979	scaffold34	62475	63509	S	SP='YES'	TM="O"	-	-	-	-	awe06979	ATET_01800	AO090003000093	AFL2T_02858	e_gw1_6.1065.1	ANID_03774T0	*	Afu2g16580	NFIA_091860	8	9	0.333
awe07006	scaffold34	154008	154892	S	SP='YES'	TM="O"	-	-	-	-	-	-	-	-	-	-	-	-	-	-	-	-
awe07012	scaffold34	179483	182609	S	SP='YES'	TM="O"	-	GH95	-	-	awe07012	ATET_01560	AO090005000382	AFL2T_00373	e_gw1_7.959.1	ANID_08149T0	*	*	*	6	6	0.333
awe07014	scaffold34	185619	186193	S	SP='YES'	TM="O"	-	-	-	-	awe07014	*	AO090038000212	AFL2T_09016	*	ANID_09006T0	*	Afu6g11710	NFIA_057380	6	6	0.333
awe07019	scaffold34	198258	200428	S	SP='YES'	TM="O"	PHI:2032|VTL1|G4NGA7|148305|Magnaporthe_oryzae_(related:_Magnaporthe_grisea)|Unaffected_pathogenicity	CE10	S09X	-	awe07019	ATET_02666,ATET_01567	*	*	fge1_pg_C_9000037.1	ANID_03037T0	ACLA_037020	Afu3g09070	NFIA_068080	7	8	0.121
awe07026	scaffold34	215302	216712	S	SP='YES'	TM="O"	PHI:517|CaEAP1|EAK95520|5476|Candida_albicans|Reduced_virulence	-	-	-	-	-	-	-	-	-	-	-	-	-	-	-
awe07045	scaffold34	267502	269285	S	SP='YES'	TM="O"	-	GH43	-	-	awe07045	*	*	*	*	*	ACLA_018160	*	*	2	2	1
awe07054	scaffold34	294825	296144	S	SP='YES'	TM="O"	PHI:181|PGX1|AAK81847|5507|Fusarium_oxysporum|Unaffected_pathogenicity	GH28	-	-	awe07054	ATET_01601	AO090005001400	AFL2T_01310	e_gw1_2.569.1	*	ACLA_036670	Afu3g08680	NFIA_068440	8	8	1
awe07120	scaffold34	476453	480334	S	SP='YES'	TM="O"	-	-	-	-	awe07120	ATET_01658	AO090005001467	AFL2T_01370	est_GW1_C_22082.1	ANID_02928T0	ACLA_036070	Afu3g08110	NFIA_069030	9	9	0.778
awe07123	scaffold34	488405	490297	S	SP='YES'	TM="O"	PHI:922|um03615||5270|Ustilago_maydis|Unaffected_pathogenicity	AA3	-	fgenesh3_pg.43__45|[Postia_placenta]	-	-	-	-	-	-	-	-	-	-	-	-
awe07130	scaffold34	527273	529843	S	SP='YES'	TM="O"	-	-	-	-	awe07130	ATET_01675	AO090005001484	AFL2T_01386	*	ANID_02954T0	ACLA_035800	Afu3g07870	NFIA_069290	8	8	1
awe07160	scaffold34	626957	628189	S	SP='YES'	TM="O"	PHI:1029|bcpme2|CAD21438|40559|Botrytis_cinerea|Unaffected_pathogenicity	CE8	-	-	awe07160	ATET_01704	AO090020000404	AFL2T_10916	e_gw1_2.659.1	ANID_04860T0	ACLA_035610	Afu3g07650	NFIA_069500	9	9	1
awe07164	scaffold34	654235	657178	S	SP='YES'	TM="O"	-	-	-	-	awe07164	ATET_01710	AO090020000131	AFL2T_11152	*	ANID_04857T0	ACLA_035300	Afu3g07620	NFIA_069550	8	8	1
awe07186	scaffold34	728954	730479	S	SP='YES'	TM="O"	PHI:716|ZEB1|ABB90284|5518|Fusarium_graminearum|Unaffected_pathogenicity	AA7	-	EEA27467.1|[Penicillium_marneffei]	awe07186	ATET_03433	AO090001000617	AFL2T_09262	fge1_pg_C_3000420.1,e_gw1_11.657.1	*	*	*	*	5	6	0.127
awe07197	scaffold34	768078	769002	S	SP='YES'	TM="O"	-	-	-	-	-	-	-	-	-	-	-	-	-	-	-	-
awe07206	scaffold34	794426	795250	S	SP='YES'	TM="O"	-	-	-	-	awe07206	ATET_01740	AO090020000191	AFL2T_11099	e_gw1_2.844.1	ANID_12127T0	*	Afu3g07310	NFIA_069940	8	8	1
awe07215	scaffold35	13597	14346	S	SP='YES'	TM="O"	-	-	-	-	awe07215	ATET_06551	AO090020000514	AFL2T_10816	fge1_pg_C_5000457.1	ANID_10040T0	ACLA_011390	Afu5g09180	NFIA_078150	9	9	1
awe07218	scaffold35	26111	27752	S	SP='YES'	TM="O"	PHI:2117|SPM1|P58371|148305|Magnaporthe_oryzae_(related:_Magnaporthe_grisea)|Reduced_virulence	-	S08A	-	awe07218	ATET_06546	AO090020000517	AFL2T_10813	*	ANID_10030T0	ACLA_011360	Afu5g09210	NFIA_078120	8	8	1
awe07244	scaffold35	114499	117879	S	SP='YES'	TM="O"	-	-	-	-	awe07244	ATET_06497	AO090020000581	AFL2T_10761	fge1_pm_C_5000272.1	ANID_08807T0	ACLA_011010	Afu5g09540	NFIA_077770	9	9	1
awe07253	scaffold35	140700	141284	S	SP='YES'	TM="O"	-	-	-	-	awe07253	ATET_06492	AO090020000588	AFL2T_10754	e_gw1_20.216.1,gw1_5.700.1	ANID_08803T0	ACLA_010960	Afu5g09580	NFIA_077730	9	10	0.368
awe07275	scaffold35	218996	219835	S	SP='YES'	TM="O"	-	-	-	-	awe07275	ATET_02883	*	*	*	*	*	*	*	2	2	1
awe07340	scaffold35	450943	452036	S	SP='YES'	TM="O"	-	-	-	fgenesh1_pg.C_scaffold_63000067|[Phytophthora_ramorum]	awe07340	*	AO090010000307,AO090026000063	AFL2T_11490,AFL2T_07175	gw1_16.500.1	ANID_08395T0	ACLA_004150	*	NFIA_030800	7	9	0.111
awe07363	scaffold35	513382	515029	S	SP='YES'	TM="O"	PHI:1046|CTB5|ABK64182|29003|Cercospora_nicotianae|Reduced_virulence	AA7	-	AFL2G_00556|[Aspergillus_flavus]	awe07363	*	AO090005000554	*	e_gw1_2.189.1	ANID_02696T0,ANID_10402T0	ACLA_063890	Afu3g03300	NFIA_005470	7	8	0.171
awe07390	scaffold35	604124	605022	S	SP='YES'	TM="O"	-	-	-	-	awe07390	ATET_06334	AO090005000464	AFL2T_00454	e_gw1_5.1293.1	ANID_06736T0	ACLA_007690	*	NFIA_027240	8	8	0.125
awe07406	scaffold35	644721	646767	S	SP='YES'	TM="O"	PHI:716|ZEB1|ABB90284|5518|Fusarium_graminearum|Unaffected_pathogenicity	AA7	-	MGG_08385.6|[Magnaporthe_oryzae_70-15]	awe07406	ATET_01727	AO090020000162	AFL2T_11122	*	ANID_08152T0,ANID_06459T0	ACLA_035520	Afu3g07410	NFIA_069750	8	9	0.778
awe07424	scaffold35	695549	697609	S	SP='YES'	TM="O"	-	-	-	-	-	-	-	-	-	-	-	-	-	-	-	-
awe07430	scaffold35	711694	712568	S	SP='YES'	TM="O"	PHI:179|PELA|AAA33338|140110|Nectria_haematococca_(related:_Fusarium_solani)|Reduced_virulence	PL3	-	-	awe07430	ATET_06314,ATET_06285	AO090005000472	AFL2T_00461	*	ANID_06748T0,ANID_08453T0,ANID_02542T0	*	Afu7g06400	NFIA_027690	7	10	0.285
awe07442	scaffold35	745657	748376	S	SP='YES'	TM="O"	-	-	-	-	awe07442	ATET_04615	AO090003000638	AFL2T_02364	*	ANID_04901T0	ACLA_038810	Afu3g10910	NFIA_066350	8	8	1
awe07470	scaffold35	849496	850810	S	SP='YES'	TM="O"	PHI:255|FUM1_(related:_FUM5)|AAD43562|5127|Gibberella_moniliformis|Unaffected_pathogenicity	-	-	-	-	-	-	-	-	-	-	-	-	-	-	-
awe07472	scaffold35	852388	854632	S	SP='YES'	TM="O"	-	-	-	-	awe07472	ATET_07309,ATET_00141	*	AFL2T_08693	*	ANID_07389T0	*	*	*	4	5	0.166
awe07481	scaffold35	881646	883423	S	SP='YES'	TM="O"	-	-	-	-	awe07481	ATET_04580	AO090003000594	AFL2T_02406	*	ANID_04940T0	ACLA_038380	Afu3g10480	NFIA_066800	8	8	1
awe07506	scaffold35	973095	976470	S	SP='YES'	TM="O"	-	-	-	-	-	-	-	-	-	-	-	-	-	-	-	-
awe07508	scaffold35	980605	980954	S	SP='YES'	TM="O"	-	-	-	-	awe07508	*	AO090003000553	AFL2T_02448	*	*	*	*	*	3	3	1
awe07561	scaffold35	1184632	1185183	S	SP='YES'	TM="O"	-	-	-	-	awe07561	ATET_07360,ATET_04483	AO090005001280	AFL2T_01200	gw1_7.433.1	ANID_03079T0	ACLA_037450	Afu3g09690	NFIA_067610	9	10	0.4
awe07596	scaffold35	1285684	1286331	S	SP='YES'	TM="O"	-	-	-	-	-	-	-	-	-	-	-	-	-	-	-	-
awe07597	scaffold35	1286654	1289436	S	SP='YES'	TM="O"	-	-	-	-	awe07597	ATET_09156	AO090005000251	AFL2T_00258	*	ANID_02805T0	*	Afu7g04840	NFIA_025780	7	7	0.286
awe07619	scaffold35	1359356	1362336	S	SP='YES'	TM="O"	-	GH92	-	-	awe07619	ATET_01552	AO090005001308	AFL2T_01230	fge1_pm_C_7000160.1	ANID_03054T0	*	*	NFIA_067860	7	7	0.143
awe07622	scaffold35	1366146	1367842	S	SP='YES'	TM="O"	-	-	-	-	awe07622	ATET_01549	*	AFL2T_01227	*	ANID_03057T0	ACLA_037250	Afu3g09330	NFIA_067810	7	7	1
awe07631	scaffold35	1387750	1389299	S	SP='YES'	TM="O"	-	GH28	-	-	awe07631	*	AO090026000252	AFL2T_06999	gw1_3.543.1	*	*	*	*	4	4	1
awe07632	scaffold35	1390266	1391088	S	SP='YES'	TM="O"	-	CE12	-	-	-	-	-	-	-	-	-	-	-	-	-	-
awe07637	scaffold35	1406943	1408560	S	SP='YES'	TM="O"	-	-	-	-	awe07637	ATET_04162	AO090003000790	AFL2T_02228	fge1_pg_C_2000586.1	*	ACLA_040120	Afu3g12260	NFIA_065040	8	8	0.573
awe07653	scaffold35	1454220	1456664	S	SP='YES'	TM="O"	-	-	M13	-	awe07653	ATET_04148	AO090005000726	AFL2T_00714	*	ANID_03091T0	ACLA_040270	Afu3g12420	NFIA_064880	8	8	1
awe07700	scaffold35	1637048	1637783	S	SP='YES'	TM="O"	-	-	-	-	-	-	-	-	-	-	-	-	-	-	-	-
awe07702	scaffold35	1646245	1647538	S	SP='YES'	TM="O"	-	-	-	-	-	-	-	-	-	-	-	-	-	-	-	-
awe07719	scaffold35	1685756	1688475	S	SP='YES'	TM="O"	-	-	-	-	awe07719	ATET_04093	*	AFL2T_03683	est_fge1_pg_C_20648.1	ANID_03141T0	ACLA_040830	Afu3g13110	NFIA_064220	8	8	0.101
awe07726	scaffold35	1726168	1727743	S	SP='YES'	TM="O"	PHI:33|PHR1|AAA68196|5476|Candida_albicans|Reduced_virulence	GH72	-	-	awe07726	ATET_04089	AO090012000813	AFL2T_03677	est_GWPlus_C_21650.1	*	ACLA_040910	Afu3g13200	NFIA_064150	8	8	1
awe07729	scaffold35	1741026	1741765	S	SP='YES'	TM="O"	-	-	-	-	awe07729	ATET_09983	AO090020000562	AFL2T_10776	*	*	ACLA_054940	*	*	5	5	0.2
awe07757	scaffold35	1812251	1812784	S	SP='YES'	TM="O"	-	-	-	-	-	-	-	-	-	-	-	-	-	-	-	-
awe07762	scaffold35	1820148	1821059	S	SP='YES'	TM="O"	-	CE5	-	-	awe07762	ATET_04709,ATET_04056	*	*	e_gw1_11.1158.1	*	ACLA_064120	Afu3g00420	NFIA_000960	6	7	0.248
awe07772	scaffold35	1853850	1855782	S	SP='YES'	TM="O"	-	GH32	-	-	awe07772	ATET_04996,ATET_07479	AO090020000640	AFL2T_10707	*	*	*	*	*	4	5	0.4
awe07773	scaffold35	1857063	1857656	S	SP='YES'	TM="O"	-	-	-	-	awe07773	*	AO090023000386	AFL2T_04241	fge1_pg_C_1000992.1	*	*	*	NFIA_059880	5	5	0.4
awe07782	scaffold35	1896118	1899548	S	SP='YES'	TM="O"	PHI:922|um03615||5270|Ustilago_maydis|Unaffected_pathogenicity	AA3	-	-	awe07782	ATET_07094	*	AFL2T_11317	*	ANID_03559T0	*	*	NFIA_098980	5	5	0.2
awe07784	scaffold35	1902481	1904056	S	SP='YES'	TM="O"	PHI:2896|BEC1005|CCU82697|62688|Blumeria_graminis_f._sp._hordei|Effector_(plant_avirulence_determinant)	GH17	-	-	awe07784	ATET_10288	AO090009000117	*	e_gw1_14.588.1	ANID_07950T0	ACLA_064000	Afu3g00270	NFIA_000800	8	8	1
awe07792	scaffold35	1917553	1918456	S	SP='YES'	TM="O"	PHI:1581|GzOB021|I1RPX8|5518|Gibberella_zeae_(related:_Fusarium_graminearum)|Unaffected_pathogenicity	AA9	-	-	awe07792	ATET_08113	AO090023000159	AFL2T_04048	fge1_pg_C_12000203.1	ANID_03046T0	ACLA_055060,ACLA_017470	Afu2g14540	NFIA_089730	9	10	0.491
awe07793	scaffold35	1920137	1920949	S	SP='YES'	TM="O"	PHI:2452|FAED1|I1S2N6|5518|Gibberella_zeae_(related:_Fusarium_graminearum)|Unaffected_pathogenicity	CE1	-	-	awe07793	ATET_08112	AO090023000158	AFL2T_04047	fge1_pg_C_12000204.1	ANID_05267T0	ACLA_055050,ACLA_017480	Afu2g14530	NFIA_089720	9	10	0.5
awe07794	scaffold35	1923432	1924293	S	SP='YES'	TM="O"	PHI:2978|MoCel12A|G4N5V2|148305|Magnaporthe_oryzae|Unaffected_pathogenicity	GH12	-	-	awe07794	ATET_07420,ATET_05519,ATET_09894	AO090026000102	AFL2T_07140	*	*	ACLA_007820	Afu7g06150	NFIA_100330,NFIA_027400	7	10	0.185
awe07821	scaffold35	2034445	2035564	S	SP='YES'	TM="O"	-	-	-	-	awe07821	ATET_02590	AO090003000833	AFL2T_02186	*	ANID_07836T0	ACLA_066440	Afu7g01060	NFIA_113770	8	8	1
awe07824	scaffold35	2040371	2042249	S	SP='YES'	TM="O"	PHI:2032|VTL1|G4NGA7|148305|Magnaporthe_oryzae_(related:_Magnaporthe_grisea)|Unaffected_pathogenicity	CE10	S09X	-	awe07824	*	*	*	*	*	*	*	NFIA_000700	2	2	1
awe07826	scaffold35	2045357	2046343	S	SP='YES'	TM="O"	-	-	-	-	awe07826	ATET_05120	AO090023000157	AFL2T_07180,AFL2T_04046	fge1_pg_C_6000403.1	ANID_07888T0	ACLA_043800	Afu8g01980	NFIA_095630,NFIA_026140	9	12	0.19
awe07848	scaffold35	2132370	2134490	S	SP='YES'	TM="O"	-	-	-	-	awe07848	ATET_04029	AO090012000725	AFL2T_03598	*	ANID_02493T0	ACLA_041340	Afu3g14030	NFIA_063250	8	8	1
awe07851	scaffold35	2145237	2146184	S	SP='YES'	TM="O"	-	-	-	-	awe07851	ATET_04025	AO090012000721	AFL2T_03595	*	ANID_02497T0	ACLA_041310	Afu3g14060	NFIA_063220	8	8	1
awe07868	scaffold35	2195470	2195859	S	SP='YES'	TM="O"	-	-	-	-	awe07868	*	AO090012000663	AFL2T_03541	fge1_pg_C_11000202.1	*	ACLA_041160	Afu3g14200	NFIA_063090	7	7	1
awe07869	scaffold35	2197302	2197943	S	SP='YES'	TM="O"	-	-	-	-	awe07869	ATET_00805	AO090012000664	AFL2T_03542	fge1_pg_C_11000210.1	*	ACLA_041150	Afu3g14210	NFIA_063080	8	8	0.125
awe07900	scaffold35	2301126	2301967	S	SP='YES'	TM="O"	-	CE12	-	-	awe07900	ATET_03511	AO090701000556	AFL2T_06177	e_gw1_11.1153.1	ANID_02528T0	ACLA_041970	Afu3g14510	NFIA_062750	9	9	1
awe07942	scaffold35	2414215	2415395	S	SP='YES'	TM="O"	-	GH43	-	-	awe07942	ATET_03520	AO090701000481	AFL2T_06106	*	ANID_02534T0	ACLA_042100	Afu3g14620	NFIA_062660	8	8	1
awe07943	scaffold35	2417117	2418267	S	SP='YES'	TM="O"	-	GH43	-	-	awe07943	*	AO090701000838	AFL2T_06400	*	ANID_02533T0	*	Afu3g01660	NFIA_002750	6	6	1
awe07948	scaffold35	2431660	2433540	S	SP='YES'	TM="O"	PHI:105|PLB1|AAC61890|5476|Candida_albicans|Reduced_virulence	-	-	-	awe07948	*	AO090701000473	AFL2T_06099	est_fge1_pm_C_110212.1	*	ACLA_042160	Afu3g14680	NFIA_062570	7	7	1
awe07960	scaffold35	2462756	2463355	S	SP='YES'	TM="O"	-	-	-	-	-	-	-	-	-	-	-	-	-	-	-	-
awe07973	scaffold35	2487872	2490214	S	SP='YES'	TM="O"	-	CBM6 ,GH51	-	-	-	-	-	-	-	-	-	-	-	-	-	-
awe07991	scaffold35	2535885	2536235	S	SP='YES'	TM="O"	-	-	-	-	-	-	-	-	-	-	-	-	-	-	-	-
awe08009	scaffold35	2578266	2578947	S	SP='YES'	TM="O"	-	-	-	-	awe08009	ATET_00987	*	*	gw1_4.729.1	*	ACLA_084300	Afu6g14010	NFIA_059900	6	6	0.167
awe08010	scaffold35	2580132	2581568	S	SP='YES'	TM="O"	-	-	-	-	awe08010	ATET_00988	AO090003001501	AFL2T_01591	est_GWPlus_C_120694.1	*	*	Afu6g14020	NFIA_059910	7	7	1
awe08025	scaffold41	30228	30509	S	SP='YES'	TM="O"	-	-	-	-	awe08025	ATET_07407	*	AFL2T_02931	e_gw1_10.940.1	ANID_05791T0	ACLA_088140	Afu6g06360	NFIA_051990	8	8	0.625
awe08049	scaffold41	102053	102758	S	SP='YES'	TM="O"	-	-	-	-	awe08049	ATET_07449	AO090003000045	AFL2T_02898	gw1_10.913.1	ANID_05762T0	ACLA_088470	Afu6g06690	NFIA_052340	9	9	0.108
awe08090	scaffold41	242950	244061	S	SP='YES'	TM="O"	-	GH53	-	-	awe08090	ATET_02927	AO090001000492	AFL2T_09135	e_gw1_10.335.1	ANID_05727T0	*	Afu1g06910	NFIA_017780	8	8	1
awe08126	scaffold41	342662	345060	S	SP='YES'	TM="O"	-	-	-	-	awe08126	*	AO090010000729	AFL2T_11865	*	*	*	*	*	3	3	1
awe08148	scaffold41	410396	411098	S	SP='YES'	TM="O"	-	-	-	-	awe08148	ATET_02963	*	*	e_gw1_10.443.1	*	ACLA_027980	Afu1g06590	NFIA_018100	6	6	1
awe08162	scaffold41	454696	456904	S	SP='YES'	TM="O"	-	GH78	-	-	-	-	-	-	-	-	-	-	-	-	-	-
awe08175	scaffold43	19137	20387	S	SP='YES'	TM="O"	PHI:697|ugt51E1|AAM81358|5022|Leptosphaeria_maculans|Unaffected_pathogenicity	-	A01A	-	awe08175	ATET_04955	*	*	fge1_pg_C_5000659.1	*	*	*	*	3	4	0.146
awe08177	scaffold43	23644	25376	S	SP='YES'	TM="O"	PHI:2926|lip3|J9NE50|59765|Fusarium_oxysporum_f._sp._Lycopersici|Unaffected_pathogenicity	CE10	S09X	-	awe08177	*	AO090009000542	AFL2T_10172	e_gw1_4.1674.1	ANID_05944T0	*	*	*	5	5	1
awe08178	scaffold43	26190	26878	S	SP='YES'	TM="O"	-	-	-	-	awe08178	*	AO090005000042	AFL2T_00061	*	*	*	*	*	3	3	1
awe08195	scaffold43	69794	70959	S	SP='YES'	TM="O"	-	-	-	-	awe08195	*	AO090120000471	AFL2T_08460	*	*	ACLA_044700	Afu8g00900	NFIA_094330	6	6	1
awe08204	scaffold43	88834	89682	S	SP='YES'	TM="O"	PHI:180|PELD|AAC49420|140110|Nectria_haematococca_(related:_Fusarium_solani)|Reduced_virulence	PL3	-	-	awe08204	ATET_08626	AO090038000502	AFL2T_07839	*	ANID_06106T0	*	Afu1g01120	NFIA_023470	7	7	0.714
awe08205	scaffold43	90190	91123	S	SP='YES'	TM="O"	PHI:2451|FAEB1|I1S3N8|5518|Gibberella_zeae_(related:_Fusarium_graminearum)|Unaffected_pathogenicity	CE1	-	-	-	-	-	-	-	-	-	-	-	-	-	-
awe08227	scaffold43	147774	149178	S	SP='YES'	TM="O"	-	-	-	-	awe08227	*	AO090011000174	AFL2T_04956	fge1_pg_C_14000199.1	*	ACLA_043950	Afu8g01910	NFIA_095520	7	7	1
awe08236	scaffold43	181857	183655	S	SP='YES'	TM="O"	PHI:2808|gas1|Q2KN79|59765|Fusarium_oxysporum_f._sp._Lycopersici|Reduced_virulence	CBM43 ,GH72	-	-	awe08236	ATET_04823	AO090010000654	AFL2T_12526,AFL2T_11795	fge1_pm_C_14000109.1	ANID_11152T0	*	Afu8g02130	NFIA_095800	8	9	0.493
awe08248	scaffold43	212362	214399	S	SP='YES'	TM="O"	-	-	-	-	awe08248	ATET_04816	AO090010000667	AFL2T_11810	fge1_pg_C_14000231.1	ANID_08907T0	ACLA_043620	Afu8g02440	NFIA_096140	9	9	0.778
awe08283	scaffold43	315916	317765	S	SP='YES'	TM="O"	PHI:1046|CTB5|ABK64182|29003|Cercospora_nicotianae|Reduced_virulence	AA7	-	EEA27467.1|[Penicillium_marneffei]	awe08283	*	AO090023000680,AO090010000586	AFL2T_11734,AFL2T_04501	fge1_pg_C_19000173.1	ANID_10930T0	*	Afu3g00840	NFIA_001650	7	9	0.213
awe08286	scaffold43	327729	328618	S	SP='YES'	TM="O"	-	-	-	-	-	-	-	-	-	-	-	-	-	-	-	-
awe08307	scaffold43	374152	374662	S	SP='YES'	TM="O"	-	-	-	-	-	-	-	-	-	-	-	-	-	-	-	-
awe08308	scaffold43	375269	375671	S	SP='YES'	TM="O"	-	-	-	-	awe08308	*	AO090005000239	*	*	*	*	*	*	2	3	0.333
awe08342	scaffold43	459999	460526	S	SP='YES'	TM="O"	-	-	-	-	awe08342	ATET_09116	*	*	*	ANID_07393T0	*	*	*	3	3	1
awe08353	scaffold43	486865	488376	S	SP='YES'	TM="O"	-	GH16	-	-	awe08353	ATET_05185	AO090005001090	AFL2T_01043	*	ANID_00933T0	ACLA_019370	Afu1g16190	NFIA_009250	8	8	0.573
awe08367	scaffold43	547676	549919	S	SP='YES'	TM="O"	-	-	-	-	awe08367	ATET_02999	AO090005001097	AFL2T_01048	e_gw1_1.2290.1	*	*	*	*	5	5	1
awe08375	scaffold43	586663	589724	S	SP='YES'	TM="O"	-	-	-	-	awe08375	ATET_05204	AO090005001111	AFL2T_01057	*	ANID_00925T0	ACLA_019470	Afu1g15890	NFIA_009430	8	8	1
awe08381	scaffold43	606384	606754	S	SP='YES'	TM="O"	-	-	-	-	-	-	-	-	-	-	-	-	-	-	-	-
awe08394	scaffold43	646606	648621	S	SP='YES'	TM="O"	-	-	-	-	awe08394	ATET_05224	*	AFL2T_01081	fge1_pm_C_1000036.1	ANID_00904T0	ACLA_019670	Afu1g15700	NFIA_009630	8	8	1
awe08397	scaffold43	656134	658104	S	SP='YES'	TM="O"	PHI:2700|lac2|J7MF98|5465|Colletotrichum_orbiculare|Reduced_virulence	-	-	-	awe08397	ATET_05229	AO090166000081	AFL2T_09420	e_gw1_1.1387.1	ANID_00901T0	ACLA_019700	Afu1g15670	NFIA_009660	9	10	0.2
awe08414	scaffold43	717262	718935	S	SP='YES'	TM="O"	PHI:2205|JmjC_domain-containing_protein_5_[GH10_family]|MGG_01543|148305|Magnaporthe_oryzae_(related:_Magnaporthe_grisea)|Reduced_virulence	-	-	-	awe08414	ATET_05245	AO090005001158	AFL2T_01100	fge1_pg_C_1000105.1	ANID_00888T0	ACLA_019840	Afu1g15510	NFIA_009900	9	9	1
awe08425	scaffold43	745638	745979	S	SP='YES'	TM="O"	-	-	-	-	-	-	-	-	-	-	-	-	-	-	-	-
awe08441	scaffold43	795980	797158	S	SP='YES'	TM="O"	PHI:2451|FAEB1|I1S3N8|5518|Gibberella_zeae_(related:_Fusarium_graminearum)|Unaffected_pathogenicity	CE1	-	-	awe08441	ATET_09843	AO090011000745	AFL2T_05471	*	ANID_06093T0	ACLA_081220	Afu8g06570	NFIA_099230	8	8	1
awe08444	scaffold43	804870	807257	S	SP='YES'	TM="O"	PHI:2171|Peroxisomal_copper_amine_oxidase|MGG_02681|148305|Magnaporthe_oryzae_(related:_Magnaporthe_grisea)|Reduced_virulence	-	-	-	awe08444	*	AO090011000229	AFL2T_05002	*	ANID_06092T0	*	*	*	4	4	1
awe08450	scaffold43	819698	821077	S	SP='YES'	TM="O"	PHI:323|VFGLU1|AAO63562|93591|Verticillium_fungicola|Reduced_virulence	GH5	-	-	awe08450	ATET_09844	AO090011000757	AFL2T_05484	*	ANID_03777T0	*	Afu2g09350	NFIA_084850	7	7	1
awe08481	scaffold43	914203	914817	S	SP='YES'	TM="O"	-	GH24	-	-	awe08481	ATET_00183	AO090026000119	AFL2T_07123	*	ANID_02719T0	*	*	*	5	5	1
awe08487	scaffold43	930158	932802	S	SP='YES'	TM="O"	-	CE1	S09C	-	awe08487	ATET_09875	*	AFL2T_05512	e_gw1_9.953.1	ANID_02572T0	ACLA_080850	Afu2g09030	NFIA_084570	8	8	1
awe08535	scaffold43	1070043	1071798	S	SP='YES'	TM="O"	-	-	-	-	awe08535	ATET_02355	AO090005000912	AFL2T_00892	fge1_pg_C_10000079.1,fge1_pg_C_6000542.1	*	*	*	*	5	6	0.305
awe08550	scaffold43	1123073	1127970	S	SP='YES'	TM="O"	PHI:2746|treZ|Q02LV7|287|Pseudomonas_aeruginosa|Mixed_outcome	CBM48 ,GH13 ,GH28	-	-	awe08550	ATET_07608	AO090010000483	*	*	ANID_02314T0	ACLA_013550	Afu5g10540	NFIA_076670	7	7	1
awe08551	scaffold43	1129286	1130188	S	SP='YES'	TM="O"	-	-	-	-	awe08551	ATET_07606	AO090010000485,AO090011000461	AFL2T_11647,AFL2T_05228	e_gw1_5.1267.1,fge1_pm_C_8000192.1	ANID_04575T0	*	*	*	6	9	0.147
awe08552	scaffold43	1132821	1135427	S	SP='YES'	TM="O"	-	GH92	-	-	awe08552	ATET_07605	AO090010000486	AFL2T_11648	fge1_pg_C_8000358.1	ANID_02325T0	ACLA_013540	Afu5g10520	NFIA_076710	9	9	1
awe08555	scaffold43	1145119	1147099	S	SP='YES'	TM="O"	PHI:2654|DUR1,2|Q59VF3|5476|Candida_albicans|Reduced_virulence	-	-	-	awe08555	ATET_07602	*	*	gw1_8.115.1	ANID_12124T0	ACLA_013520	Afu5g10490	NFIA_076760	7	7	1
awe08564	scaffold43	1177819	1179168	S	SP='YES'	TM="O"	-	GH76	-	CHG06520.1|[Chaetomium_globosum_CBS_148.51]	awe08564	ATET_08623	AO090102000035	AFL2T_09489	gw1_22.75.1	ANID_06472T0	ACLA_094090	Afu2g00680	NFIA_032950	9	9	1
awe08578	scaffold43	1228180	1228878	S	SP='YES'	TM="O"	-	-	-	-	awe08578	*	AO090010000532	AFL2T_11690	fge1_pg_C_8000371.1	ANID_12362T0	ACLA_013320,ACLA_059340	Afu5g10210,Afu8g05930	NFIA_077050,NFIA_098690	8	11	0.192
awe08580	scaffold43	1233916	1235261	S	SP='YES'	TM="O"	-	PL1	-	-	awe08580	ATET_07577	AO090103000463	AFL2T_11948	*	*	*	Afu5g10170	NFIA_077100	6	6	1
awe08584	scaffold43	1247269	1247636	S	SP='YES'	TM="O"	-	-	-	-	-	-	-	-	-	-	-	-	-	-	-	-
awe08592	scaffold43	1272073	1273344	S	SP='YES'	TM="O"	PHI:2928|lip22|J9NNZ8|59765|Fusarium_oxysporum_f._sp._Lycopersici|Unaffected_pathogenicity	-	-	-	awe08592	*	AO090010000619	AFL2T_11761	*	*	*	*	*	3	3	1
awe08601	scaffold43	1309941	1311902	S	SP='YES'	TM="O"	PHI:2393|Related_to_O-methylsterigmatocystin_oxidoreductase|I1R980|5518|Gibberella_zeae_(related:_Fusarium_graminearum)|Increased_virulence_(Hypervirulence)	-	-	AO090012000066|[Aspergillus_oryzae]	awe08601	*	AO090012000066	AFL2T_02999	fge1_pm_C_4000144.1	*	*	*	*	4	4	0.5
awe08605	scaffold43	1322846	1324394	S	SP='YES'	TM="O"	-	-	-	-	awe08605	ATET_00209	*	*	*	*	*	*	*	2	2	1
awe08630	scaffold43	1397270	1399446	S	SP='YES'	TM="O"	-	-	M36	-	awe08630	ATET_07544	AO090011000036	AFL2T_04842	fge1_pm_C_1000564.1	*	ACLA_060300	Afu8g07080	NFIA_099860	8	8	1
awe08647	scaffold43	1440294	1441098	S	SP='YES'	TM="O"	-	-	-	-	awe08647	ATET_07497	AO090701000246	AFL2T_05887	*	ANID_06103T0	ACLA_008190	*	NFIA_027740	7	7	0.429
awe08648	scaffold43	1441227	1442643	S	SP='YES'	TM="O"	PHI:2928|lip22|J9NNZ8|59765|Fusarium_oxysporum_f._sp._Lycopersici|Unaffected_pathogenicity	-	-	-	awe08648	ATET_03550	AO090012000103	AFL2T_03037	*	*	*	*	*	4	4	1
awe08649	scaffold43	1443715	1445520	S	SP='YES'	TM="O"	-	GH1	-	-	awe08649	ATET_02657	AO090120000075	AFL2T_08111	gw1_13.485.1	ANID_09183T0	*	Afu8g06970	NFIA_099670	8	8	1
awe08650	scaffold43	1445668	1447546	S	SP='YES'	TM="O"	-	CBM1 ,GH6	-	-	awe08650	ATET_07493	*	*	*	ANID_05282T0	ACLA_062560	Afu3g01910	NFIA_002990	6	6	1
awe08653	scaffold43	1453128	1453862	S	SP='YES'	TM="O"	-	-	-	-	awe08653	ATET_07481	AO090120000073	AFL2T_08109	*	*	*	Afu2g17410	NFIA_092810	6	6	1
awe08654	scaffold43	1464472	1465693	S	SP='YES'	TM="O"	-	-	-	-	awe08654	*	AO090120000069	AFL2T_08107	fge1_pg_C_1001036.1	ANID_06772T0	*	*	*	5	5	1
awe08655	scaffold43	1467779	1470204	S	SP='YES'	TM="O"	PHI:542|BCCAT2|AAK77951|40559|Botrytis_cinerea|Unaffected_pathogenicity	-	-	-	awe08655	ATET_07477	AO090120000068	AFL2T_08106	*	ANID_09339T0	ACLA_062020	Afu3g02270	NFIA_003430	8	8	1
awe08656	scaffold43	1471039	1474510	S	SP='YES'	TM="O"	-	GH65	-	-	awe08656	ATET_07476	AO090120000052	AFL2T_08088	*	ANID_09340T0	ACLA_062010	Afu3g02280	NFIA_003440	8	8	0.25
awe08682	scaffold43	1531039	1532600	S	SP='YES'	TM="O"	-	-	-	-	-	-	-	-	-	-	-	-	-	-	-	-
awe08683	scaffold43	1534660	1535001	S	SP='YES'	TM="O"	-	-	-	-	-	-	-	-	-	-	-	-	-	-	-	-
awe08685	scaffold43	1538556	1538864	S	SP='YES'	TM="O"	-	-	-	-	awe08685	ATET_07462	*	*	*	*	*	*	*	2	2	1
awe08688	scaffold43	1542794	1543553	S	SP='YES'	TM="O"	PHI:572|XYL2|AAC62815|5017|Cochliobolus_carbonum|Unaffected_pathogenicity	GH11	-	-	awe08688	ATET_07461	AO090120000026	AFL2T_08066	*	ANID_03613T0	ACLA_063140	Afu3g00320	NFIA_000850	8	8	1
awe08700	scaffold43	1570356	1570968	S	SP='YES'	TM="O"	-	-	-	-	awe08700	*	AO090124000057	AFL2T_07988	gw1_1.995.1,gw1_7.432.1	*	ACLA_060770	Afu3g03990	NFIA_006280	7	8	0.375
awe08744	scaffold43	1715582	1717185	S	SP='YES'	TM="O"	-	-	-	-	awe08744	ATET_04792	AO090011000112	AFL2T_04908	*	ANID_07181T0	ACLA_055410	Afu4g03200	NFIA_030260	8	8	1
awe08745	scaffold43	1718895	1719710	S	SP='YES'	TM="O"	PHI:2849|cutA|Q99174|70790|Fusarium_solani_f._sp._cucurbitae|Unaffected_pathogenicity	CE5	-	-	awe08745	ATET_04791,ATET_03640	AO090011000113	AFL2T_04909	gw1_8.997.1	*	ACLA_055320	Afu4g03210	NFIA_030250	8	9	0.444
awe08755	scaffold43	1741077	1741577	S	SP='YES'	TM="O"	-	-	-	-	awe08755	ATET_04782	AO090011000118	*	fge1_pg_C_9000216.1	ANID_01723T0	ACLA_055300	Afu4g03230	NFIA_030230	8	8	1
awe08757	scaffold43	1747450	1748343	S	SP='YES'	TM="O"	-	-	-	-	awe08757	ATET_04781	AO090011000119	AFL2T_04913	*	ANID_10326T0	ACLA_055290	Afu4g03240	NFIA_030220	8	8	1
awe08759	scaffold43	1750407	1752380	S	SP='YES'	TM="O"	-	CE2	-	-	awe08759	ATET_04710,ATET_02130	AO090011000150	AFL2T_04937	e_gw1_8.898.1	ANID_05320T0	ACLA_093980	Afu2g00620	NFIA_032800	9	10	0.297
awe08760	scaffold43	1753142	1755010	S	SP='YES'	TM="O"	PHI:2654|DUR1,2|Q59VF3|5476|Candida_albicans|Reduced_virulence	-	-	-	awe08760	ATET_06125	AO090011000357	AFL2T_05142	fge1_pg_C_2000033.1	*	ACLA_087530	Afu6g14410	NFIA_060280	8	8	1
awe08780	scaffold43	1816562	1817243	S	SP='YES'	TM="O"	-	-	-	-	-	-	-	-	-	-	-	-	-	-	-	-
awe08781	scaffold43	1818747	1821230	S	SP='YES'	TM="O"	-	GH55	-	-	awe08781	*	AO090023000365	AFL2T_04220	*	*	*	Afu4g03350	NFIA_030120	5	5	1
awe08786	scaffold43	1831552	1832489	S	SP='YES'	TM="O"	-	-	-	-	awe08786	*	AO090026000122	AFL2T_07120	*	*	*	*	*	3	3	1
awe08793	scaffold43	1856305	1858235	S	SP='YES'	TM="O"	-	-	S53	-	awe08793	ATET_02150	AO090011000235	AFL2T_05009	est_GWPlus_C_80479.1	ANID_07159T0	ACLA_055020	Afu4g03490	NFIA_029950	9	9	1
awe08794	scaffold43	1858371	1859366	S	SP='YES'	TM="O"	-	-	-	-	awe08794	ATET_01067	*	*	*	*	*	*	*	2	2	1
awe08800	scaffold43	1876279	1877192	S	SP='YES'	TM="O"	-	-	-	-	awe08800	ATET_02154	*	*	*	*	*	*	NFIA_029940	3	3	0.333
awe08804	scaffold43	1889703	1891874	S	SP='YES'	TM="O"	-	GH27	-	-	awe08804	ATET_02160	AO090023000151	AFL2T_04039	e_gw1_8.635.1	ANID_07152T0	*	Afu4g03580	NFIA_029860	8	8	0.75
awe08808	scaffold43	1899793	1902129	S	SP='YES'	TM="O"	PHI:901|um01886||5270|Ustilago_maydis|Unaffected_pathogenicity	-	S10	-	awe08808	*	AO090103000153	AFL2T_12221	*	*	*	*	*	3	3	1
awe08816	scaffold43	1914434	1916233	S	SP='YES'	TM="O"	-	GH79	-	-	awe08816	*	AO090012000038	AFL2T_02976	fge1_pg_C_8000147.1	ANID_10868T0	*	*	*	5	5	0.2
awe08852	scaffold43	2014183	2020672	S	SP='YES'	TM="O"	-	-	-	-	awe08852	*	AO090023000332	AFL2T_04184	*	ANID_01462T0	ACLA_057890	Afu8g04520	NFIA_097320	7	7	1
awe08869	scaffold43	2063206	2064050	S	SP='YES'	TM="O"	-	-	-	-	-	-	-	-	-	-	-	-	-	-	-	-
awe08883	scaffold43	2113217	2114950	S	SP='YES'	TM="O"	PHI:2032|VTL1|G4NGA7|148305|Magnaporthe_oryzae_(related:_Magnaporthe_grisea)|Unaffected_pathogenicity	CE10	S09X	-	awe08883	ATET_00033	AO090103000036	AFL2T_12323	e_gw1_18.78.1	ANID_01433T0	ACLA_057560	Afu8g04210	NFIA_096940	9	9	1
awe08917	scaffold45	6645	8276	S	SP='YES'	TM="O"	PHI:2357|CYP52X1|E2EAF6|475271|Beauveria_bassiana|Reduced_virulence	-	-	AFL2G_05445|[Aspergillus_flavus]	awe08917	ATET_06678	AO090011000712	AFL2T_05445	e_gw1_7.657.1	ANID_06057T0	ACLA_081330	Afu2g09540	NFIA_085030	9	9	0.778
awe08918	scaffold45	9278	10952	S	SP='YES'	TM="O"	PHI:547|CEL5A|AAT40313|40559|Botrytis_cinerea|Unaffected_pathogenicity	CBM1 ,GH5	-	-	awe08918	ATET_04390	AO090011000715	AFL2T_05447	*	*	ACLA_081310	Afu2g09520	NFIA_085010	7	7	0.714
awe08928	scaffold45	32794	34065	S	SP='YES'	TM="O"	PHI:2570|CYB2|Q6FM61|5478|Candida_glabrata|Reduced_virulence	-	-	-	awe08928	*	AO090010000085	AFL2T_11350	*	ANID_07055T0	*	*	*	4	4	1
awe08936	scaffold45	69120	70771	S	SP='YES'	TM="O"	PHI:2510|msdS/AfmsdC|Q6PWQ1|746128|Aspergillus_fumigatus|Unaffected_pathogenicity	GH47	-	-	awe08936	ATET_00658	AO090003000476	AFL2T_02514	*	ANID_00787T0	ACLA_020870	Afu1g14560	NFIA_010860	8	8	1
awe09016	scaffold45	393379	395227	S	SP='YES'	TM="O"	-	-	-	-	-	-	-	-	-	-	-	-	-	-	-	-
awe09031	scaffold45	447740	450644	S	SP='YES'	TM="O"	-	GH55	-	-	awe09031	ATET_00646	AO090011000362	AFL2T_05147	*	ANID_00779T0	ACLA_020970	Afu1g14450	NFIA_010970	8	8	1
awe09039	scaffold45	473943	474818	S	SP='YES'	TM="O"	-	-	-	-	awe09039	ATET_00643	AO090011000364	AFL2T_05149	*	ANID_00778T0	ACLA_020990	Afu1g14430	NFIA_010990	8	8	1
awe09053	scaffold45	525084	525905	S	SP='YES'	TM="O"	-	-	-	-	awe09053	ATET_00626	*	AFL2T_03340	fge1_pm_C_1000122.1	ANID_00736T0	ACLA_021190	Afu1g14230	NFIA_011190	8	8	1
awe09099	scaffold45	670447	672045	S	SP='YES'	TM="O"	-	-	-	-	awe09099	*	*	AFL2T_00475	*	*	*	*	*	2	2	1
awe09100	scaffold45	672993	674378	S	SP='YES'	TM="O"	-	-	-	-	awe09100	*	*	AFL2T_00476	*	*	*	*	NFIA_100340	3	3	1
awe09103	scaffold45	677986	678523	S	SP='YES'	TM="O"	-	-	-	-	awe09103	*	AO090003001518	*	fge1_pg_C_6000571.1	ANID_00020T0	*	Afu2g00190	*	5	5	0.6
awe09129	scaffold45	744851	746619	S	SP='YES'	TM="O"	PHI:541|LIP1|AAU87359|332648|Botrytis_cinerea|Unaffected_pathogenicity	CE10	S09X	-	awe09129	*	AO090011000749	AFL2T_05475	*	*	*	*	*	3	3	0.333
awe09137	scaffold45	759127	762867	S	SP='YES'	TM="O"	PHI:716|ZEB1|ABB90284|5518|Fusarium_graminearum|Unaffected_pathogenicity	AA7	-	CHG01242.1|[Chaetomium_globosum_CBS_148.51]	-	-	-	-	-	-	-	-	-	-	-	-
awe09140	scaffold45	770332	771765	S	SP='YES'	TM="O"	-	-	-	-	-	-	-	-	-	-	-	-	-	-	-	-
awe09143	scaffold45	776579	778294	S	SP='YES'	TM="O"	PHI:716|ZEB1|ABB90284|5518|Fusarium_graminearum|Unaffected_pathogenicity	AA7	-	CHG01242.1|[Chaetomium_globosum_CBS_148.51]	awe09143	*	AO090026000766	*	*	*	*	*	*	2	2	1
awe09156	scaffold45	809713	811557	S	SP='YES'	TM="O"	PHI:716|ZEB1|ABB90284|5518|Fusarium_graminearum|Unaffected_pathogenicity	AA7	-	MGG_08385.6|[Magnaporthe_oryzae_70-15]	awe09156	ATET_01271	AO090020000650	AFL2T_10699	fge1_pg_C_4000294.1	ANID_02648T0	ACLA_033080	Afu1g01180	NFIA_023410	9	9	1
awe09160	scaffold45	824264	826699	S	SP='YES'	TM="O"	PHI:24|Avenacinase_gene|AAB09777|29850|Gaeumannomyces_graminis|Loss_of_pathogenicity	GH3	-	-	awe09160	*	AO090701000841	AFL2T_06408	*	*	*	*	*	3	3	1
awe09169	scaffold45	851748	853292	S	SP='YES'	TM="O"	-	GH43	-	-	awe09169	ATET_10072	AO090010000029	AFL2T_11296	*	ANID_10919T0	*	*	NFIA_093350	6	6	1
awe09194	scaffold45	916216	917653	S	SP='YES'	TM="O"	-	GH105	-	-	awe09194	*	AO090113000146	AFL2T_08624	fge1_pg_C_8000428.1	ANID_10505T0	ACLA_077810	Afu1g11340	NFIA_014240	8	8	0.125
awe09208	scaffold45	949413	950612	S	SP='YES'	TM="O"	-	-	-	-	-	-	-	-	-	-	-	-	-	-	-	-
awe09213	scaffold45	957845	958309	S	SP='YES'	TM="O"	-	-	-	-	-	-	-	-	-	-	-	-	-	-	-	-
awe09214	scaffold45	958464	965412	S	SP='YES'	TM="O"	PHI:541|LIP1|AAU87359|332648|Botrytis_cinerea|Unaffected_pathogenicity	CBM20 ,CE10 ,GH15	S09X	-	-	-	-	-	-	-	-	-	-	-	-	-
awe09225	scaffold45	989380	990913	S	SP='YES'	TM="O"	PHI:115|PGX1|AAC26146|5017|Cochliobolus_carbonum|Unaffected_pathogenicity	GH28	-	-	awe09225	ATET_10357	AO090010000753	AFL2T_11892	e_gw1_14.376.1	ANID_08891T0	ACLA_043100	Afu8g02630	NFIA_096340	9	9	1
awe09261	scaffold46	20184	21799	S	SP='YES'	TM="O"	-	-	-	-	awe09261	ATET_08998	AO090020000010	AFL2T_11257	est_fge1_pg_C_40858.1	ANID_03463T0	ACLA_033420	Afu3g05400	NFIA_071790	9	9	1
awe09325	scaffold46	274329	276974	S	SP='YES'	TM="O"	-	-	-	-	awe09325	ATET_08809	AO090020000092	AFL2T_11186	est_fge1_pg_C_40783.1	ANID_04735T0	ACLA_034150	Afu3g06200	NFIA_071060	9	9	1
awe09337	scaffold46	312012	313379	S	SP='YES'	TM="O"	PHI:1028|bcpme1|CAC29255|40559|Botrytis_cinerea|Reduced_virulence	CE8	-	-	awe09337	*	AO090012000749	AFL2T_03618	fge1_pg_C_14000221.1	*	*	*	*	4	4	1
awe09343	scaffold46	339273	341657	S	SP='YES'	TM="O"	-	-	-	-	-	-	-	-	-	-	-	-	-	-	-	-
awe09346	scaffold46	350503	351470	S	SP='YES'	TM="O"	-	-	-	-	awe09346	ATET_04067	*	*	*	ANID_01203T0	*	*	*	3	3	1
awe09365	scaffold46	426234	428334	S	SP='YES'	TM="O"	PHI:541|LIP1|AAU87359|332648|Botrytis_cinerea|Unaffected_pathogenicity	CE10	S09X	-	awe09365	ATET_08670	AO090010000102	AFL2T_11362	e_gw1_11.999.1	ANID_08900T0	*	Afu7g01180	NFIA_113900	8	8	0.125
awe09380	scaffold46	476475	478618	S	SP='YES'	TM="O"	-	GH78	-	-	awe09380	ATET_03018	AO090009000471	AFL2T_10227	fge1_pg_C_10000346.1	ANID_10277T0	*	Afu1g06130	NFIA_018600	8	9	0.213
awe09381	scaffold46	479499	480312	S	SP='YES'	TM="O"	-	-	-	-	awe09381	*	AO090103000076	AFL2T_12288	*	ANID_08544T0	*	*	*	4	4	0.25
awe09383	scaffold46	483036	483642	S	SP='YES'	TM="O"	-	-	-	-	-	-	-	-	-	-	-	-	-	-	-	-
awe09385	scaffold46	488748	490550	S	SP='YES'	TM="O"	-	PL11	-	-	awe09385	*	*	*	*	ANID_02543T0	*	*	*	2	2	1
awe09414	scaffold46	568593	569858	S	SP='YES'	TM="O"	PHI:566|cel2|AAK19621|5017|Cochliobolus_carbonum|Unaffected_pathogenicity	GH7	-	-	awe09414	ATET_08700	AO090010000314	AFL2T_11497	*	ANID_03418T0	ACLA_066030	Afu7g01540	NFIA_114250	8	8	1
awe09421	scaffold46	621891	625146	S	SP='YES'	TM="O"	-	GH35	-	-	awe09421	ATET_00616	AO090012000445	AFL2T_03616,AFL2T_03352	fge1_pg_C_8000461.1	ANID_00756T0	ACLA_021260	Afu1g14170,Afu3g00380	NFIA_011250,NFIA_000910	9	12	0.129
awe09426	scaffold46	643315	645170	S	SP='YES'	TM="O"	PHI:1046|CTB5|ABK64182|29003|Cercospora_nicotianae|Reduced_virulence	AA7	-	AFL2G_00556|[Aspergillus_flavus]	awe09426	ATET_07341	*	*	gw1_1.1569.1	*	*	*	NFIA_112960	4	4	0.25
awe09447	scaffold46	722407	723229	S	SP='YES'	TM="O"	PHI:2403|CSN1|A9QUB2|169388|Fusarium_solani|Mixed_outcome	GH75	-	-	awe09447	ATET_02881	AO090020000697	AFL2T_10657	e_gw1_13.302.1	*	ACLA_044730	Afu8g00930	NFIA_094360	8	8	0.228
awe09457	scaffold46	757793	758917	S	SP='YES'	TM="O"	-	-	-	-	awe09457	*	*	*	*	*	*	Afu1g17610	NFIA_007760	3	3	1
awe09458	scaffold46	759641	761357	S	SP='YES'	TM="O"	-	-	-	-	awe09458	*	*	*	*	*	*	Afu3g01650	NFIA_002730	3	3	1
awe09459	scaffold46	761594	763521	S	SP='YES'	TM="O"	PHI:2700|lac2|J7MF98|5465|Colletotrichum_orbiculare|Reduced_virulence	AA1	-	-	-	-	-	-	-	-	-	-	-	-	-	-
awe09462	scaffold46	771120	772644	S	SP='YES'	TM="O"	PHI:438|BcBOT1_(related:_CND5)|AAQ16576|40559|Botrytis_cinerea|Reduced_virulence	-	-	gw1.10.1062.1|[Aspergillus_niger_ATCC_1015]	awe09462	ATET_04028	*	*	gw1_10.1062.1	*	*	*	*	3	3	0.333
awe09481	scaffold46	842726	843136	S	SP='YES'	TM="O"	-	-	-	-	-	-	-	-	-	-	-	-	-	-	-	-
awe09483	scaffold46	855172	856344	S	SP='YES'	TM="O"	-	-	-	-	awe09483	*	AO090023000581	AFL2T_04417	*	*	*	*	*	3	3	1
awe09487	scaffold46	863304	865287	S	SP='YES'	TM="O"	-	-	-	-	awe09487	ATET_08622	*	*	*	ANID_09156T0	ACLA_037130	Afu3g09210	NFIA_067940	6	6	1
awe09498	scaffold46	906897	908016	S	SP='YES'	TM="O"	-	-	-	-	awe09498	ATET_01085	AO090012000013	AFL2T_02956	*	*	ACLA_093960	*	*	5	5	0.4
awe09503	scaffold46	922091	923824	S	SP='YES'	TM="O"	PHI:716|ZEB1|ABB90284|5518|Fusarium_graminearum|Unaffected_pathogenicity	AA7	-	MGG_08385.6|[Magnaporthe_oryzae_70-15]	-	-	-	-	-	-	-	-	-	-	-	-
awe09506	scaffold46	931411	932148	S	SP='YES'	TM="O"	-	-	-	-	awe09506	ATET_07874	AO090012000091	AFL2T_03027	gw1_1.2725.1	ANID_07411T0	*	*	NFIA_004060	7	7	1
awe09516	scaffold46	956385	957195	S	SP='YES'	TM="O"	-	-	-	-	awe09516	ATET_02843	*	*	*	*	*	*	*	2	2	1
awe09522	scaffold46	978227	980572	S	SP='YES'	TM="O"	PHI:922|um03615||5270|Ustilago_maydis|Unaffected_pathogenicity	AA3	-	-	awe09522	ATET_01896	*	*	*	*	*	*	NFIA_093820	3	3	1
awe09523	scaffold46	981115	982510	S	SP='YES'	TM="O"	-	-	-	-	awe09523	*	AO090010000167	AFL2T_11424	*	*	*	*	*	3	3	1
awe09536	scaffold46	1016124	1017026	S	SP='YES'	TM="O"	-	-	-	-	awe09536	ATET_01015	AO090138000056	AFL2T_08738	*	*	*	Afu5g01620	NFIA_040460	6	6	0.667
awe09553	scaffold62	55457	57014	S	SP='YES'	TM="O"	PHI:1566|GzOB006|I1RC95|5518|Gibberella_zeae_(related:_Fusarium_graminearum)|Lethal	-	-	-	awe09553	ATET_02758	AO090206000022	AFL2T_12452	*	ANID_06988T0	ACLA_053690	Afu4g04660	NFIA_028690	8	8	1
awe09591	scaffold62	168342	171476	S	SP='YES'	TM="O"	-	-	M28A	-	awe09591	ATET_10115	AO090206000073	AFL2T_12404	*	ANID_07035T0	ACLA_054190	Afu4g04210	NFIA_029180	8	8	0.121
awe09612	scaffold62	234683	237444	S	SP='YES'	TM="O"	PHI:541|LIP1|AAU87359|332648|Botrytis_cinerea|Unaffected_pathogenicity	CE10	S09X	-	awe09612	ATET_02238	*	AFL2T_05140	e_gw1_8.123.1	ANID_07046T0	*	Afu4g04010	NFIA_029380	7	7	1
awe09638	scaffold62	313290	313976	S	SP='YES'	TM="O"	-	-	-	-	awe09638	ATET_02201	AO090011000343	AFL2T_05131	*	ANID_07102T0	ACLA_054610	Afu4g03830	NFIA_029570	8	8	1
awe09643	scaffold62	326593	328777	S	SP='YES'	TM="O"	-	PL4	-	-	awe09643	ATET_02193	AO090011000349	AFL2T_05136	est_GWPlus_C_80250.1	ANID_07135T0	ACLA_054660	Afu4g03780	NFIA_029620	9	9	1
awe09653	scaffold62	362987	364972	S	SP='YES'	TM="O"	-	GH78	-	-	awe09653	*	AO090003001291	AFL2T_01780	e_gw1_1.231.1	*	*	Afu1g01660	NFIA_022970	6	6	1
awe09662	scaffold62	386539	387932	S	SP='YES'	TM="O"	-	-	-	-	awe09662	ATET_02176	AO090011000300	AFL2T_05086	*	ANID_07142T0	*	Afu4g03660	NFIA_029750	7	7	1
awe09671	scaffold62	402740	403956	S	SP='YES'	TM="O"	PHI:88|PECA|AAA85279|5059|Aspergillus_flavus|Reduced_virulence	GH28	-	-	awe09671	*	AO090023000161	*	e_gw1_6.364.1	ANID_04372T0	*	Afu8g01970	NFIA_095620	6	6	0.667
awe09679	scaffold62	420109	420910	S	SP='YES'	TM="O"	-	-	-	-	awe09679	*	AO090102000310	AFL2T_09731	*	ANID_01490T0	ACLA_058280	Afu8g04860	NFIA_097680	7	7	0.429
awe09681	scaffold62	424094	424790	S	SP='YES'	TM="O"	-	-	-	-	awe09681	ATET_00113	AO090005000652	AFL2T_00646	e_gw1_18.194.1	ANID_01493T0	ACLA_058310	Afu8g04890	NFIA_097710	9	9	0.111
awe09690	scaffold62	472358	474172	S	SP='YES'	TM="O"	-	GH20	-	-	awe09690	ATET_00123	AO090005000639	AFL2T_00634	*	ANID_01502T0	ACLA_058420	Afu8g05020	NFIA_097830	8	8	1
awe09691	scaffold62	475218	476456	S	SP='YES'	TM="O"	-	-	-	-	awe09691	ATET_03564	*	AFL2T_09500	*	ANID_10821T0	ACLA_059670	*	NFIA_045560	6	6	0.167
awe09703	scaffold62	503248	505185	S	SP='YES'	TM="O"	-	-	-	-	awe09703	ATET_00148	AO090005000630	AFL2T_00627	*	ANID_01510T0	ACLA_058560	Afu8g05140	NFIA_097920	8	8	1
awe09733	scaffold62	615361	615921	S	SP='YES'	TM="O"	-	-	-	-	awe09733	*	AO090103000092	AFL2T_12277	fge1_pg_C_6000580.1	ANID_07378T0	ACLA_053140	*	NFIA_102090	7	7	1
awe09745	scaffold62	663631	665658	S	SP='YES'	TM="O"	PHI:816|MGG_04582|EDJ95999|318829|Magnaporthe_oryzae|Reduced_virulence	GH17	-	-	awe09745	ATET_07755	AO090005000582	AFL2T_00578	*	ANID_01551T0	ACLA_059020	Afu8g05610	NFIA_098360	8	8	1
awe09777	scaffold63	115861	117302	S	SP='YES'	TM="O"	-	-	-	-	-	-	-	-	-	-	-	-	-	-	-	-
awe09783	scaffold63	133154	133818	S	SP='YES'	TM="O"	-	-	-	-	-	-	-	-	-	-	-	-	-	-	-	-
awe09788	scaffold63	150084	152276	S	SP='YES'	TM="O"	PHI:2032|VTL1|G4NGA7|148305|Magnaporthe_oryzae_(related:_Magnaporthe_grisea)|Unaffected_pathogenicity	-	S09X	-	awe09788	ATET_01787	AO090038000540	AFL2T_07869	fge1_pg_C_12000083.1	ANID_09130T0	ACLA_065840	Afu7g01710	NFIA_114440	9	9	1
awe09815	scaffold63	247314	247913	S	SP='YES'	TM="O"	PHI:2837|OXI1|D2SZX7|5016|Cochliobolus_heterostrophus|Reduced_virulence	-	-	-	awe09815	ATET_10022	AO090138000069	AFL2T_08748	e_gw1_2.2562.1	*	*	*	*	5	5	0.4
awe09831	scaffold63	299330	300397	S	SP='YES'	TM="O"	-	-	-	-	awe09831	ATET_02280	AO090003001298	AFL2T_01773	*	ANID_08927T0	*	Afu5g01120	NFIA_041050	7	7	1
awe09843	scaffold63	336010	337497	S	SP='YES'	TM="O"	PHI:126|SAP5|CAA82923|5476|Candida_albicans|Reduced_virulence	-	A01A	-	awe09843	*	AO090005001254	AFL2T_01179	*	*	ACLA_003680	*	*	4	4	1
awe09847	scaffold63	343991	344502	S	SP='YES'	TM="O"	-	-	-	-	awe09847	ATET_03535,ATET_07750	AO090026000408	*	e_gw1_13.349.1	*	ACLA_058010	Afu1g11260,Afu6g00270	NFIA_014320	7	9	0.105
awe09849	scaffold63	345604	346478	S	SP='YES'	TM="O"	-	-	-	-	-	-	-	-	-	-	-	-	-	-	-	-
awe09851	scaffold63	348434	349420	S	SP='YES'	TM="O"	-	-	-	-	awe09851	*	AO090138000089	AFL2T_08769	*	*	*	*	*	3	3	1
awe09853	scaffold63	352952	353439	S	SP='YES'	TM="O"	-	-	-	-	awe09853	ATET_10285	*	*	*	*	*	*	NFIA_041120	3	4	0.146
awe09871	scaffold63	410198	411835	S	SP='YES'	TM="O"	-	GH79	-	-	awe09871	ATET_08405	AO090012000045	AFL2T_02981	*	*	*	*	*	4	4	1
awe09882	scaffold63	450621	454506	S	SP='YES'	TM="O"	-	GH23	-	-	awe09882	*	*	*	*	*	*	Afu3g02930	NFIA_004730	3	3	1
awe09883	scaffold63	456066	456878	S	SP='YES'	TM="O"	-	-	G01	-	awe09883	ATET_00302	AO090120000005	AFL2T_08049	est_fge1_pg_C_60583.1	ANID_07515T0	ACLA_061460	Afu3g02970	NFIA_004770	9	9	1
awe09886	scaffold63	461744	463167	S	SP='YES'	TM="O"	-	GH105	-	-	awe09886	ATET_02892	AO090001000063	AFL2T_07308	*	ANID_09383T0	*	Afu2g14630	NFIA_089840	7	7	1
awe09889	scaffold63	473384	475556	S	SP='YES'	TM="O"	-	GH51	-	-	awe09889	ATET_03540,ATET_02882	AO090124000023	AFL2T_08019	fge1_pm_C_16000045.1	ANID_09520T0,ANID_02541T0	ACLA_099110	*	*	7	10	0.206
awe09899	scaffold63	496445	497845	S	SP='YES'	TM="O"	-	-	-	-	awe09899	*	AO090103000238,AO090120000014	AFL2T_08054,AFL2T_12152	*	ANID_07214T0	*	*	*	4	6	0.167
awe09934	scaffold63	590123	591059	S	SP='YES'	TM="O"	-	-	-	-	awe09934	ATET_07922	*	AFL2T_03024	fge1_pm_C_8000123.1	ANID_03212T0	*	Afu4g01070	NFIA_044430	7	7	1
awe09935	scaffold63	591784	592584	S	SP='YES'	TM="O"	PHI:741|BeNEP2|ABB43267|278938|Botrytis_elliptica|Unaffected_pathogenicity	-	-	-	awe09935	ATET_07921	AO090009000028	AFL2T_10616	fge1_pg_C_8000230.1	ANID_03211T0	*	Afu5g00600	NFIA_041890	8	8	1
awe09936	scaffold63	592831	593955	S	SP='YES'	TM="O"	PHI:1581|GzOB021|I1RPX8|5518|Gibberella_zeae_(related:_Fusarium_graminearum)|Unaffected_pathogenicity	AA9 ,CBM1	-	-	awe09936	ATET_04210,ATET_07920	AO090012000090	AFL2T_03026	*	ANID_10419T0,ANID_09524T0	ACLA_060890	Afu3g03870	NFIA_006140,NFIA_044390	8	12	0.115
awe09962	scaffold71	1696	3389	S	SP='YES'	TM="O"	PHI:2927|lip5|J9N2Z8|59765|Fusarium_oxysporum_f._sp._Lycopersici|Unaffected_pathogenicity	CE10	S09X	-	awe09962	ATET_06108	*	*	*	*	*	*	NFIA_030510	3	3	0.333
awe09963	scaffold71	7482	8471	S	SP='YES'	TM="O"	-	-	S09C	-	awe09963	ATET_07956	AO090023000925	AFL2T_07354,AFL2T_04740	e_gw1_14.156.1	*	ACLA_060950	*	NFIA_088360	7	8	0.191
awe09998	scaffold71	110449	111838	S	SP='YES'	TM="O"	PHI:697|ugt51E1|AAM81358|5022|Leptosphaeria_maculans|Unaffected_pathogenicity	-	A01A	-	awe09998	ATET_04676	AO090003000693	AFL2T_02316	fge1_pg_C_2000509.1	ANID_02903T0	ACLA_039300	Afu3g11400	NFIA_065900	9	9	1
awe10015	scaffold71	177347	178209	S	SP='YES'	TM="O"	-	-	-	-	awe10015	*	AO090003000674	AFL2T_02334	*	*	*	*	*	3	3	1
awe10049	scaffold71	313779	315847	S	SP='YES'	TM="O"	PHI:105|PLB1|AAC61890|5476|Candida_albicans|Reduced_virulence	-	-	-	-	-	-	-	-	-	-	-	-	-	-	-
awe10051	scaffold71	318998	320554	S	SP='YES'	TM="O"	-	GH43	-	-	awe10051	ATET_10193,ATET_06643	AO090701000886	*	*	ANID_07275T0	ACLA_078600	Afu2g00930	NFIA_033220	7	8	0.342
awe10061	scaffold71	348115	350482	S	SP='YES'	TM="O"	-	GH2	-	-	awe10061	*	*	*	*	*	*	Afu5g14090	NFIA_072890	3	3	1
awe10067	scaffold71	369833	371421	S	SP='YES'	TM="O"	-	-	-	-	awe10067	ATET_01089	*	*	*	ANID_07117T0	ACLA_097280	Afu6g03150	NFIA_049520	6	6	1
awe10075	scaffold71	390266	391529	S	SP='YES'	TM="O"	-	-	-	-	awe10075	ATET_06289	AO090023000162	*	*	*	*	*	*	3	3	1
awe10076	scaffold71	392258	393865	S	SP='YES'	TM="O"	PHI:144|CHT42|AAC05829|29875|Trichoderma_virens|Reduced_virulence	GH18	-	-	awe10076	ATET_08600,ATET_03374	*	AFL2T_03938	fge1_pg_C_3000363.1	ANID_05454T0	ACLA_044360	Afu8g01410	NFIA_094900	8	9	0.222
awe10080	scaffold71	405071	405992	S	SP='YES'	TM="O"	-	-	-	-	awe10080	*	*	AFL2T_00175	*	*	*	*	*	2	2	1
awe10081	scaffold71	406706	407749	S	SP='YES'	TM="O"	-	-	-	-	awe10081	*	AO090023000117	AFL2T_04010	*	ANID_06455T0	*	*	*	4	4	1
awe10089	scaffold71	423907	425469	S	SP='YES'	TM="O"	-	GH88	-	-	-	-	-	-	-	-	-	-	-	-	-	-
awe10099	scaffold71	450465	451345	S	SP='YES'	TM="O"	-	-	-	-	-	-	-	-	-	-	-	-	-	-	-	-
awe10120	scaffold71	517848	519407	S	SP='YES'	TM="O"	-	CE1	-	-	awe10120	*	*	*	est_GW1_C_100170.1	ANID_07213T0	*	*	*	3	3	1
awe10138	scaffold71	572922	577100	S	SP='YES'	TM="O"	PHI:413|MPD1|AAT84078|13684|Stagonospora_nodorum|Unaffected_pathogenicity	CBM18 ,GH18	-	-	-	-	-	-	-	-	-	-	-	-	-	-
awe10141	scaffold71	580003	580683	S	SP='YES'	TM="O"	-	-	-	-	awe10141	*	*	*	fge1_pm_C_11000150.1	*	ACLA_074320	*	*	3	3	1
awe10146	scaffold71	590719	592577	S	SP='YES'	TM="O"	-	-	-	-	-	-	-	-	-	-	-	-	-	-	-	-
awe10148	scaffold71	594941	595997	S	SP='YES'	TM="O"	-	-	-	-	awe10148	*	*	*	fge1_pg_C_12000235.1	*	*	*	*	2	2	1
awe10153	scaffold71	615165	617231	S	SP='YES'	TM="O"	-	GH16	-	-	awe10153	*	AO090023000083	AFL2T_03984	*	ANID_02385T0	ACLA_073210	Afu2g14360	NFIA_089530	7	7	0.286
awe10162	scaffold71	646973	648634	S	SP='YES'	TM="O"	PHI:1046|CTB5|ABK64182|29003|Cercospora_nicotianae|Reduced_virulence	AA7	-	AFL2G_00556|[Aspergillus_flavus]	awe10162	ATET_01039	AO090023000059	AFL2T_03960	fge1_pg_C_2000068.1	ANID_02387T0	ACLA_073050	Afu2g14480	NFIA_089660	9	9	0.177
awe10163	scaffold71	648903	650056	S	SP='YES'	TM="O"	PHI:2383|_MfCUT1|Q2VF46|38448|Monilinia_fructicola|Increased_virulence_(hypervirulence)	CE5	-	-	awe10163	*	AO090023000058	*	*	*	*	Afu2g14420	NFIA_089600	4	4	0.146
awe10167	scaffold71	662266	663523	S	SP='YES'	TM="O"	PHI:1575|GzOB015|I1RIQ3|5518|Gibberella_zeae_(related:_Fusarium_graminearum)|Unaffected_pathogenicity	AA9	-	-	awe10167	ATET_01035	AO090023000056	*	*	ANID_02388T0	ACLA_073030	Afu2g14490	NFIA_089670	7	7	0.252
awe10171	scaffold71	675995	678279	S	SP='YES'	TM="O"	-	GH2	-	-	awe10171	ATET_01031	AO090023000053	AFL2T_03956	*	ANID_02395T0	*	Afu2g14520	NFIA_089700	7	7	1
awe10172	scaffold71	680110	680874	S	SP='YES'	TM="O"	-	GH25	-	-	awe10172	ATET_01030	AO090023000052	AFL2T_03955	*	*	ACLA_059920	Afu8g06980	NFIA_099720	7	7	1
awe10186	scaffold71	716341	717427	S	SP='YES'	TM="O"	-	-	-	-	-	-	-	-	-	-	-	-	-	-	-	-
awe10208	scaffold71	756906	759155	S	SP='YES'	TM="O"	-	AA5 ,CBM32	-	-	awe10208	ATET_06260	AO090011000020	AFL2T_04827	*	*	ACLA_076740	*	NFIA_023620	6	6	1
awe10246	scaffold75	138682	140164	S	SP='YES'	TM="O"	PHI:115|PGX1|AAC26146|5017|Cochliobolus_carbonum|Unaffected_pathogenicity	GH28	-	-	awe10246	*	AO090009000470	AFL2T_10228	fge1_pg_C_10000347.1	*	*	Afu1g06140	NFIA_018590	6	6	1
awe10280	scaffold75	227327	229304	S	SP='YES'	TM="O"	PHI:922|um03615||5270|Ustilago_maydis|Unaffected_pathogenicity	AA3	-	fgenesh3_pg.43__45|[Postia_placenta]	awe10280	*	*	*	e_gw1_12.75.1	ANID_06445T0	ACLA_093600	*	*	4	4	1
awe10286	scaffold75	241838	243037	S	SP='YES'	TM="O"	-	-	M28A	-	awe10286	ATET_05369	AO090023000732	AFL2T_04548	fge1_pg_C_13000157.1	ANID_01706T0	ACLA_047640	Afu4g08280	NFIA_107890	9	9	1
awe10289	scaffold75	248956	249266	S	SP='YES'	TM="O"	-	-	-	-	-	-	-	-	-	-	-	-	-	-	-	-
awe10292	scaffold75	257438	258542	S	SP='YES'	TM="O"	-	-	-	-	awe10292	*	AO090023000741	*	*	*	ACLA_062030	Afu3g02260	NFIA_003420	5	5	0.2
awe10295	scaffold75	267649	268456	S	SP='YES'	TM="O"	-	CE12	-	-	awe10295	*	AO090113000155,AO090102000092	AFL2T_08631	fge1_pm_C_20000005.1	ANID_02834T0	*	Afu2g17250	NFIA_092640	7	9	0.144
awe10296	scaffold75	269296	271081	S	SP='YES'	TM="O"	-	PL4	-	-	awe10296	*	*	*	*	ANID_03950T0	*	*	*	2	2	1
awe10334	scaffold75	359840	360658	S	SP='YES'	TM="O"	PHI:1581|GzOB021|I1RPX8|5518|Gibberella_zeae_(related:_Fusarium_graminearum)|Unaffected_pathogenicity	AA9	-	-	awe10334	ATET_05416	AO090023000787	AFL2T_04596	*	*	ACLA_047220	Afu4g07850	NFIA_108320	7	7	1
awe10390	scaffold75	517682	519107	S	SP='YES'	TM="O"	-	-	-	-	-	-	-	-	-	-	-	-	-	-	-	-
awe10411	scaffold75	593902	595455	S	SP='YES'	TM="O"	PHI:697|ugt51E1|AAM81358|5022|Leptosphaeria_maculans|Unaffected_pathogenicity	-	A01A	-	awe10411	ATET_05510	AO090023000872	AFL2T_04683	*	ANID_04422T0	ACLA_046350	Afu4g07040	NFIA_109180	8	8	1
awe10435	scaffold75	673249	674589	S	SP='YES'	TM="O"	-	-	-	-	awe10435	ATET_05549	AO090023000905	AFL2T_04718	e_gw1_13.822.1	ANID_04390T0	ACLA_046100	Afu4g06820	NFIA_109420	9	9	1
awe10448	scaffold75	709982	710800	S	SP='YES'	TM="O"	-	-	-	-	awe10448	ATET_05561	AO090023000918	AFL2T_04732	*	ANID_04379T0	ACLA_045920	Afu4g06670	NFIA_109540	8	8	0.111
awe10449	scaffold75	711673	714848	S	SP='YES'	TM="O"	-	-	-	-	awe10449	*	AO090023000919	AFL2T_04733	gw1_4.948.1	*	*	Afu4g06640	NFIA_109550	6	6	1
awe10468	scaffold75	806065	806719	S	SP='YES'	TM="O"	-	-	-	-	awe10468	*	*	*	fge1_pg_C_13000343.1	*	*	*	*	2	2	1
awe10533	scaffold89	104205	105741	S	SP='YES'	TM="O"	-	-	-	-	-	-	-	-	-	-	-	-	-	-	-	-
awe10539	scaffold89	120040	120436	S	SP='YES'	TM="O"	-	-	-	-	awe10539	ATET_04444	AO090011000626	AFL2T_05379	*	ANID_05996T0	ACLA_069130	Afu2g10100	NFIA_085510	8	8	1
awe10542	scaffold89	125791	126153	S	SP='YES'	TM="O"	PHI:135|BAD1_(related:_WI-1)|AAA91036|5039|Blastomyces_dermatitidis|Loss_of_pathogenicity	-	-	-	awe10542	ATET_04447	*	AFL2T_05376	gw1_7.466.1	ANID_05993T0	ACLA_069160	Afu2g10130	NFIA_085540	8	8	0.75
awe10600	scaffold89	318229	319460	S	SP='YES'	TM="O"	-	CE16	-	-	awe10600	ATET_01500	AO090011000555	AFL2T_05309	*	ANID_05930T0	*	Afu2g10760	NFIA_086100	7	7	1
awe10628	scaffold97	80454	80873	S	SP='YES'	TM="O"	-	-	-	-	-	-	-	-	-	-	-	-	-	-	-	-
awe10636	scaffold97	110849	113487	S	SP='YES'	TM="O"	-	-	-	-	awe10636	ATET_01884	AO090038000633	AFL2T_07954	*	ANID_09067T0	ACLA_064980	Afu7g02570	NFIA_115290	8	8	1
awe10676	scaffold139	168228	168894	S	SP='YES'	TM="O"	-	-	-	-	awe10676	ATET_09624	AO090011000916	AFL2T_05622	*	ANID_05834T0	ACLA_079770	Afu2g07800	NFIA_083510	8	8	0.25
awe10688	scaffold139	231568	232522	S	SP='YES'	TM="O"	-	-	-	-	awe10688	ATET_06866	AO090011000934	AFL2T_05639	gw1_9.339.1	*	ACLA_079590	Afu2g07590	NFIA_083320	8	8	1
awe10732	scaffold150	89721	90585	S	SP='YES'	TM="O"	-	-	-	-	awe10732	*	AO090020000438	AFL2T_10880	*	ANID_04702T0	ACLA_011730	Afu5g08800	NFIA_078500	7	7	1
awe10737	scaffold151	1539	3401	S	SP='YES'	TM="O"	-	-	-	-	awe10737	ATET_07804	AO090005000078	AFL2T_00097	e_gw1_6.1249.1	ANID_08099T0	ACLA_072900	Afu2g14610	NFIA_089810	9	9	1
awe10745	scaffold151	26613	27082	S	SP='YES'	TM="O"	-	-	-	-	-	-	-	-	-	-	-	-	-	-	-	-
awe10748	scaffold151	35310	36410	S	SP='YES'	TM="O"	-	GH74 ,GH93	-	-	-	-	-	-	-	-	-	-	-	-	-	-
awe10753	scaffold151	52112	54285	S	SP='YES'	TM="O"	PHI:922|um03615||5270|Ustilago_maydis|Unaffected_pathogenicity	AA3	-	fgenesh3_pg.43__45|[Postia_placenta]	awe10753	*	AO090103000128	AFL2T_12244	fge1_pm_C_15000089.1	*	*	*	*	4	4	1
awe10764	scaffold151	95057	96238	S	SP='YES'	TM="O"	-	-	S09X	-	-	-	-	-	-	-	-	-	-	-	-	-
awe10776	scaffold151	124825	126754	S	SP='YES'	TM="O"	-	-	-	-	awe10776	*	*	*	*	*	*	Afu4g02770	NFIA_030810	3	3	1
awe10777	scaffold151	127559	128728	S	SP='YES'	TM="O"	-	-	-	fgenesh1_pg.C_scaffold_63000067|[Phytophthora_ramorum]	awe10777	*	*	*	*	*	*	Afu4g02780	*	2	2	1
awe10788	scaffold151	147032	148218	S	SP='YES'	TM="O"	-	-	-	-	awe10788	ATET_00768,ATET_01375	AO090026000198	AFL2T_07049	gw1_12.569.1	ANID_07403T0	ACLA_044040	Afu8g01810	NFIA_095420	9	10	0.291
awe10789	scaffold151	155123	155762	S	SP='YES'	TM="O"	-	-	-	-	awe10789	ATET_07484	AO090003001484	AFL2T_01606	est_GWPlus_C_80365.1	ANID_08333T0	ACLA_061060	Afu3g03060	NFIA_004890	9	9	1
awe10793	scaffold151	164262	165531	S	SP='YES'	TM="O"	PHI:222|PELB|AAD09857|5457|Colletotrichum_gloeosporioides|Reduced_virulence	PL1	-	-	awe10793	*	AO090010000030	AFL2T_11297	*	*	*	Afu7g05030	NFIA_026110	5	5	1
awe10804	scaffold151	202007	202827	S	SP='YES'	TM="O"	-	-	-	-	awe10804	ATET_08836	*	AFL2T_03917	fge1_pm_C_12000090.1	ANID_01153T0	ACLA_076690	Afu3g03880	NFIA_006150	8	8	1
awe10805	scaffold151	203576	205054	S	SP='YES'	TM="O"	-	CE10	-	-	awe10805	*	AO090005000518	AFL2T_00519	*	*	*	Afu3g03890	NFIA_006160	5	6	0.24
awe10811	scaffold151	219802	220094	S	SP='YES'	TM="O"	-	-	-	-	awe10811	*	*	AFL2T_04875	*	*	ACLA_091340	Afu2g03190	NFIA_035550	5	5	0.4
awe10813	scaffold151	226460	228673	S	SP='YES'	TM="O"	-	GH42	-	-	-	-	-	-	-	-	-	-	-	-	-	-
awe10817	scaffold151	246417	247529	S	SP='YES'	TM="O"	PHI:1575|GzOB015|I1RIQ3|5518|Gibberella_zeae_(related:_Fusarium_graminearum)|Unaffected_pathogenicity	AA9 ,CBM1	-	-	awe10817	ATET_07790	AO090005000531	AFL2T_00532	e_gw1_6.376.1	ANID_01602T0	ACLA_059790	Afu8g06830	NFIA_099510	9	9	1
awe10827	scaffold151	282173	283035	S	SP='YES'	TM="O"	-	-	-	-	awe10827	*	*	*	*	ANID_01561T0	ACLA_094280	*	*	3	3	0.333
awe10834	scaffold151	301983	302994	S	SP='YES'	TM="O"	-	GH43	-	-	awe10834	*	AO090005000064	AFL2T_00085	*	*	*	*	*	3	3	1
awe10835	scaffold151	303930	305354	S	SP='YES'	TM="O"	PHI:2928|lip22|J9NNZ8|59765|Fusarium_oxysporum_f._sp._Lycopersici|Unaffected_pathogenicity	-	-	-	awe10835	*	AO090012000352	AFL2T_03260	*	*	*	Afu5g14150	NFIA_072820,NFIA_047420	5	6	0.305
awe10848	scaffold151	345931	350163	S	SP='YES'	TM="O"	PHI:2208|endo-1,4-beta-xylanase_[GH10_family]|MGG_05464|148305|Magnaporthe_oryzae_(related:_Magnaporthe_grisea)|Reduced_virulence	AA9 ,CBM1 ,GH10	-	-	awe10848	ATET_07190	*	*	*	*	*	Afu3g15210	NFIA_061880	4	4	0.5
awe10849	scaffold151	352104	355211	S	SP='YES'	TM="O"	-	GH43	-	-	-	-	-	-	-	-	-	-	-	-	-	-
awe10858	scaffold151	377887	378882	S	SP='YES'	TM="O"	-	-	-	-	awe10858	*	AO090003000836,AO090102000335	AFL2T_09754,AFL2T_02182	*	*	*	*	*	3	5	0.2
