# Supplementary material for: Sequencing and functional annotation of the whole genome of the filamentous fungus Aspergillus westerdijkiae
Source: BMC Genomics. 2016 Aug 15;17:633. doi: 10.1186/s12864-016-2974-x (PMC4986183; doi:10.1186/s12864-016-2974-x)
Supplement: Additional file 5: Table S5 — Counts of the putative genes per CAZy family in the 9 genomes used in this study. Table S6. Counts of the putative genes per Plant Polysaccharide Degradation (PDD)-related CAZy family in the 9 genomes used in this study. Table S7. Functional annotation of the PDD-related genes (with orthologues) for A. westerdijkiae. Table S8. Functional annotation of the PDD-related genes (without orthologues) for A. westerdijkiae. Table S9. Counts of the putative genes involved in plant polysaccharide degradation in the nine Aspergillus species. (XLSX 79 kb) [file 12864_2016_2974_MOESM5_ESM.xlsx]

## Sheet: Table S5
Table S5. Counts of the putative genes per CAZy family in the 9 genomes used in this study
Glycoside Hydrolases (GHs)	GH1	GH2	GH3	GH5	GH6	GH7	GH10	GH11	GH12	GH13	GH15	GH16	GH17	GH18	GH20	GH23	GH24	GH25	GH26	GH27	GH28	GH29	GH30	GH31	GH32	GH33	GH35	GH36	GH37	GH38	GH39	GH42	GH43	GH45	GH46	GH47	GH51	GH53	GH54	GH55	GH62	GH63	GH65	GH67	GH71	GH72	GH74	GH75	GH76
Asperdillus clavatus	3	3	12	9	2	4	2	3	3	16	6	12	5	14	2	0	0	3	0	2	3	0	2	5	1	1	2	2	1	1	0	0	13	0	1	5	2	0	1	4	2	2	1	1	3	6	2	4	8
Aspergillus flavus	3	8	24	15	1	3	4	4	5	15	3	12	4	17	3	0	2	1	1	3	21	0	0	9	4	1	7	2	1	1	0	0	20	0	0	5	4	2	1	3	2	2	1	1	8	8	1	4	11
Aspergillus fumigatus	5	6	18	13	1	4	4	3	4	15	5	14	5	18	2	1	0	3	0	5	13	0	1	6	4	1	5	2	1	1	0	0	18	1	0	5	2	1	1	6	2	2	1	1	8	7	3	4	8
Aspergillus nidulans	3	10	20	16	2	3	3	2	1	12	2	13	5	18	2	0	1	3	3	3	10	0	0	10	2	1	3	3	1	1	1	0	17	0	0	7	3	1	1	6	2	2	1	1	5	5	3	2	7
Aspergillus niger	3	3	14	5	1	0	1	2	1	11	1	8	3	10	1	0	0	0	1	4	20	1	1	4	1	1	4	1	1	0	0	0	8	0	0	4	2	1	0	2	0	2	0	1	4	4	1	2	10
Aspergillus oryzae	3	7	23	12	1	3	4	4	4	15	3	12	5	18	3	0	2	1	1	3	21	0	0	10	4	1	5	2	1	1	0	0	19	0	0	5	3	1	1	3	2	2	1	1	8	7	1	4	11
Aspergillus terreus	3	10	21	18	2	4	4	2	6	13	2	8	4	21	2	0	2	2	0	4	8	2	1	11	6	2	4	3	1	1	1	0	20	0	0	6	3	1	1	4	3	2	1	2	7	6	2	2	10
Aspergillus westerdijkiae	4	10	22	16	2	3	3	2	3	10	3	8	5	18	3	1	2	1	1	2	15	1	0	8	4	0	4	2	1	1	0	1	19	0	0	5	4	2	1	3	1	2	1	1	9	6	2	3	9
N. fischeri	5	6	19	16	2	5	4	4	5	15	5	14	5	22	2	1	0	3	0	5	13	0	1	8	4	1	5	2	1	1	0	0	20	1	0	6	2	1	1	11	2	2	1	1	9	7	4	4	9
GlycosylTransferases (GTs)	GT1	GT2	GT3	GT4	GT5	GT8	GT15	GT20	GT21	GT22	GT24	GT25	GT26	GT28	GT31	GT32	GT33	GT34	GT35	GT39	GT41	GT45	GT48	GT50	GT51	GT54	GT57	GT58	GT59	GT61	GT62	GT66	GT69	GT71	GT76	GT78	GT90	GT91	Total
Asperdillus clavatus	3	13	1	6	3	4	3	7	2	4	1	1	0	1	3	8	1	4	1	3	0	0	1	1	1	1	2	1	1	0	3	1	3	4	1	0	5	0	94
Aspergillus flavus	8	13	1	11	3	5	3	6	3	4	1	6	0	0	5	10	1	2	1	3	0	0	1	1	0	2	2	1	1	0	3	1	3	5	1	0	8	0	115
Aspergillus fumigatus	5	13	1	8	3	4	3	7	2	4	1	2	0	2	4	8	1	3	1	3	1	0	1	1	0	1	2	1	1	1	3	1	3	3	2	1	9	1	107
Aspergillus nidulans	7	10	1	6	2	5	3	4	2	4	1	4	0	1	5	8	1	3	1	3	1	0	1	1	0	3	2	1	1	0	3	1	3	2	1	0	4	0	95
Aspergillus niger	9	7	0	7	4	3	1	1	2	3	1	3	0	0	3	9	1	2	0	1	0	0	0	1	0	2	2	1	1	0	1	1	4	4	2	0	6	0	82
Aspergillus oryzae	8	10	1	10	3	4	3	6	3	4	1	5	0	0	5	8	1	2	1	3	0	1	1	1	0	0	2	1	1	0	3	1	4	5	2	0	7	0	107
Aspergillus terreus	7	10	1	7	3	2	3	5	2	4	1	4	1	0	7	10	1	3	1	3	0	0	1	1	0	2	2	1	1	0	3	1	4	4	1	0	6	1	103
Aspergillus westerdijkiae	8	10	1	5	1	3	3	6	2	4	1	1	1	1	2	8	1	4	1	3	1	0	1	1	0	2	2	1	1	0	3	1	5	5	1	0	6	0	96
N. fischeri	5	13	1	8	3	5	3	7	2	4	1	1	0	1	2	7	1	4	1	3	1	0	1	1	0	1	2	1	1	0	3	1	3	2	1	0	9	0	99
Carbohydrate Esterases (CEs)	CE1	CE2	CE3	CE4	CE5	CE7	CE8	CE9	CE10	CE12	CE14	CE15	CE16	Total
Asperdillus clavatus	20	1	1	6	3	1	2	1	39	2	3	0	4	83
Aspergillus flavus	22	1	5	4	5	3	5	1	71	5	5	0	4	131
Aspergillus fumigatus	21	1	1	7	5	1	4	2	44	4	3	1	5	99
Aspergillus nidulans	21	2	7	9	4	0	3	1	54	3	2	0	5	111
Aspergillus niger	9	0	1	8	5	2	3	1	69	3	1	0	3	105
Aspergillus oryzae	22	1	3	4	5	3	4	1	59	5	4	0	4	115
Aspergillus terreus	19	3	3	5	8	1	1	1	65	3	3	1	6	119
Aspergillus westerdijkiae	23	2	2	8	8	2	3	1	65	5	2	1	9	131
N. fischeri	22	1	2	7	7	2	4	1	56	4	3	1	6	116
Polysaccharide Lyases (PLs)	PL1	PL3	PL4	PL5	PL7	PL9	PL11	PL17	PL20	PL22	Total
Asperdillus clavatus	2	1	2	0	0	0	0	0	2	0	7
Aspergillus flavus	12	3	3	0	1	1	0	0	2	2	24
Aspergillus fumigatus	6	3	3	1	0	1	0	0	1	0	15
Aspergillus nidulans	8	5	4	0	0	1	1	0	2	0	21
Aspergillus niger	4	0	2	0	0	0	0	0	1	3	10
Aspergillus oryzae	12	3	5	0	1	1	0	0	2	2	26
Aspergillus terreus	7	3	3	0	0	1	0	1	0	0	15
Aspergillus westerdijkiae	11	3	6	0	0	1	1	0	0	2	24
N. fischeri	6	3	3	1	1	1	0	0	2	0	17
Auxiliary Activities (AAs)	AA1	AA2	AA3	AA4	AA5	AA6	AA7	AA8	AA9	Total
Asperdillus clavatus	2	3	13	2	1	2	20	2	8	53
Aspergillus flavus	2	3	32	1	2	2	45	3	8	98
Aspergillus fumigatus	1	3	11	5	1	2	25	2	8	58
Aspergillus nidulans	2	3	25	5	0	1	38	1	11	86
Aspergillus niger	3	1	29	4	0	1	37	2	3	80
Aspergillus oryzae	2	3	28	1	2	2	45	2	9	94
Aspergillus terreus	5	3	22	3	1	1	34	4	13	86
Aspergillus westerdijkiae	2	3	29	3	2	3	44	3	12	101
N. fischeri	2	3	14	3	2	1	29	2	8	64
Carbohydrate-Binding Modules (CBMs)	CBM1	CBM3	CBM4	CBM6	CBM10	CBM13	CBM14	CBM16	CBM18	CBM19	CBM20	CBM21	CBM22	CBM24	CBM32	CBM35	CBM37	CBM38	CBM42	CBM43	CBM44	CBM46	CBM48	CBM50	CBM56	CBM63	CBM64	CBM66	CBM67	Total
Asperdillus clavatus	15	0	1	1	0	1	1	1	5	1	6	1	0	0	0	1	0	0	1	3	0	0	1	5	0	1	0	0	0	45
Aspergillus flavus	5	0	0	0	0	3	3	0	4	1	1	1	0	3	2	2	0	0	1	5	0	1	2	9	0	1	1	0	6	51
Aspergillus fumigatus	17	0	0	0	1	1	1	0	6	1	5	1	0	4	1	1	0	1	1	4	0	1	1	8	0	1	1	2	4	63
Aspergillus nidulans	6	0	0	2	0	0	1	0	12	0	4	1	1	1	0	1	1	0	1	3	0	1	1	18	0	1	1	1	6	63
Aspergillus niger	1	0	0	0	0	1	1	0	4	0	1	1	0	1	0	1	1	0	0	3	0	0	0	11	1	0	0	1	4	32
Aspergillus oryzae	3	0	0	0	0	3	2	0	4	1	1	1	0	2	2	1	0	0	1	5	0	1	1	8	0	1	1	1	5	44
Aspergillus terreus	15	1	0	1	0	2	1	0	10	1	4	1	2	2	2	2	0	0	1	3	0	1	1	14	0	1	0	2	3	70
Aspergillus westerdijkiae	8	0	0	1	0	1	0	0	5	1	3	1	1	2	1	1	1	0	1	3	1	1	2	10	0	1	0	0	8	53
N. fischeri	22	0	0	0	0	1	2	0	7	0	6	1	1	5	1	1	2	2	1	4	0	1	1	12	0	1	1	1	4	77
[truncated: 19 more columns]

## Sheet: Table S6
Table S6. Counts of the putative genes per Plant Polysaccharide Degradation (PDD)-related CAZy family in the 9 genomes used in this study.
Glycoside Hydrolases (GHs)	GH1	GH2	GH3	GH5	GH6	GH7	GH10	GH11	GH12	GH13	GH15	GH26	GH27	GH28	GH29	GH31	GH32	GH35	GH36	GH43	GH45	GH51	GH53	GH54	GH62	GH67	GH74	GH78	GH88	GH93	GH95	GH105	GH115	Total	Percentage
Asperdillus clavatus	3	3	12	9	2	4	2	3	3	16	6	0	2	3	0	5	1	2	2	13	0	2	0	1	2	1	2	0	0	1	1	2	1	104	0.517413
Aspergillus flavus	3	8	24	15	1	3	4	4	5	15	3	1	3	21	0	9	4	7	2	20	0	4	2	1	2	1	1	12	3	3	2	4	3	190	0.5919
Aspergillus fumigatus	5	6	18	13	1	4	4	3	4	15	5	0	5	13	0	6	4	5	2	18	1	2	1	1	2	1	3	5	2	3	2	3	1	158	0.580882
Aspergillus nidulans	3	10	20	16	2	3	3	2	1	12	2	3	3	10	0	10	2	3	3	17	0	3	1	1	2	1	3	9	2	2	3	4	1	157	0.590226
Aspergillus niger	3	3	14	5	1	0	1	2	1	11	1	1	4	20	1	4	1	4	1	8	0	2	1	0	0	1	1	7	1	1	2	2	0	104	0.565217
Aspergillus oryzae	3	7	23	12	1	3	4	4	4	15	3	1	3	21	0	10	4	5	2	19	0	3	1	1	2	1	1	9	3	3	3	4	4	179	0.588816
Aspergillus terreus	3	10	21	18	2	4	4	2	6	13	2	0	4	8	2	11	6	4	3	20	0	3	1	1	3	2	2	4	0	4	3	2	2	170	0.607143
Aspergillus westerdijkiae	4	10	22	16	2	3	3	2	3	10	3	1	2	15	1	8	4	4	2	19	0	4	2	1	1	1	2	11	3	3	3	3	2	170	0.604982
N. fischeri	5	6	19	16	2	5	4	4	5	15	5	0	5	13	0	8	4	5	2	20	1	2	1	1	2	1	4	7	2	3	2	3	1	173	0.570957
Carbohydrate Esterases (CEs)	CE1	CE8	CE12	CE15	Total	Percentage
Asperdillus clavatus	20	2	2	0	24	0.289157
Aspergillus flavus	22	5	5	0	32	0.244275
Aspergillus fumigatus	21	4	4	1	30	0.30303
Aspergillus nidulans	21	3	3	0	27	0.243243
Aspergillus niger	9	3	3	0	15	0.142857
Aspergillus oryzae	22	4	5	0	31	0.269565
Aspergillus terreus	19	1	3	1	24	0.201681
Aspergillus westerdijkiae	23	3	5	1	32	0.244275
N. fischeri	22	4	4	1	31	0.267241
Polysaccharide Lyases (PLs)	PL1	PL3	PL4	PL9	PL11	Total	Percentage
Asperdillus clavatus	2	1	2	0	0	5	0.714286
Aspergillus flavus	12	3	3	1	0	19	0.791667
Aspergillus fumigatus	6	3	3	1	0	13	0.866667
Aspergillus nidulans	8	5	4	1	1	19	0.904762
Aspergillus niger	4	0	2	0	0	6	0.6
Aspergillus oryzae	12	3	5	1	0	21	0.807692
Aspergillus terreus	7	3	3	1	0	14	0.933333
Aspergillus westerdijkiae	11	3	6	1	1	22	0.916667
N. fischeri	6	3	3	1	0	13	0.764706

## Sheet: Table S7
Table S7. Functional annotation of the PDD-related genes (with orthologues) for A. westerdijkiae.
*Ortgology_ID colum refering to the closest respresentative ortholog gene of each ortholog cluster
Protein_ID	Scaffold	Start	End	Signal peptide	Transmembrane	Predicted_CAZY	Ortholog_ID	Enzyme code	Function	CAZY	KO_ENTRY	KO_name	Definition	EC	Pathway	Pathway_Des	CDD	PFAM
awe04292	scaffold14	762898	763884	SP='YES'	TM="O"	-	AO090001000582	FAE SF1	feruloyl esterase	SF1	-	-	-	-	-	-	gnl|CDD|254255 pfam07519, Tannase, Tannase and feruloyl esterase. This family	FAEB2_ASPFU/74-526 Q4WMR0.1 PF07519.6;Tannase;
awe07049	scaffold34	281154	282306	SP='YES'	TM="O"	CE1	AO090011000745	AXE	acetyl xylan esterase	CE 1	-	-	-	-	-	-	gnl|CDD|233593 TIGR01840, esterase_phb, esterase, PHB depolymerase family.	AXE1_ASPOR/48-260 Q75P26.1 PF10503.4;Esterase_phd;
awe09718	scaffold62	566186	567001	SP='YES'	TM="O"	CE1	Afu1g17510	AXE	acetyl xylan esterase	CE 1	-	-	-	-	-	-	gnl|CDD|233593 TIGR01840, esterase_phb, esterase, PHB depolymerase family.	G1XUR1_ARTOA/141-255 PB143706; Pfam-B_143706;
awe05898	scaffold25	1199155	1199629	SP='YES'	TM="O"	CE1	AO090023000158	FAE SF5	feruloyl esterase	CE 1	K03932	lpqC	polyhydroxybutyrate depolymerase	#			gnl|CDD|226040 COG3509, LpqC, Poly(3-hydroxybutyrate) depolymerase [Secondary	FAEC_ASPNC/59-268 PB000352; Pfam-B_352;
awe05299	scaffold17	1205647	1206810	SP='YES'	TM="M"	CE1	AO090701000884	FAE SF5	feruloyl esterase	CE 1	-	-	-	-	-	-	gnl|CDD|226040 COG3509, LpqC, Poly(3-hydroxybutyrate) depolymerase [Secondary	Q2GYY8_CHAGB/809-1011 PB001838; Pfam-B_1838;
awe09219	scaffold45	976407	978578	SP='NO'	TM="O"	CE1	AO090005000945	FAE SF5	feruloyl esterase	CE 1	K14189	dltE	uncharacterized oxidoreductase	EC:1.-.-.-			gnl|CDD|187628 cd05370, SDR_c2, classical (c) SDR, subgroup 2. Short-chain	B8MYQ9_ASPFN/41-324 PB000119; Pfam-B_119;
awe07945	scaffold35	2422230	2424669	SP='YES'	TM="O"	CE8	AO090012000749	PME	pectin methyl esterase	CE 8	K01051	E3.1.1.11	pectinesterase	EC:3.1.1.11	2	ko00040, Pentose and glucuronate interconversions;ko00500, Starch and sucrose metabolism;	gnl|CDD|250360 pfam01095, Pectinesterase, Pectinesterase.	B8N767_ASPFN/27-306 B8N767.1 PF01095.14;Pectinesterase;
awe08167	scaffold41	480797	482309	SP='YES'	TM="O"	CE8	AO090102000010	PME	pectin methyl esterase	CE 8	K01051	E3.1.1.11	pectinesterase	EC:3.1.1.11	2	ko00040, Pentose and glucuronate interconversions;ko00500, Starch and sucrose metabolism;	gnl|CDD|250360 pfam01095, Pectinesterase, Pectinesterase.	PMEA_EMENI/36-318 Q5B7U0.1 PF01095.14;Pectinesterase;
awe05265	scaffold17	1055354	1058713	SP='YES'	TM="O"	CE8	AO090020000404	PME	pectin methyl esterase	CE 8	K01051	E3.1.1.11	pectinesterase	EC:3.1.1.11	2	ko00040, Pentose and glucuronate interconversions;ko00500, Starch and sucrose metabolism;	gnl|CDD|215367 PLN02682, PLN02682, pectinesterase family protein.	Q2U4C1_ASPOR/152-369 Q2U4C1.1 PF01095.14;Pectinesterase;
awe01876	scaffold4	1323558	1325431	SP='YES'	TM="M"	CE12	AO090102000091	RGAE	rhamnogalacturonan acetyl esterase	CE 12	-	-	-	-	-	-	gnl|CDD|238859 cd01821, Rhamnogalacturan_acetylesterase_like, Rhamnogalacturan_acetylesterase_like	Q2UB65_ASPOR/25-373 Q2UB65.1 PF07690.11;MFS_1;
awe05737	scaffold25	642544	643282	SP='YES'	TM="O"	CE12	AO090113000155	RGAE	rhamnogalacturonan acetyl esterase	CE 12	K01051	E3.1.1.11	pectinesterase	EC:3.1.1.11	2	ko00040, Pentose and glucuronate interconversions;ko00500, Starch and sucrose metabolism;	gnl|CDD|238859 cd01821, Rhamnogalacturan_acetylesterase_like, Rhamnogalacturan_acetylesterase_like	G2X342_VERDV/30-210 G2X342.1 PF13472.1;Lipase_GDSL_2;
awe06005	scaffold27	166123	166762	SP='YES'	TM="O"	CE12	AO090701000556	RGAE	rhamnogalacturonan acetyl esterase	CE 12	-	-	-	-	-	-	gnl|CDD|238859 cd01821, Rhamnogalacturan_acetylesterase_like, Rhamnogalacturan_acetylesterase_like	B8NEB9_ASPFN/19-223 B8NEB9.1 PF00657.17;Lipase_GDSL;
awe09193	scaffold45	911250	915761	SP='YES'	TM="O"	CE12	AO090113000155	RGAE	rhamnogalacturonan acetyl esterase	CE 12	-	-	-	-	-	-	gnl|CDD|238859 cd01821, Rhamnogalacturan_acetylesterase_like, Rhamnogalacturan_acetylesterase_like	Q2U5G2_ASPOR/31-208 Q2U5G2.1 PF13472.1;Lipase_GDSL_2;
awe01309	scaffold3	427907	440392	SP='NO'	TM="O"	CE15	ATET_00945	GE	glucuronoyl esterase	CE15	-	-	-	-	-	-	gnl|CDD|187584 cd05323, ADH_SDR_c_like, insect type alcohol dehydrogenase (ADH)-like,	Q0CZE1_ASPTN/33-223 Q0CZE1.1 PF00106.20;adh_short;
awe03455	scaffold9	2426474	2428138	SP='NO'	TM="O"	GH1	AO090113000148	BGL	beta glucosidase	GH 1	K01188	E3.2.1.21	beta-glucosidase	EC:3.2.1.21	3	ko00460, Cyanoamino acid metabolism;ko00500, Starch and sucrose metabolism;ko00940, Phenylpropanoid biosynthesis;	gnl|CDD|249702 pfam00232, Glyco_hydro_1, Glycosyl hydrolase family 1.	B8NL32_ASPFN/28-502 B8NL32.1 PF00232.13;Glyco_hydro_1;
awe07257	scaffold35	158068	161610	SP='YES'	TM="O"	GH1	AO090120000075	BGL	beta glucosidase	GH 1	K01188	E3.2.1.21	beta-glucosidase	EC:3.2.1.21	3	ko00460, Cyanoamino acid metabolism;ko00500, Starch and sucrose metabolism;ko00940, Phenylpropanoid biosynthesis;	gnl|CDD|249702 pfam00232, Glyco_hydro_1, Glycosyl hydrolase family 1.	B8NLE6_ASPFN/143-595 B8NLE6.1 PF00232.13;Glyco_hydro_1;
awe07558	scaffold35	1172686	1175800	SP='NO'	TM="O"	GH1	AO090003000497	BGL	beta glucosidase	GH 1	K05350	bglB	beta-glucosidase	EC:3.2.1.21	3	ko00460, Cyanoamino acid metabolism;ko00500, Starch and sucrose metabolism;ko00940, Phenylpropanoid biosynthesis;	gnl|CDD|249702 pfam00232, Glyco_hydro_1, Glycosyl hydrolase family 1.	A1D1U5_NEOFI/5-480 A1D1U5.1 PF00232.13;Glyco_hydro_1;
awe04321	scaffold14	875887	879483	SP='YES'	TM="O"	GH2	AO090001000556	MND	beta mannosidase	GH 2	K01192	MANBA, manB	beta-mannosidase	EC:3.2.1.25	2	ko00511, Other glycan degradation;ko04142, Lysosome;	gnl|CDD|225789 COG3250, LacZ, Beta-galactosidase/beta-glucuronidase [Carbohydrate	G5BXA5_HETGA/284-528 G5BXA5.1 PF02836.12;Glyco_hydro_2_C;
awe04658	scaffold14	2028915	2030359	SP='YES'	TM="O"	GH2	AO090038000009	GUS	beta glucuronidase	GH 2	K01195	GUSB, uidA	beta-glucuronidase	EC:3.2.1.31	7	ko00040, Pentose and glucuronate interconversions;ko00500, Starch and sucrose metabolism;ko00531, Glycosaminoglycan degradation;ko00860, Porphyrin and chlorophyll metabolism;ko00944, Flavone and flavonol biosynthesis;ko00983, Drug metabolism - other enzymes;ko04142, Lysosome;	gnl|CDD|236657 PRK10150, PRK10150, beta-D-glucuronidase; Provisional.	B6H7G3_PENCW/317-634 B6H7G3.1 PF02836.12;Glyco_hydro_2_C;
awe08959	scaffold45	158992	159225	SP='YES'	TM="O"	GH2	Afu5g14090	LAC	beta galactosidase	GH 2	-	-	-	-	-	-	gnl|CDD|251564 pfam02837, Glyco_hydro_2_N, Glycosyl hydrolases family 2, sugar	F9D5P8_9BACT/311-598 F9D5P8.1 PF02836.12;Glyco_hydro_2_C;
awe09069	scaffold45	570295	571956	SP='YES'	TM="O"	GH2	AO090023000053	GUS	beta glucuronidase	GH 2	-	-	-	-	-	-	gnl|CDD|236657 PRK10150, PRK10150, beta-D-glucuronidase; Provisional.	Q2UIH5_ASPOR/370-636 Q2UIH5.1 PF02836.12;Glyco_hydro_2_C;
awe00392	scaffold1	823247	825313	SP='NO'	TM="O"	GH2	AFL2T_05262	GUS	beta glucuronidase	GH 2	-	-	-	-	-	-	gnl|CDD|225789 COG3250, LacZ, Beta-galactosidase/beta-glucuronidase [Carbohydrate	B8NAV3_ASPFN/331-638 B8NAV3.1 PF02836.12;Glyco_hydro_2_C;
awe00556	scaffold1	1305376	1308079	SP='YES'	TM="O"	GH2	AN6388	LAC	beta galactosidase	GH 2	K01190	lacZ	beta-galactosidase	EC:3.2.1.23	3	ko00052, Galactose metabolism;ko00511, Other glycan degradation;ko00600, Sphingolipid metabolism;	gnl|CDD|225789 COG3250, LacZ, Beta-galactosidase/beta-glucuronidase [Carbohydrate	D2QQ32_SPILD/396-726 D2QQ32.1 PF02836.12;Glyco_hydro_2_C;
awe03476	scaffold9	2481519	2482917	SP='NO'	TM="M"	GH2	AO090003001410	MND	beta mannosidase	GH 2	-	-	-	-	-	-	gnl|CDD|225789 COG3250, LacZ, Beta-galactosidase/beta-glucuronidase [Carbohydrate	Q2UJ01_ASPOR/30-206 Q2UJ01.1 PF02837.13;Glyco_hydro_2_N;
awe01805	scaffold4	1117148	1118270	SP='NO'	TM="O"	GH2	AO090005000740	MND	beta mannosidase	GH 2	K01192	MANBA, manB	beta-mannosidase	EC:3.2.1.25	2	ko00511, Other glycan degradation;ko04142, Lysosome;	gnl|CDD|225789 COG3250, LacZ, Beta-galactosidase/beta-glucuronidase [Carbohydrate	MANBB_ASPNC/483-779 PB000077; Pfam-B_77;
awe07985	scaffold35	2520290	2522001	SP='NO'	TM="O"	GH2	AO090010000208	MND	beta mannosidase	GH 2	K01192	MANBA, manB	beta-mannosidase	EC:3.2.1.25	2	ko00511, Other glycan degradation;ko04142, Lysosome;	gnl|CDD|225789 COG3250, LacZ, Beta-galactosidase/beta-glucuronidase [Carbohydrate	MANBB_ASPNC/483-779 PB000077; Pfam-B_77;
awe05885	scaffold25	1164913	1166511	SP='NO'	TM="O"	GH2	ATET_04784	LAC	beta galactosidase	GH 2	K12111	ebgA	evolved beta-galactosidase subunit alpha	EC:3.2.1.23	2	ko00052, Galactose metabolism;ko00511, Other glycan degradation;	gnl|CDD|236673 PRK10340, ebgA, cryptic beta-D-galactosidase subunit alpha; Reviewed.	Q0CNF0_ASPTN/308-612 Q0CNF0.1 PF02836.12;Glyco_hydro_2_C;
awe04333	scaffold14	907288	908238	SP='YES'	TM="O"	GH3	AO090001000544	BGL	beta glucosidase	GH 3	K05349	bglX	beta-glucosidase	EC:3.2.1.21	3	ko00460, Cyanoamino acid metabolism;ko00500, Starch and sucrose metabolism;ko00940, Phenylpropanoid biosynthesis;	gnl|CDD|250238 pfam00933, Glyco_hydro_3, Glycosyl hydrolase family 3 N terminal	BGLF_ASPFN/67-346 B8NP65.1 PF00933.16;Glyco_hydro_3;
awe00475	scaffold1	1058129	1060467	SP='YES'	TM="O"	GH3	ATET_07419	BGL	beta glucosidase	GH 3	K05349	bglX	beta-glucosidase	EC:3.2.1.21	3	ko00460, Cyanoamino acid metabolism;ko00500, Starch and sucrose metabolism;ko00940, Phenylpropanoid biosynthesis;	gnl|CDD|250238 pfam00933, Glyco_hydro_3, Glycosyl hydrolase family 3 N terminal	BGLL_ASPFU/15-313 Q4WGT3.1 PF00933.16;Glyco_hydro_3;
awe03452	scaffold9	2419067	2420202	SP='NO'	TM="O"	GH3	AO090010000034	BGL	beta glucosidase	GH 3	K05349	bglX	beta-glucosidase	EC:3.2.1.21	3	ko00460, Cyanoamino acid metabolism;ko00500, Starch and sucrose metabolism;ko00940, Phenylpropanoid biosynthesis;	gnl|CDD|250238 pfam00933, Glyco_hydro_3, Glycosyl hydrolase family 3 N terminal	G3Y7K0_ASPNA/300-694 G3Y7K0.1 PF01915.17;Glyco_hydro_3_C;
awe03751	scaffold12	455469	456290	SP='YES'	TM="O"	GH3	AO090009000356	BGL	beta glucosidase	GH 3	K05349	bglX	beta-glucosidase	EC:3.2.1.21	3	ko00460, Cyanoamino acid metabolism;ko00500, Starch and sucrose metabolism;ko00940, Phenylpropanoid biosynthesis;	gnl|CDD|250238 pfam00933, Glyco_hydro_3, Glycosyl hydrolase family 3 N terminal	BGLA_ASPFN/51-341 B8NRX2.1 PF00933.16;Glyco_hydro_3;
awe06947	scaffold27	3307383	3309302	SP='NO'	TM="O"	GH3	AO090166000048	BGL	beta glucosidase	GH 3	K05349	bglX	beta-glucosidase	EC:3.2.1.21	3	ko00460, Cyanoamino acid metabolism;ko00500, Starch and sucrose metabolism;ko00940, Phenylpropanoid biosynthesis;	gnl|CDD|250238 pfam00933, Glyco_hydro_3, Glycosyl hydrolase family 3 N terminal	B6HQG9_PENCW/320-724 B6HQG9.1 PF01915.17;Glyco_hydro_3_C;
awe00049	C7874	322	2873	SP='NO'	TM="O"	GH3	AO090103000019	?		GH 3	K01207	nagZ	beta-N-acetylhexosaminidase	EC:3.2.1.52	1	ko00520, Amino sugar and nucleotide sugar metabolism;	gnl|CDD|224389 COG1472, BglX, Beta-glucosidase-related glycosidases [Carbohydrate	A1C3U3_ASPCL/14-342 A1C3U3.1 PF00933.16;Glyco_hydro_3;
awe09989	scaffold71	78865	79395	SP='NO'	TM="O"	GH3	AO090005000337	BGL	beta glucosidase	GH 3	K05349	bglX	beta-glucosidase	EC:3.2.1.21	3	ko00460, Cyanoamino acid metabolism;ko00500, Starch and sucrose metabolism;ko00940, Phenylpropanoid biosynthesis;	gnl|CDD|250238 pfam00933, Glyco_hydro_3, Glycosyl hydrolase family 3 N terminal	Q0CUB0_ASPTN/34-308 Q0CUB0.1 PF00933.16;Glyco_hydro_3;
awe07768	scaffold35	1837370	1843675	SP='YES'	TM="O"	GH3	AO090701000841	BGL	beta glucosidase	GH 3	K05349	bglX	beta-glucosidase	EC:3.2.1.21	3	ko00460, Cyanoamino acid metabolism;ko00500, Starch and sucrose metabolism;ko00940, Phenylpropanoid biosynthesis;	gnl|CDD|250238 pfam00933, Glyco_hydro_3, Glycosyl hydrolase family 3 N terminal	B8NFH0_ASPFN/55-335 B8NFH0.1 PF00933.16;Glyco_hydro_3;
awe01791	scaffold4	1079558	1079894	SP='YES'	TM="O"	GH3	AO090038000425	BGL	beta glucosidase	GH 3	K05349	bglX	beta-glucosidase	EC:3.2.1.21	3	ko00460, Cyanoamino acid metabolism;ko00500, Starch and sucrose metabolism;ko00940, Phenylpropanoid biosynthesis;	gnl|CDD|250238 pfam00933, Glyco_hydro_3, Glycosyl hydrolase family 3 N terminal	A2R5M1_ASPNC/62-371 A2R5M1.1 PF00933.16;Glyco_hydro_3;
awe01835	scaffold4	1198707	1198969	SP='YES'	TM="O"	GH3	AO090001000266	BGL	beta glucosidase	GH 3	K05349	bglX	beta-glucosidase	EC:3.2.1.21	3	ko00460, Cyanoamino acid metabolism;ko00500, Starch and sucrose metabolism;ko00940, Phenylpropanoid biosynthesis;	gnl|CDD|185053 PRK15098, PRK15098, beta-D-glucoside glucohydrolase; Provisional.	G7XEM4_ASPKW/398-659 G7XEM4.1 PF01915.17;Glyco_hydro_3_C;
awe01081	scaffold2	1123539	1124790	SP='NO'	TM="O"	GH3	AO090701000244	BGL	beta glucosidase	GH 3	K05349	bglX	beta-glucosidase	EC:3.2.1.21	3	ko00460, Cyanoamino acid metabolism;ko00500, Starch and sucrose metabolism;ko00940, Phenylpropanoid biosynthesis;	gnl|CDD|250238 pfam00933, Glyco_hydro_3, Glycosyl hydrolase family 3 N terminal	BGLI_ASPOR/314-709 Q2U8Y5.1 PF01915.17;Glyco_hydro_3_C;
awe01069	scaffold2	1076897	1081817	SP='YES'	TM="O"	GH3	AO090701000274	BXL/ABF	beta xylosidase/alpha arabinofuranosidase	GH 3	K05349	bglX	beta-glucosidase	EC:3.2.1.21	3	ko00460, Cyanoamino acid metabolism;ko00500, Starch and sucrose metabolism;ko00940, Phenylpropanoid biosynthesis;	gnl|CDD|185053 PRK15098, PRK15098, beta-D-glucoside glucohydrolase; Provisional.	B0Y3L5_ASPFC/49-389 B0Y3L5.1 PF00933.16;Glyco_hydro_3;
awe09430	scaffold46	653059	654319	SP='YES'	TM="O"	GH3	AO090012000135	BGL	beta glucosidase	GH 3	K05349	bglX	beta-glucosidase	EC:3.2.1.21	3	ko00460, Cyanoamino acid metabolism;ko00500, Starch and sucrose metabolism;ko00940, Phenylpropanoid biosynthesis;	gnl|CDD|250238 pfam00933, Glyco_hydro_3, Glycosyl hydrolase family 3 N terminal	BGLM_ASPFN/47-340 B8N5S6.1 PF00933.16;Glyco_hydro_3;
awe02879	scaffold9	429012	429699	SP='YES'	TM="O"	GH3	AO090005000986	BXL	beta xylosidase	GH 3	K15920	XYL4	beta-D-xylosidase 4	EC:3.2.1.37	2	ko00500, Starch and sucrose metabolism;ko00520, Amino sugar and nucleotide sugar metabolism;	gnl|CDD|178629 PLN03080, PLN03080, Probable beta-xylosidase; Provisional.	XYND_ASPTN/63-375 Q0CMH8.2 PF00933.16;Glyco_hydro_3;
awe02960	scaffold9	677087	678404	SP='NO'	TM="O"	GH3	AO090166000048	BGL	beta glucosidase	GH 3	K05349	bglX	beta-glucosidase	EC:3.2.1.21	3	ko00460, Cyanoamino acid metabolism;ko00500, Starch and sucrose metabolism;ko00940, Phenylpropanoid biosynthesis;	gnl|CDD|250238 pfam00933, Glyco_hydro_3, Glycosyl hydrolase family 3 N terminal	A1D8N1_NEOFI/328-733 A1D8N1.1 PF01915.17;Glyco_hydro_3_C;
awe05070	scaffold17	370925	372991	SP='NO'	TM="O"	GH3	AO090003000741	?		GH 3	K00234	SDHA, SDH1	succinate dehydrogenase (ubiquinone) flavoprotein subunit	EC:1.3.5.1	5	ko00020, Citrate cycle (TCA cycle);ko00190, Oxidative phosphorylation;ko05010, Alzheimer's disease;ko05012, Parkinson's disease;ko05016, Huntington's disease;	gnl|CDD|240286 PTZ00139, PTZ00139, Succinate dehydrogenase [ubiquinone] flavoprotein	F9XAC6_MYCGM/75-471 F9XAC6.1 PF00890.19;FAD_binding_2;
awe06133	scaffold27	559455	561611	SP='NO'	TM="M"	GH3	AO090009000554	BGL	beta glucosidase	GH 3	K05349	bglX	beta-glucosidase	EC:3.2.1.21	3	ko00460, Cyanoamino acid metabolism;ko00500, Starch and sucrose metabolism;ko00940, Phenylpropanoid biosynthesis;	gnl|CDD|250238 pfam00933, Glyco_hydro_3, Glycosyl hydrolase family 3 N terminal	G7XUI6_ASPKW/204-493 G7XUI6.1 PF00933.16;Glyco_hydro_3;
awe06153	scaffold27	655910	656323	SP='YES'	TM="O"	GH3	NFIA_098520	BGL	beta glucosidase	GH 3	K05349	bglX	beta-glucosidase	EC:3.2.1.21	3	ko00460, Cyanoamino acid metabolism;ko00500, Starch and sucrose metabolism;ko00940, Phenylpropanoid biosynthesis;	gnl|CDD|250238 pfam00933, Glyco_hydro_3, Glycosyl hydrolase family 3 N terminal	A1DBI2_NEOFI/34-337 A1DBI2.1 PF00933.16;Glyco_hydro_3;
awe06622	scaffold27	2187300	2188193	SP='NO'	TM="O"	GH3	AO090166000090	BGL	beta glucosidase	GH 3	K05349	bglX	beta-glucosidase	EC:3.2.1.21	3	ko00460, Cyanoamino acid metabolism;ko00500, Starch and sucrose metabolism;ko00940, Phenylpropanoid biosynthesis;	gnl|CDD|250238 pfam00933, Glyco_hydro_3, Glycosyl hydrolase family 3 N terminal	B6H8X1_PENCW/312-702 B6H8X1.1 PF01915.17;Glyco_hydro_3_C;
awe06596	scaffold27	2094862	2096330	SP='YES'	TM="O"	GH3	AO090103000120	BXL/ABF	beta xylosidase/alpha arabinofuranosidase	GH 3	K15920	XYL4	beta-D-xylosidase 4	EC:3.2.1.37	2	ko00500, Starch and sucrose metabolism;ko00520, Amino sugar and nucleotide sugar metabolism;	gnl|CDD|178629 PLN03080, PLN03080, Probable beta-xylosidase; Provisional.	BXLB_ASPTN/41-358 Q0CB82.1 PF00933.16;Glyco_hydro_3;
awe04123	scaffold14	248871	252289	SP='YES'	TM="O"	GH5	AO090003000990	EXG	exo 1,3 galactanase	GH 5	K01210	E3.2.1.58	glucan 1,3-beta-glucosidase	EC:3.2.1.58	1	ko00500, Starch and sucrose metabolism;	gnl|CDD|225344 COG2730, BglC, Endoglucanase [Carbohydrate transport and metabolism].	G7X930_ASPKW/77-387 G7X930.1 PF00150.13;Cellulase;
awe04266	scaffold14	695569	696445	SP='NO'	TM="M"	GH5	AO090001000604	EXG	exo 1,3 galactanase	GH 5	K01210	E3.2.1.58	glucan 1,3-beta-glucosidase	EC:3.2.1.58	1	ko00500, Starch and sucrose metabolism;	gnl|CDD|225344 COG2730, BglC, Endoglucanase [Carbohydrate transport and metabolism].	B6GXM5_PENCW/67-401 B6GXM5.1 PF00150.13;Cellulase;
awe00135	scaffold1	21783	23427	SP='NO'	TM="O"	GH5	ATET_07719	EXG	exo 1,3 galactanase	GH 5	K01210	E3.2.1.58	glucan 1,3-beta-glucosidase	EC:3.2.1.58	1	ko00500, Starch and sucrose metabolism;	gnl|CDD|225344 COG2730, BglC, Endoglucanase [Carbohydrate transport and metabolism].	Q0CF15_ASPTN/101-397 Q0CF15.1 PF00150.13;Cellulase;
awe03734	scaffold12	398753	399712	SP='NO'	TM="O"	-	AO090009000373	EXG	exo 1,3 galactanase	GH 5	-	-	-	-	-	-	gnl|CDD|225344 COG2730, BglC, Endoglucanase [Carbohydrate transport and metabolism].	Q0CTC2_ASPTN/56-348 Q0CTC2.1 PF00150.13;Cellulase;
awe07058	scaffold34	305318	309475	SP='YES'	TM="O"	GH5	AO090011000757	EXG	beta 1,6 glucanase	GH 5	K01210	E3.2.1.58	glucan 1,3-beta-glucosidase	EC:3.2.1.58	1	ko00500, Starch and sucrose metabolism;	gnl|CDD|225344 COG2730, BglC, Endoglucanase [Carbohydrate transport and metabolism].	EXGB_ASPFU/77-370 Q4X1N4.1 PF00150.13;Cellulase;
awe10740	scaffold151	10146	11917	SP='YES'	TM="O"	GH5	AO090012000917	EXG	exo 1,3 galactanase	GH 5	K01210	E3.2.1.58	glucan 1,3-beta-glucosidase	EC:3.2.1.58	1	ko00500, Starch and sucrose metabolism;	gnl|CDD|225344 COG2730, BglC, Endoglucanase [Carbohydrate transport and metabolism].	B8N7D8_ASPFN/76-358 B8N7D8.1 PF00150.13;Cellulase;
awe07526	scaffold35	1050851	1053026	SP='YES'	TM="O"	GH5, CBM1	AO090011000715	EGL	endoglucanase	GH 5	-	-	-	-	-	-	gnl|CDD|249631 pfam00150, Cellulase, Cellulase (glycosyl hydrolase family 5).	Q2TZU7_ASPOR/25-302 Q2TZU7.1 PF00150.13;Cellulase;
awe01845	scaffold4	1224562	1232521	SP='YES'	TM="O"	GH5	AO090012000046	GLN	exo 1,6 galactanase	GH 5	-	-	-	-	-	-	gnl|CDD|249631 pfam00150, Cellulase, Cellulase (glycosyl hydrolase family 5).	G3Y873_ASPNA/34-369 G3Y873.1 PF00150.13;Cellulase;
awe01874	scaffold4	1319807	1321479	SP='YES'	TM="O"	GH5	AO090012000917	EXG	exo 1,3 galactanase	GH 5	K01210	E3.2.1.58	glucan 1,3-beta-glucosidase	EC:3.2.1.58	1	ko00500, Starch and sucrose metabolism;	gnl|CDD|225344 COG2730, BglC, Endoglucanase [Carbohydrate transport and metabolism].	A1D8T2_NEOFI/63-350 A1D8T2.1 PF00150.13;Cellulase;
awe05444	scaffold23	53076	54838	SP='NO'	TM="O"	GH5	AO090005000423	EXG	exo 1,3 galactanase	GH 5	-	-	-	-	-	-	gnl|CDD|249631 pfam00150, Cellulase, Cellulase (glycosyl hydrolase family 5).	A1DCQ2_NEOFI/43-337 A1DCQ2.1 PF00150.13;Cellulase;
awe05149	scaffold17	629257	631683	SP='NO'	TM="O"	GH5	AO090005001389	EGL	endoglucanase	GH 5	-	-	-	-	-	-	-	H1V1X6_COLHI/50-545 H1V1X6.1 PF00150.13;Cellulase;
awe02666	scaffold8	1122546	1123834	SP='YES'	TM="O"	GH5	AO090005001553	EGL	endoglucanase	GH 5	-	-	-	-	-	-	gnl|CDD|249631 pfam00150, Cellulase, Cellulase (glycosyl hydrolase family 5).	EGLB_ASPNG/27-302 O74706.1 PF00150.13;Cellulase;
awe08388	scaffold43	626847	628661	SP='NO'	TM="O"	GH5	ATET_08371	EXG	exo 1,3 galactanase	GH 5	K01210	E3.2.1.58	glucan 1,3-beta-glucosidase	EC:3.2.1.58	1	ko00500, Starch and sucrose metabolism;	gnl|CDD|249631 pfam00150, Cellulase, Cellulase (glycosyl hydrolase family 5).	A1DN84_NEOFI/64-345 A1DN84.1 PF00150.13;Cellulase;
awe07258	scaffold35	162656	164501	SP='YES'	TM="O"	GH6, CBM1	ATET_07493	CBH	cellobiohydrolase	GH 6	K01179	E3.2.1.4	endoglucanase	EC:3.2.1.4	1	ko00500, Starch and sucrose metabolism;	gnl|CDD|250545 pfam01341, Glyco_hydro_6, Glycosyl hydrolases family 6.	CBHC_ASPFU/107-421 Q4WFK4.1 PF01341.12;Glyco_hydro_6;
awe10693	scaffold139	240999	243418	SP='YES'	TM="O"	GH6	AO090038000439	CBH	cellobiohydrolase	GH 6	K01179	E3.2.1.4	endoglucanase	EC:3.2.1.4	1	ko00500, Starch and sucrose metabolism;	gnl|CDD|250545 pfam01341, Glyco_hydro_6, Glycosyl hydrolases family 6.	Q2U2I8_ASPOR/147-461 Q2U2I8.1 PF01341.12;Glyco_hydro_6;
awe03413	scaffold9	2274685	2276655	SP='YES'	TM="O"	GH7, CBM1, GH5	AO090001000348	CBH	cellobiohydrolase	GH 7	-	-	-	-	-	-	gnl|CDD|250169 pfam00840, Glyco_hydro_7, Glycosyl hydrolase family 7.	CBHB_ASPFC/28-463 B0Y8K2.1 PF00840.15;Glyco_hydro_7;
awe08022	scaffold41	22737	26402	SP='YES'	TM="O"	GH7	AO090010000314	EGL	endoglucanase	GH 7	-	-	-	-	-	-	gnl|CDD|250169 pfam00840, Glyco_hydro_7, Glycosyl hydrolase family 7.	CELB_ASPTN/19-415 Q0CC84.1 PF00840.15;Glyco_hydro_7;
awe02706	scaffold8	1261843	1263451	SP='YES'	TM="O"	GH7	AO090012000941	CBH	cellobiohydrolase	GH 7	-	-	-	-	-	-	gnl|CDD|250169 pfam00840, Glyco_hydro_7, Glycosyl hydrolase family 7.	CBHA_ASPFN/19-451 B8N7G5.1 PF00840.15;Glyco_hydro_7;
awe03834	scaffold12	700117	700561	SP='YES'	TM="O"	GH10	AO090103000423	XLN	endoxylanase	GH 10	-	-	-	-	-	-	gnl|CDD|249776 pfam00331, Glyco_hydro_10, Glycosyl hydrolase family 10.	XYNF1_ASPOR/29-327 O94163.1 PF00331.15;Glyco_hydro_10;
awe02314	scaffold8	91668	93386	SP='YES'	TM="O"	GH10, AA9, CBM1	ATET_07190	XLN	endoxylanase	GH 10	-	-	-	-	-	-	gnl|CDD|249776 pfam00331, Glyco_hydro_10, Glycosyl hydrolase family 10.	B8NYH4_ASPFN/21-229 B8NYH4.1 PF03443.9;Glyco_hydro_61;
awe01413	scaffold3	760538	761232	SP='YES'	TM="O"	GH10, CBM1	AO090103000326	XLN	endoxylanase	GH 10	-	-	-	-	-	-	gnl|CDD|249776 pfam00331, Glyco_hydro_10, Glycosyl hydrolase family 10.	Q2TYA7_ASPOR/23-338 Q2TYA7.1 PF00331.15;Glyco_hydro_10;
awe03358	scaffold9	2080991	2081329	SP='YES'	TM="O"	GH11	AO090001000111	XLN	endoxylanase	GH 11	K01181	xynA	endo-1,4-beta-xylanase	EC:3.2.1.8			gnl|CDD|249875 pfam00457, Glyco_hydro_11, Glycosyl hydrolases family 11.	F7VLK3_SORMK/38-218 F7VLK3.1 PF00457.12;Glyco_hydro_11;
awe07296	scaffold35	299940	300566	SP='YES'	TM="O"	GH11	AO090120000026	XLN	endoxylanase	GH 11	K01181	xynA	endo-1,4-beta-xylanase	EC:3.2.1.8			gnl|CDD|249875 pfam00457, Glyco_hydro_11, Glycosyl hydrolases family 11.	XYNA_EMENI/44-224 P55332.1 PF00457.12;Glyco_hydro_11;
awe03668	scaffold12	205393	206621	SP='YES'	TM="O"	GH12	AO090003000905	XG EGL	xyloglucan active endoglucanase	GH 12	-	-	-	-	-	-	gnl|CDD|250785 pfam01670, Glyco_hydro_12, Glycosyl hydrolase family 12.	XGEA_ASPOR/88-240 Q2UK93.1 PF01670.11;Glyco_hydro_12;
awe00965	scaffold2	734119	735999	SP='YES'	TM="O"	GH12	AO090038000175	XG EGL	xyloglucan active endoglucanase	GH 12	-	-	-	-	-	-	gnl|CDD|250785 pfam01670, Glyco_hydro_12, Glycosyl hydrolase family 12.	Q2U360_ASPOR/106-265 Q2U360.1 PF01670.11;Glyco_hydro_12;
awe05899	scaffold25	1200423	1201559	SP='YES'	TM="O"	GH12	AO090026000102	XG EGL	xyloglucan active endoglucanase	GH 12	-	-	-	-	-	-	gnl|CDD|250785 pfam01670, Glyco_hydro_12, Glycosyl hydrolase family 12.	Q2UFR8_ASPOR/82-239 Q2UFR8.1 PF01670.11;Glyco_hydro_12;
awe03934	scaffold12	1066866	1069533	SP='YES'	TM="O"	GH13	AO090120000196	AMY	alpha amylase	GH 13	-	-	-	-	-	-	gnl|CDD|200458 cd11319, AmyAc_euk_AmyA, Alpha amylase catalytic domain found	AMYB_ASPAW/61-362 Q02906.1 PF00128.19;Alpha-amylase;
awe04661	scaffold14	2036340	2037665	SP='YES'	TM="O"	GH13	Afu2g13460	AMY	alpha amylase	GH 13	-	-	-	-	-	-	gnl|CDD|200458 cd11319, AmyAc_euk_AmyA, Alpha amylase catalytic domain found	Q5AZF6_EMENI/60-364 Q5AZF6.1 PF00128.19;Alpha-amylase;
awe09071	scaffold45	575765	576943	SP='NO'	TM="O"	GH13	AO090103000129	AGD	alpha glucosidase	GH 13	K01187	malZ	alpha-glucosidase	EC:3.2.1.20	2	ko00052, Galactose metabolism;ko00500, Starch and sucrose metabolism;	gnl|CDD|200472 cd11333, AmyAc_SI_OligoGlu_DGase, Alpha amylase catalytic domain	Q2TYS4_ASPOR/39-403 Q2TYS4.1 PF00128.19;Alpha-amylase;
awe00380	scaffold1	792454	794202	SP='NO'	TM="O"	GH13	AO090038000234	AGD	alpha glucosidase	GH 13	K01187	malZ	alpha-glucosidase	EC:3.2.1.20	2	ko00052, Galactose metabolism;ko00500, Starch and sucrose metabolism;	gnl|CDD|200472 cd11333, AmyAc_SI_OligoGlu_DGase, Alpha amylase catalytic domain	Q2U314_ASPOR/33-396 Q2U314.1 PF00128.19;Alpha-amylase;
awe00653	scaffold1	1596214	1598506	SP='YES'	TM="O"	GH13, CBM20	AO090023000944	AMY	alpha amylase	GH 13	-	-	-	-	-	-	gnl|CDD|200458 cd11319, AmyAc_euk_AmyA, Alpha amylase catalytic domain found	Q0C881_ASPTN/60-361 Q0C881.1 PF00128.19;Alpha-amylase;
awe07158	scaffold34	624152	625405	SP='YES'	TM="O"	GH13, GH28, CBM48	AO090010000483	GBA	glycogen debranching enzyme	GH 13	K00700	glgB	1,4-alpha-glucan branching enzyme	EC:2.4.1.18	1	ko00500, Starch and sucrose metabolism;	gnl|CDD|215246 PLN02447, PLN02447, 1,4-alpha-glucan-branching enzyme.	RHGB_ASPOR/68-383 Q2TWN8.1 PF00295.12;Glyco_hydro_28;
awe07578	scaffold35	1234798	1235607	SP='NO'	TM="O"	GH13	AO090003001497	AMY	alpha amylase	GH 13	K01176	amyA, malS	alpha-amylase	EC:3.2.1.1	2	ko00500, Starch and sucrose metabolism;ko04973, Carbohydrate digestion and absorption;	gnl|CDD|200457 cd11318, AmyAc_bac_fung_AmyA, Alpha amylase catalytic domain	G7XIP4_ASPKW/14-369 G7XIP4.1 PF00128.19;Alpha-amylase;
awe09823	scaffold63	270545	272344	SP='YES'	TM="M"	GH13, GT5	AO090026000523	AGS	alpha glucan synthase	GH 13	K00703	glgA	starch synthase	EC:2.4.1.21	1	ko00500, Starch and sucrose metabolism;	gnl|CDD|200462 cd11323, AmyAc_AGS, Alpha amylase catalytic domain found in Alpha	Q4X143_ASPFU/99-498 Q4X143.1 PF00128.19;Alpha-amylase;
awe05304	scaffold17	1214567	1215469	SP='NO'	TM="O"	GH13	AO090020000176	AGD	alpha glucosidase	GH 13	K01226	treC	trehalose-6-phosphate hydrolase	EC:3.2.1.93	1	ko00500, Starch and sucrose metabolism;	gnl|CDD|200472 cd11333, AmyAc_SI_OligoGlu_DGase, Alpha amylase catalytic domain	A2QF44_ASPNC/35-396 A2QF44.1 PF00128.19;Alpha-amylase;
awe02565	scaffold8	797790	798934	SP='NO'	TM="O"	GH13	Afu2g03230	AMY	alpha amylase	GH 13	K01176	amyA, malS	alpha-amylase	EC:3.2.1.1	2	ko00500, Starch and sucrose metabolism;ko04973, Carbohydrate digestion and absorption;	gnl|CDD|200458 cd11319, AmyAc_euk_AmyA, Alpha amylase catalytic domain found	B0XUD0_ASPFC/65-389 B0XUD0.1 PF00128.19;Alpha-amylase;
awe06482	scaffold27	1715982	1717618	SP='NO'	TM="M"	-	AO090005000884	AMY	alpha amylase	GH 13	K01196	AGL	glycogen debranching enzyme	EC:2.4.1.25 3.2.1.33	1	ko00500, Starch and sucrose metabolism;	gnl|CDD|233451 TIGR01531, glyc_debranch, glycogen debranching enzymye. glycogen	A1CS73_ASPCL/1046-1527 A1CS73.1 PF06202.9;GDE_C;
awe03935	scaffold12	1070106	1074928	SP='YES'	TM="O"	GH15, CBM20	AN7402	GLA	glucoamylase	GH 15	K01178	E3.2.1.3	glucoamylase	EC:3.2.1.3	1	ko00500, Starch and sucrose metabolism;	gnl|CDD|250084 pfam00723, Glyco_hydro_15, Glycosyl hydrolases family 15. In	Q9C1V4_TALEM/41-456 Q9C1V4.1 PF00723.16;Glyco_hydro_15;
awe04568	scaffold14	1764206	1765133	SP='YES'	TM="O"	GH15	AO090003000321	GLA	glucoamylase	GH 15	K01178	E3.2.1.3	glucoamylase	EC:3.2.1.3	1	ko00500, Starch and sucrose metabolism;	gnl|CDD|250084 pfam00723, Glyco_hydro_15, Glycosyl hydrolases family 15. In	Q2ULP9_ASPOR/39-454 Q2ULP9.1 PF00723.16;Glyco_hydro_15;
awe09585	scaffold62	150762	151212	SP='YES'	TM="O"	GH26	AO090011000055	MAN	endomannanase	GH 26	K01218	E3.2.1.78	mannan endo-1,4-beta-mannosidase	EC:3.2.1.78	1	ko00051, Fructose and mannose metabolism;	gnl|CDD|251126 pfam02156, Glyco_hydro_26, Glycosyl hydrolase family 26.	Q2U1F0_ASPOR/29-332 Q2U1F0.1 PF02156.10;Glyco_hydro_26;
awe00650	scaffold1	1585208	1586827	SP='YES'	TM="M"	GH27, CBM13	AO090005000217	AGL	alpha galactosidase	GH 27	K07407	E3.2.1.22B, galA, rafA	alpha-galactosidase	EC:3.2.1.22	4	ko00052, Galactose metabolism;ko00561, Glycerolipid metabolism;ko00600, Sphingolipid metabolism;ko00603, Glycosphingolipid biosynthesis - globo series;	gnl|CDD|269893 cd14792, GH27, glycosyl hydrolase family 27 (GH27). GH27 enzymes	H0EEC1_GLAL7/68-306 PB000968; Pfam-B_968;
awe07412	scaffold35	663646	665133	SP='YES'	TM="O"	GH27	AO090023000151	AGL	alpha galactosidase	GH 27	K07407	E3.2.1.22B, galA, rafA	alpha-galactosidase	EC:3.2.1.22	4	ko00052, Galactose metabolism;ko00561, Glycerolipid metabolism;ko00600, Sphingolipid metabolism;ko00603, Glycosphingolipid biosynthesis - globo series;	gnl|CDD|269893 cd14792, GH27, glycosyl hydrolase family 27 (GH27). GH27 enzymes	AGALD_NEOFI/23-222 A1D9S3.1 PF02065.13;Melibiase;
awe00853	scaffold2	358874	359809	SP='NO'	TM="O"	-	AO090003001305	AGL	alpha galactosidase	GH 27	-	-	-	-	-	-	-	Q0TYI0_PHANO/285-551 PB112606; Pfam-B_112606;
awe00854	scaffold2	360784	361293	SP='YES'	TM="O"	-	ATET_01905	AGL	alpha galactosidase	GH 27	K07407	E3.2.1.22B, galA, rafA	alpha-galactosidase	EC:3.2.1.22	4	ko00052, Galactose metabolism;ko00561, Glycerolipid metabolism;ko00600, Sphingolipid metabolism;ko00603, Glycosphingolipid biosynthesis - globo series;	gnl|CDD|269893 cd14792, GH27, glycosyl hydrolase family 27 (GH27). GH27 enzymes	AGALB_ASPFC/1-305 B0Y224.1 PF02065.13;Melibiase;
awe00453	scaffold1	994405	995875	SP='YES'	TM="O"	GH28	AO090001000133	RGX	exorhamnogalacturonase	GH 28	-	-	-	-	-	-	gnl|CDD|249749 pfam00295, Glyco_hydro_28, Glycosyl hydrolases family 28. Glycosyl	RGXA_ASPOR/53-434 Q2UP32.1 PF00295.12;Glyco_hydro_28;
awe03404	scaffold9	2242814	2246199	SP='YES'	TM="O"	GH28	AO090023000401	PGA	endopolygalacturonase	GH 28	K01184	E3.2.1.15	polygalacturonase	EC:3.2.1.15	2	ko00040, Pentose and glucuronate interconversions;ko00500, Starch and sucrose metabolism;	gnl|CDD|249749 pfam00295, Glyco_hydro_28, Glycosyl hydrolases family 28. Glycosyl	PGLR1_ASPTN/50-368 Q0CMU3.1 PF00295.12;Glyco_hydro_28;
awe10067	scaffold71	369833	371421	SP='YES'	TM="O"	GH28	AO090003000524	RHG	endorhamnogalacturonase	GH 28	-	-	-	-	-	-	gnl|CDD|249749 pfam00295, Glyco_hydro_28, Glycosyl hydrolases family 28. Glycosyl	Q2UL72_ASPOR/67-405 Q2UL72.1 PF00295.12;Glyco_hydro_28;
awe07833	scaffold35	2064756	2066145	SP='YES'	TM="O"	GH28	AO090010000753	PGX	exopolygalacturonase	GH 28	K01184	E3.2.1.15	polygalacturonase	EC:3.2.1.15	2	ko00040, Pentose and glucuronate interconversions;ko00500, Starch and sucrose metabolism;	gnl|CDD|249749 pfam00295, Glyco_hydro_28, Glycosyl hydrolases family 28. Glycosyl	PGXB_ASPTN/80-432 Q0C7H7.1 PF00295.12;Glyco_hydro_28;
awe05536	scaffold25	100673	102160	SP='YES'	TM="M"	GH28	AO090102000139	RGX	exorhamnogalacturonase	GH 28	-	-	-	-	-	-	gnl|CDD|249749 pfam00295, Glyco_hydro_28, Glycosyl hydrolases family 28. Glycosyl	G7XYE1_ASPKW/57-420 G7XYE1.1 PF00295.12;Glyco_hydro_28;
awe05736	scaffold25	636354	637392	SP='YES'	TM="O"	GH28	AO090026000252	RHG	endorhamnogalacturonase	GH 28	-	-	-	-	-	-	gnl|CDD|249749 pfam00295, Glyco_hydro_28, Glycosyl hydrolases family 28. Glycosyl	RHGC_ASPFN/71-376 B8NGP8.2 PF00295.12;Glyco_hydro_28;
awe05159	scaffold17	666612	667755	SP='YES'	TM="O"	GH28	AO090005001400	PGA	endopolygalacturonase	GH 28	K01184	E3.2.1.15	polygalacturonase	EC:3.2.1.15	2	ko00040, Pentose and glucuronate interconversions;ko00500, Starch and sucrose metabolism;	gnl|CDD|249749 pfam00295, Glyco_hydro_28, Glycosyl hydrolases family 28. Glycosyl	G7XC15_ASPKW/70-426 G7XC15.1 PF00295.12;Glyco_hydro_28;
awe09144	scaffold45	779299	780547	SP='YES'	TM="O"	GH28	AO090009000470	RGX	exorhamnogalacturonase	GH 28	K01184	E3.2.1.15	polygalacturonase	EC:3.2.1.15	2	ko00040, Pentose and glucuronate interconversions;ko00500, Starch and sucrose metabolism;	gnl|CDD|249749 pfam00295, Glyco_hydro_28, Glycosyl hydrolases family 28. Glycosyl	B8M833_TALSN/55-421 B8M833.1 PF00295.12;Glyco_hydro_28;
awe06174	scaffold27	709352	711325	SP='YES'	TM="O"	GH28	AO090026000784	PGX	exopolygalacturonase	GH 28	-	-	-	-	-	-	gnl|CDD|249749 pfam00295, Glyco_hydro_28, Glycosyl hydrolases family 28. Glycosyl	PGLRX_NEOFI/73-429 A1DLC1.2 PF00295.12;Glyco_hydro_28;
awe06405	scaffold27	1510467	1513603	SP='NO'	TM="O"	-	AO090138000086	PGA	endopolygalacturonase	GH 28	-	-	-	-	-	-	gnl|CDD|213391 cd12148, fungal_TF_MHR, fungal transcription factor regulatory	Q4WKU6_ASPFU/196-482 Q4WKU6.1 PF04082.13;Fungal_trans;
awe06407	scaffold27	1516651	1518223	SP='NO'	TM="O"	GH28	AFL2T_08764	PGA	endopolygalacturonase	GH 28	-	-	-	-	-	-	gnl|CDD|253191 pfam05426, Alginate_lyase, Alginate lyase. This family contains	G2Y6L5_BOTF4/44-320 G2Y6L5.1 PF05426.7;Alginate_lyase;
awe08361	scaffold43	526125	527413	SP='YES'	TM="O"	GH28	AO090023000161	PGA	endopolygalacturonase	GH 28	K01184	E3.2.1.15	polygalacturonase	EC:3.2.1.15	2	ko00040, Pentose and glucuronate interconversions;ko00500, Starch and sucrose metabolism;	gnl|CDD|249749 pfam00295, Glyco_hydro_28, Glycosyl hydrolases family 28. Glycosyl	PGLRB_ASPNC/43-360 A2QCV8.1 PF00295.12;Glyco_hydro_28;
awe02883	scaffold9	444742	447555	SP='NO'	TM="O"	GH29	ATET_08111	AFC	alpha fucosidase	GH 29	K01206	FUCA	alpha-L-fucosidase	EC:3.2.1.51	1	ko00511, Other glycan degradation;	gnl|CDD|214829 smart00812, Alpha_L_fucos, Alpha-L-fucosidase. O-Glycosyl hydrolases	F9X7U7_MYCGM/150-522 F9X7U7.1 PF01120.12;Alpha_L_fucos;
awe03936	scaffold12	1075386	1076993	SP='YES'	TM="O"	GH31	AO090003001209	AGD	alpha glucosidase	GH 31	K15925	XYL1	alpha-D-xyloside xylohydrolase	EC:3.2.1.177			gnl|CDD|269888 cd06602, GH31_MGAM_SI_GAA, maltase-glucoamylase, sucrase-isomaltase,	B8N0T0_ASPFN/308-855 B8N0T0.1 PF01055.21;Glyco_hydro_31;
awe03332	scaffold9	1988501	1990491	SP='NO'	TM="O"	GH31	AO090026000111	AGD	alpha glucosidase	GH 31	K05546	GANAB	alpha 1,3-glucosidase	EC:3.2.1.84	2	ko00510, N-Glycan biosynthesis;ko04141, Protein processing in endoplasmic reticulum;	gnl|CDD|269881 cd06595, GH31_u1, glycosyl hydrolase family 31 (GH31); uncharacterized	B8NGW0_ASPFN/170-596 B8NGW0.1 PF01055.21;Glyco_hydro_31;
awe06753	scaffold27	2627672	2628553	SP='NO'	TM="O"	GH31	AO090023000288	AGD	alpha glucosidase	GH 31	K05546	GANAB	alpha 1,3-glucosidase	EC:3.2.1.84	2	ko00510, N-Glycan biosynthesis;ko04141, Protein processing in endoplasmic reticulum;	gnl|CDD|269885 cd06599, GH31_glycosidase_Aec37, E.coli Aec37-like. Glycosyl	Q0CTL8_ASPTN/232-718 Q0CTL8.1 PF01055.21;Glyco_hydro_31;
awe02820	scaffold9	260890	261981	SP='YES'	TM="O"	GH31	AO090005001084	AGD	alpha glucosidase	GH 31	K01187	malZ	alpha-glucosidase	EC:3.2.1.20	2	ko00052, Galactose metabolism;ko00500, Starch and sucrose metabolism;	gnl|CDD|269888 cd06602, GH31_MGAM_SI_GAA, maltase-glucoamylase, sucrase-isomaltase,	AGDC_ASPTN/247-772 Q0CMA7.1 PF01055.21;Glyco_hydro_31;
awe03222	scaffold9	1638677	1639472	SP='NO'	TM="O"	GH31	AO090701000558	AXL	alpha xylosidase	GH 31	K15922	yihQ	alpha-glucosidase	EC:3.2.1.20	2	ko00052, Galactose metabolism;ko00500, Starch and sucrose metabolism;	gnl|CDD|236691 PRK10426, PRK10426, alpha-glucosidase; Provisional.	B8NEC2_ASPFN/269-749 B8NEC2.1 PF01055.21;Glyco_hydro_31;
awe08747	scaffold43	1722659	1724599	SP='YES'	TM="M"	GH31, GH18	AO090102000559	AGD	alpha glucosidase	GH 31	K05546	GANAB	alpha 1,3-glucosidase	EC:3.2.1.84	2	ko00510, N-Glycan biosynthesis;ko04141, Protein processing in endoplasmic reticulum;	gnl|CDD|269889 cd06603, GH31_GANC_GANAB_alpha, neutral alpha-glucosidase C,	Q2UA37_ASPOR/371-818 Q2UA37.1 PF01055.21;Glyco_hydro_31;
awe06377	scaffold27	1422816	1426575	SP='NO'	TM="O"	GH31	AO090005000767	AGD	alpha glucosidase	GH 31	K01811	yicI	alpha-D-xyloside xylohydrolase	EC:3.2.1.177			gnl|CDD|269877 cd06591, GH31_xylosidase_XylS, xylosidase XylS-like. XylS is	Q0CUV6_ASPTN/210-654 Q0CUV6.1 PF01055.21;Glyco_hydro_31;
awe04615	scaffold14	1904823	1905317	SP='YES'	TM="O"	GH32	Afu5g00530	INU	endo inulinase	GH 32	K03332	E3.2.1.80	fructan beta-fructosidase	EC:3.2.1.80	1	ko00051, Fructose and mannose metabolism;	gnl|CDD|214757 smart00640, Glyco_32, Glycosyl hydrolases family 32.	Q0ZR34_ASPNG/33-356 Q0ZR34.1 PF00251.15;Glyco_hydro_32N;
awe00964	scaffold2	732700	733942	SP='YES'	TM="O"	GH32	AO090701000400	INX	exo inulinase	GH 32	K01193	sacA	beta-fructofuranosidase	EC:3.2.1.26	2	ko00052, Galactose metabolism;ko00500, Starch and sucrose metabolism;	gnl|CDD|214757 smart00640, Glyco_32, Glycosyl hydrolases family 32.	A1CFV6_ASPCL/29-344 A1CFV6.1 PF00251.15;Glyco_hydro_32N;
awe05877	scaffold25	1143810	1145051	SP='YES'	TM="O"	GH32	AO090020000640	SUC	invertase/beta fructofuranosidase	GH 32	-	-	-	-	-	-	gnl|CDD|214757 smart00640, Glyco_32, Glycosyl hydrolases family 32.	B6H5K1_PENCW/69-407 B6H5K1.1 PF00251.15;Glyco_hydro_32N;
awe05277	scaffold17	1113035	1114815	SP='NO'	TM="O"	GH32	AO090701000038	SUC	invertase/beta fructofuranosidase	GH 32	K01193	sacA	beta-fructofuranosidase	EC:3.2.1.26	2	ko00052, Galactose metabolism;ko00500, Starch and sucrose metabolism;	gnl|CDD|185737 cd08996, GH32_B_Fructosidase, Glycosyl hydrolase family 32, beta-fructosidases.	Q2U9G6_ASPOR/52-410 Q2U9G6.1 PF00251.15;Glyco_hydro_32N;
awe08029	scaffold41	36787	40726	SP='YES'	TM="O"	GH35	AO090012000445	LAC	beta galactosidase	GH 35	K12308	bgaB, lacA	beta-galactosidase	EC:3.2.1.23	1	ko00052, Galactose metabolism;	gnl|CDD|250519 pfam01301, Glyco_hydro_35, Glycosyl hydrolases family 35.	B8MLY7_TALSN/46-402 B8MLY7.1 PF01301.14;Glyco_hydro_35;
awe02851	scaffold9	340022	342694	SP='YES'	TM="O"	GH35	AO090120000158	LAC	beta galactosidase	GH 35	K12308	bgaB, lacA	beta-galactosidase	EC:3.2.1.23	1	ko00052, Galactose metabolism;	gnl|CDD|250519 pfam01301, Glyco_hydro_35, Glycosyl hydrolases family 35.	BGALB_ASPTN/46-397 Q0CMF3.2 PF01301.14;Glyco_hydro_35;
awe02551	scaffold8	749556	751570	SP='YES'	TM="O"	GH35, CBM67	AO090001000259	LAC	beta galactosidase	GH 35	K12308	bgaB, lacA	beta-galactosidase	EC:3.2.1.23	1	ko00052, Galactose metabolism;	gnl|CDD|250519 pfam01301, Glyco_hydro_35, Glycosyl hydrolases family 35.	B8NJE7_ASPFN/39-358 B8NJE7.1 PF01301.14;Glyco_hydro_35;
awe09192	scaffold45	908281	910077	SP='NO'	TM="O"	-	AO090023000743	AGL	alpha galactosidase	GH 36	K06617	E2.4.1.82	raffinose synthase	EC:2.4.1.82	1	ko00052, Galactose metabolism;	gnl|CDD|176237 cd08276, MDR7, Medium chain dehydrogenases/reductase (MDR)/zinc-dependent	G3Y8T4_ASPNA/390-834 G3Y8T4.1 PF05691.7;Raffinose_syn;
awe06156	scaffold27	662810	664986	SP='NO'	TM="O"	GH36	AO090010000684	AGL	alpha galactosidase	GH 36	K07407	E3.2.1.22B, galA, rafA	alpha-galactosidase	EC:3.2.1.22	4	ko00052, Galactose metabolism;ko00561, Glycerolipid metabolism;ko00600, Sphingolipid metabolism;ko00603, Glycosphingolipid biosynthesis - globo series;	gnl|CDD|251067 pfam02065, Melibiase, Melibiase. Glycoside hydrolase families	B6HKN2_PENCW/306-707 B6HKN2.1 PF02065.13;Melibiase;
awe08350	scaffold43	482657	482854	SP='NO'	TM="O"	GH36	AO090011000063	AGL	alpha galactosidase	GH 36	K07407	E3.2.1.22B, galA, rafA	alpha-galactosidase	EC:3.2.1.22	4	ko00052, Galactose metabolism;ko00561, Glycerolipid metabolism;ko00600, Sphingolipid metabolism;ko00603, Glycosphingolipid biosynthesis - globo series;	gnl|CDD|269892 cd14791, GH36, glycosyl hydrolase family 36 (GH36). GH36 enzymes	B8MJL7_TALSN/275-653 B8MJL7.1 PF02065.13;Melibiase;
awe04495	scaffold14	1479115	1482735	SP='YES'	TM="O"	GH43	AO090003000239	BXL	beta xylosidase	GH 43	-	-	-	-	-	-	gnl|CDD|185745 cd09004, GH43_bXyl, Glycosyl hydrolase family 43, includes mostly	Q0CJS5_ASPTN/25-303 Q0CJS5.1 PF04616.9;Glyco_hydro_43;
awe04645	scaffold14	1993392	1994044	SP='YES'	TM="O"	GH43	AFL2T_06974	BXL	beta xylosidase	GH 43	K01198	xynB	xylan 1,4-beta-xylosidase	EC:3.2.1.37	2	ko00500, Starch and sucrose metabolism;ko00520, Amino sugar and nucleotide sugar metabolism;	gnl|CDD|185741 cd09000, GH43_XYL_1, Glycosyl hydrolase family 43, beta-D-xylosidase.	B8NGM1_ASPFN/28-308 B8NGM1.1 PF04616.9;Glyco_hydro_43;
awe04742	scaffold14	2302994	2304523	SP='NO'	TM="M"	GH43	AO090023000165	ABN	endoarabinanase	GH 43	K06113	abnA	arabinan endo-1,5-alpha-L-arabinosidase	EC:3.2.1.99			gnl|CDD|185739 cd08998, GH43_ABN_1, Glycosyl hydrolase family 43. This glycosyl	ABNB_ASPTN/43-361 Q0CY27.2 PF04616.9;Glyco_hydro_43;
awe08949	scaffold45	120505	121152	SP='YES'	TM="O"	GH43	AO090701000886	BXL	beta xylosidase	GH 43	-	-	-	-	-	-	gnl|CDD|185742 cd09001, GH43_XYL_2, Glycosyl hydrolase family 43, beta-D-xylosidase.	D7C255_STRBB/53-319 D7C255.1 PF04616.9;Glyco_hydro_43;
awe00166	scaffold1	122143	123342	SP='YES'	TM="O"	GH43	AO090012000356	ABF	alpha arabinofuranosidase	GH 43	K12308	bgaB, lacA	beta-galactosidase	EC:3.2.1.23	1	ko00052, Galactose metabolism;	gnl|CDD|185724 cd08983, GH43_4, Glycosyl hydrolase family 43. This glycosyl	Q5ATA8_EMENI/71-299 Q5ATA8.1 PF04616.9;Glyco_hydro_43;
awe00439	scaffold1	954838	956762	SP='YES'	TM="O"	GH43, CBM35	AO090010000562	BXL	beta xylosidase	GH 43	-	-	-	-	-	-	gnl|CDD|185726 cd08985, GH43_6, Glycosyl hydrolase family 43. This glycosyl	G2Y957_BOTF4/56-287 G2Y957.1 PF04616.9;Glyco_hydro_43;
awe07445	scaffold35	756779	759004	SP='NO'	TM="O"	GH43	AO090005000698	BXL	beta xylosidase	GH 43	-	-	-	-	-	-	gnl|CDD|185731 cd08990, GH43_AXH_like, Glycosyl hydrolase family 43, includes	H9BYY0_ASPTE/233-553 H9BYY0.1 PF04616.9;Glyco_hydro_43;
awe02300	scaffold8	53280	53950	SP='YES'	TM="O"	GH43	AO090005000064	ABN	endoarabinanase	GH 43	-	-	-	-	-	-	gnl|CDD|185740 cd08999, GH43_ABN_2, Glycosyl hydrolase family 43. This glycosyl	B8MVW0_ASPFN/25-319 B8MVW0.1 PF04616.9;Glyco_hydro_43;
awe07777	scaffold35	1887403	1888367	SP='YES'	TM="O"	GH43	AO090010000029	BXL	beta xylosidase	GH 43	-	-	-	-	-	-	gnl|CDD|185731 cd08990, GH43_AXH_like, Glycosyl hydrolase family 43, includes	Q2TXS5_ASPOR/30-333 Q2TXS5.1 PF04616.9;Glyco_hydro_43;
awe02150	scaffold7	284677	288507	SP='YES'	TM="O"	GH43	AO090026000804	ABN	endoarabinanase	GH 43	K06113	abnA	arabinan endo-1,5-alpha-L-arabinosidase	EC:3.2.1.99			gnl|CDD|185740 cd08999, GH43_ABN_2, Glycosyl hydrolase family 43. This glycosyl	B8NFZ6_ASPFN/34-319 B8NFZ6.1 PF04616.9;Glyco_hydro_43;
awe08150	scaffold41	414533	415484	SP='NO'	TM="M"	GH43	AO090138000055	ABN*	endoarabinanase	GH 43	K06113	abnA	arabinan endo-1,5-alpha-L-arabinosidase	EC:3.2.1.99			gnl|CDD|185739 cd08998, GH43_ABN_1, Glycosyl hydrolase family 43. This glycosyl	ABNC_ASPTN/27-318 Q0CRJ6.1 PF04616.9;Glyco_hydro_43;
awe03159	scaffold9	1416227	1419390	SP='YES'	TM="O"	GH43	AO090012000350	BXL	beta xylosidase	GH 43	-	-	-	-	-	-	gnl|CDD|185726 cd08985, GH43_6, Glycosyl hydrolase family 43. This glycosyl	E5A2K9_LEPMJ/48-318 E5A2K9.1 PF04616.9;Glyco_hydro_43;
awe05525	scaffold25	74383	77093	SP='NO'	TM="O"	GH43	AO090005000476	BXL	beta xylosidase	GH 43	K01198	xynB	xylan 1,4-beta-xylosidase	EC:3.2.1.37	2	ko00500, Starch and sucrose metabolism;ko00520, Amino sugar and nucleotide sugar metabolism;	gnl|CDD|185741 cd09000, GH43_XYL_1, Glycosyl hydrolase family 43, beta-D-xylosidase.	G7Y008_ASPKW/2-301 G7Y008.1 PF04616.9;Glyco_hydro_43;
awe06048	scaffold27	298096	298773	SP='YES'	TM="O"	GH43	AO090701000838	ABF	alpha arabinofuranosidase	GH 43	-	-	-	-	-	-	gnl|CDD|185721 cd08980, GH43_1, Glycosyl hydrolase family 43. This glycosyl	Q5BA97_EMENI/26-309 Q5BA97.1 PF04616.9;Glyco_hydro_43;
awe06047	scaffold27	295135	297529	SP='YES'	TM="O"	GH43	AO090701000481	ABN	endoarabinanase	GH 43	K06113	abnA	arabinan endo-1,5-alpha-L-arabinosidase	EC:3.2.1.99			gnl|CDD|185739 cd08998, GH43_ABN_1, Glycosyl hydrolase family 43. This glycosyl	B6HE62_PENCW/30-320 B6HE62.1 PF04616.9;Glyco_hydro_43;
awe05118	scaffold17	519402	519797	SP='YES'	TM="M"	GH43	AO090005001320	ABN	endoarabinanase	GH 43	K06113	abnA	arabinan endo-1,5-alpha-L-arabinosidase	EC:3.2.1.99			gnl|CDD|185739 cd08998, GH43_ABN_1, Glycosyl hydrolase family 43. This glycosyl	B8MZR9_ASPFN/45-334 B8MZR9.1 PF04616.9;Glyco_hydro_43;
awe10697	scaffold139	252620	256303	SP='NO'	TM="O"	GH51	AFL2T_07796	ABF	alpha arabinofuranosidase	GH 51	K01209	abfA	alpha-N-arabinofuranosidase	EC:3.2.1.55	1	ko00520, Amino sugar and nucleotide sugar metabolism;	gnl|CDD|226064 COG3534, AbfA, Alpha-L-arabinofuranosidase [Carbohydrate transport	ABFC_ASPCL/48-229 PB000988; Pfam-B_988;
awe02107	scaffold7	122984	124787	SP='YES'	TM="O"	GH51	AO090012000298	ABF	alpha arabinofuranosidase	GH 51	K01209	abfA	alpha-N-arabinofuranosidase	EC:3.2.1.55	1	ko00520, Amino sugar and nucleotide sugar metabolism;	gnl|CDD|214830 smart00813, Alpha-L-AF_C, Alpha-L-arabinofuranosidase C-terminus.	Q0CEL6_ASPTN/442-633 Q0CEL6.1 PF06964.7;Alpha-L-AF_C;
awe06078	scaffold27	386097	388075	SP='YES'	TM="O"	GH51,CBM6	AO090124000023	ABF	alpha arabinofuranosidase	GH 51	K01209	abfA	alpha-N-arabinofuranosidase	EC:3.2.1.55	1	ko00520, Amino sugar and nucleotide sugar metabolism;	gnl|CDD|253993 pfam06964, Alpha-L-AF_C, Alpha-L-arabinofuranosidase C-terminus.	A1CN30_ASPCL/42-302 PB021291; Pfam-B_21291;
awe08579	scaffold43	1229273	1231171	SP='YES'	TM="O"	GH51	AO090124000023	ABF	alpha arabinofuranosidase	GH 51	K01209	abfA	alpha-N-arabinofuranosidase	EC:3.2.1.55	1	ko00520, Amino sugar and nucleotide sugar metabolism;	gnl|CDD|253993 pfam06964, Alpha-L-AF_C, Alpha-L-arabinofuranosidase C-terminus.	ABFA_ASPTN/1-219 PB003992; Pfam-B_3992;
awe06698	scaffold27	2438472	2440178	SP='YES'	TM="O"	GH53	AO090001000492	GAL	endogalactanase	GH 53	K01224	E3.2.1.89	arabinogalactan endo-1,4-beta-galactosidase	EC:3.2.1.89			gnl|CDD|254402 pfam07745, Glyco_hydro_53, Glycosyl hydrolase family 53. This	GANA_ASPTU/20-347 Q9Y7F8.1 PF07745.8;Glyco_hydro_53;
awe02550	scaffold8	748184	749515	SP='YES'	TM="O"	GH53	AFL2T_07488	GAL	endogalactanase	GH 53	K01224	E3.2.1.89	arabinogalactan endo-1,4-beta-galactosidase	EC:3.2.1.89			gnl|CDD|254402 pfam07745, Glyco_hydro_53, Glycosyl hydrolase family 53. This	B8NJE6_ASPFN/37-343 B8NJE6.1 PF07745.8;Glyco_hydro_53;
awe02964	scaffold9	685446	687006	SP='YES'	TM="O"	GH54, CBM42	AO090023000001	ABF	alpha arabinofuranosidase	GH 54	-	-	-	-	-	-	gnl|CDD|255233 pfam09206, ArabFuran-catal, Alpha-L-arabinofuranosidase B, catalytic.	ABFB_ASPTN/28-345 Q0CEE5.1 PF09206.6;ArabFuran-catal;
awe10079	scaffold71	400824	402275	SP='YES'	TM="O"	GH62	AO090103000088	AXH	arabinoxylan arabinofuranohydrolase	GH 62	-	-	-	-	-	-	gnl|CDD|185728 cd08987, GH62, Glycosyl hydrolase family 62, characterized arabinofuranosidases.	Q4X0P5_ASPFU/16-299 Q4X0P5.1 PF03664.8;Glyco_hydro_62;
awe03191	scaffold9	1534587	1535435	SP='YES'	TM="O"	GH67	AO090026000127	AGU	alpha glucuronidase	GH 67	K01235	aguA	alpha-glucuronidase	EC:3.2.1.139			gnl|CDD|226187 COG3661, AguA, Alpha-glucuronidase [Carbohydrate transport and	AGUA_ASPTN/143-469 Q0CJP9.1 PF07488.7;Glyco_hydro_67M;
awe00602	scaffold1	1434221	1436727	SP='YES'	TM="M"	GH78	AO090001000105	RHA	alpha rhamnosidase	GH 78	-	-	-	-	-	-	gnl|CDD|253267 pfam05592, Bac_rhamnosid, Bacterial alpha-L-rhamnosidase. This	B0Y024_ASPFC/367-774 B0Y024.1 PF05592.6;Bac_rhamnosid;
awe03456	scaffold9	2428600	2430051	SP='NO'	TM="O"	GH78, CBM67	AO090113000149/AO09011300150	RHA	alpha rhamnosidase	GH 78	K05989	E3.2.1.40	alpha-L-rhamnosidase	EC:3.2.1.40			gnl|CDD|253267 pfam05592, Bac_rhamnosid, Bacterial alpha-L-rhamnosidase. This	A1DPH9_NEOFI/330-860 A1DPH9.1 PF05592.6;Bac_rhamnosid;
awe02302	scaffold8	56222	56709	SP='NO'	TM="O"	GH78, CBM67	AFL2T_05364	RHA	alpha rhamnosidase	GH 78	-	-	-	-	-	-	gnl|CDD|253267 pfam05592, Bac_rhamnosid, Bacterial alpha-L-rhamnosidase. This	B6H6E5_PENCW/359-880 B6H6E5.1 PF05592.6;Bac_rhamnosid;
awe01927	scaffold4	1454164	1455456	SP='YES'	TM="O"	GH78	AO090001000105	RHA	alpha rhamnosidase	GH 78	-	-	-	-	-	-	gnl|CDD|253267 pfam05592, Bac_rhamnosid, Bacterial alpha-L-rhamnosidase. This	A5AB59_ASPNC/373-780 A5AB59.1 PF05592.6;Bac_rhamnosid;
awe06693	scaffold27	2425344	2426393	SP='NO'	TM="O"	GH78, CBM67	AO090010000561	RHA	alpha rhamnosidase	GH 78	K05989	E3.2.1.40	alpha-L-rhamnosidase	EC:3.2.1.40			gnl|CDD|253267 pfam05592, Bac_rhamnosid, Bacterial alpha-L-rhamnosidase. This	Q0CTR2_ASPTN/321-847 Q0CTR2.1 PF05592.6;Bac_rhamnosid;
awe06770	scaffold27	2685547	2687251	SP='YES'	TM="O"	GH78	AO090009000471	RHA	alpha rhamnosidase	GH 78	-	-	-	-	-	-	gnl|CDD|253267 pfam05592, Bac_rhamnosid, Bacterial alpha-L-rhamnosidase. This	Q0CTG6_ASPTN/236-641 Q0CTG6.1 PF05592.6;Bac_rhamnosid;
awe06770	scaffold27	2685547	2687251	SP='YES'	TM="O"	GH78	AO090009000471	RHA	alpha rhamnosidase	GH 78	-	-	-	-	-	-	gnl|CDD|253267 pfam05592, Bac_rhamnosid, Bacterial alpha-L-rhamnosidase. This	Q0CTG6_ASPTN/236-641 Q0CTG6.1 PF05592.6;Bac_rhamnosid;
awe06375	scaffold27	1415754	1418127	SP='NO'	TM="O"	GH78, CBM67	AO090012000058	RHA	alpha rhamnosidase	GH 78	-	-	-	-	-	-	gnl|CDD|253267 pfam05592, Bac_rhamnosid, Bacterial alpha-L-rhamnosidase. This	F9G7H5_FUSOF/262-793 F9G7H5.1 PF05592.6;Bac_rhamnosid;
awe08287	scaffold43	331137	332882	SP='NO'	TM="O"	GH78, CBM68	AO090003001016	RHA	alpha rhamnosidase	GH 78	K05989	E3.2.1.40	alpha-L-rhamnosidase	EC:3.2.1.40			gnl|CDD|253267 pfam05592, Bac_rhamnosid, Bacterial alpha-L-rhamnosidase. This	G7XVP6_ASPKW/336-864 G7XVP6.1 PF05592.6;Bac_rhamnosid;
awe08343	scaffold43	462427	463988	SP='YES'	TM="O"	GH78	AO090003001291	RHA	alpha rhamnosidase	GH 78	-	-	-	-	-	-	gnl|CDD|253267 pfam05592, Bac_rhamnosid, Bacterial alpha-L-rhamnosidase. This	G7X9G6_ASPKW/212-621 G7X9G6.1 PF05592.6;Bac_rhamnosid;
awe03174	scaffold9	1474499	1476887	SP='NO'	TM="O"	GH88	AO090005000324	UGH	unsaturated galacturonyl hydrolase	GH 88	-	-	-	-	-	-	-	G2WUZ4_VERDV/154-494 G2WUZ4.1 PF07470.8;Glyco_hydro_88;
awe06406	scaffold27	1514640	1516501	SP='NO'	TM="O"	GH88	AO090138000087	UGH	unsaturated galacturonyl hydrolase	GH 88	-	-	-	-	-	-	gnl|CDD|254218 pfam07470, Glyco_hydro_88, Glycosyl Hydrolase Family 88. Unsaturated	G7XY02_ASPKW/82-412 G7XY02.1 PF07470.8;Glyco_hydro_88;
awe04506	scaffold14	1516383	1521243	SP='YES'	TM="O"	GH93	AO090003001017	ABX	exoarabinanase	GH 93	-	-	-	-	-	-	gnl|CDD|271234 cd15482, Sialidase_non-viral, Non-viral sialidases. Sialidases	B6HCK9_PENCW/56-269 B6HCK9.1 PF13088.1;BNR_2;
awe05049	scaffold17	321066	321841	SP='NO'	TM="O"	GH93	AO090012000101	ABX	exoarabinanase	GH 93	-	-	-	-	-	-	gnl|CDD|271234 cd15482, Sialidase_non-viral, Non-viral sialidases. Sialidases	Q5B2J9_EMENI/137-353 Q5B2J9.1 PF13088.1;BNR_2;
awe00751	scaffold2	25425	26547	SP='YES'	TM="O"	GH95	AO090009000086	AFC	alpha fucosidase	GH 95	K15923	AXY8, FUC95A	alpha-L-fucosidase 2	EC:3.2.1.51	1	ko00511, Other glycan degradation;	gnl|CDD|258638 pfam14498, Glyco_hyd_65N_2, Glycosyl hydrolase family 65, N-terminal	B3XVT7_ASPOZ/26-263 B3XVT7.1 PF14498.1;Glyco_hyd_65N_2;
awe05117	scaffold17	514862	515526	SP='YES'	TM="O"	GH95	AO090005000382	AFC	alpha fucosidase	GH 95	K15923	AXY8, FUC95A	alpha-L-fucosidase 2	EC:3.2.1.51	1	ko00511, Other glycan degradation;	gnl|CDD|258638 pfam14498, Glyco_hyd_65N_2, Glycosyl hydrolase family 65, N-terminal	G7XDP5_ASPKW/67-286 G7XDP5.1 PF14498.1;Glyco_hyd_65N_2;
awe07315	scaffold35	365739	366059	SP='NO'	TM="O"	GH105	AO090001000174	URH	unsaturated rhamnogalacturonyl hydrolase	GH 105	K15532	yteR, yesR	unsaturated rhamnogalacturonyl hydrolase	EC:3.2.1.172			gnl|CDD|226678 COG4225, COG4225, Predicted unsaturated glucuronyl hydrolase	Q2UNZ2_ASPOR/7-365 Q2UNZ2.1 PF07470.8;Glyco_hydro_88;
awe07802	scaffold35	1941946	1944266	SP='YES'	TM="O"	GH105	AO090113000146	URH	unsaturated rhamnogalacturonyl hydrolase	GH 105	K15532	yteR, yesR	unsaturated rhamnogalacturonyl hydrolase	EC:3.2.1.172			gnl|CDD|226678 COG4225, COG4225, Predicted unsaturated glucuronyl hydrolase	Q2U5H0_ASPOR/45-414 Q2U5H0.1 PF07470.8;Glyco_hydro_88;
awe08576	scaffold43	1223743	1225737	SP='YES'	TM="O"	GH105	AO090001000063	URH	unsaturated rhamnogalacturonyl hydrolase	GH 105	K15532	yteR, yesR	unsaturated rhamnogalacturonyl hydrolase	EC:3.2.1.172			gnl|CDD|254218 pfam07470, Glyco_hydro_88, Glycosyl Hydrolase Family 88. Unsaturated	Q4X058_ASPFU/22-381 Q4X058.1 PF07470.8;Glyco_hydro_88;
awe09462	scaffold46	771120	772644	SP='YES'	TM="O"	GH115	AO090113000058	AGU	alpha glucuronidase	GH115	-	-	-	-	-	-	-	G3AUV1_SPAPN/1-339 PB003515; Pfam-B_3515;
awe05385	scaffold17	1496324	1497012	SP='YES'	TM="M"	GH115	AO090005001415	AGU	alpha glucuronidase	GH115	-	-	-	-	-	-	-	D5EY18_PRER2/142-419 PB017928; Pfam-B_17928;
awe03920	scaffold12	1013421	1017381	SP='YES'	TM="O"	PL1	AO090138000204	PEL	pectin lyase	-	-	-	-	-	-	-	gnl|CDD|214765 smart00656, Amb_all, Amb_all domain.	C7ZFG8_NECH7/58-291 C7ZFG8.1 PF00544.14;Pec_lyase_C;
awe07188	scaffold34	734474	736143	SP='YES'	TM="O"	PL1	AO090103000463	PEL	pectin lyase	PL 1	-	-	-	-	-	-	gnl|CDD|214765 smart00656, Amb_all, Amb_all domain.	C7Z5T2_NECH7/48-288 C7Z5T2.1 PF00544.14;Pec_lyase_C;
awe07177	scaffold34	703034	705045	SP='YES'	TM="M"	PL1	AO090010000087	PEL	pectin lyase	PL 1	-	-	-	-	-	-	gnl|CDD|214765 smart00656, Amb_all, Amb_all domain.	A1DEE6_NEOFI/60-296 A1DEE6.1 PF00544.14;Pec_lyase_C;
awe02259	scaffold7	667472	668447	SP='YES'	TM="O"	PL1	AO090010000030	PEL	pectin lyase	PL 1	-	-	-	-	-	-	gnl|CDD|214765 smart00656, Amb_all, Amb_all domain.	PELD_ASPFN/105-295 B8NVB7.1 PF00544.14;Pec_lyase_C;
awe01808	scaffold4	1138660	1139913	SP='YES'	TM="O"	PL1	AO090011000030	PLY	pectate lyase	PL 1	-	-	-	-	-	-	-	C9S5B2_VERA1/111-369 PB449753; Pfam-B_449753;
awe01815	scaffold4	1155279	1156806	SP='NO'	TM="O"	PL1	AO090102000072	PLY	pectate lyase	PL 1	K06201	cutC	copper homeostasis protein	#			gnl|CDD|225684 COG3142, CutC, Uncharacterized protein involved in copper resistance	B8NCH8_ASPFN/25-246 B8NCH8.1 PF03932.9;CutC;
awe01025	scaffold2	942479	942959	SP='YES'	TM="O"	PL1, CBM44	AO090701000321	PLY	pectate lyase	PL 1	K01728	pel	pectate lyase	EC:4.2.2.2	1	ko00040, Pentose and glucuronate interconversions;	gnl|CDD|214765 smart00656, Amb_all, Amb_all domain.	G7XY86_ASPKW/72-260 G7XY86.1 PF00544.14;Pec_lyase_C;
awe04799	scaffold14	2494101	2496706	SP='YES'	TM="O"	PL1	A0090010000504	PEL	pectin lyase	PL 1	-	-	-	-	-	-	gnl|CDD|214765 smart00656, Amb_all, Amb_all domain.	A1DEE6_NEOFI/60-296 A1DEE6.1 PF00544.14;Pec_lyase_C;
awe06130	scaffold27	553089	555056	SP='YES'	TM="O"	PL1	AO090012000451	PEL	pectin lyase	PL 1	-	-	-	-	-	-	gnl|CDD|214765 smart00656, Amb_all, Amb_all domain.	G3YCQ4_ASPNA/89-290 G3YCQ4.1 PF00544.14;Pec_lyase_C;
awe06524	scaffold27	1836484	1838026	SP='YES'	TM="O"	PL1	AO090003001295	PEL	pectin lyase	PL 1	-	-	-	-	-	-	gnl|CDD|214765 smart00656, Amb_all, Amb_all domain.	PELF_ASPFN/109-297 B8N316.1 PF00544.14;Pec_lyase_C;
awe06620	scaffold27	2181582	2183352	SP='YES'	TM="O"	PL1	AO090010000087	PEL	pectin lyase	PL 1	-	-	-	-	-	-	gnl|CDD|214765 smart00656, Amb_all, Amb_all domain.	A1DEE6_NEOFI/60-296 A1DEE6.1 PF00544.14;Pec_lyase_C;
awe06812	scaffold27	2808400	2809790	SP='YES'	TM="O"	PL3	AO090038000502	PLY	pectate lyase	PL 3	-	-	-	-	-	-	gnl|CDD|251801 pfam03211, Pectate_lyase, Pectate lyase.	PLYF_ASPFU/17-229 Q4WKV8.1 PF03211.8;Pectate_lyase;
awe05535	scaffold25	98321	99588	SP='YES'	TM="O"	PL3	AO090005000472	PLY	pectate lyase	PL 3	-	-	-	-	-	-	gnl|CDD|251801 pfam03211, Pectate_lyase, Pectate lyase.	B8MXB7_ASPFN/15-225 B8MXB7.1 PF03211.8;Pectate_lyase;
awe01879	scaffold4	1329530	1333033	SP='YES'	TM="O"	PL4	AO090113000057	RGL	rhamnogalacturonan lyase	PL 4	-	-	-	-	-	-	gnl|CDD|199907 cd10320, RGL4_N, N-terminal catalytic domain of rhamnogalacturonan	H1VIA6_COLHI/449-662 H1VIA6.1 PF14683.1;CBM-like;
awe08052	scaffold41	111513	113295	SP='NO'	TM="M"	PL4	AO090138000119	RGL	rhamnogalacturonan lyase	PL 4	-	-	-	-	-	-	gnl|CDD|199907 cd10320, RGL4_N, N-terminal catalytic domain of rhamnogalacturonan	B0YAT3_ASPFC/400-556 B0YAT3.1 PF14683.1;CBM-like;
awe09437	scaffold46	691088	693023	SP='YES'	TM="O"	PL4	AO090012000147/AO090012000148	RGL	rhamnogalacturonan lyase	PL 4	-	-	-	-	-	-	gnl|CDD|199907 cd10320, RGL4_N, N-terminal catalytic domain of rhamnogalacturonan	RGLB_ASPTN/442-657 Q0C7K7.1 PF14683.1;CBM-like;
awe09194	scaffold45	916216	917653	SP='YES'	TM="O"	PL4	AN3950	RGL	rhamnogalacturonan lyase	PL 4	-	-	-	-	-	-	gnl|CDD|255265 pfam09284, RhgB_N, Rhamnogalacturonase B, N-terminal. Members	B6HLN6_PENCW/15-271 B6HLN6.1 PF09284.5;RhgB_N;
awe08333	scaffold43	435127	435968	SP='YES'	TM="O"	PL4	AO090011000349	RGL	rhamnogalacturonan lyase	PL 4	-	-	-	-	-	-	gnl|CDD|255265 pfam09284, RhgB_N, Rhamnogalacturonase B, N-terminal. Members	RGLA_ASPTN/22-270 Q0CVU1.2 PF09284.5;RhgB_N;
awe06064	scaffold27	348488	351025	SP='NO'	TM="O"	PL9	ATET_03526	PLY	pectate lyase	PL 9	K06892	K06892	#	#			gnl|CDD|226022 COG3491, PcbC, Isopenicillin N synthase and related dioxygenases	Q5BA93_EMENI/55-308 Q5BA93.1 PF13229.1;Beta_helix;
awe07993	scaffold35	2538441	2540074	SP='YES'	TM="O"	PL11	AN2543	RGL	rhamnogalacturonan lyase	PL 11	-	-	-	-	-	-	gnl|CDD|199906 cd10318, RGL11, Rhamnogalacturonan lyase of the polysaccharide	C7ZMV0_NECH7/27-424 PB011046; Pfam-B_11046;

## Sheet: Table S8
Table S8. Functional annotation of the PDD-related genes (without orthologues) for A. westerdijkiae.
*Ortgology_ID colum refering to the closest respresentative ortholog gene of each ortholog cluster
Protein_ID	Scaffold	Start	End	Signal peptide	Transmembrane	Predicted_CAZY	Ortholog_ID	Enzyme code	Function	CAZY	KO_ENTRY	KO_name	Definition	EC	Pathway	Pathway_Des	CDD	PFAM
awe09018	scaffold45	398913	402902	SP='YES'	TM="O"	CE1	-	FAE SF1	feruloyl esterase	SF1	-	-	-	-	-	-	gnl|CDD|254255 pfam07519, Tannase, Tannase and feruloyl esterase. This family	C7ZI02_NECH7/9-430 C7ZI02.1 PF07519.6;Tannase;
awe06813	scaffold27	2810067	2812851	SP='YES'	TM="O"	CE1	-	AXE	acetyl xylan esterase	CE 1	-	-	-	-	-	-	gnl|CDD|233593 TIGR01840, esterase_phb, esterase, PHB depolymerase family.	B8M9H9_TALSN/34-251 B8M9H9.1 PF10503.4;Esterase_phd;
awe06882	scaffold27	3071821	3075132	SP='NO'	TM="O"	CE1	-	？		CE1	-	-	-	-	-	-	gnl|CDD|223257 COG0179, MhpD, 2-keto-4-pentenoate hydratase/2-oxohepta-3-ene-1,7-dioic	B8NMM1_ASPFN/78-292 B8NMM1.1 PF01557.13;FAA_hydrolase;
awe07050	scaffold34	282808	284498	SP='NO'	TM="O"	CE1	-	？		CE1	K06889	K06889	#	#			gnl|CDD|223999 COG1073, COG1073, Hydrolases of the alpha/beta superfamily [General	G9MXA8_HYPVG/36-297 G9MXA8.1 PF12697.2;Abhydrolase_6;
awe07095	scaffold34	410266	412331	SP='YES'	TM="O"	CE1	-	？		CE1	-	-	-	-	-	-	gnl|CDD|224423 COG1506, DAP2, Dipeptidyl aminopeptidases/acylaminoacyl-peptidases	DPP5_ASPTN/489-702 Q0C8V9.1 PF00326.16;Peptidase_S9;
awe07528	scaffold35	1057747	1059794	SP='NO'	TM="O"	CE1	-	？		CE1	-	-	-	-	-	-	gnl|CDD|236060 PRK07581, PRK07581, hypothetical protein; Validated.	G7XIP1_ASPKW/48-330 G7XIP1.1 PF12697.2;Abhydrolase_6;
awe01923	scaffold4	1444686	1447049	SP='NO'	TM="O"	CE1	-	？		CE1	K08726	EPHX2	soluble epoxide hydrolase	EC:3.3.2.10	3	ko00590, Arachidonic acid metabolism;ko00625, Chloroalkane and chloroalkene degradation;ko04146, Peroxisome;	gnl|CDD|257231 pfam12697, Abhydrolase_6, Alpha/beta hydrolase family. This	A1C823_ASPCL/42-318 A1C823.1 PF12697.2;Abhydrolase_6;
awe01177	scaffold2	1400200	1401358	SP='NO'	TM="O"	CE1	-	？		CE1	-	-	-	-	-	-	gnl|CDD|224423 COG1506, DAP2, Dipeptidyl aminopeptidases/acylaminoacyl-peptidases	A1C4P9_ASPCL/299-504 A1C4P9.1 PF12695.2;Abhydrolase_5;
awe03203	scaffold9	1580458	1581961	SP='NO'	TM="O"	CE1	-	？		CE1	K07017	K07017	#	#			gnl|CDD|225375 COG2819, COG2819, Predicted hydrolase of the alpha/beta superfamily	B8NJX9_ASPFN/24-269 B8NJX9.1 PF00756.15;Esterase;
awe05376	scaffold17	1465362	1466785	SP='NO'	TM="O"	CE1	-	？		CE1	K01259	pip	proline iminopeptidase	EC:3.4.11.5	1	ko00330, Arginine and proline metabolism;	gnl|CDD|130316 TIGR01249, pro_imino_pep_1, proline iminopeptidase, Neisseria-type	B6HV09_PENCW/40-305 B6HV09.1 PF12697.2;Abhydrolase_6;
awe06003	scaffold27	159779	162127	SP='NO'	TM="O"	CE1	-	？		CE1	K06130	LYPLA2	lysophospholipase II	EC:3.1.1.5	1	ko00564, Glycerophospholipid metabolism;	gnl|CDD|251171 pfam02230, Abhydrolase_2, Phospholipase/Carboxylesterase. This	G7XHZ3_ASPKW/5-234 G7XHZ3.1 PF02230.11;Abhydrolase_2;
awe05205	scaffold17	842739	843353	SP='NO'	TM="O"	CE1	-	？		CE1	-	-	-	-	-	-	gnl|CDD|257231 pfam12697, Abhydrolase_6, Alpha/beta hydrolase family. This	B8M0A3_TALSN/49-290 B8M0A3.1 PF12697.2;Abhydrolase_6;
awe05230	scaffold17	941649	943262	SP='NO'	TM="M"	CE1	-	？		CE1	K01282	E3.4.14.-	dipeptidyl aminopeptidase	EC:3.4.14.-			gnl|CDD|250235 pfam00930, DPPIV_N, Dipeptidyl peptidase IV (DPP IV) N-terminal	DAPB_ASPTN/225-599 Q0CXB1.1 PF00930.16;DPPIV_N;
awe02197	scaffold7	441532	444421	SP='NO'	TM="O"	CE1	-	？		CE1	-	-	-	-	-	-	gnl|CDD|257231 pfam12697, Abhydrolase_6, Alpha/beta hydrolase family. This	Q0CI99_ASPTN/30-380 Q0CI99.1 PF12697.2;Abhydrolase_6;
awe06204	scaffold27	831187	832064	SP='NO'	TM="O"	CE1	-	？		CE1	K06130	LYPLA2	lysophospholipase II	EC:3.1.1.5	1	ko00564, Glycerophospholipid metabolism;	gnl|CDD|251171 pfam02230, Abhydrolase_2, Phospholipase/Carboxylesterase. This	B8NKJ7_ASPFN/3-232 B8NKJ7.1 PF02230.11;Abhydrolase_2;
awe06351	scaffold27	1338243	1340059	SP='NO'	TM="O"	CE1	-	？		CE1	-	-	-	-	-	-	gnl|CDD|257231 pfam12697, Abhydrolase_6, Alpha/beta hydrolase family. This	A1CLU8_ASPCL/77-385 A1CLU8.1 PF12697.2;Abhydrolase_6;
awe06454	scaffold27	1644642	1648945	SP='NO'	TM="O"	CE1	-	？		CE1	-	-	-	-	-	-	gnl|CDD|182637 PRK10673, PRK10673, acyl-CoA esterase; Provisional.	G3XSL3_ASPNA/47-286 G3XSL3.1 PF12697.2;Abhydrolase_6;
awe06580	scaffold27	2043718	2045642	SP='NO'	TM="O"	CE1, AA7	-	？		CE1	K01070	frmB, ESD, fghA	S-formylglutathione hydrolase	EC:3.1.2.12	1	ko00680, Methane metabolism;	gnl|CDD|178061 PLN02442, PLN02442, S-formylglutathione hydrolase.	Q4WUW0_ASPFU/23-283 Q4WUW0.1 PF00756.15;Esterase;
awe07105	scaffold34	435085	435522	SP='NO'	TM="O"	CE12	-	RGAE	rhamnogalacturonan acetyl esterase	CE 12	-	-	-	-	-	-	gnl|CDD|238876 cd01838, Isoamyl_acetate_hydrolase_like, Isoamyl-acetate hydrolyzing	B8NBN0_ASPFN/16-223 B8NBN0.1 PF13472.1;Lipase_GDSL_2;
awe05774	scaffold25	786221	786907	SP='NO'	TM="M"	GH1, GH95	-	AFC	alpha fucosidase	GH 95	K15923	AXY8, FUC95A	alpha-L-fucosidase 2	EC:3.2.1.51	1	ko00511, Other glycan degradation;	gnl|CDD|249702 pfam00232, Glyco_hydro_1, Glycosyl hydrolase family 1.	A1D6G3_NEOFI/9-486 A1D6G3.1 PF00232.13;Glyco_hydro_1;
awe07598	scaffold35	1290832	1294278	SP='NO'	TM="O"	GH3	-	BGL	beta glucosidase	GH 3	K05349	bglX	beta-glucosidase	EC:3.2.1.21	3	ko00460, Cyanoamino acid metabolism;ko00500, Starch and sucrose metabolism;ko00940, Phenylpropanoid biosynthesis;	gnl|CDD|250238 pfam00933, Glyco_hydro_3, Glycosyl hydrolase family 3 N terminal	H6BP59_EXODN/102-394 H6BP59.1 PF00933.16;Glyco_hydro_3;
awe01063	scaffold2	1066231	1067833	SP='NO'	TM="O"	GH3	-	BGL	beta glucosidase	GH 3	K05349	bglX	beta-glucosidase	EC:3.2.1.21	3	ko00460, Cyanoamino acid metabolism;ko00500, Starch and sucrose metabolism;ko00940, Phenylpropanoid biosynthesis;	gnl|CDD|224389 COG1472, BglX, Beta-glucosidase-related glycosidases [Carbohydrate	C7YJI0_NECH7/319-684 C7YJI0.1 PF01915.17;Glyco_hydro_3_C;
awe09085	scaffold45	615339	615998	SP='NO'	TM="O"	GH5	-	？		GH5	-	-	-	-	-	-	gnl|CDD|249556 pfam00067, p450, Cytochrome P450. Cytochrome P450s are haem-thiolate	B8MK19_TALSN/28-463 B8MK19.1 PF00067.17;p450;
awe07935	scaffold35	2396387	2397851	SP='YES'	TM="M"	GH5	-	MAN	Endo-beta-mannanase	GH5	-	-	-	-	-	-	gnl|CDD|226444 COG3934, COG3934, Endo-beta-mannanase [Carbohydrate transport	MANA_ASPFN/54-351 B8NVK8.2 PF00150.13;Cellulase;
awe00807	scaffold2	217080	219538	SP='NO'	TM="O"	GH5, CBM46	-	EGL	endoglucanase	GH 5	K01179	E3.2.1.4	endoglucanase	EC:3.2.1.4	1	ko00500, Starch and sucrose metabolism;	gnl|CDD|249631 pfam00150, Cellulase, Cellulase (glycosyl hydrolase family 5).	Q4WE56_ASPFU/48-330 Q4WE56.1 PF00150.13;Cellulase;
awe07822	scaffold35	2037301	2038296	SP='YES'	TM="O"	GH15, CE10, CBM20	-	？		GH15	K01137	GNS	N-acetylglucosamine-6-sulfatase	EC:3.1.6.14	2	ko00531, Glycosaminoglycan degradation;ko04142, Lysosome;	gnl|CDD|250084 pfam00723, Glyco_hydro_15, Glycosyl hydrolases family 15. In	Q0C7I9_ASPTN/4-550 Q0C7I9.1 PF00135.23;COesterase;
awe04406	scaffold14	1170861	1171856	SP='YES'	TM="O"	GH28	-	？		GH28	-	-	-	-	-	-	gnl|CDD|249749 pfam00295, Glyco_hydro_28, Glycosyl hydrolases family 28. Glycosyl	E4ZMR7_LEPMJ/74-434 E4ZMR7.1 PF00295.12;Glyco_hydro_28;
awe01878	scaffold4	1326251	1327913	SP='YES'	TM="O"	GH28	-	？		GH28	-	-	-	-	-	-	gnl|CDD|249749 pfam00295, Glyco_hydro_28, Glycosyl hydrolases family 28. Glycosyl	C9SP30_VERA1/51-415 C9SP30.1 PF00295.12;Glyco_hydro_28;
awe08470	scaffold43	875866	876559	SP='YES'	TM="M"	GH28	-	？		GH28	K08369	ydjE	MFS transporter, putative metabolite:H+ symporter	#			gnl|CDD|233176 TIGR00898, 2A0119, cation transport protein. [Transport and	Q2U294_ASPOR/79-512 Q2U294.1 PF00083.19;Sugar_tr;
awe01703	scaffold4	743096	743845	SP='NO'	TM="O"	GH31	-	AXL	alpha xylosidase	GH 31	K01811	yicI	alpha-D-xyloside xylohydrolase	EC:3.2.1.177			gnl|CDD|236731 PRK10658, PRK10658, putative alpha-glucosidase; Provisional.	B8NNQ4_ASPFN/496-1175 PB022794; Pfam-B_22794;
awe07683	scaffold35	1587243	1591019	SP='YES'	TM="M"	GH35, CBM37	-	LAC	beta galactosidase	GH 35	K12308	bgaB, lacA	beta-galactosidase	EC:3.2.1.23	1	ko00052, Galactose metabolism;	gnl|CDD|250519 pfam01301, Glyco_hydro_35, Glycosyl hydrolases family 35.	BGALA_NEOFI/52-389 A1D1Z9.1 PF01301.14;Glyco_hydro_35;
awe02315	scaffold8	93673	94478	SP='YES'	TM="O"	GH43	-	ABN	endoarabinanase	GH 43	K06113	abnA	arabinan endo-1,5-alpha-L-arabinosidase	EC:3.2.1.99			gnl|CDD|185739 cd08998, GH43_ABN_1, Glycosyl hydrolase family 43. This glycosyl	H6TQN0_9EURO/27-319 H6TQN0.1 PF04616.9;Glyco_hydro_43;
awe05150	scaffold17	633802	637689	SP='YES'	TM="O"	GH43	-	BXL	beta xylosidase	GH 43	K01198	xynB	xylan 1,4-beta-xylosidase	EC:3.2.1.37	2	ko00500, Starch and sucrose metabolism;ko00520, Amino sugar and nucleotide sugar metabolism;	gnl|CDD|185741 cd09000, GH43_XYL_1, Glycosyl hydrolase family 43, beta-D-xylosidase.	H1V3J3_COLHI/26-310 H1V3J3.1 PF04616.9;Glyco_hydro_43;
awe02345	scaffold8	165538	166890	SP='NO'	TM="M"	GH43	-	？		GH43	K00641	metX	homoserine O-acetyltransferase	EC:2.3.1.31	2	ko00270, Cysteine and methionine metabolism;ko00920, Sulfur metabolism;	gnl|CDD|224932 COG2021, MET2, Homoserine acetyltransferase [Amino acid transport	Q0CKK4_ASPTN/126-415 Q0CKK4.1 PF04616.9;Glyco_hydro_43;
awe07847	scaffold35	2128443	2130257	SP='NO'	TM="M"	GH74	-	？			-	-	-	-	-	-	gnl|CDD|214740 smart00602, VPS10, VPS10 domain.	VPS10_ASPNC/229-551 PB000089; Pfam-B_89;
awe02214	scaffold7	488798	490480	SP='YES'	TM="O"	GH74, GH93	-	ABX	exoarabinanase	GH 93	-	-	-	-	-	-	gnl|CDD|271234 cd15482, Sialidase_non-viral, Non-viral sialidases. Sialidases	G9NFR0_HYPAI/51-268 G9NFR0.1 PF13088.1;BNR_2;
awe07988	scaffold35	2527710	2531752	SP='YES'	TM="O"	GH78	-	RHA	alpha rhamnosidase	GH 78	-	-	-	-	-	-	gnl|CDD|253267 pfam05592, Bac_rhamnosid, Bacterial alpha-L-rhamnosidase. This	C9S720_VERA1/213-625 C9S720.1 PF05592.6;Bac_rhamnosid;
awe00599	scaffold1	1422914	1425394	SP='NO'	TM="O"	GH78, CBM67	-	RHA	alpha rhamnosidase	GH 78	-	-	-	-	-	-	gnl|CDD|253267 pfam05592, Bac_rhamnosid, Bacterial alpha-L-rhamnosidase. This	F9FXV2_FUSOF/1093-1627 F9FXV2.1 PF05592.6;Bac_rhamnosid;
awe08987	scaffold45	279727	281082	SP='YES'	TM="O"	GH88	-	UGH	unsaturated galacturonyl hydrolase	GH 88	-	-	-	-	-	-	-	G9MFL1_HYPVG/54-437 G9MFL1.1 PF07470.8;Glyco_hydro_88;
awe10223	scaffold75	55252	56229	SP='YES'	TM="O"	PL3	-	PLY	pectate lyase	PL 3	-	-	-	-	-	-	gnl|CDD|251801 pfam03211, Pectate_lyase, Pectate lyase.	A6SBH8_BOTFB/121-335 A6SBH8.1 PF03211.8;Pectate_lyase;
awe01306	scaffold3	411813	414576	SP='YES'	TM="M"	PL4	-	RGL	rhamnogalacturonan lyase	PL 4	-	-	-	-	-	-	gnl|CDD|258821 pfam14683, CBM-like, Polysaccharide lyase family 4, domain III.	H1VFS2_COLHI/360-534 H1VFS2.1 PF14683.1;CBM-like;

## Sheet: Table S9
Table S9. Counts of the putative genes involved in plant polysaccharide degradation in the nine Aspergillus species.
Substrate	Enzyme activity	Code	Cazy domain	A. westerdijkiae	A. nidulans	A. niger	A. terreus	A. oryzae	A. flavus	A. clavatus	A. fischeri	A. fumigatus
Cellulose	β-1,4-endoglucanase	EGL	GH5,7,12,45	5	6	4	7	5	5	6	9	8
	Cellobiohydrolase	CBH	GH6,7	4	4	4	4	3	3	4	5	3
	β-1,4-glucosidase	BGL	GH1,3	20	17	17	16	20	20	10	19	16
				Total = 29	27	25	27	28	28	20	33	27
Xyloglucan	Xyloglucan β-1,4-endoglucanase	XEG	GH12,74	3	2	4	6	4	5	4	6	5
	α-xylosidase	AXL	GH31	3	1	2	4	3	3	1	2	1
	α-fucosidase	AFC	GH29,95	3	3	3	5	3	3	1	2	2
	α-arabinofuranosidase	ABF	GH51,54	5	4	5	5	4	5	4	3	3
	α-1,4-galactosidase	AGL	GH27,36	7	7	7	9	6	6	6	8	8
	β-1,4-galactosidase	LAC	GH2,35	7	8	5	8	8	9	3	7	7
				Total = 28	25	26	37	28	31	19	28	26
Xylan	β-1,4-endoxylanase	XLN	GH10,11	5	5	5	6	8	8	5	8	7
	Arabinoxylan arabinofuranohydrolase	AXH	GH62	1	2	1	3	2	2	2	2	2
	α-glucuronidase	AGU	GH67,115	3	2	1	3	5	4	2	2	2
	Acetyl xylan	AXE	CE1	3	1	1	3	3	3	4	2	2
	Feruloyl esterase	FAE	CE1	3	2	1	1	1	1	1	2	2
	β-1,4-xylosidase	BXL	GH3,43	12	16	6	18	15	15	10	12	12
	α-arabinofuranosidase	ABF	GH51,54	5	4	5	5	4	5	4	3	3
	α-1,4-galactosidase	AGL	GH27,36	7	7	7	9	6	6	6	8	8
	β-1,4-galactosidase	LAC	GH2,35	7	8	5	8	8	9	3	7	7
				Total = 46	47	32	56	52	53	37	46	45
Galactomannan	β-1,4-endomannanase	MAN	GH5,26	2	9	2	5	4	4	2	3	3
	β-1,4-mannosidase	MND	GH2	4	3	3	4	4	4	3	3	3
	β-1,4-galactosidase	LAC	GH2,35	7	8	5	8	8	9	3	7	7
	α-1,4-galactosidase	AGL	GH27,36	7	7	7	9	6	6	6	8	8
				Total = 20	27	17	26	22	23	14	21	21
Pectin	Exo-/endo- rhamnogalacturonase/polygalacturonase	RGX/RHG/PCA/PCX	GH28	15	10	21	8	21	21	3	12	14
	α-rhamnosidase	RHA	GH78	12	9	7	4	9	11	0	7	6
	Endoarabinanase	ABN	GH43	7	4	6	7	6	6	6	7	7
	Exoarabinanase	ABX	GH93	2	2	1	4	3	3	1	3	3
	β-1,4-endogalactanase	GAL	GH53	2	1	1	1	1	2	0	1	1
	Unsaturated glucuronyl hyfrolase	UGH	GH88	3	3	1	0	3	3	0	2	2
	Unsat.-rhamnogalacturonan hydrolase	URH	GH105	3	4	2	2	4	4	3	2	2
	Pectin lyase	PEL	PL1	8	5	5	3	8	8	2	5	4
	Pectate lyase	PLY	PL1,3,9	7	10	1	7	8	8	1	6	6
	Rhamnogalacturonan lyase	RGL	PL4,11	7	5	2	3	4	3	2	3	3
	Pectin methyl esterase	PME	CE8	3	3	3	1	5	5	4	4	4
	Rhamnogalacturonan acetyl esterase	PGAE	CE12	5	2	2	2	4	4	1	3	3
	Feruloyl esterase	FAE	CE1	3	2	1	1	1	1	1	2	2
	α-arabinofuranosidase	ABF	GH51,54	5	4	5	5	4	5	4	3	3
	β-1,4-xylosidase	BXL	GH3,43	12	16	6	18	15	15	10	12	12
	β-1,4-galactosidase	LAC	GH2,35	7	8	5	8	8	9	3	7	7
				Total = 101	88	69	74	104	108	41	79	79
Starch	α-amylase	AMY	GH13	6	7	5	7	7	5	7	7	6
	glucoamylase	GLA	GH15	2	2	2	2	3	3	6	5	5
	α-1,4-glucosidase	AGD	GH13,31	9	11	7	9	12	13	9	11	10
				Total = 17	20	14	18	22	21	22	23	21
Inlulin	Endo-Inulinase	INU	GH32	1	0	1	1	0	0	0	0	2
	Exo-inulinase	INX	GH32	1	1	1	1	1	1	1	1	1
	invertase/fructofuranosidase	SUC	GH32	2	1	2	4	3	3	0	1	1
				Total = 4	2	4	6	4	4	1	2	4
*The lines with the same colour indicate redundant classifications for the same CAZy families were involved in multiple processes..
