# Supplementary material for: Sequencing and functional annotation of the whole genome of the filamentous fungus Aspergillus westerdijkiae
Source: BMC Genomics. 2016 Aug 15;17:633. doi: 10.1186/s12864-016-2974-x (PMC4986183; doi:10.1186/s12864-016-2974-x)
Supplement: Additional file 6: Table S10. — Putative proteases predicted by the batch Blast against the MEROPS database. (XLSX 53 kb) [file 12864_2016_2974_MOESM6_ESM.xlsx]

## Sheet: Table S10
Table S10. Putative proteases predicted by the batch Blast against the MEROPS database.
Protein	Scaffold	Start	End	Location	Signal peptide	Transmembrane	Catalytic type	Fmaily	Subfamily	Merops id	Merops name	Peptidase and Homologues
awe00568	scaffold1	1335537	1336310	_	SP='NO'	TM="O"	inhibitor	I	I51	I51.002	MER029866	phosphatidylethanolamine-binding protein
awe03475	scaffold9	2480563	2480978	_	SP='NO'	TM="O"	inhibitor	I	I13	I13.003	MER018128	chymotrypsin inhibitor 2
							inhibitor	I	I78	I78.001	MER059865	Aspergillus elastase inhibitor
awe03484	scaffold9	2506461	2507844	M	SP='NO'	TM="O"	inhibitor	I	I87	I87.002	MER192051	HflK
awe05395	scaffold17	1514307	1514792	S	SP='YES'	TM="O"	inhibitor	I	I09	I09.003	MER018320	peptidase B inhibitor
awe07756	scaffold35	1809095	1810318	_	SP='NO'	TM="O"	inhibitor	I	I87	I87.002	MER192051	HflK
awe09090	scaffold45	628275	631342	_	SP='NO'	TM="O"	inhibitor	I	I32	I32.012	MER023234	deterin
awe10335	scaffold75	362741	363288	_	SP='NO'	TM="O"	inhibitor	I	I04	I04.972	MER023838	E130113E03Rik protein
awe00002	C6360	248	817	_	SP='NO'	TM="O"	Serine (S)	S10	S10	S10.016	MER016549	carboxypeptidase OcpB
awe00038	C7726	523	1863	_	SP='NO'	TM="O"	Metallo (M)	M77	M77	M77.003	MER126985	tryptophanyl aminopeptidase cdpNPT-type peptidase
awe00060	C7966	3547	5056	M	SP='YES'	TM="O"	Serine (S)	S10	S10	S10.016	MER016549	carboxypeptidase OcpB
awe00098	C8452	3393	6529	_	SP='NO'	TM="M"	Serine (S)	S33	S33	S33.A66	MER210990	At5g53050 or MhpC protein
awe00134	scaffold1	17767	20826	_	SP='NO'	TM="O"	Metallo (M)	M38	M38	M38.982	MER004801	urease
awe00152	scaffold1	84752	85693	_	SP='NO'	TM="O"	Serine (S)	S33	S33	S33.010	MER025512	SCO7095-type peptidase
awe00224	scaffold1	336514	343575	M	SP='NO'	TM="O"	Metallo (M)	M24	M24B	M24.009	MER004321	aminopeptidase P1
awe00229	scaffold1	356708	358181	M	SP='NO'	TM="O"	Threonine (T)	T5	T05	T05.001	MER011829	ornithine acetyltransferase precursor
awe00252	scaffold1	420063	421167	_	SP='NO'	TM="O"	Metallo (M)	M77	M77	M77.003	MER126985	tryptophanyl aminopeptidase cdpNPT-type peptidase
awe00320	scaffold1	611811	613583	S	SP='NO'	TM="O"	Serine (S)	S9	S09X	S09.979	MER033188	acetylcholinesterase
awe00341	scaffold1	666047	667700	S	SP='YES'	TM="O"	Metallo (M)	M28	M28A	M28.001	MER001288	aminopeptidase Y
awe00367	scaffold1	751532	753792	_	SP='NO'	TM="M"	Serine (S)	S33	S33	S33.006	MER000440	tripeptidyl-peptidase B
awe00534	scaffold1	1232277	1233811	_	SP='NO'	TM="O"	Serine (S)	S33	S33	S33.022	MER209971	Lpx1 peptidase
awe00541	scaffold1	1261886	1263148	_	SP='NO'	TM="O"	Serine (S)	S9	S09X	S09.991	MER033237	arylacetamide deacetylase
awe00550	scaffold1	1291397	1292080	S	SP='YES'	TM="M"	Metallo (M)	M35	M35	M35.001	MER001399	penicillolysin
awe00571	scaffold1	1343610	1345200	S	SP='YES'	TM="O"	Metallo (M)	M28	M28A	M28.001	MER001288	aminopeptidase Y
awe00584	scaffold1	1386354	1388612	_	SP='NO'	TM="O"	Cysteine (C)	C26	C26	C26.A36	MER437468	ctps g.p.
awe00610	scaffold1	1469661	1471037	_	SP='NO'	TM="O"	Serine (S)	S12	S12	S12.A14	MER017074	lact-3 g.p.
awe00632	scaffold1	1541852	1543312	S	SP='YES'	TM="O"	Serine (S)	S9	S09X	S09.962	MER037861	BC026374 protein
awe00635	scaffold1	1550301	1551518	S	SP='YES'	TM="O"	Metallo (M)	M35	M35	M35.001	MER001399	penicillolysin
awe00649	scaffold1	1582317	1584151	S	SP='YES'	TM="O"	Serine (S)	S33	S33	S33.006	MER000440	tripeptidyl-peptidase B
awe00655	scaffold1	1600470	1601144	S	SP='YES'	TM="O"	Cysteine (C)	C40	C40	C40.011	MER031199	RipA peptidoglycan hydrolase
awe00663	scaffold1	1634810	1638824	S	SP='NO'	TM="M"	Threonine (T)	T3	T03	T03.011	MER003580	gamma-glutamyltransferase
awe00670	scaffold1	1660905	1662047	_	SP='NO'	TM="O"	Serine (S)	S33	S33	S33.A24	MER044847	At5g19290
								S9	S09X	S09.A35	MER017242	hypothetical ORF Ynl320wp
awe00672	scaffold1	1662582	1663556	_	SP='NO'	TM="O"	Threonine (T)	T1	T01A	T01.010	MER001645	proteasome catalytic subunit 1
awe00674	scaffold1	1668778	1676998	_	SP='NO'	TM="O"	Cysteine (C)	C48	C48	C48.031	MER064210	SENP8 peptidase
awe00789	scaffold2	155126	158366	_	SP='NO'	TM="O"	Metallo (M)	M38	M38	M38.981	MER037714	guanine aminohydrolase
awe00796	scaffold2	175954	177204	_	SP='NO'	TM="O"	Metallo (M)	M38	M38	M38.A02	MER061068	PyrC protein
awe00914	scaffold2	583112	589995	_	SP='NO'	TM="O"	Cysteine (C)	C26	C26	C26.951	MER078640	carbamoyl-phosphate synthase
										C26.956	MER046161	carbamyl phosphate synthetase
							Metallo (M)	M38	M38	M38.972	MER005767	dihydro-orotase
awe00924	scaffold2	624896	626227	_	SP='NO'	TM="O"	Metallo (M)	M77	M77	M77.003	MER126985	tryptophanyl aminopeptidase cdpNPT-type peptidase
awe00935	scaffold2	652657	653748	S	SP='NO'	TM="O"	Serine (S)	S9	S09X	S09.A08	MER036029	At5g14310
awe01000	scaffold2	869100	869716	M	SP='NO'	TM="O"	Serine (S)	S26	S26A	S26.002	MER000597	mitochondrial inner membrane peptidase 1
awe01044	scaffold2	1013280	1014625	S	SP='YES'	TM="O"	Aspartic (A)	A1	A01A	A01.026	MER001437	peptidase F
awe01077	scaffold2	1102344	1104332	M	SP='NO'	TM="M"	Cysteine (C)	C19	C19	C19.002	MER000864	Ubp1 ubiquitin peptidase
										C19.021	MER005493	ubiquitin-specific peptidase 16
awe01079	scaffold2	1106079	1108024	_	SP='NO'	TM="O"	Cysteine (C)	C97	C97	C97.A01	MER323972	DDB_0191673 protein
awe01102	scaffold2	1200598	1203870	_	SP='NO'	TM="O"	Cysteine (C)	C48	C48	C48.A19	MER005204	ulp1 peptidase
awe01109	scaffold2	1223054	1229576	S	SP='YES'	TM="O"	Serine (S)	S9	S09X	S09.979	MER033188	acetylcholinesterase
awe01158	scaffold2	1354316	1355656	_	SP='NO'	TM="O"	Metallo (M)	M38	M38	M38.002	MER005900	Pro-Hyp dipeptidase
awe01167	scaffold2	1370143	1371147	M	SP='NO'	TM="O"	Serine (S)	S9	S09X	S09.A57	MER213608	AT3G19970 protein
awe01168	scaffold2	1371791	1372717	_	SP='NO'	TM="O"	Serine (S)	S9	S09X	S09.A06	MER048191	At5g25770
awe01169	scaffold2	1373277	1374497	_	SP='NO'	TM="O"	Serine (S)	S9	S09X	S09.976	MER031140	protein similar to {Mus musculus} chromosome 20 open reading frame 135
awe01201	scaffold3	39574	41672	_	SP='NO'	TM="O"	Serine (S)	S33	S33	S33.A66	MER210990	At5g53050 or MhpC protein
awe01318	scaffold3	470523	473443	M	SP='NO'	TM="O"	Serine (S)	S16	S16	S16.001	MER000485	Lon-A peptidase
awe01332	scaffold3	522265	524021	_	SP='NO'	TM="O"	Threonine (T)	T2	T02	T02.A06	MER017622	SPAC823.09c g.p.
awe01371	scaffold3	630191	631789	_	SP='NO'	TM="O"	Cysteine (C)	C85	C85A	C85.A07	MER139942	DDB_G0284757 protein
awe01394	scaffold3	702165	703060	_	SP='NO'	TM="O"	Cysteine (C)	C26	C26	C26.A05	MER043475	gamma-glutamyl peptidase 1
awe01422	scaffold3	783769	785635	S	SP='YES'	TM="M"	Metallo (M)	M14	M14A	M14.A22	MER005813	T06A4.1 g.p.
awe01458	scaffold3	911463	912411	M	SP='NO'	TM="O"	Cysteine (C)	C26	C26	C26.A32	MER066916	imidazoleglycerol-phosphate synthase
awe01467	scaffold3	928540	932903	_	SP='NO'	TM="O"	Serine (S)	S9	S09X	S09.980	MER033198	cholinesterase
awe01470	scaffold3	941745	943385	_	SP='NO'	TM="O"	Serine (S)	S33	S33	S33.010	MER025512	SCO7095-type peptidase
awe01478	scaffold3	967109	975131	_	SP='NO'	TM="O"	Cysteine (C)	C19	C19	C19.A69	MER185433	DDB_G0275415
awe01516	scaffold4	97691	102844	S	SP='YES'	TM="O"	Serine (S)	S33	S33	S33.002	MER000439	tripeptidyl-peptidase A
										S33.007	MER000441	tripeptidyl-peptidase C
awe01525	scaffold4	122348	123448	S	SP='NO'	TM="M"	Serine (S)	S9	S09C	S09.A47	MER034548	aes protein
awe01561	scaffold4	237486	238685	_	SP='NO'	TM="O"	Metallo (M)	M20	M20A	M20.A21	MER003798	yodQ g.p.
awe01562	scaffold4	241385	242386	_	SP='NO'	TM="O"	Serine (S)	S9	S09X	S09.B01	MER034665	SPAPB1A11.02 g.p.
awe01567	scaffold4	254240	255238	_	SP='NO'	TM="O"	Serine (S)	S9	S09X	S09.026	MER200434	highly similar to Acyl-protein thioesterase 1
awe01598	scaffold4	357526	361143	_	SP='NO'	TM="O"	Serine (S)	S9	S09X	S09.B01	MER034665	SPAPB1A11.02 g.p.
awe01605	scaffold4	377362	380693	_	SP='NO'	TM="O"	Cysteine (C)	C19	C19	C19.A60	MER004316	ubp6
										C19.A70	MER109092	usp14
awe01630	scaffold4	479088	480977	_	SP='NO'	TM="M"	Aspartic (A)	A22	A22B	A22.A15	MER013569	At2g03120 g.p.
awe01650	scaffold4	564896	567177	_	SP='NO'	TM="O"	Serine (S)	S33	S33	S33.971	MER000432	epoxide hydrolase
awe01714	scaffold4	803682	805152	M	SP='NO'	TM="O"	Serine (S)	S33	S33	S33.022	MER209971	Lpx1 peptidase
awe01727	scaffold4	846113	850657	_	SP='NO'	TM="O"	Cysteine (C)	C2	C02A	C02.008	MER005406	Rim13 peptidase
awe01772	scaffold4	1021738	1023330	_	SP='NO'	TM="O"	Serine (S)	S33	S33	S33.A38	MER036069	At4g10050
awe01787	scaffold4	1062731	1064033	_	SP='NO'	TM="O"	Metallo (M)	M80	M80	M80.A01	MER215799	F14J16.17 protein
awe01797	scaffold4	1092320	1093342	S	SP='YES'	TM="O"	Serine (S)	S9	S09X	S09.A14	MER042911	At5g62180
awe01812	scaffold4	1150549	1151403	_	SP='NO'	TM="M"	Serine (S)	S9	S09X	S09.A57	MER213608	AT3G19970 protein
awe01817	scaffold4	1160340	1161551	M	SP='NO'	TM="O"	Serine (S)	S33	S33	S33.976	MER031610	Williams-Beuren syndrome critical region protein 21 epoxide hydrolase
awe01875	scaffold4	1321616	1322653	_	SP='NO'	TM="O"	Serine (S)	S9	S09X	S09.992	MER033242	KIAA1363-like protein
awe01904	scaffold4	1404885	1406088	S	SP='YES'	TM="O"	Metallo (M)	M35	M35	M35.002	MER001394	deuterolysin
awe01943	scaffold4	1494783	1499160	_	SP='NO'	TM="O"	Serine (S)	S9	S09X	S09.990	MER043126	esterase D
awe01957	scaffold4	1522131	1522949	S	SP='YES'	TM="O"	Glutamic (G)	G1	G01	G01.002	MER001321	aspergilloglutamic peptidase
awe02008	scaffold5	55354	56804	_	SP='NO'	TM="O"	Metallo (M)	M20	M20D	M20.019	MER014418	HMRA peptidase
awe02013	scaffold5	67229	71206	_	SP='NO'	TM="O"	Cysteine (C)	C44	C44	C44.A01	MER004101	At2g16570
awe02083	scaffold7	28542	30372	S	SP='YES'	TM="O"	Serine (S)	S9	S09X	S09.962	MER037861	BC026374 protein
awe02085	scaffold7	33931	38016	M	SP='NO'	TM="O"	Cysteine (C)	C56	C56	C56.972	MER042827	KIAA0361 protein
awe02134	scaffold7	232557	236055	_	SP='NO'	TM="O"	Cysteine (C)	C48	C48	C48.A07	MER031325	CG10107 protein
awe02139	scaffold7	244294	248325	_	SP='NO'	TM="O"	Cysteine (C)	C19	C19	C19.A59	MER002179	ubp5
awe02189	scaffold7	409683	412247	M	SP='NO'	TM="O"	Cysteine (C)	C19	C19	C19.091	MER004663	AtUBP1 peptidase
awe02287	scaffold8	26384	27304	_	SP='NO'	TM="O"	Serine (S)	S9	S09X	S09.A14	MER042911	At5g62180
awe02324	scaffold8	108332	112728	_	SP='NO'	TM="M"	Serine (S)	S9	S09X	S09.948	MER030934	para-nitrobenzyl esterase
awe02380	scaffold8	265751	268080	_	SP='NO'	TM="O"	Metallo (M)	M38	M38	M38.981	MER037714	guanine aminohydrolase
awe02415	scaffold8	357765	359198	_	SP='NO'	TM="O"	Serine (S)	S33	S33	S33.973	MER017177	cytosolic epoxide hydrolase
awe02517	scaffold8	644942	648482	_	SP='NO'	TM="O"	Serine (S)	S8	S08A	S08.086	MER025143	CylA lantibiotic leader peptidase
awe02570	scaffold8	809350	814062	_	SP='NO'	TM="M"	Serine (S)	S9	S09X	S09.068	MER047634	Mername-AA240 putative peptidase
awe02648	scaffold8	1073210	1076780	M	SP='NO'	TM="O"	Serine (S)	S16	S16	S16.010	MER000496	PIM1 peptidase
awe02683	scaffold8	1174214	1175323	M	SP='NO'	TM="O"	Threonine (T)	T1	T01A	T01.975	MER000558	proteasome subunit alpha 5
awe02786	scaffold9	168234	169106	S	SP='YES'	TM="O"	Serine (S)	S9	S09X	S09.A08	MER036029	At5g14310
awe02826	scaffold9	274903	275641	S	SP='NO'	TM="O"	Cysteine (C)	C56	C56	C56.001	MER002455	PfpI peptidase
awe02862	scaffold9	375562	378302	_	SP='NO'	TM="O"	Metallo (M)	M20	M20A	M20.002	MER001269	Gly-Xaa carboxypeptidase
awe02893	scaffold9	480298	482125	_	SP='NO'	TM="O"	Cysteine (C)	C65	C65	C65.001	MER029056	otubain-1
awe02962	scaffold9	679392	681323	_	SP='NO'	TM="O"	Serine (S)	S9	S09X	S09.A36	MER017248	YfhR protein
awe03031	scaffold9	996711	997900	S	SP='YES'	TM="O"	Serine (S)	S9	S09X	S09.999	MER034730	carboxylesterase
awe03107	scaffold9	1235602	1238885	M	SP='NO'	TM="O"	Serine (S)	S9	S09X	S09.992	MER033242	KIAA1363-like protein
awe03129	scaffold9	1320867	1324786	_	SP='NO'	TM="O"	Cysteine (C)	C26	C26	C26.959	MER045094	TRP3 protein
awe03170	scaffold9	1457728	1458786	_	SP='NO'	TM="O"	Metallo (M)	M80	M80	M80.A04	MER215827	SPCC1442.07c g.p.
awe03194	scaffold9	1545114	1546872	S	SP='YES'	TM="O"	Serine (S)	S10	S10	S10.014	MER001944	carboxypeptidase O
awe03259	scaffold9	1767354	1769149	M	SP='NO'	TM="O"	Metallo (M)	M20	M16B	M16.P01	MER021876	LOC133083 g.p.
								M21		M16.985	MER079232	mitochondrial processing peptidase subunit alpha unit 2
awe03317	scaffold9	1931994	1933294	_	SP='NO'	TM="O"	Metallo (M)	M20	M20D	M20.019	MER014418	HMRA peptidase
awe03358	scaffold9	2080991	2081329	_	SP='NO'	TM="O"	Serine (S)	S33	S33	S33.973	MER017177	cytosolic epoxide hydrolase
awe03401	scaffold9	2232426	2234694	_	SP='NO'	TM="O"	Serine (S)	S33	S33	S33.022	MER209971	Lpx1 peptidase
awe03403	scaffold9	2240456	2241900	M	SP='NO'	TM="O"	Metallo (M)	M77	M77	M77.001	MER066227	tryptophanyl aminopeptidase 7-DMATS-type peptidase
awe03467	scaffold9	2462177	2463512	_	SP='NO'	TM="O"	Metallo (M)	M67	M67X	M67.971	MER021886	Mername-AA168 protein
awe03538	scaffold9	2655127	2656292	_	SP='NO'	TM="O"	Metallo (M)	M67	M67X	M67.974	MER030133	eukaryotic translation initiation factor 3 subunit 5
awe03556	scaffold9	2697411	2699829	_	SP='NO'	TM="M"	Serine (S)	S54	S54	S54.007	MER015472	Pcp1 peptidase
awe03560	scaffold9	2712831	2715635	_	SP='NO'	TM="O"	Serine (S)	S33	S33	S33.A30	MER036083	At3g09690
awe03572	scaffold9	2745488	2749009	_	SP='NO'	TM="M"	Serine (S)	S10	S10	S10.A67	MER006006	kex1 g.p.
awe03605	scaffold12	36235	37891	S	SP='YES'	TM="O"	Serine (S)	S10	S10	S10.008	MER000412	carboxypeptidase OcpA
awe03629	scaffold12	92941	95347	_	SP='NO'	TM="O"	Cysteine (C)	C56	C56	C56.004	MER031431	YDR533C putative peptidase
awe03646	scaffold12	138111	142108	_	SP='NO'	TM="O"	Cysteine (C)	C19	C19	C19.016	MER002896	ubiquitin-specific peptidase 7
awe03655	scaffold12	160274	162239	_	SP='NO'	TM="O"	Serine (S)	S9	S09C	S09.057	MER018170	apsC g.p.
awe03672	scaffold12	216364	217149	_	SP='NO'	TM="O"	Serine (S)	S33	S33	S33.991	MER017193	CPO-A2
awe03688	scaffold12	267801	271402	M	SP='NO'	TM="O"	Metallo (M)	M16	M16A	M16.008	MER001218	Ste23 peptidase
								M17		M16.008	MER001218	Ste23 peptidase
								M18		M16.982	MER046821	insulysin unit 2
								M19		M16.984	MER078753	insulysin unit 3
awe03712	scaffold12	330511	331670	_	SP='NO'	TM="O"	Threonine (T)	T1	T01A	T01.979	MER004372	proteasome subunit XAPC7
awe03726	scaffold12	379420	380769	S	SP='YES'	TM="O"	Metallo (M)	M20	M20A	M20.A22	MER238460	BSn5_04310 g.p.
awe03765	scaffold12	488084	491405	_	SP='NO'	TM="O"	Serine (S)	S17	S12	S12.950	MER006204	esterase EstB
awe03767	scaffold12	493913	494908	_	SP='NO'	TM="O"	Serine (S)	S9	S09C	S09.A12	MER036039	At5g16080
awe03835	scaffold12	702613	705786	S	SP='YES'	TM="O"	Serine (S)	S33	S33	S33.006	MER000440	tripeptidyl-peptidase B
										S33.023	MER004231	Hip1 peptidase
awe03841	scaffold12	723878	725804	S	SP='YES'	TM="O"	Serine (S)	S33	S33	S33.006	MER000440	tripeptidyl-peptidase B
awe03891	scaffold12	907542	909206	S	SP='YES'	TM="O"	Metallo (M)	M35	M35	M35.001	MER001399	penicillolysin
awe03942	scaffold12	1090945	1095624	_	SP='NO'	TM="O"	Serine (S)	S33	S33	S33.A41	MER044357	homoserine acetyltransferase
awe03947	scaffold12	1107854	1109163	_	SP='NO'	TM="O"	Metallo (M)	M67	M67A	M67.972	MER030137	COP9 signalosome subunit 6
awe03953	scaffold12	1140502	1142399	S	SP='YES'	TM="O"	Serine (S)	S10	S10	S10.008	MER000412	carboxypeptidase OcpA
										S10.016	MER016549	carboxypeptidase OcpB
awe03958	scaffold12	1153379	1154915	M	SP='NO'	TM="O"	Cysteine (C)	C26	C26	C26.952	MER060647	dihydro-orotase
awe03984	scaffold12	1250616	1251696	_	SP='NO'	TM="O"	Serine (S)	S9	S09X	S09.B01	MER034665	SPAPB1A11.02 g.p.
awe03995	scaffold12	1277980	1281541	S	SP='NO'	TM="O"	Metallo (M)	M18	M18	M18.001	MER001255	aminopeptidase I
awe04015	scaffold12	1341136	1342762	M	SP='NO'	TM="O"	Metallo (M)	M24	M16B	M16.974	MER003544	ubiquinol-cytochrome c reductase core protein II
awe04027	scaffold12	1375759	1379330	M	SP='NO'	TM="O"	Metallo (M)	M1	M01	M01.A25	MER019759	AT4g33090 g.p.
awe04065	scaffold14	82325	83599	S	SP='YES'	TM="O"	Aspartic (A)	A1	A01A	A01.089	MER000903	pregnancy-associated glycoprotein 2
awe04083	scaffold14	134812	136538	S	SP='YES'	TM="O"	Serine (S)	S9	S09X	S09.988	MER033235	neuroligin 4, X-linked
awe04089	scaffold14	155497	156886	_	SP='NO'	TM="O"	Metallo (M)	M77	M77	M77.003	MER126985	tryptophanyl aminopeptidase cdpNPT-type peptidase
awe04111	scaffold14	217556	218917	_	SP='NO'	TM="O"	Serine (S)	S33	S33	S33.971	MER000432	epoxide hydrolase
awe04128	scaffold14	263250	264500	S	SP='YES'	TM="O"	Aspartic (A)	A1	A01A	A01.054	MER006077	tick heme-binding aspartic proteinase
awe04139	scaffold14	298163	299267	_	SP='NO'	TM="O"	Serine (S)	S9	S09X	S09.B01	MER034665	SPAPB1A11.02 g.p.
awe04148	scaffold14	319075	320298	_	SP='NO'	TM="O"	Serine (S)	S9	S09X	S09.B01	MER034665	SPAPB1A11.02 g.p.
awe04153	scaffold14	337337	341613	S	SP='YES'	TM="O"	Serine (S)	S9	S09C	S09.061	MER033244	C14orf29 protein
awe04162	scaffold14	362739	363497	_	SP='NO'	TM="O"	Cysteine (C)	C56	C56	C56.006	MER038141	Hsp31 peptidase
awe04164	scaffold14	366695	368305	S	SP='YES'	TM="O"	Serine (S)	S9	S09X	S09.948	MER030934	para-nitrobenzyl esterase
awe04187	scaffold14	436415	438133	_	SP='NO'	TM="O"	Serine (S)	S33	S33	S33.023	MER004231	Hip1 peptidase
awe04202	scaffold14	486857	492651	_	SP='NO'	TM="O"	Serine (S)	S1	S01C	S01.434	MER003297	Nma111 peptidase
awe04210	scaffold14	516190	517904	S	SP='YES'	TM="O"	Serine (S)	S10	S10	S10.001	MER002010	carboxypeptidase Y
awe04224	scaffold14	565601	567313	_	SP='NO'	TM="O"	Serine (S)	S9	S09X	S09.961	MER034745	2210023G05RIK protein
awe04308	scaffold14	826543	830203	S	SP='NO'	TM="M"	Serine (S)	S54	S54	S54.A15	MER034660	rbd2 g.p.
awe04329	scaffold14	897726	899530	_	SP='NO'	TM="O"	Cysteine (C)	C19	C19	C19.087	MER002476	ubiquitin-specific peptidase 8
awe04360	scaffold14	999586	1004005	_	SP='NO'	TM="O"	Cysteine (C)	C19	C19	C19.003	MER000865	Ubp2 ubiquitin peptidase
										C19.A56	MER014645	ubp2/SPAC328.06
awe04378	scaffold14	1081115	1082157	_	SP='NO'	TM="O"	Serine (S)	S9	S09X	S09.A14	MER042911	At5g62180
awe04380	scaffold14	1084916	1086784	M	SP='NO'	TM="O"	Threonine (T)	T3	T03	T03.A09	MER223926	GYO_3966 g.p.
awe04384	scaffold14	1100460	1101434	_	SP='NO'	TM="O"	Cysteine (C)	C85	C85A	C85.008	MER400048	OTU2 peptidase
awe04394	scaffold14	1126249	1127613	_	SP='NO'	TM="O"	Aspartic (A)	A1	A01A	A01.080	MER090758	PepAb peptidase
awe04443	scaffold14	1283880	1285240	_	SP='NO'	TM="O"	Metallo (M)	M20	M20F	M20.005	MER026494	carnosine dipeptidase II
awe04444	scaffold14	1287154	1289115	S	SP='NO'	TM="M"	Threonine (T)	T3	T03	T03.011	MER003580	gamma-glutamyltransferase
awe04450	scaffold14	1310451	1315168	S	SP='YES'	TM="M"	Serine (S)	S8	S08B	S08.A55	MER001604	krp1 g.p.
awe04456	scaffold14	1332270	1334892	M	SP='NO'	TM="O"	Cysteine (C)	C19	C19	C19.A62	MER014642	ubp9
awe04509	scaffold14	1527532	1528355	_	SP='NO'	TM="O"	Cysteine (C)	C12	C12	C12.003	MER000836	ubiquitinyl hydrolase-L3
awe04511	scaffold14	1536652	1537512	M	SP='NO'	TM="O"	Serine (S)	S33	S33	S33.978	MER031617	hypothetical protein flj22408
awe04564	scaffold14	1753005	1754790	_	SP='NO'	TM="O"	Cysteine (C)	C26	C26	C26.965	MER065588	imidazole glycerol phosphate synthase subunit HisH
awe04575	scaffold14	1785746	1788116	_	SP='NO'	TM="O"	Cysteine (C)	C19	C19	C19.083	MER001881	deubiquitinating enzyme 14
awe04576	scaffold14	1816344	1816657	_	SP='NO'	TM="O"	Serine (S)	S10	S10	S10.014	MER001944	carboxypeptidase O
awe04577	scaffold14	1816760	1818095	S	SP='YES'	TM="O"	Serine (S)	S10	S10	S10.014	MER001944	carboxypeptidase O
awe04579	scaffold14	1820326	1821870	S	SP='YES'	TM="M"	Cysteine (C)	C69	C69	C69.002	MER016508	arginine aminopeptidase
awe04645	scaffold14	1993392	1994044	S	SP='YES'	TM="O"	Serine (S)	S16	S12	S12.006	MER000463	class C beta-lactamase
awe04649	scaffold14	2000606	2001967	S	SP='NO'	TM="O"	Aspartic (A)	A1	A01A	A01.018	MER000941	saccharopepsin
										A01.081	MER090759	PepAc peptidase
awe04663	scaffold14	2039511	2043336	S	SP='YES'	TM="M"	Serine (S)	S28	S28	S28.004	MER093133	acid prolyl endopeptidase
										S28.A26	MER304968	At4g36195 g.p.
awe04714	scaffold14	2206362	2207924	_	SP='NO'	TM="O"	Serine (S)	S33	S33	S33.973	MER017177	cytosolic epoxide hydrolase
awe04720	scaffold14	2224506	2225834	_	SP='NO'	TM="O"	Metallo (M)	M20	M20D	M20.019	MER014418	HMRA peptidase
awe04724	scaffold14	2238504	2240286	_	SP='NO'	TM="O"	Metallo (M)	M24	M24X	M24.978	MER064643	proliferation-associated protein 2G4
awe04784	scaffold14	2424854	2430379	_	SP='NO'	TM="M"	Serine (S)	S54	S54	S54.A16	MER094384	DDB_G0295849 g.p.
awe04808	scaffold14	2529899	2531000	_	SP='NO'	TM="O"	Metallo (M)	M67	M67A	M67.A02	MER022061	At1g71230
awe04837	scaffold14	2639198	2640599	S	SP='YES'	TM="O"	Aspartic (A)	A1	A01A	A01.079	MER090757	PepAa peptidase
awe04901	scaffold14	2872529	2875258	_	SP='NO'	TM="O"	Serine (S)	S9	S09X	S09.979	MER033188	acetylcholinesterase
awe04931	scaffold14	2963955	2965101	M	SP='NO'	TM="O"	Serine (S)	S33	S33	S33.973	MER017177	cytosolic epoxide hydrolase
awe04958	scaffold14	3070765	3072406	S	SP='YES'	TM="O"	Metallo (M)	M77	M77	M77.001	MER066227	tryptophanyl aminopeptidase 7-DMATS-type peptidase
awe04979	scaffold17	63472	66671	_	SP='NO'	TM="M"	Serine (S)	S33	S33	S33.A41	MER044357	homoserine acetyltransferase
awe05005	scaffold17	143019	144379	_	SP='NO'	TM="O"	Serine (S)	S33	S33	S33.A87	MER213280	IP09622 protein
awe05012	scaffold17	160251	161286	_	SP='NO'	TM="O"	Serine (S)	S9	S09X	S09.A14	MER042911	At5g62180
awe05099	scaffold17	463169	464761	M	SP='NO'	TM="O"	Metallo (M)	M38	M38	M38.973	MER015112	dihydropyrimidinase
awe05137	scaffold17	581945	584683	M	SP='NO'	TM="O"	Metallo (M)	M41	M41	M41.003	MER002605	m-AAA peptidase
awe05154	scaffold17	651564	653786	S	SP='YES'	TM="O"	Serine (S)	S28	S28	S28.004	MER093133	acid prolyl endopeptidase
awe05163	scaffold17	680427	682577	M	SP='NO'	TM="O"	Serine (S)	S33	S33	S33.A29	MER036084	At4g37470
awe05214	scaffold17	877812	879098	_	SP='NO'	TM="O"	Metallo (M)	M67	M67A	M67.A10	MER022005	F37A4.5 protein
awe05225	scaffold17	916894	918670	S	SP='YES'	TM="O"	Serine (S)	S10	S10	S10.006	MER002512	Mername-AA083 peptidase
awe05318	scaffold17	1268005	1269343	_	SP='NO'	TM="O"	Metallo (M)	M24	M24A	M24.017	MER001342	methionyl aminopeptidase 1
awe05362	scaffold17	1425659	1428492	M	SP='NO'	TM="O"	Cysteine (C)	C19	C19	C19.A57	MER005436	ubp3
awe05381	scaffold17	1481834	1488493	_	SP='NO'	TM="O"	Cysteine (C)	C44	C44	C44.003	MER198917	glutamate synthase
awe05388	scaffold17	1502266	1503215	_	SP='NO'	TM="O"	Serine (S)	S33	S33	S33.A70	MER213595	MES7 protein
awe05399	scaffold17	1522390	1523643	_	SP='NO'	TM="O"	Metallo (M)	M67	M67A	M67.973	MER030134	26S proteasome non-ATPase regulatory subunit 7
awe05401	scaffold17	1525138	1527064	_	SP='NO'	TM="O"	Cysteine (C)	C19	C19	C19.086	MER039514	DUB-2A peptidase
awe05417	scaffold17	1583418	1586848	_	SP='NO'	TM="O"	Metallo (M)	M24	M24X	M24.974	MER026495	chromatin-specific transcription elongation factor 140 kDa subunit
awe05418	scaffold17	1587372	1588428	S	SP='YES'	TM="O"	Metallo (M)	M43	M43B	M43.002	MER011122	metallopeptidase MEP1
awe05444	scaffold23	53076	54838	S	SP='NO'	TM="M"	Serine (S)	S33	S33	S33.A46	MER059846	YheT protein
awe05458	scaffold23	100310	101323	_	SP='NO'	TM="O"	Threonine (T)	T1	T01A	T01.976	MER000549	proteasome subunit alpha 1
awe05459	scaffold23	101559	106744	_	SP='NO'	TM="O"	Cysteine (C)	C26	C26	C26.958	MER045095	para-aminobenzoate synthase
awe05467	scaffold23	129192	132190	S	SP='NO'	TM="M"	Metallo (M)	M79	M79	M79.002	MER004246	RCE1 peptidase
awe05502	scaffold23	241798	243432	S	SP='YES'	TM="O"	Aspartic (A)	A1	A01A	A01.035	MER003669	yapsin-3
awe05528	scaffold25	80009	81923	S	SP='YES'	TM="O"	Serine (S)	S13	S12	S12.008	MER026262	Pab87 peptidase
awe05574	scaffold25	192292	196693	M	SP='NO'	TM="M"	Serine (S)	S8	S08A	S08.010	MER001520	M-peptidase
awe05596	scaffold25	260858	262291	_	SP='NO'	TM="O"	Metallo (M)	M20	M20D	M20.019	MER014418	HMRA peptidase
awe05611	scaffold25	309500	310997	_	SP='NO'	TM="O"	Metallo (M)	M19	M19	M19.001	MER001260	membrane dipeptidase
awe05750	scaffold25	674059	679241	_	SP='NO'	TM="O"	Serine (S)	S33	S33	S33.010	MER025512	SCO7095-type peptidase
awe05785	scaffold25	806191	808142	S	SP='YES'	TM="O"	Serine (S)	S9	S09X	S09.948	MER030934	para-nitrobenzyl esterase
awe05805	scaffold25	869882	875097	M	SP='NO'	TM="O"	Metallo (M)	M38	M38	M38.982	MER004801	urease
awe05873	scaffold25	1135446	1137012	_	SP='NO'	TM="O"	Serine (S)	S33	S33	S33.022	MER209971	Lpx1 peptidase
awe05918	scaffold25	1256351	1265245	S	SP='NO'	TM="O"	Serine (S)	S33	S33	S33.978	MER031617	hypothetical protein flj22408
awe05962	scaffold25	1409805	1415578	M	SP='NO'	TM="M"	Metallo (M)	M28	M28X	M28.A05	MER001911	hypothetical 47 kDa protein
awe05986	scaffold27	79313	82315	M	SP='NO'	TM="O"	Metallo (M)	M1	M01	M01.007	MER001010	Aap1' aminopeptidase
awe06007	scaffold27	169296	175170	S	SP='YES'	TM="O"	Serine (S)	S9	S09B	S09.008	MER004504	dipeptidyl peptidase 4
awe06053	scaffold27	318503	320084	M	SP='NO'	TM="O"	Metallo (M)	M48	M48C	M48.018	MER026545	Oma1 peptidase
awe06086	scaffold27	439151	440041	_	SP='NO'	TM="O"	Serine (S)	S33	S33	S33.A27	MER044581	At1g64670
awe06114	scaffold27	508626	511196	_	SP='NO'	TM="O"	Metallo (M)	M60	M60	M60.003	MER042489	enhancin-like peptidase
awe06116	scaffold27	512314	515134	_	SP='NO'	TM="O"	Metallo (M)	M38	M38	M38.978	MER030136	dihydropyrimidinase related protein-5
awe06117	scaffold27	517338	518594	_	SP='NO'	TM="O"	Metallo (M)	M20	M20D	M20.008	MER002007	carboxypeptidase Ss1
awe06214	scaffold27	861481	868420	_	SP='NO'	TM="O"	Serine (S)	S59	S59	S59.A07	MER020214	nup189
awe06221	scaffold27	895123	897600	S	SP='YES'	TM="M"	Metallo (M)	M12	M12B	M12.336	MER182135	PCADAM-type peptidase
awe06253	scaffold27	1019837	1022464	_	SP='NO'	TM="O"	Metallo (M)	M41	M41	M41.004	MER002197	i-AAA peptidase
awe06276	scaffold27	1124295	1125693	S	SP='YES'	TM="O"	Serine (S)	S8	S08A	S08.053	MER000344	oryzin
awe06326	scaffold27	1257710	1260216	_	SP='NO'	TM="M"	Metallo (M)	M28	M28B	M28.A02	MER015691	At5g19740
awe06329	scaffold27	1267908	1269595	_	SP='NO'	TM="O"	Metallo (M)	M38	M38	M38.978	MER030136	dihydropyrimidinase related protein-5
awe06347	scaffold27	1322190	1323952	_	SP='NO'	TM="O"	Serine (S)	S33	S33	S33.009	MER011785	Mername-AA086 putative peptidase
										S33.975	MER030163	CGI-58 putative peptidase
										S33.A43	MER031653	chromosome XII reading frame ORF ylr099c
awe06353	scaffold27	1342168	1343051	S	SP='NO'	TM="O"	Serine (S)	S9	S09C	S09.A15	MER043003	At1g68620
awe06396	scaffold27	1484343	1486176	_	SP='NO'	TM="O"	Cysteine (C)	C44	C44	C44.974	MER033254	asparagine synthetase
awe06415	scaffold27	1534209	1538542	_	SP='NO'	TM="M"	Cysteine (C)	C26	C26	C26.957	MER045886	GMP synthase
awe06444	scaffold27	1618866	1621872	S	SP='YES'	TM="O"	Serine (S)	S9	S09X	S09.068	MER047634	Mername-AA240 putative peptidase
awe06447	scaffold27	1625735	1627081	_	SP='NO'	TM="O"	Metallo (M)	M20	M20D	M20.008	MER002007	carboxypeptidase Ss1
awe06461	scaffold27	1670953	1673000	M	SP='NO'	TM="O"	Metallo (M)	M24	M24B	M24.026	MER013463	Icp55 peptidase
										M24.031	MER005462	leucine aminopeptidase
awe06494	scaffold27	1746643	1747607	_	SP='NO'	TM="O"	Threonine (T)	T1	T01A	T01.973	MER000554	proteasome subunit alpha 4
awe06528	scaffold27	1847139	1849538	M	SP='NO'	TM="O"	Metallo (M)	M3	M03A	M03.006	MER001156	mitochondrial intermediate peptidase
awe06556	scaffold27	1950378	1951747	_	SP='NO'	TM="O"	Threonine (T)	T1	T01A	T01.012	MER001516	proteasome catalytic subunit 3
awe06569	scaffold27	1999250	2000163	_	SP='NO'	TM="O"	Cysteine (C)	C15	C15	C15.A02	MER014626	At1g56700
awe06583	scaffold27	2050641	2053435	_	SP='NO'	TM="O"	Cysteine (C)	C2	C02A	C02.019	MER019360	phytocalpain
awe06701	scaffold27	2447865	2451525	_	SP='NO'	TM="O"	Cysteine (C)	C19	C19	C19.978	MER030317	ubiquitin-specific peptidase 52
awe06598	scaffold27	2104576	2106728	S	SP='NO'	TM="M"	Serine (S)	S9	S09X	S09.948	MER030934	para-nitrobenzyl esterase
										S09.980	MER033198	cholinesterase
awe06664	scaffold27	2339892	2342747	_	SP='NO'	TM="O"	Threonine (T)	T2	T02	T02.002	MER003338	isoaspartyl dipeptidase
										T02.002	MER017326	isoaspartyl dipeptidase
awe06673	scaffold27	2361755	2364951	_	SP='NO'	TM="O"	Metallo (M)	M20	M20F	M20.005	MER026494	carnosine dipeptidase II
										M20.A15	MER026485	Y71H2AM.11 g.p.
awe06708	scaffold27	2481186	2484741	_	SP='NO'	TM="O"	Cysteine (C)	C19	C19	C19.005	MER000862	Doa4 ubiquitin peptidase
awe06732	scaffold27	2570389	2571377	_	SP='NO'	TM="O"	Threonine (T)	T1	T01A	T01.011	MER000542	proteasome catalytic subunit 2
awe06742	scaffold27	2596580	2598387	_	SP='NO'	TM="O"	Serine (S)	S33	S33	S33.008	MER001367	prolyl aminopeptidase 2
awe06763	scaffold27	2666377	2668299	_	SP='NO'	TM="O"	Serine (S)	S33	S33	S33.006	MER000440	tripeptidyl-peptidase B
awe06782	scaffold27	2730934	2731896	_	SP='NO'	TM="O"	Serine (S)	S9	S09X	S09.A85	MER034959	F27c8.6 g.p.
awe06803	scaffold27	2786704	2788376	S	SP='YES'	TM="O"	Serine (S)	S10	S10	S10.A66	MER003541	cpy1 g.p.
awe06849	scaffold27	2951300	2953071	S	SP='YES'	TM="O"	Serine (S)	S9	S09X	S09.980	MER033198	cholinesterase
awe06924	scaffold27	3236111	3237571	_	SP='NO'	TM="O"	Metallo (M)	M77	M77	M77.003	MER126985	tryptophanyl aminopeptidase cdpNPT-type peptidase
awe06930	scaffold27	3258277	3263304	M	SP='YES'	TM="O"	Cysteine (C)	C19	C19	C19.A64	MER005433	ubp12
awe06960	scaffold34	3356	4768	_	SP='NO'	TM="O"	Serine (S)	S8	S08A	S08.056	MER000338	cuticle-degrading peptidase of parasitic fungus
awe07019	scaffold34	198258	200428	S	SP='YES'	TM="O"	Serine (S)	S9	S09X	S09.979	MER033188	acetylcholinesterase
awe07038	scaffold34	247305	251766	S	SP='YES'	TM="M"	Serine (S)	S53	S53	S53.010	MER078639	grifolisin
awe07040	scaffold34	253719	257377	_	SP='NO'	TM="O"	Serine (S)	S33	S33	S33.971	MER000432	epoxide hydrolase
awe07050	scaffold34	282808	284498	_	SP='NO'	TM="O"	Metallo (M)	M67	M67C	M67.A06	MER029722	At4g16144
awe07093	scaffold34	403989	405030	M	SP='NO'	TM="O"	Serine (S)	S14	S14	S14.A02	MER006046	At5g23140
awe07094	scaffold34	405293	408580	_	SP='NO'	TM="M"	Metallo (M)	M18	M18	M18.A01	MER003372	At5g60160
awe07100	scaffold34	422574	423698	M	SP='NO'	TM="O"	Serine (S)	S33	S33	S33.976	MER031610	Williams-Beuren syndrome critical region protein 21 epoxide hydrolase
awe07125	scaffold34	494022	496885	_	SP='NO'	TM="M"	Serine (S)	S9	S09B	S09.006	MER000405	dipeptidyl aminopeptidase B
awe07207	scaffold34	796552	797454	_	SP='NO'	TM="O"	Cysteine (C)	C26	C26	C26.A05	MER043475	gamma-glutamyl peptidase 1
awe07218	scaffold35	26111	27752	S	SP='YES'	TM="O"	Serine (S)	S8	S08A	S08.052	MER000356	cerevisin
awe07271	scaffold35	202146	203685	_	SP='NO'	TM="O"	Serine (S)	S33	S33	S33.001	MER000431	prolyl aminopeptidase
awe07277	scaffold35	225598	231889	_	SP='NO'	TM="O"	Cysteine (C)	C50	C50	C50.001	MER010982	separase
awe07355	scaffold35	491617	493819	_	SP='NO'	TM="O"	Metallo (M)	M3	M03A	M03.009	MER003110	oligopeptidase MepB
awe07368	scaffold35	522885	523976	_	SP='NO'	TM="O"	Threonine (T)	T1	T01X	T01.A11	MER004996	SPCC1442.06 g.p.
awe07395	scaffold35	619712	621159	M	SP='NO'	TM="O"	Aspartic (A)	A28	A28	A28.A06	MER030081	putative v-snare binding protein
awe07463	scaffold35	825872	828597	_	SP='NO'	TM="M"	Metallo (M)	M28	M28B	M28.A02	MER015691	At5g19740
awe07583	scaffold35	1246392	1247750	_	SP='NO'	TM="O"	Serine (S)	S9	S09X	S09.A86	MER034960	F16F9.4 g.p.
awe07594	scaffold35	1271955	1284858	_	SP='NO'	TM="O"	Serine (S)	S8	S08A	S08.126	MER000319	EPR peptidase
awe07618	scaffold35	1358170	1359147	_	SP='NO'	TM="O"	Serine (S)	S9	S09C	S09.A10	MER036033	At5g23530
awe07653	scaffold35	1454220	1456664	S	SP='YES'	TM="O"	Metallo (M)	M13	M13	M13.A14	MER011141	Nep3 protein
awe07669	scaffold35	1529796	1541674	_	SP='NO'	TM="M"	Cysteine (C)	C45	C45	C45.001	MER004220	acyl-coenzyme A:6-aminopenicillanic acid acyl-transferase precursor
awe07699	scaffold35	1634187	1636135	S	SP='NO'	TM="O"	Serine (S)	S26	S26B	S26.010	MER000602	signalase
awe07798	scaffold35	1935127	1935999	_	SP='NO'	TM="O"	Serine (S)	S9	S09X	S09.B01	MER034665	SPAPB1A11.02 g.p.
awe07809	scaffold35	1973535	1974409	M	SP='NO'	TM="O"	Serine (S)	S26	S26A	S26.012	MER000598	mitochondrial inner membrane peptidase 2
awe07816	scaffold35	1989813	1991805	S	SP='NO'	TM="M"	Serine (S)	S9	S09X	S09.948	MER030934	para-nitrobenzyl esterase
awe07824	scaffold35	2040371	2042249	S	SP='YES'	TM="O"	Serine (S)	S9	S09X	S09.962	MER037861	BC026374 protein
awe07837	scaffold35	2077221	2078642	_	SP='NO'	TM="O"	Metallo (M)	M24	M24A	M24.017	MER001342	methionyl aminopeptidase 1
awe07858	scaffold35	2167537	2169114	_	SP='NO'	TM="O"	Cysteine (C)	C14	C14B	C14.045	MER114503	metacaspase Ac
awe07927	scaffold35	2375420	2378136	_	SP='NO'	TM="M"	Serine (S)	S33	S33	S33.A27	MER044581	At1g64670
awe08022	scaffold41	22737	26402	_	SP='NO'	TM="O"	Cysteine (C)	C44	C44	C44.972	MER012158	glutamine:fructose-6-phosphate amidotransferase
awe08023	scaffold41	26664	27757	_	SP='NO'	TM="O"	Threonine (T)	T1	T01A	T01.977	MER000553	proteasome subunit alpha 3
awe08031	scaffold41	44613	45460	_	SP='NO'	TM="O"	Threonine (T)	T1	T01A	T01.A12	MER005692	20S proteasome component beta 6
awe08032	scaffold41	45848	48062	_	SP='NO'	TM="O"	Threonine (T)	T1	T01A	T01.987	MER001711	proteasome subunit beta 4
awe08061	scaffold41	143568	144848	M	SP='YES'	TM="O"	Metallo (M)	M20	M20A	M20.A16	MER026479	C44E12.1 g.p.
awe08158	scaffold41	443437	444953	_	SP='NO'	TM="O"	Cysteine (C)	C14	C14B	C14.045	MER114503	metacaspase Ac
awe08175	scaffold43	19137	20387	S	SP='YES'	TM="O"	Aspartic (A)	A1	A01A	A01.A63	MER005356	CG13374 protein
awe08177	scaffold43	23644	25376	S	SP='YES'	TM="O"	Serine (S)	S9	S09X	S09.979	MER033188	acetylcholinesterase
awe08210	scaffold43	101200	102081	_	SP='NO'	TM="O"	Cysteine (C)	C56	C56	C56.004	MER031431	YDR533C putative peptidase
awe08274	scaffold43	290929	292686	_	SP='NO'	TM="O"	Serine (S)	S33	S33	S33.A26	MER044633	At4g24150
awe08275	scaffold43	293547	295300	_	SP='NO'	TM="O"	Metallo (M)	M38	M38	M38.002	MER005900	Pro-Hyp dipeptidase
awe08285	scaffold43	322773	326883	_	SP='NO'	TM="M"	Serine (S)	S9	S09C	S09.057	MER018170	apsC g.p.
awe08302	scaffold43	357904	358683	_	SP='NO'	TM="O"	Serine (S)	S33	S33	S33.995	MER004146	MhpC protein
awe08369	scaffold43	554574	555769	_	SP='NO'	TM="O"	Cysteine (C)	C12	C12	C12.009	MER013494	Uch2 peptidase
awe08374	scaffold43	584100	586376	_	SP='NO'	TM="O"	Metallo (M)	M20	M20A	M20.A21	MER003798	yodQ g.p.
awe08487	scaffold43	930158	932802	S	SP='YES'	TM="O"	Serine (S)	S9	S09C	S09.012	MER000263	dipeptidyl-peptidase 5
awe08504	scaffold43	977402	978709	M	SP='NO'	TM="O"	Metallo (M)	M77	M77	M77.001	MER066227	tryptophanyl aminopeptidase 7-DMATS-type peptidase
awe08525	scaffold43	1047437	1048485	_	SP='NO'	TM="O"	Serine (S)	S9	S09C	S09.A15	MER043003	At1g68620
awe08540	scaffold43	1087537	1090107	M	SP='NO'	TM="O"	Serine (S)	S33	S33	S33.016	MER037236	2-hydroxy-6-oxo-6-phenylhexa-2,4-dienoate hydrolase
awe08546	scaffold43	1112248	1113987	_	SP='NO'	TM="M"	Cysteine (C)	C1	C01A	C01.081	MER002752	papain homologue
awe08583	scaffold43	1245529	1246676	S	SP='NO'	TM="O"	Metallo (M)	M20	M20A	M20.A16	MER026479	C44E12.1 g.p.
awe08595	scaffold43	1282657	1291978	_	SP='NO'	TM="O"	Serine (S)	S9	S09C	S09.A12	MER036039	At5g16080
awe08619	scaffold43	1365686	1365928	_	SP='NO'	TM="O"	Metallo (M)	M10	M10A	M10.022	MER004766	matrix metallopeptidase-23B
awe08630	scaffold43	1397270	1399446	S	SP='YES'	TM="O"	Metallo (M)	M36	M36	M36.001	MER001400	fungalysin
awe08769	scaffold43	1779927	1781333	_	SP='NO'	TM="O"	Serine (S)	S33	S33	S33.A41	MER044357	homoserine acetyltransferase
awe08782	scaffold43	1822483	1823640	_	SP='NO'	TM="O"	Serine (S)	S14	S12	S12.A11	MER011726	lact-2 g.p.
awe08791	scaffold43	1847579	1848665	_	SP='NO'	TM="O"	Serine (S)	S33	S33	S33.A22	MER044899	At1g74280
awe08793	scaffold43	1856305	1858235	S	SP='YES'	TM="O"	Serine (S)	S53	S53	S53.010	MER078639	grifolisin
awe08808	scaffold43	1899793	1902129	S	SP='YES'	TM="O"	Serine (S)	S10	S10	S10.016	MER016549	carboxypeptidase OcpB
awe08835	scaffold43	1965372	1967699	M	SP='NO'	TM="O"	Serine (S)	S9	S09C	S09.012	MER000263	dipeptidyl-peptidase 5
awe08855	scaffold43	2026773	2030118	S	SP='YES'	TM="M"	Metallo (M)	M12	M12B	M12.336	MER182135	PCADAM-type peptidase
awe08883	scaffold43	2113217	2114950	S	SP='YES'	TM="O"	Serine (S)	S9	S09X	S09.980	MER033198	cholinesterase
awe08891	scaffold43	2144605	2145958	_	SP='NO'	TM="O"	Metallo (M)	M38	M38	M38.979	MER033184	hypothetical protein like 5730457F11RIK
awe08920	scaffold45	13087	14491	_	SP='NO'	TM="O"	Serine (S)	S33	S33	S33.A41	MER044357	homoserine acetyltransferase
awe08923	scaffold45	20304	26116	S	SP='YES'	TM="M"	Cysteine (C)	C13	C13	C13.005	MER002477	glycosylphosphatidylinositol:protein transamidase
awe08968	scaffold45	203332	204973	_	SP='NO'	TM="O"	Metallo (M)	M24	M24B	M24.004	MER001244	aminopeptidase P
awe08971	scaffold45	210397	211985	_	SP='NO'	TM="O"	Serine (S)	S15	S12	S12.008	MER026262	Pab87 peptidase
awe09055	scaffold45	528349	531314	_	SP='NO'	TM="O"	Metallo (M)	M22	M16B	M16.003	MER001229	mitochondrial processing peptidase beta-subunit
								M23		M16.980	MER043985	mitochondrial processing peptidase beta subunit domain 2
awe09063	scaffold45	551233	556973	_	SP='NO'	TM="M"	Serine (S)	S9	S09X	S09.A85	MER034959	F27c8.6 g.p.
awe09107	scaffold45	687838	690591	_	SP='NO'	TM="O"	Serine (S)	S8	S08A	S08.045	MER001699	subtilisin ALP 1
awe09129	scaffold45	744851	746619	S	SP='YES'	TM="O"	Serine (S)	S9	S09X	S09.960	MER033241	hypothetical protein flj33678
awe09130	scaffold45	747282	748083	_	SP='NO'	TM="O"	Cysteine (C)	C12	C12	C12.003	MER000836	ubiquitinyl hydrolase-L3
awe09168	scaffold45	846766	848440	_	SP='NO'	TM="O"	Metallo (M)	M24	M24A	M24.002	MER001728	methionyl aminopeptidase 2
awe09214	scaffold45	958464	965412	S	SP='YES'	TM="O"	Serine (S)	S9	S09X	S09.962	MER037861	BC026374 protein
awe09221	scaffold45	981448	982521	S	SP='NO'	TM="O"	Serine (S)	S9	S09C	S09.A15	MER043003	At1g68620
awe09254	scaffold46	10047	11511	_	SP='NO'	TM="O"	Cysteine (C)	C54	C54	C54.001	MER013559	ATG4 peptidase
awe09264	scaffold46	26618	35536	_	SP='NO'	TM="O"	Metallo (M)	M20	M20F	M20.017	MER026471	Dug1 peptidase
awe09269	scaffold46	48704	50221	_	SP='NO'	TM="O"	Cysteine (C)	C12	C12	C12.A02	MER015601	At1g65650
awe09273	scaffold46	59954	60949	_	SP='NO'	TM="O"	Cysteine (C)	C85	C85B	C85.007	MER116559	YOD1 peptidase
awe09365	scaffold46	426234	428334	S	SP='YES'	TM="O"	Serine (S)	S9	S09X	S09.999	MER034730	carboxylesterase
awe09428	scaffold46	649035	649781	_	SP='NO'	TM="O"	Metallo (M)	M10	M10A	M10.064	MER156574	myroilysin
awe09505	scaffold46	929484	931152	_	SP='NO'	TM="O"	Serine (S)	S9	S09X	S09.A99	MER034664	SPCC417.12
awe09508	scaffold46	937001	938184	_	SP='NO'	TM="O"	Serine (S)	S9	S09X	S09.B01	MER034665	SPAPB1A11.02 g.p.
awe09591	scaffold62	168342	171476	S	SP='YES'	TM="O"	Metallo (M)	M28	M28A	M28.022	MER032443	leucine aminopeptidase-1
awe09612	scaffold62	234683	237444	S	SP='YES'	TM="O"	Serine (S)	S9	S09X	S09.979	MER033188	acetylcholinesterase
awe09642	scaffold62	321742	323522	S	SP='YES'	TM="M"	Serine (S)	S28	S28	S28.004	MER093133	acid prolyl endopeptidase
awe09644	scaffold62	329061	340529	M	SP='NO'	TM="O"	Metallo (M)	M38	M38	M38.981	MER037714	guanine aminohydrolase
awe09652	scaffold62	361095	361931	_	SP='NO'	TM="O"	Cysteine (C)	C26	C26	C26.A05	MER043475	gamma-glutamyl peptidase 1
awe09667	scaffold62	395692	396570	M	SP='NO'	TM="O"	Serine (S)	S33	S33	S33.990	MER003280	haloalkane dehalogenase
awe09684	scaffold62	433681	437662	_	SP='NO'	TM="O"	Metallo (M)	M1	M01	M01.972	MER026493	Tata binding protein associated factor
awe09705	scaffold62	514665	515603	_	SP='NO'	TM="O"	Serine (S)	S33	S33	S33.995	MER004146	MhpC protein
awe09732	scaffold62	612852	614588	_	SP='NO'	TM="O"	Cysteine (C)	C1	C01B	C01.085	MER000727	bleomycin hydrolase
awe09788	scaffold63	150084	152276	S	SP='YES'	TM="O"	Serine (S)	S9	S09X	S09.962	MER037861	BC026374 protein
awe09789	scaffold63	153480	157192	_	SP='NO'	TM="O"	Serine (S)	S18	S12	S12.008	MER026262	Pab87 peptidase
awe09809	scaffold63	235448	236897	_	SP='NO'	TM="O"	Serine (S)	S19	S12	S12.950	MER006204	esterase EstB
awe09843	scaffold63	336010	337497	S	SP='YES'	TM="O"	Aspartic (A)	A1	A01A	A01.082	MER080922	SA76 peptidase
awe09883	scaffold63	456066	456878	S	SP='YES'	TM="O"	Glutamic (G)	G1	G01	G01.002	MER001321	aspergilloglutamic peptidase
awe09918	scaffold63	549782	551411	M	SP='NO'	TM="M"	Metallo (M)	M19	M19	M19.001	MER001260	membrane dipeptidase
awe09943	scaffold63	612773	614352	_	SP='NO'	TM="O"	Serine (S)	S9	S09X	S09.979	MER033188	acetylcholinesterase
awe09962	scaffold71	1696	3389	S	SP='YES'	TM="O"	Serine (S)	S9	S09X	S09.980	MER033198	cholinesterase
awe09963	scaffold71	7482	8471	S	SP='YES'	TM="O"	Serine (S)	S9	S09C	S09.A83	MER003558	dpf-4 g.p.
awe09970	scaffold71	27012	37918	_	SP='NO'	TM="O"	Cysteine (C)	C19	C19	C19.A18	MER005855	ubiquitin carboxy-terminal hydrolase 16
							Metallo (M)	M24	M24B	M24.A11	MER005715	SPBC4F6.19c g.p.
awe09986	scaffold71	74399	75932	S	SP='NO'	TM="O"	Serine (S)	S9	S09X	S09.993	MER033274	hormone-sensitive lipase
awe09998	scaffold71	110449	111838	S	SP='YES'	TM="O"	Aspartic (A)	A1	A01A	A01.018	MER000941	saccharopepsin
awe10008	scaffold71	153051	155938	_	SP='NO'	TM="O"	Threonine (T)	T1	T01A	T01.971	MER000557	proteasome subunit alpha 6
awe10022	scaffold71	218537	219853	_	SP='NO'	TM="O"	Metallo (M)	M77	M77	M77.002	MER126988	tryptophanyl aminopeptidase FgaPT1
awe10077	scaffold71	395813	398228	M	SP='NO'	TM="O"	Metallo (M)	M49	M49	M49.001	MER003564	dipeptidyl-peptidase III
awe10093	scaffold71	436501	437891	_	SP='NO'	TM="O"	Metallo (M)	M77	M77	M77.001	MER066227	tryptophanyl aminopeptidase 7-DMATS-type peptidase
awe10127	scaffold71	538493	539578	_	SP='NO'	TM="O"	Serine (S)	S33	S33	S33.975	MER030163	CGI-58 putative peptidase
										S33.995	MER004146	MhpC protein
awe10142	scaffold71	581759	582533	_	SP='NO'	TM="O"	Cysteine (C)	C56	C56	C56.001	MER002455	PfpI peptidase
awe10247	scaffold75	141115	142210	_	SP='NO'	TM="O"	Serine (S)	S9	S09X	S09.A16	MER045469	At5g19630
awe10259	scaffold75	186138	188546	_	SP='NO'	TM="O"	Cysteine (C)	C26	C26	C26.A26	MER044619	SPBP8B7.29
awe10286	scaffold75	241838	243037	S	SP='YES'	TM="O"	Metallo (M)	M28	M28A	M28.974	MER015095	glutaminyl cyclase
awe10308	scaffold75	294448	295870	_	SP='NO'	TM="O"	Serine (S)	S9	S09C	S09.A69	MER031558	CG15111 protein
awe10321	scaffold75	328610	334325	S	SP='NO'	TM="O"	Serine (S)	S9	S09C	S09.075	MER034615	dipeptidyl-peptidase 5
awe10330	scaffold75	343460	350169	M	SP='NO'	TM="O"	Metallo (M)	M25	M16C	M16.013	MER025036	CYM1 peptidase
awe10350	scaffold75	395526	397334	_	SP='NO'	TM="O"	Serine (S)	S9	S09X	S09.A99	MER034664	SPCC417.12
awe10361	scaffold75	433266	436707	_	SP='NO'	TM="O"	Metallo (M)	M26	M16C	M16.A04	MER003909	insulysin homologue
awe10363	scaffold75	439132	440770	_	SP='NO'	TM="M"	Metallo (M)	M48	M48A	M48.001	MER002635	Ste24 peptidase
awe10370	scaffold75	463403	466666	_	SP='NO'	TM="O"	Cysteine (C)	C19	C19	C19.972	MER064621	ubiquitin-specific endopeptidase 39
							Threonine (T)	T1	T01A	T01.984	MER002676	proteasome subunit beta 2
awe10373	scaffold75	471723	472901	_	SP='NO'	TM="O"	Serine (S)	S9	S09X	S09.B01	MER034665	SPAPB1A11.02 g.p.
awe10378	scaffold75	487477	488277	_	SP='NO'	TM="O"	Threonine (T)	T1	T01A	T01.983	MER001710	proteasome subunit beta 3
awe10379	scaffold75	488582	490021	_	SP='NO'	TM="O"	Serine (S)	S33	S33	S33.971	MER000432	epoxide hydrolase
awe10411	scaffold75	593902	595455	S	SP='YES'	TM="O"	Aspartic (A)	A1	A01A	A01.077	MER078983	CtsD peptidase
awe10425	scaffold75	640282	643804	_	SP='NO'	TM="O"	Metallo (M)	M24	M24A	M24.002	MER001728	methionyl aminopeptidase 2
awe10428	scaffold75	647943	650242	_	SP='NO'	TM="O"	Cysteine (C)	C44	C44	C44.976	MER034539	AsnB protein
awe10487	scaffold75	859644	867159	M	SP='NO'	TM="O"	Metallo (M)	M49	M49	M49.004	MER004247	dipeptidyl-peptidase III
awe10690	scaffold139	234641	235474	_	SP='NO'	TM="O"	Metallo (M)	M76	M76	M76.002	MER127117	ATP23 peptidase
awe10693	scaffold139	240999	243418	_	SP='NO'	TM="O"	Metallo (M)	M1	M01	M01.034	MER002281	leukotriene A4 hydrolase
awe10695	scaffold139	245344	248645	M	SP='NO'	TM="O"	Metallo (M)	M24	M24B	M24.A09	MER001733	YFR006W g.p.
awe10718	scaffold150	40766	42266	S	SP='NO'	TM="M"	Serine (S)	S33	S33	S33.A57	MER208659	PLN02872 protein
awe10731	scaffold150	88193	89377	M	SP='NO'	TM="O"	Serine (S)	S33	S33	S33.973	MER017177	cytosolic epoxide hydrolase
										S33.974	MER014065	similar to hypothetical protein FLJ22408
								S9	S09C	S09.061	MER033244	C14orf29 protein
awe10739	scaffold151	7677	9518	_	SP='NO'	TM="M"	Serine (S)	S33	S33	S33.A88	MER211636	lipase 1
awe10747	scaffold151	31335	33953	_	SP='NO'	TM="O"	Cysteine (C)	C14	C14B	C14.035	MER039482	metacaspase Yca1
awe10764	scaffold151	95057	96238	S	SP='YES'	TM="O"	Serine (S)	S9	S09X	S09.948	MER030934	para-nitrobenzyl esterase
										S09.962	MER037861	BC026374 protein
awe10786	scaffold151	143193	144529	S	SP='NO'	TM="O"	Metallo (M)	M28	M28A	M28.022	MER032443	leucine aminopeptidase-1
