# Supplementary material for: Sequencing and functional annotation of the whole genome of the filamentous fungus Aspergillus westerdijkiae
Source: BMC Genomics. 2016 Aug 15;17:633. doi: 10.1186/s12864-016-2974-x (PMC4986183; doi:10.1186/s12864-016-2974-x)
Supplement: Additional file 7: Table S11. — Putative secondary metabolism clusters. (XLSX 18 kb) [file 12864_2016_2974_MOESM7_ESM.xlsx]

## Sheet: Table S11
Table S11. Putative secondary metabolism clusters.
Scaffold	Cluster	Type	From	To	Transcript_ID	Most similar known gene cluster	MIBiG BGC-ID
scaffold 1 (length=1959216):
	Cluster 1	Terpene	525140	545273	awe00291, .., awe00296	-	-
	Cluster 2	T1pks	663381	707305	awe00340, .., awe00356	-	-
	Cluster 3	T1pks	944398	991485	awe00434, .., awe00451	-	-
	Cluster 4	T1pks	1066421	1114207	awe00478, .., awe00493	-	-
	Cluster 5	Other	1117083	1160204	awe00495, .., awe00512	-	-
	Cluster 6	T1pks	1163123	1208823	awe00514, .., awe00526	-	-
	Cluster 7	Nrps-T1pks	1214807	1261943	awe00529, .., awe00541	-	-
	Cluster 8	Other	1341818	1385490	awe00570, .., awe00583	-	-
	Cluster 9	Other	1382171	1424371	awe00583, .., awe00596	-	-
scaffold 2 (length=1444596):						-	-
	Cluster 10	Nrps	397890	456935	awe00866, .., awe00880	-	-
	Cluster 11	Indole	614896	636361	awe00921, .., awe00928	-	-
	Cluster 12	Terpene	1047026	1068044	awe01055, .., awe01063	-	-
	Cluster 13	Nrps	1117071	1168962	awe01080, .., awe01090	-	-
scaffold 3 (length=993355):						-	-
	Cluster 14	Nrps	39269	103574	awe01201, .., awe01219	-	-
	Cluster 15	Nrps	801452	849926	awe01427, .., awe01439	-	-
scaffold 4 (length=1646026):						-	-
	Cluster 16	Terpene	1434686	1457238	awe01918, .., awe01928	Botrydial_biosynthetic_gene_cluster	BGC0000631_c1
	Cluster 17	Nrps	1551655	1597405	awe01970, .., awe01985	-	-
scaffold 7 (length=736687):						-	-
	Cluster 18	T1pks	407679	455891	awe02188, .., awea2202	-	-
scaffold 8 (length=1383725):						-	-
	Cluster 19	T1pks	362641	404565	awe02417, .., awe02429	Viridicatumtoxin_biosynthetic_gene_cluster	BGC0000168_c1
	Cluster 20	Nrps-T1pks	396102	445338	awe02428, .., awe02442	-	-
	Cluster 21	Siderophore	814243	824865	awe02571, .., awe02575	-	-
scaffold 9 (length=2817998):						-	-
	Cluster 22	T1pks	118489	166395	awe02769, .., awe02785	-	-
	Cluster 23	Other	607587	651116	awe02938, .., awe02952	-	-
	Cluster 24	Nrps	852372	921758	awe02991, .., awe03007	-	-
	Cluster 25	T1pks	923376	971803	awe03008, .., awe03021	-	-
	Cluster 26	Terpene	1279455	1300711	awe03118, .., awe03124	-	-
	Cluster 27	T1pks	1594928	1638365	awe03207, .., awe03221	Stigmatellin_biosynthetic_gene_cluster	BGC0000153_c1
	Cluster 28	Indole	2230584	2251900	awe03398, .., awe03405	-	-
	Cluster 29	Nrps	2304986	2364193	awe03424, ..,awe03436	-	-
scaffold 12 (length=1469756):						-	-
	Cluster 30	Nrps	143471	190206	awe03647, .., awe03662	-	-
	Cluster 31	Nrps	407073	454946	awe03735, .., awe03750	-	-
	Cluster 32	Other	960372	1003473	awe03903, ..,awe03917	-	-
	Cluster 33	Terpene	1296101	1317563	awe03999, ..,awe04007	-	-
scaffold 14 (length=3084807):						-	-
	Cluster 34	Nrps	1	48143	awe04040, .., awe04050	-	-
	Cluster 35	Nrps-T1pks	70927	122951	awe04061, .., awe04078	-	-
	Cluster 36	Indole	145161	166677	awe04086, .., awe04094	-	-
	Cluster 37	T1pks-Nrps	399784	445042	awe04177, .., awe04191	Chondrochloren_biosynthetic_gene_cluster	BGC0000970_c1
	Cluster 38	T1pks	667073	714983	awe04258, .., awe04271	-	-
	Cluster 39	Nrps	994695	1047136	awe04358, .., awe04374	-	-
	Cluster 40	Other	1966819	2010667	awe04635, .., awe04653	-	-
	Cluster 41	Indole	3060930	3084807	awe04955, .., awe04961	-	-
scaffold 17 (length=1603627):						-	-
	Cluster 42	T1pks	245099	293526	awe05034, .., awe05039	-	-
scaffold 25 (length=1430477):						-	-
	Cluster 43	Nrps-T1pks	27941	80567	awe05510, .., awe05528	-	-
	Cluster 44	Other	194652	237736	awe05574, .., awe05587	-	-
	Cluster 45	T1pks-Terpene	335434	356020	awe05618, .., awe05627	-	-
	Cluster 46	T1pks	597233	641791	only predicted in scaffolds	-	-
	Cluster 47	Other	670980	714812	awe05748, .., awe05763	-	-
	Cluster 48	T1pks	936142	981904	awe05829, .., awe05836	-	-
	Cluster 49	Nrps-T1pks	975038	1027565	awe05835, .., awe05850	-	-
scaffold 27 (length=3359036):						-	-
	Cluster 50	Nrps	899246	943319	awe06223, .., awe06235	-	-
	Cluster 51	Other	1376997	1423592	awe06365, .., awe06377	-	-
	Cluster 52	Other	1847570	1890965	awe06529, .., awe06539	-	-
	Cluster 53	T1pks	2046709	2095139	awe06581, .., awe06596	-	-
	Cluster 54	T1pks	2175686	2223246	awe06618, .., awe06632	-	-
	Cluster 55	Other	3148859	3192138	awe06898, .., awe06908	-	-
	Cluster 56	Indole-Nrps	3226093	3265674	awe06920, .., awe06932	Notoamide_/_stephacidin_biosynthetic_gene_cluster	BGC0001084_c1
scaffold 34 (length=822893):						-	-
	Cluster 57	Nrps	148770	196718	awe07005, .., awe07018	-	-
scaffold 35 (length=2604827):						-	-
	Cluster 58	T1pks	826029	867827	awe07463, .., awe07477	-	-
	Cluster 59	Terpene	1764874	1786063	awe07739, .., awe07745	-	-
	Cluster 60	T1pks	1857580	1900442	awe07773, .., awe07783	-	-
	Cluster 61	T1pks	1932543	1982801	awe07797, .., awe07812	-	-
	Cluster 62	T1pks	2332751	2378106	awe07912, .., awe07927	-	-
scaffold 43 (length=2212477):						-	-
	Cluster 63	T1pks	391302	436034	awe08315, .., awe08333	-	-
	Cluster 64	Nrps-Indole	950151	998236	awe08494, .., awe08511	Hexadehydro-astechrome_(HAS)_biosynthetic_gene_cluster	BGC0000372_c1
	Cluster 65	Nrps-T1pks	1131011	1185875	awe08552, .., awe08567	-	-
	Cluster 66	T1pks	1262987	1310804	awe08590, .., awe08601	-	-
	Cluster 67	Terpene	1379305	1401403	awe08624, .., awe08631	-	-
scaffold 45 (length=1089895):						-	-
	Cluster 68	Nrps	18363	71494	awe08922, .., awe08936	-	-
	Cluster 69	Nrps-T1pks	263918	334751	awe08983, .., awe09000	-	-
	Cluster 70	Other	539506	584502	awe09059, .., awe09074	-	-
scaffold 46 (length=1025085):						-	-
	Cluster 71	Terpene-T1pks	356101	409982	awe09348, .., awe09361	-	-
	Cluster 72	Terpene	418649	441122	awe09362, .., awe09369	-	-
	Cluster 73	Nrps	494571	541322	awe09388, .., awe09405	-	-
	Cluster 74	T1pks	807483	856392	awe09473, .., awe09483	-	-
	Cluster 75	T1pks	942254	985304	awe09509, .., awe09524	-	-
scaffold 63 (length=654656):						-	-
	Cluster 76	T1pks	109669	168657	awe09775, .., awe09791	-	-
	Cluster 77	Nrps	269717	317893	awe09822, .., awe09837	-	-
	Cluster 78	Other	480961	523119	awe09892, .., awe09908	-	-
	Cluster 79	Other	587478	630064	awe09931, .., awe09950	-	-
scaffold 71 (length=796945):						-	-
	Cluster 80	Indole-Nrps	187501	240408	awe10017, .., awe10028	-	-
	Cluster 81	Indole	412340	455201	awe10083, .., awe10101	Terrequinone_biosynthetic_gene_cluster	BGC0000442_c1
	Cluster 82	Other	597896	641361	awe10149, .., awe10160	-	-
	Cluster 83	Other	648657	691354	awe10163, .., awe10175	-	-
scaffold 75 (length=929178):						-	-
	Cluster 84	Nrps	144080	201345	awe10248, .., awe10269	-	-
	Cluster 85	Other	194266	237981	awe10267, .., awe10284	Patulin_biosynthetic_gene_cluster	BGC0000120_c1
	Cluster 86	Other	600944	644239	awe10414, .., awe10425	-	-
scaffold 151 (length=379913):						-	-
	Cluster 87	T1pks	350017	379913	awe10848, .., awe10858	-	-
C7726 (length=4215):						-	-
	Cluster 88	Indole	1	4215	awe00034, .., awe00041	Notoamide_biosynthetic_gene_cluster	BGC0000818_c1
